# Supplementary material for: A Chromosome-Level Genome Assembly of the Non-Hematophagous Leech Whitmania pigra (Whitman 1884): Identification and Expression Analysis of Antithrombotic Genes
Source: Genes (Basel). 2024 Jan 26;15(2):164. doi: 10.3390/genes15020164 (PMC10887747; doi:10.3390/genes15020164)
Supplement: Supplementary file 1 [file genes-15-00164-s001.zip]

Archive with 6 entries (6 files):
- supplementary_Figure_S1_to_S11.pdf
- supplementary_File_S1_genome.fa
- supplementary_File_S2_annotation.gff
- supplementary_File_S3_all_CDS.fa
- supplementary_File_S4_antithrombotic_CDS.fa
- supplementary_Table_S1_and_S2.xlsx
