# Supplementary material for: A Chromosome-Level Genome Assembly of the Non-Hematophagous Leech Whitmania pigra (Whitman 1884): Identification and Expression Analysis of Antithrombotic Genes
Source: Genes (Basel). 2024 Jan 26;15(2):164. doi: 10.3390/genes15020164 (PMC10887747; doi:10.3390/genes15020164)
Supplement: Supplementary file 1 [file genes-15-00164-s001.zip › supplementary_File_S2_annotation.gff]

##gff-version 3
# --- START OF GFF DUMP ---
#
##source-version manual 2.4.0
##date 2023-08-24
##type DNA
# seqname source feature start end score strand frame attributes
debris_1	braker	gene	5936	6781	0.75	-	.	ID=g17197
debris_1	braker	mRNA	5936	6781	0.75	-	.	ID=g17197.t1;Parent=g17197
debris_1	braker	exon	5936	6084	.	-	.	ID=g17197.t1.exon1;Parent=g17197.t1
debris_1	braker	exon	6676	6781	.	-	.	ID=g17197.t1.exon2;Parent=g17197.t1
debris_1	braker	CDS	5936	6084	0.79	-	2	ID=g17197.t1.CDS1;Parent=g17197.t1
debris_1	braker	CDS	6676	6781	0.9	-	0	ID=g17197.t1.CDS2;Parent=g17197.t1
debris_1	braker	intron	6085	6675	0.98	-	.	ID=g17197.t1.intron1;Parent=g17197.t1
debris_1	braker	start_codon	6779	6781	.	-	0	ID=g17197.t1.start1;Parent=g17197.t1
debris_1	braker	stop_codon	5936	5938	.	-	0	ID=g17197.t1.stop1;Parent=g17197.t1
debris_1	braker	gene	16874	18936	0.58	-	.	ID=g17198
debris_1	braker	mRNA	16874	18936	0.58	-	.	ID=g17198.t1;Parent=g17198
debris_1	braker	exon	16874	16903	.	-	.	ID=g17198.t1.exon1;Parent=g17198.t1
debris_1	braker	exon	17145	17273	.	-	.	ID=g17198.t1.exon2;Parent=g17198.t1
debris_1	braker	exon	17522	17617	.	-	.	ID=g17198.t1.exon3;Parent=g17198.t1
debris_1	braker	exon	17816	17907	.	-	.	ID=g17198.t1.exon4;Parent=g17198.t1
debris_1	braker	exon	18202	18310	.	-	.	ID=g17198.t1.exon5;Parent=g17198.t1
debris_1	braker	exon	18700	18936	.	-	.	ID=g17198.t1.exon6;Parent=g17198.t1
debris_1	braker	CDS	16874	16903	1	-	0	ID=g17198.t1.CDS1;Parent=g17198.t1
debris_1	braker	CDS	17145	17273	1	-	0	ID=g17198.t1.CDS2;Parent=g17198.t1
debris_1	braker	CDS	17522	17617	1	-	0	ID=g17198.t1.CDS3;Parent=g17198.t1
debris_1	braker	CDS	17816	17907	1	-	2	ID=g17198.t1.CDS4;Parent=g17198.t1
debris_1	braker	CDS	18202	18310	1	-	0	ID=g17198.t1.CDS5;Parent=g17198.t1
debris_1	braker	CDS	18700	18936	0.58	-	0	ID=g17198.t1.CDS6;Parent=g17198.t1
debris_1	braker	intron	16904	17144	1	-	.	ID=g17198.t1.intron1;Parent=g17198.t1
debris_1	braker	intron	17274	17521	1	-	.	ID=g17198.t1.intron2;Parent=g17198.t1
debris_1	braker	intron	17618	17815	1	-	.	ID=g17198.t1.intron3;Parent=g17198.t1
debris_1	braker	intron	17908	18201	1	-	.	ID=g17198.t1.intron4;Parent=g17198.t1
debris_1	braker	intron	18311	18699	1	-	.	ID=g17198.t1.intron5;Parent=g17198.t1
debris_1	braker	start_codon	18934	18936	.	-	0	ID=g17198.t1.start1;Parent=g17198.t1
debris_1	braker	stop_codon	16874	16876	.	-	0	ID=g17198.t1.stop1;Parent=g17198.t1
debris_1	braker	gene	19386	20598	1	+	.	ID=g17199
debris_1	braker	mRNA	19386	20598	1	+	.	ID=g17199.t1;Parent=g17199
debris_1	braker	exon	19386	19458	.	+	.	ID=g17199.t1.exon1;Parent=g17199.t1
debris_1	braker	exon	19557	20086	.	+	.	ID=g17199.t1.exon2;Parent=g17199.t1
debris_1	braker	exon	20291	20324	.	+	.	ID=g17199.t1.exon3;Parent=g17199.t1
debris_1	braker	exon	20390	20598	.	+	.	ID=g17199.t1.exon4;Parent=g17199.t1
debris_1	braker	CDS	19386	19458	1	+	0	ID=g17199.t1.CDS1;Parent=g17199.t1
debris_1	braker	CDS	19557	20086	1	+	2	ID=g17199.t1.CDS2;Parent=g17199.t1
debris_1	braker	CDS	20291	20324	1	+	0	ID=g17199.t1.CDS3;Parent=g17199.t1
debris_1	braker	CDS	20390	20598	1	+	2	ID=g17199.t1.CDS4;Parent=g17199.t1
debris_1	braker	intron	19459	19556	1	+	.	ID=g17199.t1.intron1;Parent=g17199.t1
debris_1	braker	intron	20087	20290	1	+	.	ID=g17199.t1.intron2;Parent=g17199.t1
debris_1	braker	intron	20325	20389	1	+	.	ID=g17199.t1.intron3;Parent=g17199.t1
debris_1	braker	start_codon	19386	19388	.	+	0	ID=g17199.t1.start1;Parent=g17199.t1
debris_1	braker	stop_codon	20596	20598	.	+	0	ID=g17199.t1.stop1;Parent=g17199.t1
debris_1	braker	gene	20986	29094	0.48	-	.	ID=g17200
debris_1	braker	mRNA	20986	29094	0.48	-	.	ID=g17200.t1;Parent=g17200
debris_1	braker	exon	20986	22242	.	-	.	ID=g17200.t1.exon1;Parent=g17200.t1
debris_1	braker	exon	22373	23279	.	-	.	ID=g17200.t1.exon2;Parent=g17200.t1
debris_1	braker	exon	23385	23635	.	-	.	ID=g17200.t1.exon3;Parent=g17200.t1
debris_1	braker	exon	23798	25024	.	-	.	ID=g17200.t1.exon4;Parent=g17200.t1
debris_1	braker	exon	25281	27244	.	-	.	ID=g17200.t1.exon5;Parent=g17200.t1
debris_1	braker	exon	28887	28905	.	-	.	ID=g17200.t1.exon6;Parent=g17200.t1
debris_1	braker	exon	29089	29094	.	-	.	ID=g17200.t1.exon7;Parent=g17200.t1
debris_1	braker	CDS	20986	22242	0.99	-	0	ID=g17200.t1.CDS1;Parent=g17200.t1
debris_1	braker	CDS	22373	23279	0.96	-	1	ID=g17200.t1.CDS2;Parent=g17200.t1
debris_1	braker	CDS	23385	23635	0.98	-	0	ID=g17200.t1.CDS3;Parent=g17200.t1
debris_1	braker	CDS	23798	25024	0.99	-	0	ID=g17200.t1.CDS4;Parent=g17200.t1
debris_1	braker	CDS	25281	27244	0.55	-	2	ID=g17200.t1.CDS5;Parent=g17200.t1
debris_1	braker	CDS	28887	28905	0.53	-	0	ID=g17200.t1.CDS6;Parent=g17200.t1
debris_1	braker	CDS	29089	29094	0.53	-	0	ID=g17200.t1.CDS7;Parent=g17200.t1
debris_1	braker	intron	22243	22372	1	-	.	ID=g17200.t1.intron1;Parent=g17200.t1
debris_1	braker	intron	23280	23384	0.95	-	.	ID=g17200.t1.intron2;Parent=g17200.t1
debris_1	braker	intron	23636	23797	1	-	.	ID=g17200.t1.intron3;Parent=g17200.t1
debris_1	braker	intron	25025	25280	1	-	.	ID=g17200.t1.intron4;Parent=g17200.t1
debris_1	braker	intron	27245	28886	0.53	-	.	ID=g17200.t1.intron5;Parent=g17200.t1
debris_1	braker	intron	28906	29088	0.53	-	.	ID=g17200.t1.intron6;Parent=g17200.t1
debris_1	braker	start_codon	29092	29094	.	-	0	ID=g17200.t1.start1;Parent=g17200.t1
debris_1	braker	stop_codon	20986	20988	.	-	0	ID=g17200.t1.stop1;Parent=g17200.t1
debris_1	braker	gene	29218	32871	0.37	-	.	ID=g17201
debris_1	braker	mRNA	29218	32871	0.37	-	.	ID=g17201.t1;Parent=g17201
debris_1	braker	exon	29218	29271	.	-	.	ID=g17201.t1.exon1;Parent=g17201.t1
debris_1	braker	exon	30441	30478	.	-	.	ID=g17201.t1.exon2;Parent=g17201.t1
debris_1	braker	exon	30550	30741	.	-	.	ID=g17201.t1.exon3;Parent=g17201.t1
debris_1	braker	exon	31533	31572	.	-	.	ID=g17201.t1.exon4;Parent=g17201.t1
debris_1	braker	exon	31824	31889	.	-	.	ID=g17201.t1.exon5;Parent=g17201.t1
debris_1	braker	exon	31969	32046	.	-	.	ID=g17201.t1.exon6;Parent=g17201.t1
debris_1	braker	exon	32305	32415	.	-	.	ID=g17201.t1.exon7;Parent=g17201.t1
debris_1	braker	exon	32800	32871	.	-	.	ID=g17201.t1.exon8;Parent=g17201.t1
debris_1	braker	CDS	29218	29271	1	-	0	ID=g17201.t1.CDS1;Parent=g17201.t1
debris_1	braker	CDS	30441	30478	0.9	-	2	ID=g17201.t1.CDS2;Parent=g17201.t1
debris_1	braker	CDS	30550	30741	0.4	-	2	ID=g17201.t1.CDS3;Parent=g17201.t1
debris_1	braker	CDS	31533	31572	0.94	-	0	ID=g17201.t1.CDS4;Parent=g17201.t1
debris_1	braker	CDS	31824	31889	1	-	0	ID=g17201.t1.CDS5;Parent=g17201.t1
debris_1	braker	CDS	31969	32046	1	-	0	ID=g17201.t1.CDS6;Parent=g17201.t1
debris_1	braker	CDS	32305	32415	1	-	0	ID=g17201.t1.CDS7;Parent=g17201.t1
debris_1	braker	CDS	32800	32871	1	-	0	ID=g17201.t1.CDS8;Parent=g17201.t1
debris_1	braker	intron	29272	30440	1	-	.	ID=g17201.t1.intron1;Parent=g17201.t1
debris_1	braker	intron	30479	30549	0.4	-	.	ID=g17201.t1.intron2;Parent=g17201.t1
debris_1	braker	intron	30742	31532	0.9	-	.	ID=g17201.t1.intron3;Parent=g17201.t1
debris_1	braker	intron	31573	31823	1	-	.	ID=g17201.t1.intron4;Parent=g17201.t1
debris_1	braker	intron	31890	31968	1	-	.	ID=g17201.t1.intron5;Parent=g17201.t1
debris_1	braker	intron	32047	32304	1	-	.	ID=g17201.t1.intron6;Parent=g17201.t1
debris_1	braker	intron	32416	32799	1	-	.	ID=g17201.t1.intron7;Parent=g17201.t1
debris_1	braker	start_codon	32869	32871	.	-	0	ID=g17201.t1.start1;Parent=g17201.t1
debris_1	braker	stop_codon	29218	29220	.	-	0	ID=g17201.t1.stop1;Parent=g17201.t1
debris_1	braker	gene	34089	35616	0.84	+	.	ID=g17202
debris_1	braker	mRNA	34089	35616	0.84	+	.	ID=g17202.t1;Parent=g17202
debris_1	braker	exon	34089	34170	.	+	.	ID=g17202.t1.exon1;Parent=g17202.t1
debris_1	braker	exon	34330	34571	.	+	.	ID=g17202.t1.exon2;Parent=g17202.t1
debris_1	braker	exon	34758	35048	.	+	.	ID=g17202.t1.exon3;Parent=g17202.t1
debris_1	braker	exon	35159	35254	.	+	.	ID=g17202.t1.exon4;Parent=g17202.t1
debris_1	braker	exon	35437	35616	.	+	.	ID=g17202.t1.exon5;Parent=g17202.t1
debris_1	braker	CDS	34089	34170	0.85	+	0	ID=g17202.t1.CDS1;Parent=g17202.t1
debris_1	braker	CDS	34330	34571	1	+	2	ID=g17202.t1.CDS2;Parent=g17202.t1
debris_1	braker	CDS	34758	35048	1	+	0	ID=g17202.t1.CDS3;Parent=g17202.t1
debris_1	braker	CDS	35159	35254	0.99	+	0	ID=g17202.t1.CDS4;Parent=g17202.t1
debris_1	braker	CDS	35437	35616	1	+	0	ID=g17202.t1.CDS5;Parent=g17202.t1
debris_1	braker	intron	34171	34329	1	+	.	ID=g17202.t1.intron1;Parent=g17202.t1
debris_1	braker	intron	34572	34757	1	+	.	ID=g17202.t1.intron2;Parent=g17202.t1
debris_1	braker	intron	35049	35158	0.99	+	.	ID=g17202.t1.intron3;Parent=g17202.t1
debris_1	braker	intron	35255	35436	1	+	.	ID=g17202.t1.intron4;Parent=g17202.t1
debris_1	braker	start_codon	34089	34091	.	+	0	ID=g17202.t1.start1;Parent=g17202.t1
debris_1	braker	stop_codon	35614	35616	.	+	0	ID=g17202.t1.stop1;Parent=g17202.t1
debris_1	braker	gene	36955	38292	0.99	-	.	ID=g17203
debris_1	braker	mRNA	36955	38292	0.99	-	.	ID=g17203.t1;Parent=g17203
debris_1	braker	exon	36955	37044	.	-	.	ID=g17203.t1.exon1;Parent=g17203.t1
debris_1	braker	exon	37240	37323	.	-	.	ID=g17203.t1.exon2;Parent=g17203.t1
debris_1	braker	exon	37661	37777	.	-	.	ID=g17203.t1.exon3;Parent=g17203.t1
debris_1	braker	exon	38215	38292	.	-	.	ID=g17203.t1.exon4;Parent=g17203.t1
debris_1	braker	CDS	36955	37044	1	-	0	ID=g17203.t1.CDS1;Parent=g17203.t1
debris_1	braker	CDS	37240	37323	1	-	0	ID=g17203.t1.CDS2;Parent=g17203.t1
debris_1	braker	CDS	37661	37777	1	-	0	ID=g17203.t1.CDS3;Parent=g17203.t1
debris_1	braker	CDS	38215	38292	0.99	-	0	ID=g17203.t1.CDS4;Parent=g17203.t1
debris_1	braker	intron	37045	37239	1	-	.	ID=g17203.t1.intron1;Parent=g17203.t1
debris_1	braker	intron	37324	37660	1	-	.	ID=g17203.t1.intron2;Parent=g17203.t1
debris_1	braker	intron	37778	38214	1	-	.	ID=g17203.t1.intron3;Parent=g17203.t1
debris_1	braker	start_codon	38290	38292	.	-	0	ID=g17203.t1.start1;Parent=g17203.t1
debris_1	braker	stop_codon	36955	36957	.	-	0	ID=g17203.t1.stop1;Parent=g17203.t1
debris_1	braker	gene	38754	40355	0.98	-	.	ID=g17204
debris_1	braker	mRNA	38754	40355	0.98	-	.	ID=g17204.t1;Parent=g17204
debris_1	braker	exon	38754	39055	.	-	.	ID=g17204.t1.exon1;Parent=g17204.t1
debris_1	braker	exon	39122	39394	.	-	.	ID=g17204.t1.exon2;Parent=g17204.t1
debris_1	braker	exon	39462	39739	.	-	.	ID=g17204.t1.exon3;Parent=g17204.t1
debris_1	braker	exon	39848	40024	.	-	.	ID=g17204.t1.exon4;Parent=g17204.t1
debris_1	braker	exon	40084	40355	.	-	.	ID=g17204.t1.exon5;Parent=g17204.t1
debris_1	braker	CDS	38754	39055	0.99	-	2	ID=g17204.t1.CDS1;Parent=g17204.t1
debris_1	braker	CDS	39122	39394	1	-	2	ID=g17204.t1.CDS2;Parent=g17204.t1
debris_1	braker	CDS	39462	39739	1	-	1	ID=g17204.t1.CDS3;Parent=g17204.t1
debris_1	braker	CDS	39848	40024	1	-	1	ID=g17204.t1.CDS4;Parent=g17204.t1
debris_1	braker	CDS	40084	40355	0.99	-	0	ID=g17204.t1.CDS5;Parent=g17204.t1
debris_1	braker	intron	39056	39121	1	-	.	ID=g17204.t1.intron1;Parent=g17204.t1
debris_1	braker	intron	39395	39461	1	-	.	ID=g17204.t1.intron2;Parent=g17204.t1
debris_1	braker	intron	39740	39847	1	-	.	ID=g17204.t1.intron3;Parent=g17204.t1
debris_1	braker	intron	40025	40083	1	-	.	ID=g17204.t1.intron4;Parent=g17204.t1
debris_1	braker	start_codon	40353	40355	.	-	0	ID=g17204.t1.start1;Parent=g17204.t1
debris_1	braker	stop_codon	38754	38756	.	-	0	ID=g17204.t1.stop1;Parent=g17204.t1
debris_1	braker	gene	40392	45913	0.7	-	.	ID=g17205
debris_1	braker	mRNA	40392	45913	0.7	-	.	ID=g17205.t1;Parent=g17205
debris_1	braker	exon	40392	40398	.	-	.	ID=g17205.t1.exon1;Parent=g17205.t1
debris_1	braker	exon	40671	40855	.	-	.	ID=g17205.t1.exon2;Parent=g17205.t1
debris_1	braker	exon	40917	40949	.	-	.	ID=g17205.t1.exon3;Parent=g17205.t1
debris_1	braker	exon	42075	42191	.	-	.	ID=g17205.t1.exon4;Parent=g17205.t1
debris_1	braker	exon	42385	42486	.	-	.	ID=g17205.t1.exon5;Parent=g17205.t1
debris_1	braker	exon	42646	42759	.	-	.	ID=g17205.t1.exon6;Parent=g17205.t1
debris_1	braker	exon	43195	43379	.	-	.	ID=g17205.t1.exon7;Parent=g17205.t1
debris_1	braker	exon	43635	43783	.	-	.	ID=g17205.t1.exon8;Parent=g17205.t1
debris_1	braker	exon	43947	43962	.	-	.	ID=g17205.t1.exon9;Parent=g17205.t1
debris_1	braker	exon	44072	44101	.	-	.	ID=g17205.t1.exon10;Parent=g17205.t1
debris_1	braker	exon	45668	45775	.	-	.	ID=g17205.t1.exon11;Parent=g17205.t1
debris_1	braker	exon	45910	45913	.	-	.	ID=g17205.t1.exon12;Parent=g17205.t1
debris_1	braker	CDS	40392	40398	0.99	-	1	ID=g17205.t1.CDS1;Parent=g17205.t1
debris_1	braker	CDS	40671	40855	0.98	-	0	ID=g17205.t1.CDS2;Parent=g17205.t1
debris_1	braker	CDS	40917	40949	0.93	-	0	ID=g17205.t1.CDS3;Parent=g17205.t1
debris_1	braker	CDS	42075	42191	0.81	-	0	ID=g17205.t1.CDS4;Parent=g17205.t1
debris_1	braker	CDS	42385	42486	1	-	0	ID=g17205.t1.CDS5;Parent=g17205.t1
debris_1	braker	CDS	42646	42759	1	-	0	ID=g17205.t1.CDS6;Parent=g17205.t1
debris_1	braker	CDS	43195	43379	1	-	2	ID=g17205.t1.CDS7;Parent=g17205.t1
debris_1	braker	CDS	43635	43783	1	-	1	ID=g17205.t1.CDS8;Parent=g17205.t1
debris_1	braker	CDS	43947	43962	0.95	-	2	ID=g17205.t1.CDS9;Parent=g17205.t1
debris_1	braker	CDS	44072	44101	0.94	-	2	ID=g17205.t1.CDS10;Parent=g17205.t1
debris_1	braker	CDS	45668	45775	0.95	-	2	ID=g17205.t1.CDS11;Parent=g17205.t1
debris_1	braker	CDS	45910	45913	1	-	0	ID=g17205.t1.CDS12;Parent=g17205.t1
debris_1	braker	intron	40399	40670	1	-	.	ID=g17205.t1.intron1;Parent=g17205.t1
debris_1	braker	intron	40856	40916	0.94	-	.	ID=g17205.t1.intron2;Parent=g17205.t1
debris_1	braker	intron	40950	42074	0.75	-	.	ID=g17205.t1.intron3;Parent=g17205.t1
debris_1	braker	intron	42192	42384	1	-	.	ID=g17205.t1.intron4;Parent=g17205.t1
debris_1	braker	intron	42487	42645	1	-	.	ID=g17205.t1.intron5;Parent=g17205.t1
debris_1	braker	intron	42760	43194	1	-	.	ID=g17205.t1.intron6;Parent=g17205.t1
debris_1	braker	intron	43380	43634	1	-	.	ID=g17205.t1.intron7;Parent=g17205.t1
debris_1	braker	intron	43784	43946	1	-	.	ID=g17205.t1.intron8;Parent=g17205.t1
debris_1	braker	intron	43963	44071	0.94	-	.	ID=g17205.t1.intron9;Parent=g17205.t1
debris_1	braker	intron	44102	45667	0.95	-	.	ID=g17205.t1.intron10;Parent=g17205.t1
debris_1	braker	intron	45776	45909	1	-	.	ID=g17205.t1.intron11;Parent=g17205.t1
debris_1	braker	start_codon	45911	45913	.	-	0	ID=g17205.t1.start1;Parent=g17205.t1
debris_1	braker	stop_codon	40392	40394	.	-	0	ID=g17205.t1.stop1;Parent=g17205.t1
debris_1	braker	gene	48306	49862	0.62	+	.	ID=g17206
debris_1	braker	mRNA	48306	49862	0.62	+	.	ID=g17206.t1;Parent=g17206
debris_1	braker	exon	48306	48476	.	+	.	ID=g17206.t1.exon1;Parent=g17206.t1
debris_1	braker	exon	49247	49324	.	+	.	ID=g17206.t1.exon2;Parent=g17206.t1
debris_1	braker	exon	49456	49491	.	+	.	ID=g17206.t1.exon3;Parent=g17206.t1
debris_1	braker	exon	49554	49611	.	+	.	ID=g17206.t1.exon4;Parent=g17206.t1
debris_1	braker	exon	49831	49862	.	+	.	ID=g17206.t1.exon5;Parent=g17206.t1
debris_1	braker	CDS	48306	48476	0.9	+	0	ID=g17206.t1.CDS1;Parent=g17206.t1
debris_1	braker	CDS	49247	49324	1	+	0	ID=g17206.t1.CDS2;Parent=g17206.t1
debris_1	braker	CDS	49456	49491	0.69	+	0	ID=g17206.t1.CDS3;Parent=g17206.t1
debris_1	braker	CDS	49554	49611	0.73	+	0	ID=g17206.t1.CDS4;Parent=g17206.t1
debris_1	braker	CDS	49831	49862	0.88	+	2	ID=g17206.t1.CDS5;Parent=g17206.t1
debris_1	braker	intron	48477	49246	1	+	.	ID=g17206.t1.intron1;Parent=g17206.t1
debris_1	braker	intron	49325	49455	1	+	.	ID=g17206.t1.intron2;Parent=g17206.t1
debris_1	braker	intron	49492	49553	0.68	+	.	ID=g17206.t1.intron3;Parent=g17206.t1
debris_1	braker	intron	49612	49830	0.88	+	.	ID=g17206.t1.intron4;Parent=g17206.t1
debris_1	braker	start_codon	48306	48308	.	+	0	ID=g17206.t1.start1;Parent=g17206.t1
debris_1	braker	stop_codon	49860	49862	.	+	0	ID=g17206.t1.stop1;Parent=g17206.t1
debris_1	braker	gene	66970	68588	0.25	-	.	ID=g17207
debris_1	braker	mRNA	66970	68588	0.25	-	.	ID=g17207.t1;Parent=g17207
debris_1	braker	exon	66970	67013	.	-	.	ID=g17207.t1.exon1;Parent=g17207.t1
debris_1	braker	exon	67219	67354	.	-	.	ID=g17207.t1.exon2;Parent=g17207.t1
debris_1	braker	exon	67553	67602	.	-	.	ID=g17207.t1.exon3;Parent=g17207.t1
debris_1	braker	exon	67999	68125	.	-	.	ID=g17207.t1.exon4;Parent=g17207.t1
debris_1	braker	exon	68293	68423	.	-	.	ID=g17207.t1.exon5;Parent=g17207.t1
debris_1	braker	exon	68501	68588	.	-	.	ID=g17207.t1.exon6;Parent=g17207.t1
debris_1	braker	CDS	66970	67013	0.91	-	2	ID=g17207.t1.CDS1;Parent=g17207.t1
debris_1	braker	CDS	67219	67354	0.86	-	0	ID=g17207.t1.CDS2;Parent=g17207.t1
debris_1	braker	CDS	67553	67602	0.89	-	2	ID=g17207.t1.CDS3;Parent=g17207.t1
debris_1	braker	CDS	67999	68125	0.96	-	0	ID=g17207.t1.CDS4;Parent=g17207.t1
debris_1	braker	CDS	68293	68423	0.99	-	2	ID=g17207.t1.CDS5;Parent=g17207.t1
debris_1	braker	CDS	68501	68588	0.65	-	0	ID=g17207.t1.CDS6;Parent=g17207.t1
debris_1	braker	intron	67014	67218	0.98	-	.	ID=g17207.t1.intron1;Parent=g17207.t1
debris_1	braker	intron	67355	67552	0.85	-	.	ID=g17207.t1.intron2;Parent=g17207.t1
debris_1	braker	intron	67603	67998	0.44	-	.	ID=g17207.t1.intron3;Parent=g17207.t1
debris_1	braker	intron	68126	68292	0.96	-	.	ID=g17207.t1.intron4;Parent=g17207.t1
debris_1	braker	intron	68424	68500	0.92	-	.	ID=g17207.t1.intron5;Parent=g17207.t1
debris_1	braker	start_codon	68586	68588	.	-	0	ID=g17207.t1.start1;Parent=g17207.t1
debris_1	braker	stop_codon	66970	66972	.	-	0	ID=g17207.t1.stop1;Parent=g17207.t1
debris_1	braker	gene	70214	71084	0.89	-	.	ID=g17208
debris_1	braker	mRNA	70214	71084	0.89	-	.	ID=g17208.t1;Parent=g17208
debris_1	braker	exon	70214	70664	.	-	.	ID=g17208.t1.exon1;Parent=g17208.t1
debris_1	braker	exon	70768	71084	.	-	.	ID=g17208.t1.exon2;Parent=g17208.t1
debris_1	braker	CDS	70214	70664	0.96	-	1	ID=g17208.t1.CDS1;Parent=g17208.t1
debris_1	braker	CDS	70768	71084	0.93	-	0	ID=g17208.t1.CDS2;Parent=g17208.t1
debris_1	braker	intron	70665	70767	1	-	.	ID=g17208.t1.intron1;Parent=g17208.t1
debris_1	braker	start_codon	71082	71084	.	-	0	ID=g17208.t1.start1;Parent=g17208.t1
debris_1	braker	stop_codon	70214	70216	.	-	0	ID=g17208.t1.stop1;Parent=g17208.t1
debris_1	braker	gene	74102	75634	0	-	.	ID=g17209
debris_1	braker	mRNA	74102	75634	.	-	.	ID=g17209.t1;Parent=g17209
debris_1	braker	exon	74102	74915	.	-	.	ID=g17209.t1.exon1;Parent=g17209.t1
debris_1	braker	exon	75462	75634	.	-	.	ID=g17209.t1.exon2;Parent=g17209.t1
debris_1	braker	CDS	74102	74915	0.09	-	1	ID=g17209.t1.CDS1;Parent=g17209.t1
debris_1	braker	CDS	75462	75634	0.04	-	0	ID=g17209.t1.CDS2;Parent=g17209.t1
debris_1	braker	intron	74916	75461	0.04	-	.	ID=g17209.t1.intron1;Parent=g17209.t1
debris_1	braker	start_codon	75632	75634	.	-	0	ID=g17209.t1.start1;Parent=g17209.t1
debris_1	braker	stop_codon	74102	74104	.	-	0	ID=g17209.t1.stop1;Parent=g17209.t1
debris_1	braker	gene	83497	83838	0.78	-	.	ID=g17210
debris_1	braker	mRNA	83497	83838	0.78	-	.	ID=g17210.t1;Parent=g17210
debris_1	braker	exon	83497	83838	.	-	.	ID=g17210.t1.exon1;Parent=g17210.t1
debris_1	braker	CDS	83497	83838	0.78	-	0	ID=g17210.t1.CDS1;Parent=g17210.t1
debris_1	braker	start_codon	83836	83838	.	-	0	ID=g17210.t1.start1;Parent=g17210.t1
debris_1	braker	stop_codon	83497	83499	.	-	0	ID=g17210.t1.stop1;Parent=g17210.t1
debris_1	braker	gene	83868	86115	0.07	-	.	ID=g17211
debris_1	braker	mRNA	83868	86115	0.07	-	.	ID=g17211.t1;Parent=g17211
debris_1	braker	exon	83868	84074	.	-	.	ID=g17211.t1.exon1;Parent=g17211.t1
debris_1	braker	exon	84268	84499	.	-	.	ID=g17211.t1.exon2;Parent=g17211.t1
debris_1	braker	exon	84588	85079	.	-	.	ID=g17211.t1.exon3;Parent=g17211.t1
debris_1	braker	exon	85146	85328	.	-	.	ID=g17211.t1.exon4;Parent=g17211.t1
debris_1	braker	exon	85436	86115	.	-	.	ID=g17211.t1.exon5;Parent=g17211.t1
debris_1	braker	CDS	83868	84074	0.46	-	0	ID=g17211.t1.CDS1;Parent=g17211.t1
debris_1	braker	CDS	84268	84499	0.38	-	1	ID=g17211.t1.CDS2;Parent=g17211.t1
debris_1	braker	CDS	84588	85079	0.74	-	1	ID=g17211.t1.CDS3;Parent=g17211.t1
debris_1	braker	CDS	85146	85328	0.86	-	1	ID=g17211.t1.CDS4;Parent=g17211.t1
debris_1	braker	CDS	85436	86115	0.22	-	0	ID=g17211.t1.CDS5;Parent=g17211.t1
debris_1	braker	intron	84075	84267	0.49	-	.	ID=g17211.t1.intron1;Parent=g17211.t1
debris_1	braker	intron	84500	84587	0.73	-	.	ID=g17211.t1.intron2;Parent=g17211.t1
debris_1	braker	intron	85080	85145	1	-	.	ID=g17211.t1.intron3;Parent=g17211.t1
debris_1	braker	intron	85329	85435	0.43	-	.	ID=g17211.t1.intron4;Parent=g17211.t1
debris_1	braker	start_codon	86113	86115	.	-	0	ID=g17211.t1.start1;Parent=g17211.t1
debris_1	braker	stop_codon	83868	83870	.	-	0	ID=g17211.t1.stop1;Parent=g17211.t1
debris_1	braker	gene	86257	88257	0.21	-	.	ID=g17212
debris_1	braker	mRNA	86257	88257	0.21	-	.	ID=g17212.t1;Parent=g17212
debris_1	braker	exon	86257	86920	.	-	.	ID=g17212.t1.exon1;Parent=g17212.t1
debris_1	braker	exon	87043	87367	.	-	.	ID=g17212.t1.exon2;Parent=g17212.t1
debris_1	braker	exon	87649	87807	.	-	.	ID=g17212.t1.exon3;Parent=g17212.t1
debris_1	braker	exon	88146	88257	.	-	.	ID=g17212.t1.exon4;Parent=g17212.t1
debris_1	braker	CDS	86257	86920	0.74	-	1	ID=g17212.t1.CDS1;Parent=g17212.t1
debris_1	braker	CDS	87043	87367	0.5	-	2	ID=g17212.t1.CDS2;Parent=g17212.t1
debris_1	braker	CDS	87649	87807	0.32	-	2	ID=g17212.t1.CDS3;Parent=g17212.t1
debris_1	braker	CDS	88146	88257	0.98	-	0	ID=g17212.t1.CDS4;Parent=g17212.t1
debris_1	braker	intron	86921	87042	0.75	-	.	ID=g17212.t1.intron1;Parent=g17212.t1
debris_1	braker	intron	87368	87648	0.31	-	.	ID=g17212.t1.intron2;Parent=g17212.t1
debris_1	braker	intron	87808	88145	1	-	.	ID=g17212.t1.intron3;Parent=g17212.t1
debris_1	braker	start_codon	88255	88257	.	-	0	ID=g17212.t1.start1;Parent=g17212.t1
debris_1	braker	stop_codon	86257	86259	.	-	0	ID=g17212.t1.stop1;Parent=g17212.t1
Wpig01	braker	gene	46361	50653	0.89	+	.	ID=g6184
Wpig01	braker	mRNA	46361	50653	0.89	+	.	ID=g6184.t1;Parent=g6184
Wpig01	braker	exon	46361	46581	.	+	.	ID=g6184.t1.exon1;Parent=g6184.t1
Wpig01	braker	exon	46658	46751	.	+	.	ID=g6184.t1.exon2;Parent=g6184.t1
Wpig01	braker	exon	46842	46917	.	+	.	ID=g6184.t1.exon3;Parent=g6184.t1
Wpig01	braker	exon	46975	47099	.	+	.	ID=g6184.t1.exon4;Parent=g6184.t1
Wpig01	braker	exon	47174	47311	.	+	.	ID=g6184.t1.exon5;Parent=g6184.t1
Wpig01	braker	exon	47371	47462	.	+	.	ID=g6184.t1.exon6;Parent=g6184.t1
Wpig01	braker	exon	47695	47735	.	+	.	ID=g6184.t1.exon7;Parent=g6184.t1
Wpig01	braker	exon	47871	48053	.	+	.	ID=g6184.t1.exon8;Parent=g6184.t1
Wpig01	braker	exon	48168	48265	.	+	.	ID=g6184.t1.exon9;Parent=g6184.t1
Wpig01	braker	exon	48332	48383	.	+	.	ID=g6184.t1.exon10;Parent=g6184.t1
Wpig01	braker	exon	48457	48693	.	+	.	ID=g6184.t1.exon11;Parent=g6184.t1
Wpig01	braker	exon	48957	49037	.	+	.	ID=g6184.t1.exon12;Parent=g6184.t1
Wpig01	braker	exon	49109	49189	.	+	.	ID=g6184.t1.exon13;Parent=g6184.t1
Wpig01	braker	exon	49390	49478	.	+	.	ID=g6184.t1.exon14;Parent=g6184.t1
Wpig01	braker	exon	49725	49835	.	+	.	ID=g6184.t1.exon15;Parent=g6184.t1
Wpig01	braker	exon	49903	49951	.	+	.	ID=g6184.t1.exon16;Parent=g6184.t1
Wpig01	braker	exon	50081	50111	.	+	.	ID=g6184.t1.exon17;Parent=g6184.t1
Wpig01	braker	exon	50176	50278	.	+	.	ID=g6184.t1.exon18;Parent=g6184.t1
Wpig01	braker	exon	50334	50440	.	+	.	ID=g6184.t1.exon19;Parent=g6184.t1
Wpig01	braker	exon	50542	50653	.	+	.	ID=g6184.t1.exon20;Parent=g6184.t1
Wpig01	braker	CDS	46361	46581	0.89	+	0	ID=g6184.t1.CDS1;Parent=g6184.t1
Wpig01	braker	CDS	46658	46751	1	+	1	ID=g6184.t1.CDS2;Parent=g6184.t1
Wpig01	braker	CDS	46842	46917	1	+	0	ID=g6184.t1.CDS3;Parent=g6184.t1
Wpig01	braker	CDS	46975	47099	1	+	2	ID=g6184.t1.CDS4;Parent=g6184.t1
Wpig01	braker	CDS	47174	47311	1	+	0	ID=g6184.t1.CDS5;Parent=g6184.t1
Wpig01	braker	CDS	47371	47462	1	+	0	ID=g6184.t1.CDS6;Parent=g6184.t1
Wpig01	braker	CDS	47695	47735	1	+	1	ID=g6184.t1.CDS7;Parent=g6184.t1
Wpig01	braker	CDS	47871	48053	1	+	2	ID=g6184.t1.CDS8;Parent=g6184.t1
Wpig01	braker	CDS	48168	48265	1	+	2	ID=g6184.t1.CDS9;Parent=g6184.t1
Wpig01	braker	CDS	48332	48383	1	+	0	ID=g6184.t1.CDS10;Parent=g6184.t1
Wpig01	braker	CDS	48457	48693	1	+	2	ID=g6184.t1.CDS11;Parent=g6184.t1
Wpig01	braker	CDS	48957	49037	1	+	2	ID=g6184.t1.CDS12;Parent=g6184.t1
Wpig01	braker	CDS	49109	49189	1	+	2	ID=g6184.t1.CDS13;Parent=g6184.t1
Wpig01	braker	CDS	49390	49478	1	+	2	ID=g6184.t1.CDS14;Parent=g6184.t1
Wpig01	braker	CDS	49725	49835	1	+	0	ID=g6184.t1.CDS15;Parent=g6184.t1
Wpig01	braker	CDS	49903	49951	1	+	0	ID=g6184.t1.CDS16;Parent=g6184.t1
Wpig01	braker	CDS	50081	50111	1	+	2	ID=g6184.t1.CDS17;Parent=g6184.t1
Wpig01	braker	CDS	50176	50278	1	+	1	ID=g6184.t1.CDS18;Parent=g6184.t1
Wpig01	braker	CDS	50334	50440	1	+	0	ID=g6184.t1.CDS19;Parent=g6184.t1
Wpig01	braker	CDS	50542	50653	1	+	1	ID=g6184.t1.CDS20;Parent=g6184.t1
Wpig01	braker	intron	46582	46657	1	+	.	ID=g6184.t1.intron1;Parent=g6184.t1
Wpig01	braker	intron	46752	46841	1	+	.	ID=g6184.t1.intron2;Parent=g6184.t1
Wpig01	braker	intron	46918	46974	1	+	.	ID=g6184.t1.intron3;Parent=g6184.t1
Wpig01	braker	intron	47100	47173	1	+	.	ID=g6184.t1.intron4;Parent=g6184.t1
Wpig01	braker	intron	47312	47370	1	+	.	ID=g6184.t1.intron5;Parent=g6184.t1
Wpig01	braker	intron	47463	47694	1	+	.	ID=g6184.t1.intron6;Parent=g6184.t1
Wpig01	braker	intron	47736	47870	1	+	.	ID=g6184.t1.intron7;Parent=g6184.t1
Wpig01	braker	intron	48054	48167	1	+	.	ID=g6184.t1.intron8;Parent=g6184.t1
Wpig01	braker	intron	48266	48331	1	+	.	ID=g6184.t1.intron9;Parent=g6184.t1
Wpig01	braker	intron	48384	48456	1	+	.	ID=g6184.t1.intron10;Parent=g6184.t1
Wpig01	braker	intron	48694	48956	1	+	.	ID=g6184.t1.intron11;Parent=g6184.t1
Wpig01	braker	intron	49038	49108	1	+	.	ID=g6184.t1.intron12;Parent=g6184.t1
Wpig01	braker	intron	49190	49389	1	+	.	ID=g6184.t1.intron13;Parent=g6184.t1
Wpig01	braker	intron	49479	49724	1	+	.	ID=g6184.t1.intron14;Parent=g6184.t1
Wpig01	braker	intron	49836	49902	1	+	.	ID=g6184.t1.intron15;Parent=g6184.t1
Wpig01	braker	intron	49952	50080	1	+	.	ID=g6184.t1.intron16;Parent=g6184.t1
Wpig01	braker	intron	50112	50175	1	+	.	ID=g6184.t1.intron17;Parent=g6184.t1
Wpig01	braker	intron	50279	50333	1	+	.	ID=g6184.t1.intron18;Parent=g6184.t1
Wpig01	braker	intron	50441	50541	1	+	.	ID=g6184.t1.intron19;Parent=g6184.t1
Wpig01	braker	start_codon	46361	46363	.	+	0	ID=g6184.t1.start1;Parent=g6184.t1
Wpig01	braker	stop_codon	50651	50653	.	+	0	ID=g6184.t1.stop1;Parent=g6184.t1
Wpig01	braker	gene	51047	56001	0.55	-	.	ID=g6185
Wpig01	braker	mRNA	51047	56001	0.55	-	.	ID=g6185.t1;Parent=g6185
Wpig01	braker	exon	51047	51122	.	-	.	ID=g6185.t1.exon1;Parent=g6185.t1
Wpig01	braker	exon	51218	52020	.	-	.	ID=g6185.t1.exon2;Parent=g6185.t1
Wpig01	braker	exon	52086	52126	.	-	.	ID=g6185.t1.exon3;Parent=g6185.t1
Wpig01	braker	exon	52309	52329	.	-	.	ID=g6185.t1.exon4;Parent=g6185.t1
Wpig01	braker	exon	52517	52585	.	-	.	ID=g6185.t1.exon5;Parent=g6185.t1
Wpig01	braker	exon	52814	53051	.	-	.	ID=g6185.t1.exon6;Parent=g6185.t1
Wpig01	braker	exon	53121	53234	.	-	.	ID=g6185.t1.exon7;Parent=g6185.t1
Wpig01	braker	exon	53380	53595	.	-	.	ID=g6185.t1.exon8;Parent=g6185.t1
Wpig01	braker	exon	53903	54053	.	-	.	ID=g6185.t1.exon9;Parent=g6185.t1
Wpig01	braker	exon	54133	54249	.	-	.	ID=g6185.t1.exon10;Parent=g6185.t1
Wpig01	braker	exon	54465	54562	.	-	.	ID=g6185.t1.exon11;Parent=g6185.t1
Wpig01	braker	exon	54628	55067	.	-	.	ID=g6185.t1.exon12;Parent=g6185.t1
Wpig01	braker	exon	55959	56001	.	-	.	ID=g6185.t1.exon13;Parent=g6185.t1
Wpig01	braker	CDS	51047	51122	0.56	-	1	ID=g6185.t1.CDS1;Parent=g6185.t1
Wpig01	braker	CDS	51218	52020	0.56	-	0	ID=g6185.t1.CDS2;Parent=g6185.t1
Wpig01	braker	CDS	52086	52126	1	-	2	ID=g6185.t1.CDS3;Parent=g6185.t1
Wpig01	braker	CDS	52309	52329	1	-	2	ID=g6185.t1.CDS4;Parent=g6185.t1
Wpig01	braker	CDS	52517	52585	1	-	2	ID=g6185.t1.CDS5;Parent=g6185.t1
Wpig01	braker	CDS	52814	53051	1	-	0	ID=g6185.t1.CDS6;Parent=g6185.t1
Wpig01	braker	CDS	53121	53234	1	-	0	ID=g6185.t1.CDS7;Parent=g6185.t1
Wpig01	braker	CDS	53380	53595	1	-	0	ID=g6185.t1.CDS8;Parent=g6185.t1
Wpig01	braker	CDS	53903	54053	1	-	1	ID=g6185.t1.CDS9;Parent=g6185.t1
Wpig01	braker	CDS	54133	54249	1	-	1	ID=g6185.t1.CDS10;Parent=g6185.t1
Wpig01	braker	CDS	54465	54562	1	-	0	ID=g6185.t1.CDS11;Parent=g6185.t1
Wpig01	braker	CDS	54628	55067	0.96	-	2	ID=g6185.t1.CDS12;Parent=g6185.t1
Wpig01	braker	CDS	55959	56001	1	-	0	ID=g6185.t1.CDS13;Parent=g6185.t1
Wpig01	braker	intron	51123	51217	0.56	-	.	ID=g6185.t1.intron1;Parent=g6185.t1
Wpig01	braker	intron	52021	52085	1	-	.	ID=g6185.t1.intron2;Parent=g6185.t1
Wpig01	braker	intron	52127	52308	1	-	.	ID=g6185.t1.intron3;Parent=g6185.t1
Wpig01	braker	intron	52330	52516	1	-	.	ID=g6185.t1.intron4;Parent=g6185.t1
Wpig01	braker	intron	52586	52813	1	-	.	ID=g6185.t1.intron5;Parent=g6185.t1
Wpig01	braker	intron	53052	53120	1	-	.	ID=g6185.t1.intron6;Parent=g6185.t1
Wpig01	braker	intron	53235	53379	1	-	.	ID=g6185.t1.intron7;Parent=g6185.t1
Wpig01	braker	intron	53596	53902	1	-	.	ID=g6185.t1.intron8;Parent=g6185.t1
Wpig01	braker	intron	54054	54132	1	-	.	ID=g6185.t1.intron9;Parent=g6185.t1
Wpig01	braker	intron	54250	54464	1	-	.	ID=g6185.t1.intron10;Parent=g6185.t1
Wpig01	braker	intron	54563	54627	1	-	.	ID=g6185.t1.intron11;Parent=g6185.t1
Wpig01	braker	intron	55068	55958	1	-	.	ID=g6185.t1.intron12;Parent=g6185.t1
Wpig01	braker	start_codon	55999	56001	.	-	0	ID=g6185.t1.start1;Parent=g6185.t1
Wpig01	braker	stop_codon	51047	51049	.	-	0	ID=g6185.t1.stop1;Parent=g6185.t1
Wpig01	braker	gene	59134	59385	0.81	+	.	ID=g6186
Wpig01	braker	mRNA	59134	59385	0.81	+	.	ID=g6186.t1;Parent=g6186
Wpig01	braker	exon	59134	59385	.	+	.	ID=g6186.t1.exon1;Parent=g6186.t1
Wpig01	braker	CDS	59134	59385	0.81	+	0	ID=g6186.t1.CDS1;Parent=g6186.t1
Wpig01	braker	start_codon	59134	59136	.	+	0	ID=g6186.t1.start1;Parent=g6186.t1
Wpig01	braker	stop_codon	59383	59385	.	+	0	ID=g6186.t1.stop1;Parent=g6186.t1
Wpig01	braker	gene	61209	63095	0.33	+	.	ID=g6187
Wpig01	braker	mRNA	61209	63095	0.33	+	.	ID=g6187.t1;Parent=g6187
Wpig01	braker	exon	61209	61293	.	+	.	ID=g6187.t1.exon1;Parent=g6187.t1
Wpig01	braker	exon	61434	61608	.	+	.	ID=g6187.t1.exon2;Parent=g6187.t1
Wpig01	braker	exon	61694	62154	.	+	.	ID=g6187.t1.exon3;Parent=g6187.t1
Wpig01	braker	exon	62530	63095	.	+	.	ID=g6187.t1.exon4;Parent=g6187.t1
Wpig01	braker	CDS	61209	61293	0.62	+	0	ID=g6187.t1.CDS1;Parent=g6187.t1
Wpig01	braker	CDS	61434	61608	0.42	+	2	ID=g6187.t1.CDS2;Parent=g6187.t1
Wpig01	braker	CDS	61694	62154	0.65	+	1	ID=g6187.t1.CDS3;Parent=g6187.t1
Wpig01	braker	CDS	62530	63095	0.99	+	2	ID=g6187.t1.CDS4;Parent=g6187.t1
Wpig01	braker	intron	61294	61433	0.72	+	.	ID=g6187.t1.intron1;Parent=g6187.t1
Wpig01	braker	intron	61609	61693	0.42	+	.	ID=g6187.t1.intron2;Parent=g6187.t1
Wpig01	braker	intron	62155	62529	0.98	+	.	ID=g6187.t1.intron3;Parent=g6187.t1
Wpig01	braker	start_codon	61209	61211	.	+	0	ID=g6187.t1.start1;Parent=g6187.t1
Wpig01	braker	stop_codon	63093	63095	.	+	0	ID=g6187.t1.stop1;Parent=g6187.t1
Wpig01	braker	gene	64003	67051	1	-	.	ID=g6188
Wpig01	braker	mRNA	64003	67051	1	-	.	ID=g6188.t1;Parent=g6188
Wpig01	braker	exon	64003	64478	.	-	.	ID=g6188.t1.exon1;Parent=g6188.t1
Wpig01	braker	exon	64569	64699	.	-	.	ID=g6188.t1.exon2;Parent=g6188.t1
Wpig01	braker	exon	64819	65015	.	-	.	ID=g6188.t1.exon3;Parent=g6188.t1
Wpig01	braker	exon	65465	65642	.	-	.	ID=g6188.t1.exon4;Parent=g6188.t1
Wpig01	braker	exon	66675	67051	.	-	.	ID=g6188.t1.exon5;Parent=g6188.t1
Wpig01	braker	CDS	64003	64478	1	-	2	ID=g6188.t1.CDS1;Parent=g6188.t1
Wpig01	braker	CDS	64569	64699	1	-	1	ID=g6188.t1.CDS2;Parent=g6188.t1
Wpig01	braker	CDS	64819	65015	1	-	0	ID=g6188.t1.CDS3;Parent=g6188.t1
Wpig01	braker	CDS	65465	65642	1	-	1	ID=g6188.t1.CDS4;Parent=g6188.t1
Wpig01	braker	CDS	66675	67051	1	-	0	ID=g6188.t1.CDS5;Parent=g6188.t1
Wpig01	braker	intron	64479	64568	1	-	.	ID=g6188.t1.intron1;Parent=g6188.t1
Wpig01	braker	intron	64700	64818	1	-	.	ID=g6188.t1.intron2;Parent=g6188.t1
Wpig01	braker	intron	65016	65464	1	-	.	ID=g6188.t1.intron3;Parent=g6188.t1
Wpig01	braker	intron	65643	66674	1	-	.	ID=g6188.t1.intron4;Parent=g6188.t1
Wpig01	braker	start_codon	67049	67051	.	-	0	ID=g6188.t1.start1;Parent=g6188.t1
Wpig01	braker	stop_codon	64003	64005	.	-	0	ID=g6188.t1.stop1;Parent=g6188.t1
Wpig01	braker	gene	67827	83994	0.5	-	.	ID=g6189
Wpig01	braker	mRNA	67827	83994	0.5	-	.	ID=g6189.t1;Parent=g6189
Wpig01	braker	exon	67827	67910	.	-	.	ID=g6189.t1.exon1;Parent=g6189.t1
Wpig01	braker	exon	68346	68429	.	-	.	ID=g6189.t1.exon2;Parent=g6189.t1
Wpig01	braker	exon	68763	68819	.	-	.	ID=g6189.t1.exon3;Parent=g6189.t1
Wpig01	braker	exon	69316	69463	.	-	.	ID=g6189.t1.exon4;Parent=g6189.t1
Wpig01	braker	exon	69584	69744	.	-	.	ID=g6189.t1.exon5;Parent=g6189.t1
Wpig01	braker	exon	70179	70262	.	-	.	ID=g6189.t1.exon6;Parent=g6189.t1
Wpig01	braker	exon	70330	70409	.	-	.	ID=g6189.t1.exon7;Parent=g6189.t1
Wpig01	braker	exon	70572	70751	.	-	.	ID=g6189.t1.exon8;Parent=g6189.t1
Wpig01	braker	exon	71053	71203	.	-	.	ID=g6189.t1.exon9;Parent=g6189.t1
Wpig01	braker	exon	72877	73096	.	-	.	ID=g6189.t1.exon10;Parent=g6189.t1
Wpig01	braker	exon	73410	73487	.	-	.	ID=g6189.t1.exon11;Parent=g6189.t1
Wpig01	braker	exon	73756	73815	.	-	.	ID=g6189.t1.exon12;Parent=g6189.t1
Wpig01	braker	exon	73875	73996	.	-	.	ID=g6189.t1.exon13;Parent=g6189.t1
Wpig01	braker	exon	74537	74667	.	-	.	ID=g6189.t1.exon14;Parent=g6189.t1
Wpig01	braker	exon	75133	75355	.	-	.	ID=g6189.t1.exon15;Parent=g6189.t1
Wpig01	braker	exon	75424	75546	.	-	.	ID=g6189.t1.exon16;Parent=g6189.t1
Wpig01	braker	exon	75621	75845	.	-	.	ID=g6189.t1.exon17;Parent=g6189.t1
Wpig01	braker	exon	76485	76596	.	-	.	ID=g6189.t1.exon18;Parent=g6189.t1
Wpig01	braker	exon	77303	77479	.	-	.	ID=g6189.t1.exon19;Parent=g6189.t1
Wpig01	braker	exon	77593	77738	.	-	.	ID=g6189.t1.exon20;Parent=g6189.t1
Wpig01	braker	exon	77901	78009	.	-	.	ID=g6189.t1.exon21;Parent=g6189.t1
Wpig01	braker	exon	78066	78211	.	-	.	ID=g6189.t1.exon22;Parent=g6189.t1
Wpig01	braker	exon	78489	78652	.	-	.	ID=g6189.t1.exon23;Parent=g6189.t1
Wpig01	braker	exon	79017	79104	.	-	.	ID=g6189.t1.exon24;Parent=g6189.t1
Wpig01	braker	exon	79201	79299	.	-	.	ID=g6189.t1.exon25;Parent=g6189.t1
Wpig01	braker	exon	79407	79490	.	-	.	ID=g6189.t1.exon26;Parent=g6189.t1
Wpig01	braker	exon	79613	79691	.	-	.	ID=g6189.t1.exon27;Parent=g6189.t1
Wpig01	braker	exon	79815	79908	.	-	.	ID=g6189.t1.exon28;Parent=g6189.t1
Wpig01	braker	exon	80359	80506	.	-	.	ID=g6189.t1.exon29;Parent=g6189.t1
Wpig01	braker	exon	80843	80969	.	-	.	ID=g6189.t1.exon30;Parent=g6189.t1
Wpig01	braker	exon	81221	81321	.	-	.	ID=g6189.t1.exon31;Parent=g6189.t1
Wpig01	braker	exon	82071	82144	.	-	.	ID=g6189.t1.exon32;Parent=g6189.t1
Wpig01	braker	exon	82697	82814	.	-	.	ID=g6189.t1.exon33;Parent=g6189.t1
Wpig01	braker	exon	83164	83994	.	-	.	ID=g6189.t1.exon34;Parent=g6189.t1
Wpig01	braker	CDS	67827	67910	1	-	0	ID=g6189.t1.CDS1;Parent=g6189.t1
Wpig01	braker	CDS	68346	68429	1	-	0	ID=g6189.t1.CDS2;Parent=g6189.t1
Wpig01	braker	CDS	68763	68819	1	-	0	ID=g6189.t1.CDS3;Parent=g6189.t1
Wpig01	braker	CDS	69316	69463	1	-	1	ID=g6189.t1.CDS4;Parent=g6189.t1
Wpig01	braker	CDS	69584	69744	1	-	0	ID=g6189.t1.CDS5;Parent=g6189.t1
Wpig01	braker	CDS	70179	70262	1	-	0	ID=g6189.t1.CDS6;Parent=g6189.t1
Wpig01	braker	CDS	70330	70409	1	-	2	ID=g6189.t1.CDS7;Parent=g6189.t1
Wpig01	braker	CDS	70572	70751	1	-	2	ID=g6189.t1.CDS8;Parent=g6189.t1
Wpig01	braker	CDS	71053	71203	1	-	0	ID=g6189.t1.CDS9;Parent=g6189.t1
Wpig01	braker	CDS	72877	73096	1	-	1	ID=g6189.t1.CDS10;Parent=g6189.t1
Wpig01	braker	CDS	73410	73487	1	-	1	ID=g6189.t1.CDS11;Parent=g6189.t1
Wpig01	braker	CDS	73756	73815	1	-	1	ID=g6189.t1.CDS12;Parent=g6189.t1
Wpig01	braker	CDS	73875	73996	1	-	0	ID=g6189.t1.CDS13;Parent=g6189.t1
Wpig01	braker	CDS	74537	74667	1	-	2	ID=g6189.t1.CDS14;Parent=g6189.t1
Wpig01	braker	CDS	75133	75355	1	-	0	ID=g6189.t1.CDS15;Parent=g6189.t1
Wpig01	braker	CDS	75424	75546	1	-	0	ID=g6189.t1.CDS16;Parent=g6189.t1
Wpig01	braker	CDS	75621	75845	1	-	0	ID=g6189.t1.CDS17;Parent=g6189.t1
Wpig01	braker	CDS	76485	76596	1	-	1	ID=g6189.t1.CDS18;Parent=g6189.t1
Wpig01	braker	CDS	77303	77479	0.85	-	1	ID=g6189.t1.CDS19;Parent=g6189.t1
Wpig01	braker	CDS	77593	77738	0.98	-	0	ID=g6189.t1.CDS20;Parent=g6189.t1
Wpig01	braker	CDS	77901	78009	1	-	1	ID=g6189.t1.CDS21;Parent=g6189.t1
Wpig01	braker	CDS	78066	78211	1	-	0	ID=g6189.t1.CDS22;Parent=g6189.t1
Wpig01	braker	CDS	78489	78652	1	-	2	ID=g6189.t1.CDS23;Parent=g6189.t1
Wpig01	braker	CDS	79017	79104	1	-	0	ID=g6189.t1.CDS24;Parent=g6189.t1
Wpig01	braker	CDS	79201	79299	1	-	0	ID=g6189.t1.CDS25;Parent=g6189.t1
Wpig01	braker	CDS	79407	79490	1	-	0	ID=g6189.t1.CDS26;Parent=g6189.t1
Wpig01	braker	CDS	79613	79691	1	-	1	ID=g6189.t1.CDS27;Parent=g6189.t1
Wpig01	braker	CDS	79815	79908	1	-	2	ID=g6189.t1.CDS28;Parent=g6189.t1
Wpig01	braker	CDS	80359	80506	1	-	0	ID=g6189.t1.CDS29;Parent=g6189.t1
Wpig01	braker	CDS	80843	80969	1	-	1	ID=g6189.t1.CDS30;Parent=g6189.t1
Wpig01	braker	CDS	81221	81321	1	-	0	ID=g6189.t1.CDS31;Parent=g6189.t1
Wpig01	braker	CDS	82071	82144	0.85	-	2	ID=g6189.t1.CDS32;Parent=g6189.t1
Wpig01	braker	CDS	82697	82814	0.85	-	0	ID=g6189.t1.CDS33;Parent=g6189.t1
Wpig01	braker	CDS	83164	83994	0.71	-	0	ID=g6189.t1.CDS34;Parent=g6189.t1
Wpig01	braker	intron	67911	68345	1	-	.	ID=g6189.t1.intron1;Parent=g6189.t1
Wpig01	braker	intron	68430	68762	1	-	.	ID=g6189.t1.intron2;Parent=g6189.t1
Wpig01	braker	intron	68820	69315	1	-	.	ID=g6189.t1.intron3;Parent=g6189.t1
Wpig01	braker	intron	69464	69583	1	-	.	ID=g6189.t1.intron4;Parent=g6189.t1
Wpig01	braker	intron	69745	70178	1	-	.	ID=g6189.t1.intron5;Parent=g6189.t1
Wpig01	braker	intron	70263	70329	1	-	.	ID=g6189.t1.intron6;Parent=g6189.t1
Wpig01	braker	intron	70410	70571	1	-	.	ID=g6189.t1.intron7;Parent=g6189.t1
Wpig01	braker	intron	70752	71052	1	-	.	ID=g6189.t1.intron8;Parent=g6189.t1
Wpig01	braker	intron	71204	72876	1	-	.	ID=g6189.t1.intron9;Parent=g6189.t1
Wpig01	braker	intron	73097	73409	1	-	.	ID=g6189.t1.intron10;Parent=g6189.t1
Wpig01	braker	intron	73488	73755	1	-	.	ID=g6189.t1.intron11;Parent=g6189.t1
Wpig01	braker	intron	73816	73874	1	-	.	ID=g6189.t1.intron12;Parent=g6189.t1
Wpig01	braker	intron	73997	74536	1	-	.	ID=g6189.t1.intron13;Parent=g6189.t1
Wpig01	braker	intron	74668	75132	1	-	.	ID=g6189.t1.intron14;Parent=g6189.t1
Wpig01	braker	intron	75356	75423	1	-	.	ID=g6189.t1.intron15;Parent=g6189.t1
Wpig01	braker	intron	75547	75620	1	-	.	ID=g6189.t1.intron16;Parent=g6189.t1
Wpig01	braker	intron	75846	76484	1	-	.	ID=g6189.t1.intron17;Parent=g6189.t1
Wpig01	braker	intron	76597	77302	1	-	.	ID=g6189.t1.intron18;Parent=g6189.t1
Wpig01	braker	intron	77480	77592	0.85	-	.	ID=g6189.t1.intron19;Parent=g6189.t1
Wpig01	braker	intron	77739	77900	1	-	.	ID=g6189.t1.intron20;Parent=g6189.t1
Wpig01	braker	intron	78010	78065	1	-	.	ID=g6189.t1.intron21;Parent=g6189.t1
Wpig01	braker	intron	78212	78488	1	-	.	ID=g6189.t1.intron22;Parent=g6189.t1
Wpig01	braker	intron	78653	79016	1	-	.	ID=g6189.t1.intron23;Parent=g6189.t1
Wpig01	braker	intron	79105	79200	1	-	.	ID=g6189.t1.intron24;Parent=g6189.t1
Wpig01	braker	intron	79300	79406	1	-	.	ID=g6189.t1.intron25;Parent=g6189.t1
Wpig01	braker	intron	79491	79612	1	-	.	ID=g6189.t1.intron26;Parent=g6189.t1
Wpig01	braker	intron	79692	79814	1	-	.	ID=g6189.t1.intron27;Parent=g6189.t1
Wpig01	braker	intron	79909	80358	1	-	.	ID=g6189.t1.intron28;Parent=g6189.t1
Wpig01	braker	intron	80507	80842	1	-	.	ID=g6189.t1.intron29;Parent=g6189.t1
Wpig01	braker	intron	80970	81220	1	-	.	ID=g6189.t1.intron30;Parent=g6189.t1
Wpig01	braker	intron	81322	82070	1	-	.	ID=g6189.t1.intron31;Parent=g6189.t1
Wpig01	braker	intron	82145	82696	0.85	-	.	ID=g6189.t1.intron32;Parent=g6189.t1
Wpig01	braker	intron	82815	83163	1	-	.	ID=g6189.t1.intron33;Parent=g6189.t1
Wpig01	braker	start_codon	83992	83994	.	-	0	ID=g6189.t1.start1;Parent=g6189.t1
Wpig01	braker	stop_codon	67827	67829	.	-	0	ID=g6189.t1.stop1;Parent=g6189.t1
Wpig01	braker	gene	85474	88756	0.33	+	.	ID=g6190
Wpig01	braker	mRNA	85474	88756	0.33	+	.	ID=g6190.t1;Parent=g6190
Wpig01	braker	exon	85474	85629	.	+	.	ID=g6190.t1.exon1;Parent=g6190.t1
Wpig01	braker	exon	85708	85788	.	+	.	ID=g6190.t1.exon2;Parent=g6190.t1
Wpig01	braker	exon	85859	85973	.	+	.	ID=g6190.t1.exon3;Parent=g6190.t1
Wpig01	braker	exon	86656	86663	.	+	.	ID=g6190.t1.exon4;Parent=g6190.t1
Wpig01	braker	exon	87021	87234	.	+	.	ID=g6190.t1.exon5;Parent=g6190.t1
Wpig01	braker	exon	87325	87489	.	+	.	ID=g6190.t1.exon6;Parent=g6190.t1
Wpig01	braker	exon	87566	87607	.	+	.	ID=g6190.t1.exon7;Parent=g6190.t1
Wpig01	braker	exon	87667	87843	.	+	.	ID=g6190.t1.exon8;Parent=g6190.t1
Wpig01	braker	exon	88110	88438	.	+	.	ID=g6190.t1.exon9;Parent=g6190.t1
Wpig01	braker	exon	88586	88756	.	+	.	ID=g6190.t1.exon10;Parent=g6190.t1
Wpig01	braker	CDS	85474	85629	0.99	+	0	ID=g6190.t1.CDS1;Parent=g6190.t1
Wpig01	braker	CDS	85708	85788	0.95	+	0	ID=g6190.t1.CDS2;Parent=g6190.t1
Wpig01	braker	CDS	85859	85973	0.67	+	0	ID=g6190.t1.CDS3;Parent=g6190.t1
Wpig01	braker	CDS	86656	86663	0.93	+	2	ID=g6190.t1.CDS4;Parent=g6190.t1
Wpig01	braker	CDS	87021	87234	0.93	+	0	ID=g6190.t1.CDS5;Parent=g6190.t1
Wpig01	braker	CDS	87325	87489	0.94	+	2	ID=g6190.t1.CDS6;Parent=g6190.t1
Wpig01	braker	CDS	87566	87607	0.51	+	2	ID=g6190.t1.CDS7;Parent=g6190.t1
Wpig01	braker	CDS	87667	87843	0.51	+	2	ID=g6190.t1.CDS8;Parent=g6190.t1
Wpig01	braker	CDS	88110	88438	1	+	2	ID=g6190.t1.CDS9;Parent=g6190.t1
Wpig01	braker	CDS	88586	88756	1	+	0	ID=g6190.t1.CDS10;Parent=g6190.t1
Wpig01	braker	intron	85630	85707	0.97	+	.	ID=g6190.t1.intron1;Parent=g6190.t1
Wpig01	braker	intron	85789	85858	0.95	+	.	ID=g6190.t1.intron2;Parent=g6190.t1
Wpig01	braker	intron	85974	86655	0.67	+	.	ID=g6190.t1.intron3;Parent=g6190.t1
Wpig01	braker	intron	86664	87020	0.93	+	.	ID=g6190.t1.intron4;Parent=g6190.t1
Wpig01	braker	intron	87235	87324	0.99	+	.	ID=g6190.t1.intron5;Parent=g6190.t1
Wpig01	braker	intron	87490	87565	1	+	.	ID=g6190.t1.intron6;Parent=g6190.t1
Wpig01	braker	intron	87608	87666	0.51	+	.	ID=g6190.t1.intron7;Parent=g6190.t1
Wpig01	braker	intron	87844	88109	1	+	.	ID=g6190.t1.intron8;Parent=g6190.t1
Wpig01	braker	intron	88439	88585	1	+	.	ID=g6190.t1.intron9;Parent=g6190.t1
Wpig01	braker	start_codon	85474	85476	.	+	0	ID=g6190.t1.start1;Parent=g6190.t1
Wpig01	braker	stop_codon	88754	88756	.	+	0	ID=g6190.t1.stop1;Parent=g6190.t1
Wpig01	braker	gene	89082	91042	0.97	-	.	ID=g6191
Wpig01	braker	mRNA	89082	91042	0.97	-	.	ID=g6191.t1;Parent=g6191
Wpig01	braker	exon	89082	89358	.	-	.	ID=g6191.t1.exon1;Parent=g6191.t1
Wpig01	braker	exon	89591	89729	.	-	.	ID=g6191.t1.exon2;Parent=g6191.t1
Wpig01	braker	exon	90244	90363	.	-	.	ID=g6191.t1.exon3;Parent=g6191.t1
Wpig01	braker	exon	90733	91042	.	-	.	ID=g6191.t1.exon4;Parent=g6191.t1
Wpig01	braker	CDS	89082	89358	1	-	1	ID=g6191.t1.CDS1;Parent=g6191.t1
Wpig01	braker	CDS	89591	89729	1	-	2	ID=g6191.t1.CDS2;Parent=g6191.t1
Wpig01	braker	CDS	90244	90363	1	-	2	ID=g6191.t1.CDS3;Parent=g6191.t1
Wpig01	braker	CDS	90733	91042	0.97	-	0	ID=g6191.t1.CDS4;Parent=g6191.t1
Wpig01	braker	intron	89359	89590	1	-	.	ID=g6191.t1.intron1;Parent=g6191.t1
Wpig01	braker	intron	89730	90243	1	-	.	ID=g6191.t1.intron2;Parent=g6191.t1
Wpig01	braker	intron	90364	90732	1	-	.	ID=g6191.t1.intron3;Parent=g6191.t1
Wpig01	braker	start_codon	91040	91042	.	-	0	ID=g6191.t1.start1;Parent=g6191.t1
Wpig01	braker	stop_codon	89082	89084	.	-	0	ID=g6191.t1.stop1;Parent=g6191.t1
Wpig01	braker	gene	92360	100022	0.72	+	.	ID=g6192
Wpig01	braker	mRNA	92360	100022	0.72	+	.	ID=g6192.t1;Parent=g6192
Wpig01	braker	exon	92360	92639	.	+	.	ID=g6192.t1.exon1;Parent=g6192.t1
Wpig01	braker	exon	92784	92918	.	+	.	ID=g6192.t1.exon2;Parent=g6192.t1
Wpig01	braker	exon	94424	94606	.	+	.	ID=g6192.t1.exon3;Parent=g6192.t1
Wpig01	braker	exon	94732	94939	.	+	.	ID=g6192.t1.exon4;Parent=g6192.t1
Wpig01	braker	exon	95555	95693	.	+	.	ID=g6192.t1.exon5;Parent=g6192.t1
Wpig01	braker	exon	96760	96894	.	+	.	ID=g6192.t1.exon6;Parent=g6192.t1
Wpig01	braker	exon	97022	97125	.	+	.	ID=g6192.t1.exon7;Parent=g6192.t1
Wpig01	braker	exon	97418	97542	.	+	.	ID=g6192.t1.exon8;Parent=g6192.t1
Wpig01	braker	exon	97617	97729	.	+	.	ID=g6192.t1.exon9;Parent=g6192.t1
Wpig01	braker	exon	97957	98094	.	+	.	ID=g6192.t1.exon10;Parent=g6192.t1
Wpig01	braker	exon	98683	98782	.	+	.	ID=g6192.t1.exon11;Parent=g6192.t1
Wpig01	braker	exon	99005	99105	.	+	.	ID=g6192.t1.exon12;Parent=g6192.t1
Wpig01	braker	exon	99250	99420	.	+	.	ID=g6192.t1.exon13;Parent=g6192.t1
Wpig01	braker	exon	99798	100022	.	+	.	ID=g6192.t1.exon14;Parent=g6192.t1
Wpig01	braker	CDS	92360	92639	1	+	0	ID=g6192.t1.CDS1;Parent=g6192.t1
Wpig01	braker	CDS	92784	92918	1	+	2	ID=g6192.t1.CDS2;Parent=g6192.t1
Wpig01	braker	CDS	94424	94606	0.98	+	2	ID=g6192.t1.CDS3;Parent=g6192.t1
Wpig01	braker	CDS	94732	94939	1	+	2	ID=g6192.t1.CDS4;Parent=g6192.t1
Wpig01	braker	CDS	95555	95693	1	+	1	ID=g6192.t1.CDS5;Parent=g6192.t1
Wpig01	braker	CDS	96760	96894	1	+	0	ID=g6192.t1.CDS6;Parent=g6192.t1
Wpig01	braker	CDS	97022	97125	1	+	0	ID=g6192.t1.CDS7;Parent=g6192.t1
Wpig01	braker	CDS	97418	97542	1	+	1	ID=g6192.t1.CDS8;Parent=g6192.t1
Wpig01	braker	CDS	97617	97729	1	+	2	ID=g6192.t1.CDS9;Parent=g6192.t1
Wpig01	braker	CDS	97957	98094	1	+	0	ID=g6192.t1.CDS10;Parent=g6192.t1
Wpig01	braker	CDS	98683	98782	1	+	0	ID=g6192.t1.CDS11;Parent=g6192.t1
Wpig01	braker	CDS	99005	99105	1	+	2	ID=g6192.t1.CDS12;Parent=g6192.t1
Wpig01	braker	CDS	99250	99420	1	+	0	ID=g6192.t1.CDS13;Parent=g6192.t1
Wpig01	braker	CDS	99798	100022	0.73	+	0	ID=g6192.t1.CDS14;Parent=g6192.t1
Wpig01	braker	intron	92640	92783	1	+	.	ID=g6192.t1.intron1;Parent=g6192.t1
Wpig01	braker	intron	92919	94423	1	+	.	ID=g6192.t1.intron2;Parent=g6192.t1
Wpig01	braker	intron	94607	94731	0.98	+	.	ID=g6192.t1.intron3;Parent=g6192.t1
Wpig01	braker	intron	94940	95554	1	+	.	ID=g6192.t1.intron4;Parent=g6192.t1
Wpig01	braker	intron	95694	96759	1	+	.	ID=g6192.t1.intron5;Parent=g6192.t1
Wpig01	braker	intron	96895	97021	1	+	.	ID=g6192.t1.intron6;Parent=g6192.t1
Wpig01	braker	intron	97126	97417	1	+	.	ID=g6192.t1.intron7;Parent=g6192.t1
Wpig01	braker	intron	97543	97616	1	+	.	ID=g6192.t1.intron8;Parent=g6192.t1
Wpig01	braker	intron	97730	97956	1	+	.	ID=g6192.t1.intron9;Parent=g6192.t1
Wpig01	braker	intron	98095	98682	1	+	.	ID=g6192.t1.intron10;Parent=g6192.t1
Wpig01	braker	intron	98783	99004	1	+	.	ID=g6192.t1.intron11;Parent=g6192.t1
Wpig01	braker	intron	99106	99249	1	+	.	ID=g6192.t1.intron12;Parent=g6192.t1
Wpig01	braker	intron	99421	99797	1	+	.	ID=g6192.t1.intron13;Parent=g6192.t1
Wpig01	braker	start_codon	92360	92362	.	+	0	ID=g6192.t1.start1;Parent=g6192.t1
Wpig01	braker	stop_codon	100020	100022	.	+	0	ID=g6192.t1.stop1;Parent=g6192.t1
Wpig01	braker	gene	102806	111226	0.73	+	.	ID=g6193
Wpig01	braker	mRNA	102806	111226	0.73	+	.	ID=g6193.t1;Parent=g6193
Wpig01	braker	exon	102806	102895	.	+	.	ID=g6193.t1.exon1;Parent=g6193.t1
Wpig01	braker	exon	102988	103085	.	+	.	ID=g6193.t1.exon2;Parent=g6193.t1
Wpig01	braker	exon	103270	103453	.	+	.	ID=g6193.t1.exon3;Parent=g6193.t1
Wpig01	braker	exon	103577	103705	.	+	.	ID=g6193.t1.exon4;Parent=g6193.t1
Wpig01	braker	exon	103932	104123	.	+	.	ID=g6193.t1.exon5;Parent=g6193.t1
Wpig01	braker	exon	104273	104449	.	+	.	ID=g6193.t1.exon6;Parent=g6193.t1
Wpig01	braker	exon	104564	104716	.	+	.	ID=g6193.t1.exon7;Parent=g6193.t1
Wpig01	braker	exon	104781	104834	.	+	.	ID=g6193.t1.exon8;Parent=g6193.t1
Wpig01	braker	exon	105246	105284	.	+	.	ID=g6193.t1.exon9;Parent=g6193.t1
Wpig01	braker	exon	105738	105876	.	+	.	ID=g6193.t1.exon10;Parent=g6193.t1
Wpig01	braker	exon	105942	105959	.	+	.	ID=g6193.t1.exon11;Parent=g6193.t1
Wpig01	braker	exon	106041	106123	.	+	.	ID=g6193.t1.exon12;Parent=g6193.t1
Wpig01	braker	exon	106190	106294	.	+	.	ID=g6193.t1.exon13;Parent=g6193.t1
Wpig01	braker	exon	106358	106496	.	+	.	ID=g6193.t1.exon14;Parent=g6193.t1
Wpig01	braker	exon	106632	106712	.	+	.	ID=g6193.t1.exon15;Parent=g6193.t1
Wpig01	braker	exon	106831	106916	.	+	.	ID=g6193.t1.exon16;Parent=g6193.t1
Wpig01	braker	exon	106984	107050	.	+	.	ID=g6193.t1.exon17;Parent=g6193.t1
Wpig01	braker	exon	107132	107220	.	+	.	ID=g6193.t1.exon18;Parent=g6193.t1
Wpig01	braker	exon	107360	107443	.	+	.	ID=g6193.t1.exon19;Parent=g6193.t1
Wpig01	braker	exon	107674	107898	.	+	.	ID=g6193.t1.exon20;Parent=g6193.t1
Wpig01	braker	exon	108075	108163	.	+	.	ID=g6193.t1.exon21;Parent=g6193.t1
Wpig01	braker	exon	108230	108332	.	+	.	ID=g6193.t1.exon22;Parent=g6193.t1
Wpig01	braker	exon	108395	108649	.	+	.	ID=g6193.t1.exon23;Parent=g6193.t1
Wpig01	braker	exon	108795	108912	.	+	.	ID=g6193.t1.exon24;Parent=g6193.t1
Wpig01	braker	exon	109011	109111	.	+	.	ID=g6193.t1.exon25;Parent=g6193.t1
Wpig01	braker	exon	109178	109300	.	+	.	ID=g6193.t1.exon26;Parent=g6193.t1
Wpig01	braker	exon	109389	109601	.	+	.	ID=g6193.t1.exon27;Parent=g6193.t1
Wpig01	braker	exon	109668	110034	.	+	.	ID=g6193.t1.exon28;Parent=g6193.t1
Wpig01	braker	exon	110316	110380	.	+	.	ID=g6193.t1.exon29;Parent=g6193.t1
Wpig01	braker	exon	110476	110612	.	+	.	ID=g6193.t1.exon30;Parent=g6193.t1
Wpig01	braker	exon	110713	110830	.	+	.	ID=g6193.t1.exon31;Parent=g6193.t1
Wpig01	braker	exon	111026	111226	.	+	.	ID=g6193.t1.exon32;Parent=g6193.t1
Wpig01	braker	CDS	102806	102895	1	+	0	ID=g6193.t1.CDS1;Parent=g6193.t1
Wpig01	braker	CDS	102988	103085	1	+	0	ID=g6193.t1.CDS2;Parent=g6193.t1
Wpig01	braker	CDS	103270	103453	1	+	1	ID=g6193.t1.CDS3;Parent=g6193.t1
Wpig01	braker	CDS	103577	103705	1	+	0	ID=g6193.t1.CDS4;Parent=g6193.t1
Wpig01	braker	CDS	103932	104123	1	+	0	ID=g6193.t1.CDS5;Parent=g6193.t1
Wpig01	braker	CDS	104273	104449	1	+	0	ID=g6193.t1.CDS6;Parent=g6193.t1
Wpig01	braker	CDS	104564	104716	1	+	0	ID=g6193.t1.CDS7;Parent=g6193.t1
Wpig01	braker	CDS	104781	104834	0.95	+	0	ID=g6193.t1.CDS8;Parent=g6193.t1
Wpig01	braker	CDS	105246	105284	1	+	0	ID=g6193.t1.CDS9;Parent=g6193.t1
Wpig01	braker	CDS	105738	105876	1	+	0	ID=g6193.t1.CDS10;Parent=g6193.t1
Wpig01	braker	CDS	105942	105959	1	+	2	ID=g6193.t1.CDS11;Parent=g6193.t1
Wpig01	braker	CDS	106041	106123	1	+	2	ID=g6193.t1.CDS12;Parent=g6193.t1
Wpig01	braker	CDS	106190	106294	1	+	0	ID=g6193.t1.CDS13;Parent=g6193.t1
Wpig01	braker	CDS	106358	106496	1	+	0	ID=g6193.t1.CDS14;Parent=g6193.t1
Wpig01	braker	CDS	106632	106712	1	+	2	ID=g6193.t1.CDS15;Parent=g6193.t1
Wpig01	braker	CDS	106831	106916	1	+	2	ID=g6193.t1.CDS16;Parent=g6193.t1
Wpig01	braker	CDS	106984	107050	1	+	0	ID=g6193.t1.CDS17;Parent=g6193.t1
Wpig01	braker	CDS	107132	107220	1	+	2	ID=g6193.t1.CDS18;Parent=g6193.t1
Wpig01	braker	CDS	107360	107443	1	+	0	ID=g6193.t1.CDS19;Parent=g6193.t1
Wpig01	braker	CDS	107674	107898	1	+	0	ID=g6193.t1.CDS20;Parent=g6193.t1
Wpig01	braker	CDS	108075	108163	1	+	0	ID=g6193.t1.CDS21;Parent=g6193.t1
Wpig01	braker	CDS	108230	108332	1	+	1	ID=g6193.t1.CDS22;Parent=g6193.t1
Wpig01	braker	CDS	108395	108649	1	+	0	ID=g6193.t1.CDS23;Parent=g6193.t1
Wpig01	braker	CDS	108795	108912	1	+	0	ID=g6193.t1.CDS24;Parent=g6193.t1
Wpig01	braker	CDS	109011	109111	1	+	2	ID=g6193.t1.CDS25;Parent=g6193.t1
Wpig01	braker	CDS	109178	109300	1	+	0	ID=g6193.t1.CDS26;Parent=g6193.t1
Wpig01	braker	CDS	109389	109601	1	+	0	ID=g6193.t1.CDS27;Parent=g6193.t1
Wpig01	braker	CDS	109668	110034	0.93	+	0	ID=g6193.t1.CDS28;Parent=g6193.t1
Wpig01	braker	CDS	110316	110380	0.93	+	2	ID=g6193.t1.CDS29;Parent=g6193.t1
Wpig01	braker	CDS	110476	110612	1	+	0	ID=g6193.t1.CDS30;Parent=g6193.t1
Wpig01	braker	CDS	110713	110830	1	+	1	ID=g6193.t1.CDS31;Parent=g6193.t1
Wpig01	braker	CDS	111026	111226	0.82	+	0	ID=g6193.t1.CDS32;Parent=g6193.t1
Wpig01	braker	intron	102896	102987	1	+	.	ID=g6193.t1.intron1;Parent=g6193.t1
Wpig01	braker	intron	103086	103269	1	+	.	ID=g6193.t1.intron2;Parent=g6193.t1
Wpig01	braker	intron	103454	103576	1	+	.	ID=g6193.t1.intron3;Parent=g6193.t1
Wpig01	braker	intron	103706	103931	1	+	.	ID=g6193.t1.intron4;Parent=g6193.t1
Wpig01	braker	intron	104124	104272	1	+	.	ID=g6193.t1.intron5;Parent=g6193.t1
Wpig01	braker	intron	104450	104563	1	+	.	ID=g6193.t1.intron6;Parent=g6193.t1
Wpig01	braker	intron	104717	104780	1	+	.	ID=g6193.t1.intron7;Parent=g6193.t1
Wpig01	braker	intron	104835	105245	0.95	+	.	ID=g6193.t1.intron8;Parent=g6193.t1
Wpig01	braker	intron	105285	105737	1	+	.	ID=g6193.t1.intron9;Parent=g6193.t1
Wpig01	braker	intron	105877	105941	1	+	.	ID=g6193.t1.intron10;Parent=g6193.t1
Wpig01	braker	intron	105960	106040	1	+	.	ID=g6193.t1.intron11;Parent=g6193.t1
Wpig01	braker	intron	106124	106189	1	+	.	ID=g6193.t1.intron12;Parent=g6193.t1
Wpig01	braker	intron	106295	106357	1	+	.	ID=g6193.t1.intron13;Parent=g6193.t1
Wpig01	braker	intron	106497	106631	1	+	.	ID=g6193.t1.intron14;Parent=g6193.t1
Wpig01	braker	intron	106713	106830	1	+	.	ID=g6193.t1.intron15;Parent=g6193.t1
Wpig01	braker	intron	106917	106983	1	+	.	ID=g6193.t1.intron16;Parent=g6193.t1
Wpig01	braker	intron	107051	107131	1	+	.	ID=g6193.t1.intron17;Parent=g6193.t1
Wpig01	braker	intron	107221	107359	1	+	.	ID=g6193.t1.intron18;Parent=g6193.t1
Wpig01	braker	intron	107444	107673	1	+	.	ID=g6193.t1.intron19;Parent=g6193.t1
Wpig01	braker	intron	107899	108074	1	+	.	ID=g6193.t1.intron20;Parent=g6193.t1
Wpig01	braker	intron	108164	108229	1	+	.	ID=g6193.t1.intron21;Parent=g6193.t1
Wpig01	braker	intron	108333	108394	1	+	.	ID=g6193.t1.intron22;Parent=g6193.t1
Wpig01	braker	intron	108650	108794	1	+	.	ID=g6193.t1.intron23;Parent=g6193.t1
Wpig01	braker	intron	108913	109010	1	+	.	ID=g6193.t1.intron24;Parent=g6193.t1
Wpig01	braker	intron	109112	109177	1	+	.	ID=g6193.t1.intron25;Parent=g6193.t1
Wpig01	braker	intron	109301	109388	1	+	.	ID=g6193.t1.intron26;Parent=g6193.t1
Wpig01	braker	intron	109602	109667	1	+	.	ID=g6193.t1.intron27;Parent=g6193.t1
Wpig01	braker	intron	110035	110315	0.93	+	.	ID=g6193.t1.intron28;Parent=g6193.t1
Wpig01	braker	intron	110381	110475	1	+	.	ID=g6193.t1.intron29;Parent=g6193.t1
Wpig01	braker	intron	110613	110712	1	+	.	ID=g6193.t1.intron30;Parent=g6193.t1
Wpig01	braker	intron	110831	111025	1	+	.	ID=g6193.t1.intron31;Parent=g6193.t1
Wpig01	braker	start_codon	102806	102808	.	+	0	ID=g6193.t1.start1;Parent=g6193.t1
Wpig01	braker	stop_codon	111224	111226	.	+	0	ID=g6193.t1.stop1;Parent=g6193.t1
Wpig01	braker	gene	113876	122756	0.98	-	.	ID=g6194
Wpig01	braker	mRNA	113876	122756	0.98	-	.	ID=g6194.t1;Parent=g6194
Wpig01	braker	exon	113876	113983	.	-	.	ID=g6194.t1.exon1;Parent=g6194.t1
Wpig01	braker	exon	114121	114458	.	-	.	ID=g6194.t1.exon2;Parent=g6194.t1
Wpig01	braker	exon	114559	114789	.	-	.	ID=g6194.t1.exon3;Parent=g6194.t1
Wpig01	braker	exon	114858	114915	.	-	.	ID=g6194.t1.exon4;Parent=g6194.t1
Wpig01	braker	exon	114990	115190	.	-	.	ID=g6194.t1.exon5;Parent=g6194.t1
Wpig01	braker	exon	115305	115529	.	-	.	ID=g6194.t1.exon6;Parent=g6194.t1
Wpig01	braker	exon	115975	116072	.	-	.	ID=g6194.t1.exon7;Parent=g6194.t1
Wpig01	braker	exon	116156	116351	.	-	.	ID=g6194.t1.exon8;Parent=g6194.t1
Wpig01	braker	exon	116459	116594	.	-	.	ID=g6194.t1.exon9;Parent=g6194.t1
Wpig01	braker	exon	116782	116981	.	-	.	ID=g6194.t1.exon10;Parent=g6194.t1
Wpig01	braker	exon	117049	117280	.	-	.	ID=g6194.t1.exon11;Parent=g6194.t1
Wpig01	braker	exon	117406	117554	.	-	.	ID=g6194.t1.exon12;Parent=g6194.t1
Wpig01	braker	exon	117626	117747	.	-	.	ID=g6194.t1.exon13;Parent=g6194.t1
Wpig01	braker	exon	117825	117939	.	-	.	ID=g6194.t1.exon14;Parent=g6194.t1
Wpig01	braker	exon	118006	118098	.	-	.	ID=g6194.t1.exon15;Parent=g6194.t1
Wpig01	braker	exon	118185	118294	.	-	.	ID=g6194.t1.exon16;Parent=g6194.t1
Wpig01	braker	exon	118586	118691	.	-	.	ID=g6194.t1.exon17;Parent=g6194.t1
Wpig01	braker	exon	119046	119187	.	-	.	ID=g6194.t1.exon18;Parent=g6194.t1
Wpig01	braker	exon	119304	119398	.	-	.	ID=g6194.t1.exon19;Parent=g6194.t1
Wpig01	braker	exon	119498	119791	.	-	.	ID=g6194.t1.exon20;Parent=g6194.t1
Wpig01	braker	exon	119895	120032	.	-	.	ID=g6194.t1.exon21;Parent=g6194.t1
Wpig01	braker	exon	120095	120199	.	-	.	ID=g6194.t1.exon22;Parent=g6194.t1
Wpig01	braker	exon	120295	120468	.	-	.	ID=g6194.t1.exon23;Parent=g6194.t1
Wpig01	braker	exon	120727	120939	.	-	.	ID=g6194.t1.exon24;Parent=g6194.t1
Wpig01	braker	exon	121026	121123	.	-	.	ID=g6194.t1.exon25;Parent=g6194.t1
Wpig01	braker	exon	121289	121434	.	-	.	ID=g6194.t1.exon26;Parent=g6194.t1
Wpig01	braker	exon	121807	121873	.	-	.	ID=g6194.t1.exon27;Parent=g6194.t1
Wpig01	braker	exon	121979	122072	.	-	.	ID=g6194.t1.exon28;Parent=g6194.t1
Wpig01	braker	exon	122457	122657	.	-	.	ID=g6194.t1.exon29;Parent=g6194.t1
Wpig01	braker	exon	122730	122756	.	-	.	ID=g6194.t1.exon30;Parent=g6194.t1
Wpig01	braker	CDS	113876	113983	1	-	0	ID=g6194.t1.CDS1;Parent=g6194.t1
Wpig01	braker	CDS	114121	114458	1	-	2	ID=g6194.t1.CDS2;Parent=g6194.t1
Wpig01	braker	CDS	114559	114789	1	-	2	ID=g6194.t1.CDS3;Parent=g6194.t1
Wpig01	braker	CDS	114858	114915	1	-	0	ID=g6194.t1.CDS4;Parent=g6194.t1
Wpig01	braker	CDS	114990	115190	1	-	0	ID=g6194.t1.CDS5;Parent=g6194.t1
Wpig01	braker	CDS	115305	115529	1	-	0	ID=g6194.t1.CDS6;Parent=g6194.t1
Wpig01	braker	CDS	115975	116072	1	-	2	ID=g6194.t1.CDS7;Parent=g6194.t1
Wpig01	braker	CDS	116156	116351	1	-	0	ID=g6194.t1.CDS8;Parent=g6194.t1
Wpig01	braker	CDS	116459	116594	1	-	1	ID=g6194.t1.CDS9;Parent=g6194.t1
Wpig01	braker	CDS	116782	116981	1	-	0	ID=g6194.t1.CDS10;Parent=g6194.t1
Wpig01	braker	CDS	117049	117280	1	-	1	ID=g6194.t1.CDS11;Parent=g6194.t1
Wpig01	braker	CDS	117406	117554	1	-	0	ID=g6194.t1.CDS12;Parent=g6194.t1
Wpig01	braker	CDS	117626	117747	1	-	2	ID=g6194.t1.CDS13;Parent=g6194.t1
Wpig01	braker	CDS	117825	117939	1	-	0	ID=g6194.t1.CDS14;Parent=g6194.t1
Wpig01	braker	CDS	118006	118098	1	-	0	ID=g6194.t1.CDS15;Parent=g6194.t1
Wpig01	braker	CDS	118185	118294	1	-	2	ID=g6194.t1.CDS16;Parent=g6194.t1
Wpig01	braker	CDS	118586	118691	1	-	0	ID=g6194.t1.CDS17;Parent=g6194.t1
Wpig01	braker	CDS	119046	119187	1	-	1	ID=g6194.t1.CDS18;Parent=g6194.t1
Wpig01	braker	CDS	119304	119398	1	-	0	ID=g6194.t1.CDS19;Parent=g6194.t1
Wpig01	braker	CDS	119498	119791	1	-	0	ID=g6194.t1.CDS20;Parent=g6194.t1
Wpig01	braker	CDS	119895	120032	1	-	0	ID=g6194.t1.CDS21;Parent=g6194.t1
Wpig01	braker	CDS	120095	120199	1	-	0	ID=g6194.t1.CDS22;Parent=g6194.t1
Wpig01	braker	CDS	120295	120468	1	-	0	ID=g6194.t1.CDS23;Parent=g6194.t1
Wpig01	braker	CDS	120727	120939	1	-	0	ID=g6194.t1.CDS24;Parent=g6194.t1
Wpig01	braker	CDS	121026	121123	1	-	2	ID=g6194.t1.CDS25;Parent=g6194.t1
Wpig01	braker	CDS	121289	121434	1	-	1	ID=g6194.t1.CDS26;Parent=g6194.t1
Wpig01	braker	CDS	121807	121873	1	-	2	ID=g6194.t1.CDS27;Parent=g6194.t1
Wpig01	braker	CDS	121979	122072	0.98	-	0	ID=g6194.t1.CDS28;Parent=g6194.t1
Wpig01	braker	CDS	122457	122657	1	-	0	ID=g6194.t1.CDS29;Parent=g6194.t1
Wpig01	braker	CDS	122730	122756	1	-	0	ID=g6194.t1.CDS30;Parent=g6194.t1
Wpig01	braker	intron	113984	114120	1	-	.	ID=g6194.t1.intron1;Parent=g6194.t1
Wpig01	braker	intron	114459	114558	1	-	.	ID=g6194.t1.intron2;Parent=g6194.t1
Wpig01	braker	intron	114790	114857	1	-	.	ID=g6194.t1.intron3;Parent=g6194.t1
Wpig01	braker	intron	114916	114989	1	-	.	ID=g6194.t1.intron4;Parent=g6194.t1
Wpig01	braker	intron	115191	115304	1	-	.	ID=g6194.t1.intron5;Parent=g6194.t1
Wpig01	braker	intron	115530	115974	1	-	.	ID=g6194.t1.intron6;Parent=g6194.t1
Wpig01	braker	intron	116073	116155	1	-	.	ID=g6194.t1.intron7;Parent=g6194.t1
Wpig01	braker	intron	116352	116458	1	-	.	ID=g6194.t1.intron8;Parent=g6194.t1
Wpig01	braker	intron	116595	116781	1	-	.	ID=g6194.t1.intron9;Parent=g6194.t1
Wpig01	braker	intron	116982	117048	1	-	.	ID=g6194.t1.intron10;Parent=g6194.t1
Wpig01	braker	intron	117281	117405	1	-	.	ID=g6194.t1.intron11;Parent=g6194.t1
Wpig01	braker	intron	117555	117625	1	-	.	ID=g6194.t1.intron12;Parent=g6194.t1
Wpig01	braker	intron	117748	117824	1	-	.	ID=g6194.t1.intron13;Parent=g6194.t1
Wpig01	braker	intron	117940	118005	1	-	.	ID=g6194.t1.intron14;Parent=g6194.t1
Wpig01	braker	intron	118099	118184	1	-	.	ID=g6194.t1.intron15;Parent=g6194.t1
Wpig01	braker	intron	118295	118585	1	-	.	ID=g6194.t1.intron16;Parent=g6194.t1
Wpig01	braker	intron	118692	119045	1	-	.	ID=g6194.t1.intron17;Parent=g6194.t1
Wpig01	braker	intron	119188	119303	1	-	.	ID=g6194.t1.intron18;Parent=g6194.t1
Wpig01	braker	intron	119399	119497	1	-	.	ID=g6194.t1.intron19;Parent=g6194.t1
Wpig01	braker	intron	119792	119894	1	-	.	ID=g6194.t1.intron20;Parent=g6194.t1
Wpig01	braker	intron	120033	120094	1	-	.	ID=g6194.t1.intron21;Parent=g6194.t1
Wpig01	braker	intron	120200	120294	1	-	.	ID=g6194.t1.intron22;Parent=g6194.t1
Wpig01	braker	intron	120469	120726	1	-	.	ID=g6194.t1.intron23;Parent=g6194.t1
Wpig01	braker	intron	120940	121025	1	-	.	ID=g6194.t1.intron24;Parent=g6194.t1
Wpig01	braker	intron	121124	121288	1	-	.	ID=g6194.t1.intron25;Parent=g6194.t1
Wpig01	braker	intron	121435	121806	1	-	.	ID=g6194.t1.intron26;Parent=g6194.t1
Wpig01	braker	intron	121874	121978	0.98	-	.	ID=g6194.t1.intron27;Parent=g6194.t1
Wpig01	braker	intron	122073	122456	1	-	.	ID=g6194.t1.intron28;Parent=g6194.t1
Wpig01	braker	intron	122658	122729	1	-	.	ID=g6194.t1.intron29;Parent=g6194.t1
Wpig01	braker	start_codon	122754	122756	.	-	0	ID=g6194.t1.start1;Parent=g6194.t1
Wpig01	braker	stop_codon	113876	113878	.	-	0	ID=g6194.t1.stop1;Parent=g6194.t1
Wpig01	braker	gene	123932	127840	0.87	+	.	ID=g6195
Wpig01	braker	mRNA	123932	127840	0.87	+	.	ID=g6195.t1;Parent=g6195
Wpig01	braker	exon	123932	124104	.	+	.	ID=g6195.t1.exon1;Parent=g6195.t1
Wpig01	braker	exon	124261	124473	.	+	.	ID=g6195.t1.exon2;Parent=g6195.t1
Wpig01	braker	exon	125144	125280	.	+	.	ID=g6195.t1.exon3;Parent=g6195.t1
Wpig01	braker	exon	126351	127840	.	+	.	ID=g6195.t1.exon4;Parent=g6195.t1
Wpig01	braker	CDS	123932	124104	0.89	+	0	ID=g6195.t1.CDS1;Parent=g6195.t1
Wpig01	braker	CDS	124261	124473	1	+	1	ID=g6195.t1.CDS2;Parent=g6195.t1
Wpig01	braker	CDS	125144	125280	1	+	1	ID=g6195.t1.CDS3;Parent=g6195.t1
Wpig01	braker	CDS	126351	127840	0.98	+	2	ID=g6195.t1.CDS4;Parent=g6195.t1
Wpig01	braker	intron	124105	124260	1	+	.	ID=g6195.t1.intron1;Parent=g6195.t1
Wpig01	braker	intron	124474	125143	1	+	.	ID=g6195.t1.intron2;Parent=g6195.t1
Wpig01	braker	intron	125281	126350	1	+	.	ID=g6195.t1.intron3;Parent=g6195.t1
Wpig01	braker	start_codon	123932	123934	.	+	0	ID=g6195.t1.start1;Parent=g6195.t1
Wpig01	braker	stop_codon	127838	127840	.	+	0	ID=g6195.t1.stop1;Parent=g6195.t1
Wpig01	braker	gene	128831	132978	0.35	+	.	ID=g6196
Wpig01	braker	mRNA	128831	132978	0.35	+	.	ID=g6196.t1;Parent=g6196
Wpig01	braker	exon	128831	128855	.	+	.	ID=g6196.t1.exon1;Parent=g6196.t1
Wpig01	braker	exon	129432	129547	.	+	.	ID=g6196.t1.exon2;Parent=g6196.t1
Wpig01	braker	exon	129855	129974	.	+	.	ID=g6196.t1.exon3;Parent=g6196.t1
Wpig01	braker	exon	130050	130154	.	+	.	ID=g6196.t1.exon4;Parent=g6196.t1
Wpig01	braker	exon	130239	130423	.	+	.	ID=g6196.t1.exon5;Parent=g6196.t1
Wpig01	braker	exon	130549	130651	.	+	.	ID=g6196.t1.exon6;Parent=g6196.t1
Wpig01	braker	exon	130731	130895	.	+	.	ID=g6196.t1.exon7;Parent=g6196.t1
Wpig01	braker	exon	131736	131920	.	+	.	ID=g6196.t1.exon8;Parent=g6196.t1
Wpig01	braker	exon	132010	132218	.	+	.	ID=g6196.t1.exon9;Parent=g6196.t1
Wpig01	braker	exon	132839	132978	.	+	.	ID=g6196.t1.exon10;Parent=g6196.t1
Wpig01	braker	CDS	128831	128855	0.35	+	0	ID=g6196.t1.CDS1;Parent=g6196.t1
Wpig01	braker	CDS	129432	129547	0.62	+	2	ID=g6196.t1.CDS2;Parent=g6196.t1
Wpig01	braker	CDS	129855	129974	1	+	0	ID=g6196.t1.CDS3;Parent=g6196.t1
Wpig01	braker	CDS	130050	130154	1	+	0	ID=g6196.t1.CDS4;Parent=g6196.t1
Wpig01	braker	CDS	130239	130423	1	+	0	ID=g6196.t1.CDS5;Parent=g6196.t1
Wpig01	braker	CDS	130549	130651	1	+	1	ID=g6196.t1.CDS6;Parent=g6196.t1
Wpig01	braker	CDS	130731	130895	1	+	0	ID=g6196.t1.CDS7;Parent=g6196.t1
Wpig01	braker	CDS	131736	131920	1	+	0	ID=g6196.t1.CDS8;Parent=g6196.t1
Wpig01	braker	CDS	132010	132218	1	+	1	ID=g6196.t1.CDS9;Parent=g6196.t1
Wpig01	braker	CDS	132839	132978	1	+	2	ID=g6196.t1.CDS10;Parent=g6196.t1
Wpig01	braker	intron	128856	129431	0.35	+	.	ID=g6196.t1.intron1;Parent=g6196.t1
Wpig01	braker	intron	129548	129854	1	+	.	ID=g6196.t1.intron2;Parent=g6196.t1
Wpig01	braker	intron	129975	130049	1	+	.	ID=g6196.t1.intron3;Parent=g6196.t1
Wpig01	braker	intron	130155	130238	1	+	.	ID=g6196.t1.intron4;Parent=g6196.t1
Wpig01	braker	intron	130424	130548	1	+	.	ID=g6196.t1.intron5;Parent=g6196.t1
Wpig01	braker	intron	130652	130730	1	+	.	ID=g6196.t1.intron6;Parent=g6196.t1
Wpig01	braker	intron	130896	131735	1	+	.	ID=g6196.t1.intron7;Parent=g6196.t1
Wpig01	braker	intron	131921	132009	1	+	.	ID=g6196.t1.intron8;Parent=g6196.t1
Wpig01	braker	intron	132219	132838	1	+	.	ID=g6196.t1.intron9;Parent=g6196.t1
Wpig01	braker	start_codon	128831	128833	.	+	0	ID=g6196.t1.start1;Parent=g6196.t1
Wpig01	braker	stop_codon	132976	132978	.	+	0	ID=g6196.t1.stop1;Parent=g6196.t1
Wpig01	braker	gene	133831	135584	1	-	.	ID=g6197
Wpig01	braker	mRNA	133831	135584	1	-	.	ID=g6197.t1;Parent=g6197
Wpig01	braker	exon	133831	133888	.	-	.	ID=g6197.t1.exon1;Parent=g6197.t1
Wpig01	braker	exon	134056	134183	.	-	.	ID=g6197.t1.exon2;Parent=g6197.t1
Wpig01	braker	exon	134574	134645	.	-	.	ID=g6197.t1.exon3;Parent=g6197.t1
Wpig01	braker	exon	134789	134843	.	-	.	ID=g6197.t1.exon4;Parent=g6197.t1
Wpig01	braker	exon	135046	135214	.	-	.	ID=g6197.t1.exon5;Parent=g6197.t1
Wpig01	braker	exon	135539	135584	.	-	.	ID=g6197.t1.exon6;Parent=g6197.t1
Wpig01	braker	CDS	133831	133888	1	-	1	ID=g6197.t1.CDS1;Parent=g6197.t1
Wpig01	braker	CDS	134056	134183	1	-	0	ID=g6197.t1.CDS2;Parent=g6197.t1
Wpig01	braker	CDS	134574	134645	1	-	0	ID=g6197.t1.CDS3;Parent=g6197.t1
Wpig01	braker	CDS	134789	134843	1	-	1	ID=g6197.t1.CDS4;Parent=g6197.t1
Wpig01	braker	CDS	135046	135214	1	-	2	ID=g6197.t1.CDS5;Parent=g6197.t1
Wpig01	braker	CDS	135539	135584	1	-	0	ID=g6197.t1.CDS6;Parent=g6197.t1
Wpig01	braker	intron	133889	134055	1	-	.	ID=g6197.t1.intron1;Parent=g6197.t1
Wpig01	braker	intron	134184	134573	1	-	.	ID=g6197.t1.intron2;Parent=g6197.t1
Wpig01	braker	intron	134646	134788	1	-	.	ID=g6197.t1.intron3;Parent=g6197.t1
Wpig01	braker	intron	134844	135045	1	-	.	ID=g6197.t1.intron4;Parent=g6197.t1
Wpig01	braker	intron	135215	135538	1	-	.	ID=g6197.t1.intron5;Parent=g6197.t1
Wpig01	braker	start_codon	135582	135584	.	-	0	ID=g6197.t1.start1;Parent=g6197.t1
Wpig01	braker	stop_codon	133831	133833	.	-	0	ID=g6197.t1.stop1;Parent=g6197.t1
Wpig01	braker	gene	136187	139804	0.65	+	.	ID=g6198
Wpig01	braker	mRNA	136187	139804	0.25	+	.	ID=g6198.t1;Parent=g6198
Wpig01	braker	exon	136187	136288	.	+	.	ID=g6198.t1.exon1;Parent=g6198.t1
Wpig01	braker	exon	136504	136580	.	+	.	ID=g6198.t1.exon2;Parent=g6198.t1
Wpig01	braker	exon	137174	137294	.	+	.	ID=g6198.t1.exon3;Parent=g6198.t1
Wpig01	braker	exon	137367	137434	.	+	.	ID=g6198.t1.exon4;Parent=g6198.t1
Wpig01	braker	exon	138556	138646	.	+	.	ID=g6198.t1.exon5;Parent=g6198.t1
Wpig01	braker	exon	138736	138832	.	+	.	ID=g6198.t1.exon6;Parent=g6198.t1
Wpig01	braker	exon	138945	139030	.	+	.	ID=g6198.t1.exon7;Parent=g6198.t1
Wpig01	braker	exon	139100	139804	.	+	.	ID=g6198.t1.exon8;Parent=g6198.t1
Wpig01	braker	CDS	136187	136288	1	+	0	ID=g6198.t1.CDS1;Parent=g6198.t1
Wpig01	braker	CDS	136504	136580	1	+	0	ID=g6198.t1.CDS2;Parent=g6198.t1
Wpig01	braker	CDS	137174	137294	0.58	+	1	ID=g6198.t1.CDS3;Parent=g6198.t1
Wpig01	braker	CDS	137367	137434	0.53	+	0	ID=g6198.t1.CDS4;Parent=g6198.t1
Wpig01	braker	CDS	138556	138646	0.92	+	1	ID=g6198.t1.CDS5;Parent=g6198.t1
Wpig01	braker	CDS	138736	138832	0.89	+	0	ID=g6198.t1.CDS6;Parent=g6198.t1
Wpig01	braker	CDS	138945	139030	0.48	+	2	ID=g6198.t1.CDS7;Parent=g6198.t1
Wpig01	braker	CDS	139100	139804	0.7	+	0	ID=g6198.t1.CDS8;Parent=g6198.t1
Wpig01	braker	intron	136289	136503	1	+	.	ID=g6198.t1.intron1;Parent=g6198.t1
Wpig01	braker	intron	136581	137173	1	+	.	ID=g6198.t1.intron2;Parent=g6198.t1
Wpig01	braker	intron	137295	137366	0.58	+	.	ID=g6198.t1.intron3;Parent=g6198.t1
Wpig01	braker	intron	137435	138555	0.54	+	.	ID=g6198.t1.intron4;Parent=g6198.t1
Wpig01	braker	intron	138647	138735	1	+	.	ID=g6198.t1.intron5;Parent=g6198.t1
Wpig01	braker	intron	138833	138944	0.48	+	.	ID=g6198.t1.intron6;Parent=g6198.t1
Wpig01	braker	intron	139031	139099	0.69	+	.	ID=g6198.t1.intron7;Parent=g6198.t1
Wpig01	braker	start_codon	136187	136189	.	+	0	ID=g6198.t1.start1;Parent=g6198.t1
Wpig01	braker	stop_codon	139802	139804	.	+	0	ID=g6198.t1.stop1;Parent=g6198.t1
Wpig01	braker	mRNA	136187	139804	0.4	+	.	ID=g6198.t2;Parent=g6198
Wpig01	braker	exon	136187	136288	.	+	.	ID=g6198.t2.exon1;Parent=g6198.t2
Wpig01	braker	exon	136504	136580	.	+	.	ID=g6198.t2.exon2;Parent=g6198.t2
Wpig01	braker	exon	137174	137294	.	+	.	ID=g6198.t2.exon3;Parent=g6198.t2
Wpig01	braker	exon	137367	137434	.	+	.	ID=g6198.t2.exon4;Parent=g6198.t2
Wpig01	braker	exon	138556	138646	.	+	.	ID=g6198.t2.exon5;Parent=g6198.t2
Wpig01	braker	exon	138736	138832	.	+	.	ID=g6198.t2.exon6;Parent=g6198.t2
Wpig01	braker	exon	138945	139000	.	+	.	ID=g6198.t2.exon7;Parent=g6198.t2
Wpig01	braker	exon	139100	139804	.	+	.	ID=g6198.t2.exon8;Parent=g6198.t2
Wpig01	braker	CDS	136187	136288	1	+	0	ID=g6198.t2.CDS1;Parent=g6198.t2
Wpig01	braker	CDS	136504	136580	1	+	0	ID=g6198.t2.CDS2;Parent=g6198.t2
Wpig01	braker	CDS	137174	137294	0.63	+	1	ID=g6198.t2.CDS3;Parent=g6198.t2
Wpig01	braker	CDS	137367	137434	0.52	+	0	ID=g6198.t2.CDS4;Parent=g6198.t2
Wpig01	braker	CDS	138556	138646	0.93	+	1	ID=g6198.t2.CDS5;Parent=g6198.t2
Wpig01	braker	CDS	138736	138832	0.99	+	0	ID=g6198.t2.CDS6;Parent=g6198.t2
Wpig01	braker	CDS	138945	139000	0.77	+	2	ID=g6198.t2.CDS7;Parent=g6198.t2
Wpig01	braker	CDS	139100	139804	1	+	0	ID=g6198.t2.CDS8;Parent=g6198.t2
Wpig01	braker	intron	136289	136503	1	+	.	ID=g6198.t2.intron1;Parent=g6198.t2
Wpig01	braker	intron	136581	137173	1	+	.	ID=g6198.t2.intron2;Parent=g6198.t2
Wpig01	braker	intron	137295	137366	0.63	+	.	ID=g6198.t2.intron3;Parent=g6198.t2
Wpig01	braker	intron	137435	138555	0.52	+	.	ID=g6198.t2.intron4;Parent=g6198.t2
Wpig01	braker	intron	138647	138735	1	+	.	ID=g6198.t2.intron5;Parent=g6198.t2
Wpig01	braker	intron	138833	138944	0.77	+	.	ID=g6198.t2.intron6;Parent=g6198.t2
Wpig01	braker	intron	139001	139099	1	+	.	ID=g6198.t2.intron7;Parent=g6198.t2
Wpig01	braker	start_codon	136187	136189	.	+	0	ID=g6198.t2.start1;Parent=g6198.t2
Wpig01	braker	stop_codon	139802	139804	.	+	0	ID=g6198.t2.stop1;Parent=g6198.t2
Wpig01	braker	gene	140024	148732	1.17	-	.	ID=g6199
Wpig01	braker	mRNA	140024	148732	0.58	-	.	ID=g6199.t1;Parent=g6199
Wpig01	braker	exon	140024	140071	.	-	.	ID=g6199.t1.exon1;Parent=g6199.t1
Wpig01	braker	exon	140901	140999	.	-	.	ID=g6199.t1.exon2;Parent=g6199.t1
Wpig01	braker	exon	141163	141270	.	-	.	ID=g6199.t1.exon3;Parent=g6199.t1
Wpig01	braker	exon	141487	141695	.	-	.	ID=g6199.t1.exon4;Parent=g6199.t1
Wpig01	braker	exon	141904	142117	.	-	.	ID=g6199.t1.exon5;Parent=g6199.t1
Wpig01	braker	exon	142492	142683	.	-	.	ID=g6199.t1.exon6;Parent=g6199.t1
Wpig01	braker	exon	143018	143212	.	-	.	ID=g6199.t1.exon7;Parent=g6199.t1
Wpig01	braker	exon	143391	143512	.	-	.	ID=g6199.t1.exon8;Parent=g6199.t1
Wpig01	braker	exon	143674	143731	.	-	.	ID=g6199.t1.exon9;Parent=g6199.t1
Wpig01	braker	exon	143942	144081	.	-	.	ID=g6199.t1.exon10;Parent=g6199.t1
Wpig01	braker	exon	144816	144955	.	-	.	ID=g6199.t1.exon11;Parent=g6199.t1
Wpig01	braker	exon	145122	145375	.	-	.	ID=g6199.t1.exon12;Parent=g6199.t1
Wpig01	braker	exon	145486	145589	.	-	.	ID=g6199.t1.exon13;Parent=g6199.t1
Wpig01	braker	exon	145897	146032	.	-	.	ID=g6199.t1.exon14;Parent=g6199.t1
Wpig01	braker	exon	146108	146307	.	-	.	ID=g6199.t1.exon15;Parent=g6199.t1
Wpig01	braker	exon	146392	146454	.	-	.	ID=g6199.t1.exon16;Parent=g6199.t1
Wpig01	braker	exon	146794	146889	.	-	.	ID=g6199.t1.exon17;Parent=g6199.t1
Wpig01	braker	exon	146960	147147	.	-	.	ID=g6199.t1.exon18;Parent=g6199.t1
Wpig01	braker	exon	147242	147410	.	-	.	ID=g6199.t1.exon19;Parent=g6199.t1
Wpig01	braker	exon	147680	147865	.	-	.	ID=g6199.t1.exon20;Parent=g6199.t1
Wpig01	braker	exon	148591	148732	.	-	.	ID=g6199.t1.exon21;Parent=g6199.t1
Wpig01	braker	CDS	140024	140071	0.99	-	0	ID=g6199.t1.CDS1;Parent=g6199.t1
Wpig01	braker	CDS	140901	140999	1	-	0	ID=g6199.t1.CDS2;Parent=g6199.t1
Wpig01	braker	CDS	141163	141270	1	-	0	ID=g6199.t1.CDS3;Parent=g6199.t1
Wpig01	braker	CDS	141487	141695	1	-	2	ID=g6199.t1.CDS4;Parent=g6199.t1
Wpig01	braker	CDS	141904	142117	1	-	0	ID=g6199.t1.CDS5;Parent=g6199.t1
Wpig01	braker	CDS	142492	142683	1	-	0	ID=g6199.t1.CDS6;Parent=g6199.t1
Wpig01	braker	CDS	143018	143212	1	-	0	ID=g6199.t1.CDS7;Parent=g6199.t1
Wpig01	braker	CDS	143391	143512	1	-	2	ID=g6199.t1.CDS8;Parent=g6199.t1
Wpig01	braker	CDS	143674	143731	1	-	0	ID=g6199.t1.CDS9;Parent=g6199.t1
Wpig01	braker	CDS	143942	144081	1	-	2	ID=g6199.t1.CDS10;Parent=g6199.t1
Wpig01	braker	CDS	144816	144955	1	-	1	ID=g6199.t1.CDS11;Parent=g6199.t1
Wpig01	braker	CDS	145122	145375	1	-	0	ID=g6199.t1.CDS12;Parent=g6199.t1
Wpig01	braker	CDS	145486	145589	1	-	2	ID=g6199.t1.CDS13;Parent=g6199.t1
Wpig01	braker	CDS	145897	146032	1	-	0	ID=g6199.t1.CDS14;Parent=g6199.t1
Wpig01	braker	CDS	146108	146307	1	-	2	ID=g6199.t1.CDS15;Parent=g6199.t1
Wpig01	braker	CDS	146392	146454	1	-	2	ID=g6199.t1.CDS16;Parent=g6199.t1
Wpig01	braker	CDS	146794	146889	1	-	2	ID=g6199.t1.CDS17;Parent=g6199.t1
Wpig01	braker	CDS	146960	147147	1	-	1	ID=g6199.t1.CDS18;Parent=g6199.t1
Wpig01	braker	CDS	147242	147410	0.79	-	2	ID=g6199.t1.CDS19;Parent=g6199.t1
Wpig01	braker	CDS	147680	147865	0.87	-	2	ID=g6199.t1.CDS20;Parent=g6199.t1
Wpig01	braker	CDS	148591	148732	0.64	-	0	ID=g6199.t1.CDS21;Parent=g6199.t1
Wpig01	braker	intron	140072	140900	0.99	-	.	ID=g6199.t1.intron1;Parent=g6199.t1
Wpig01	braker	intron	141000	141162	1	-	.	ID=g6199.t1.intron2;Parent=g6199.t1
Wpig01	braker	intron	141271	141486	1	-	.	ID=g6199.t1.intron3;Parent=g6199.t1
Wpig01	braker	intron	141696	141903	1	-	.	ID=g6199.t1.intron4;Parent=g6199.t1
Wpig01	braker	intron	142118	142491	1	-	.	ID=g6199.t1.intron5;Parent=g6199.t1
Wpig01	braker	intron	142684	143017	1	-	.	ID=g6199.t1.intron6;Parent=g6199.t1
Wpig01	braker	intron	143213	143390	1	-	.	ID=g6199.t1.intron7;Parent=g6199.t1
Wpig01	braker	intron	143513	143673	1	-	.	ID=g6199.t1.intron8;Parent=g6199.t1
Wpig01	braker	intron	143732	143941	1	-	.	ID=g6199.t1.intron9;Parent=g6199.t1
Wpig01	braker	intron	144082	144815	1	-	.	ID=g6199.t1.intron10;Parent=g6199.t1
Wpig01	braker	intron	144956	145121	1	-	.	ID=g6199.t1.intron11;Parent=g6199.t1
Wpig01	braker	intron	145376	145485	1	-	.	ID=g6199.t1.intron12;Parent=g6199.t1
Wpig01	braker	intron	145590	145896	1	-	.	ID=g6199.t1.intron13;Parent=g6199.t1
Wpig01	braker	intron	146033	146107	1	-	.	ID=g6199.t1.intron14;Parent=g6199.t1
Wpig01	braker	intron	146308	146391	1	-	.	ID=g6199.t1.intron15;Parent=g6199.t1
Wpig01	braker	intron	146455	146793	1	-	.	ID=g6199.t1.intron16;Parent=g6199.t1
Wpig01	braker	intron	146890	146959	1	-	.	ID=g6199.t1.intron17;Parent=g6199.t1
Wpig01	braker	intron	147148	147241	1	-	.	ID=g6199.t1.intron18;Parent=g6199.t1
Wpig01	braker	intron	147411	147679	0.79	-	.	ID=g6199.t1.intron19;Parent=g6199.t1
Wpig01	braker	intron	147866	148590	0.64	-	.	ID=g6199.t1.intron20;Parent=g6199.t1
Wpig01	braker	start_codon	148730	148732	.	-	0	ID=g6199.t1.start1;Parent=g6199.t1
Wpig01	braker	stop_codon	140024	140026	.	-	0	ID=g6199.t1.stop1;Parent=g6199.t1
Wpig01	braker	mRNA	140024	148732	0.59	-	.	ID=g6199.t2;Parent=g6199
Wpig01	braker	exon	140024	140083	.	-	.	ID=g6199.t2.exon1;Parent=g6199.t2
Wpig01	braker	exon	140901	140999	.	-	.	ID=g6199.t2.exon2;Parent=g6199.t2
Wpig01	braker	exon	141163	141270	.	-	.	ID=g6199.t2.exon3;Parent=g6199.t2
Wpig01	braker	exon	141487	141695	.	-	.	ID=g6199.t2.exon4;Parent=g6199.t2
Wpig01	braker	exon	141904	142117	.	-	.	ID=g6199.t2.exon5;Parent=g6199.t2
Wpig01	braker	exon	142492	142683	.	-	.	ID=g6199.t2.exon6;Parent=g6199.t2
Wpig01	braker	exon	143018	143212	.	-	.	ID=g6199.t2.exon7;Parent=g6199.t2
Wpig01	braker	exon	143391	143512	.	-	.	ID=g6199.t2.exon8;Parent=g6199.t2
Wpig01	braker	exon	143674	143731	.	-	.	ID=g6199.t2.exon9;Parent=g6199.t2
Wpig01	braker	exon	143942	144081	.	-	.	ID=g6199.t2.exon10;Parent=g6199.t2
Wpig01	braker	exon	144816	144955	.	-	.	ID=g6199.t2.exon11;Parent=g6199.t2
Wpig01	braker	exon	145122	145375	.	-	.	ID=g6199.t2.exon12;Parent=g6199.t2
Wpig01	braker	exon	145486	145589	.	-	.	ID=g6199.t2.exon13;Parent=g6199.t2
Wpig01	braker	exon	145897	146032	.	-	.	ID=g6199.t2.exon14;Parent=g6199.t2
Wpig01	braker	exon	146108	146307	.	-	.	ID=g6199.t2.exon15;Parent=g6199.t2
Wpig01	braker	exon	146392	146454	.	-	.	ID=g6199.t2.exon16;Parent=g6199.t2
Wpig01	braker	exon	146794	146889	.	-	.	ID=g6199.t2.exon17;Parent=g6199.t2
Wpig01	braker	exon	146960	147147	.	-	.	ID=g6199.t2.exon18;Parent=g6199.t2
Wpig01	braker	exon	147242	147410	.	-	.	ID=g6199.t2.exon19;Parent=g6199.t2
Wpig01	braker	exon	147680	147865	.	-	.	ID=g6199.t2.exon20;Parent=g6199.t2
Wpig01	braker	exon	148591	148732	.	-	.	ID=g6199.t2.exon21;Parent=g6199.t2
Wpig01	braker	CDS	140024	140083	1	-	0	ID=g6199.t2.CDS1;Parent=g6199.t2
Wpig01	braker	CDS	140901	140999	1	-	0	ID=g6199.t2.CDS2;Parent=g6199.t2
Wpig01	braker	CDS	141163	141270	1	-	0	ID=g6199.t2.CDS3;Parent=g6199.t2
Wpig01	braker	CDS	141487	141695	1	-	2	ID=g6199.t2.CDS4;Parent=g6199.t2
Wpig01	braker	CDS	141904	142117	1	-	0	ID=g6199.t2.CDS5;Parent=g6199.t2
Wpig01	braker	CDS	142492	142683	1	-	0	ID=g6199.t2.CDS6;Parent=g6199.t2
Wpig01	braker	CDS	143018	143212	1	-	0	ID=g6199.t2.CDS7;Parent=g6199.t2
Wpig01	braker	CDS	143391	143512	1	-	2	ID=g6199.t2.CDS8;Parent=g6199.t2
Wpig01	braker	CDS	143674	143731	1	-	0	ID=g6199.t2.CDS9;Parent=g6199.t2
Wpig01	braker	CDS	143942	144081	1	-	2	ID=g6199.t2.CDS10;Parent=g6199.t2
Wpig01	braker	CDS	144816	144955	1	-	1	ID=g6199.t2.CDS11;Parent=g6199.t2
Wpig01	braker	CDS	145122	145375	1	-	0	ID=g6199.t2.CDS12;Parent=g6199.t2
Wpig01	braker	CDS	145486	145589	1	-	2	ID=g6199.t2.CDS13;Parent=g6199.t2
Wpig01	braker	CDS	145897	146032	1	-	0	ID=g6199.t2.CDS14;Parent=g6199.t2
Wpig01	braker	CDS	146108	146307	1	-	2	ID=g6199.t2.CDS15;Parent=g6199.t2
Wpig01	braker	CDS	146392	146454	1	-	2	ID=g6199.t2.CDS16;Parent=g6199.t2
Wpig01	braker	CDS	146794	146889	1	-	2	ID=g6199.t2.CDS17;Parent=g6199.t2
Wpig01	braker	CDS	146960	147147	1	-	1	ID=g6199.t2.CDS18;Parent=g6199.t2
Wpig01	braker	CDS	147242	147410	0.77	-	2	ID=g6199.t2.CDS19;Parent=g6199.t2
Wpig01	braker	CDS	147680	147865	0.88	-	2	ID=g6199.t2.CDS20;Parent=g6199.t2
Wpig01	braker	CDS	148591	148732	0.7	-	0	ID=g6199.t2.CDS21;Parent=g6199.t2
Wpig01	braker	intron	140084	140900	1	-	.	ID=g6199.t2.intron1;Parent=g6199.t2
Wpig01	braker	intron	141000	141162	1	-	.	ID=g6199.t2.intron2;Parent=g6199.t2
Wpig01	braker	intron	141271	141486	1	-	.	ID=g6199.t2.intron3;Parent=g6199.t2
Wpig01	braker	intron	141696	141903	1	-	.	ID=g6199.t2.intron4;Parent=g6199.t2
Wpig01	braker	intron	142118	142491	1	-	.	ID=g6199.t2.intron5;Parent=g6199.t2
Wpig01	braker	intron	142684	143017	1	-	.	ID=g6199.t2.intron6;Parent=g6199.t2
Wpig01	braker	intron	143213	143390	1	-	.	ID=g6199.t2.intron7;Parent=g6199.t2
Wpig01	braker	intron	143513	143673	1	-	.	ID=g6199.t2.intron8;Parent=g6199.t2
Wpig01	braker	intron	143732	143941	1	-	.	ID=g6199.t2.intron9;Parent=g6199.t2
Wpig01	braker	intron	144082	144815	1	-	.	ID=g6199.t2.intron10;Parent=g6199.t2
Wpig01	braker	intron	144956	145121	1	-	.	ID=g6199.t2.intron11;Parent=g6199.t2
Wpig01	braker	intron	145376	145485	1	-	.	ID=g6199.t2.intron12;Parent=g6199.t2
Wpig01	braker	intron	145590	145896	1	-	.	ID=g6199.t2.intron13;Parent=g6199.t2
Wpig01	braker	intron	146033	146107	1	-	.	ID=g6199.t2.intron14;Parent=g6199.t2
Wpig01	braker	intron	146308	146391	1	-	.	ID=g6199.t2.intron15;Parent=g6199.t2
Wpig01	braker	intron	146455	146793	1	-	.	ID=g6199.t2.intron16;Parent=g6199.t2
Wpig01	braker	intron	146890	146959	1	-	.	ID=g6199.t2.intron17;Parent=g6199.t2
Wpig01	braker	intron	147148	147241	0.99	-	.	ID=g6199.t2.intron18;Parent=g6199.t2
Wpig01	braker	intron	147411	147679	0.77	-	.	ID=g6199.t2.intron19;Parent=g6199.t2
Wpig01	braker	intron	147866	148590	0.7	-	.	ID=g6199.t2.intron20;Parent=g6199.t2
Wpig01	braker	start_codon	148730	148732	.	-	0	ID=g6199.t2.start1;Parent=g6199.t2
Wpig01	braker	stop_codon	140024	140026	.	-	0	ID=g6199.t2.stop1;Parent=g6199.t2
Wpig01	braker	gene	149006	153341	0.85	+	.	ID=g6200
Wpig01	braker	mRNA	149006	153341	0.85	+	.	ID=g6200.t1;Parent=g6200
Wpig01	braker	exon	149006	149084	.	+	.	ID=g6200.t1.exon1;Parent=g6200.t1
Wpig01	braker	exon	149251	149342	.	+	.	ID=g6200.t1.exon2;Parent=g6200.t1
Wpig01	braker	exon	149533	149626	.	+	.	ID=g6200.t1.exon3;Parent=g6200.t1
Wpig01	braker	exon	149927	150020	.	+	.	ID=g6200.t1.exon4;Parent=g6200.t1
Wpig01	braker	exon	150170	150233	.	+	.	ID=g6200.t1.exon5;Parent=g6200.t1
Wpig01	braker	exon	150307	150392	.	+	.	ID=g6200.t1.exon6;Parent=g6200.t1
Wpig01	braker	exon	150576	150669	.	+	.	ID=g6200.t1.exon7;Parent=g6200.t1
Wpig01	braker	exon	150854	150976	.	+	.	ID=g6200.t1.exon8;Parent=g6200.t1
Wpig01	braker	exon	151391	151513	.	+	.	ID=g6200.t1.exon9;Parent=g6200.t1
Wpig01	braker	exon	151673	151799	.	+	.	ID=g6200.t1.exon10;Parent=g6200.t1
Wpig01	braker	exon	152032	152085	.	+	.	ID=g6200.t1.exon11;Parent=g6200.t1
Wpig01	braker	exon	152382	152496	.	+	.	ID=g6200.t1.exon12;Parent=g6200.t1
Wpig01	braker	exon	152862	152936	.	+	.	ID=g6200.t1.exon13;Parent=g6200.t1
Wpig01	braker	exon	153124	153205	.	+	.	ID=g6200.t1.exon14;Parent=g6200.t1
Wpig01	braker	exon	153270	153341	.	+	.	ID=g6200.t1.exon15;Parent=g6200.t1
Wpig01	braker	CDS	149006	149084	0.93	+	0	ID=g6200.t1.CDS1;Parent=g6200.t1
Wpig01	braker	CDS	149251	149342	0.92	+	2	ID=g6200.t1.CDS2;Parent=g6200.t1
Wpig01	braker	CDS	149533	149626	1	+	0	ID=g6200.t1.CDS3;Parent=g6200.t1
Wpig01	braker	CDS	149927	150020	1	+	2	ID=g6200.t1.CDS4;Parent=g6200.t1
Wpig01	braker	CDS	150170	150233	1	+	1	ID=g6200.t1.CDS5;Parent=g6200.t1
Wpig01	braker	CDS	150307	150392	1	+	0	ID=g6200.t1.CDS6;Parent=g6200.t1
Wpig01	braker	CDS	150576	150669	1	+	1	ID=g6200.t1.CDS7;Parent=g6200.t1
Wpig01	braker	CDS	150854	150976	1	+	0	ID=g6200.t1.CDS8;Parent=g6200.t1
Wpig01	braker	CDS	151391	151513	1	+	0	ID=g6200.t1.CDS9;Parent=g6200.t1
Wpig01	braker	CDS	151673	151799	1	+	0	ID=g6200.t1.CDS10;Parent=g6200.t1
Wpig01	braker	CDS	152032	152085	1	+	2	ID=g6200.t1.CDS11;Parent=g6200.t1
Wpig01	braker	CDS	152382	152496	1	+	2	ID=g6200.t1.CDS12;Parent=g6200.t1
Wpig01	braker	CDS	152862	152936	1	+	1	ID=g6200.t1.CDS13;Parent=g6200.t1
Wpig01	braker	CDS	153124	153205	1	+	1	ID=g6200.t1.CDS14;Parent=g6200.t1
Wpig01	braker	CDS	153270	153341	1	+	0	ID=g6200.t1.CDS15;Parent=g6200.t1
Wpig01	braker	intron	149085	149250	0.85	+	.	ID=g6200.t1.intron1;Parent=g6200.t1
Wpig01	braker	intron	149343	149532	1	+	.	ID=g6200.t1.intron2;Parent=g6200.t1
Wpig01	braker	intron	149627	149926	1	+	.	ID=g6200.t1.intron3;Parent=g6200.t1
Wpig01	braker	intron	150021	150169	1	+	.	ID=g6200.t1.intron4;Parent=g6200.t1
Wpig01	braker	intron	150234	150306	1	+	.	ID=g6200.t1.intron5;Parent=g6200.t1
Wpig01	braker	intron	150393	150575	1	+	.	ID=g6200.t1.intron6;Parent=g6200.t1
Wpig01	braker	intron	150670	150853	1	+	.	ID=g6200.t1.intron7;Parent=g6200.t1
Wpig01	braker	intron	150977	151390	1	+	.	ID=g6200.t1.intron8;Parent=g6200.t1
Wpig01	braker	intron	151514	151672	1	+	.	ID=g6200.t1.intron9;Parent=g6200.t1
Wpig01	braker	intron	151800	152031	1	+	.	ID=g6200.t1.intron10;Parent=g6200.t1
Wpig01	braker	intron	152086	152381	1	+	.	ID=g6200.t1.intron11;Parent=g6200.t1
Wpig01	braker	intron	152497	152861	1	+	.	ID=g6200.t1.intron12;Parent=g6200.t1
Wpig01	braker	intron	152937	153123	1	+	.	ID=g6200.t1.intron13;Parent=g6200.t1
Wpig01	braker	intron	153206	153269	1	+	.	ID=g6200.t1.intron14;Parent=g6200.t1
Wpig01	braker	start_codon	149006	149008	.	+	0	ID=g6200.t1.start1;Parent=g6200.t1
Wpig01	braker	stop_codon	153339	153341	.	+	0	ID=g6200.t1.stop1;Parent=g6200.t1
Wpig01	braker	gene	153663	154400	0.37	-	.	ID=g6201
Wpig01	braker	mRNA	153663	154400	0.37	-	.	ID=g6201.t1;Parent=g6201
Wpig01	braker	exon	153663	153829	.	-	.	ID=g6201.t1.exon1;Parent=g6201.t1
Wpig01	braker	exon	154142	154261	.	-	.	ID=g6201.t1.exon2;Parent=g6201.t1
Wpig01	braker	exon	154322	154400	.	-	.	ID=g6201.t1.exon3;Parent=g6201.t1
Wpig01	braker	CDS	153663	153829	1	-	2	ID=g6201.t1.CDS1;Parent=g6201.t1
Wpig01	braker	CDS	154142	154261	1	-	2	ID=g6201.t1.CDS2;Parent=g6201.t1
Wpig01	braker	CDS	154322	154400	0.37	-	0	ID=g6201.t1.CDS3;Parent=g6201.t1
Wpig01	braker	intron	153830	154141	1	-	.	ID=g6201.t1.intron1;Parent=g6201.t1
Wpig01	braker	intron	154262	154321	1	-	.	ID=g6201.t1.intron2;Parent=g6201.t1
Wpig01	braker	start_codon	154398	154400	.	-	0	ID=g6201.t1.start1;Parent=g6201.t1
Wpig01	braker	stop_codon	153663	153665	.	-	0	ID=g6201.t1.stop1;Parent=g6201.t1
Wpig01	braker	gene	155337	158231	0.31	-	.	ID=g6202
Wpig01	braker	mRNA	155337	158231	0.31	-	.	ID=g6202.t1;Parent=g6202
Wpig01	braker	exon	155337	155658	.	-	.	ID=g6202.t1.exon1;Parent=g6202.t1
Wpig01	braker	exon	155872	156267	.	-	.	ID=g6202.t1.exon2;Parent=g6202.t1
Wpig01	braker	exon	156365	156487	.	-	.	ID=g6202.t1.exon3;Parent=g6202.t1
Wpig01	braker	exon	156557	156691	.	-	.	ID=g6202.t1.exon4;Parent=g6202.t1
Wpig01	braker	exon	156803	156964	.	-	.	ID=g6202.t1.exon5;Parent=g6202.t1
Wpig01	braker	exon	157118	157341	.	-	.	ID=g6202.t1.exon6;Parent=g6202.t1
Wpig01	braker	exon	157635	157752	.	-	.	ID=g6202.t1.exon7;Parent=g6202.t1
Wpig01	braker	exon	157811	157980	.	-	.	ID=g6202.t1.exon8;Parent=g6202.t1
Wpig01	braker	exon	158097	158231	.	-	.	ID=g6202.t1.exon9;Parent=g6202.t1
Wpig01	braker	CDS	155337	155658	0.33	-	1	ID=g6202.t1.CDS1;Parent=g6202.t1
Wpig01	braker	CDS	155872	156267	1	-	1	ID=g6202.t1.CDS2;Parent=g6202.t1
Wpig01	braker	CDS	156365	156487	1	-	1	ID=g6202.t1.CDS3;Parent=g6202.t1
Wpig01	braker	CDS	156557	156691	1	-	1	ID=g6202.t1.CDS4;Parent=g6202.t1
Wpig01	braker	CDS	156803	156964	1	-	1	ID=g6202.t1.CDS5;Parent=g6202.t1
Wpig01	braker	CDS	157118	157341	1	-	0	ID=g6202.t1.CDS6;Parent=g6202.t1
Wpig01	braker	CDS	157635	157752	1	-	1	ID=g6202.t1.CDS7;Parent=g6202.t1
Wpig01	braker	CDS	157811	157980	1	-	0	ID=g6202.t1.CDS8;Parent=g6202.t1
Wpig01	braker	CDS	158097	158231	0.96	-	0	ID=g6202.t1.CDS9;Parent=g6202.t1
Wpig01	braker	intron	155659	155871	1	-	.	ID=g6202.t1.intron1;Parent=g6202.t1
Wpig01	braker	intron	156268	156364	1	-	.	ID=g6202.t1.intron2;Parent=g6202.t1
Wpig01	braker	intron	156488	156556	1	-	.	ID=g6202.t1.intron3;Parent=g6202.t1
Wpig01	braker	intron	156692	156802	1	-	.	ID=g6202.t1.intron4;Parent=g6202.t1
Wpig01	braker	intron	156965	157117	1	-	.	ID=g6202.t1.intron5;Parent=g6202.t1
Wpig01	braker	intron	157342	157634	1	-	.	ID=g6202.t1.intron6;Parent=g6202.t1
Wpig01	braker	intron	157753	157810	1	-	.	ID=g6202.t1.intron7;Parent=g6202.t1
Wpig01	braker	intron	157981	158096	1	-	.	ID=g6202.t1.intron8;Parent=g6202.t1
Wpig01	braker	start_codon	158229	158231	.	-	0	ID=g6202.t1.start1;Parent=g6202.t1
Wpig01	braker	stop_codon	155337	155339	.	-	0	ID=g6202.t1.stop1;Parent=g6202.t1
Wpig01	braker	gene	158705	162317	1	-	.	ID=g6203
Wpig01	braker	mRNA	158705	162317	1	-	.	ID=g6203.t1;Parent=g6203
Wpig01	braker	exon	158705	159901	.	-	.	ID=g6203.t1.exon1;Parent=g6203.t1
Wpig01	braker	exon	159964	160082	.	-	.	ID=g6203.t1.exon2;Parent=g6203.t1
Wpig01	braker	exon	160341	160431	.	-	.	ID=g6203.t1.exon3;Parent=g6203.t1
Wpig01	braker	exon	160526	161971	.	-	.	ID=g6203.t1.exon4;Parent=g6203.t1
Wpig01	braker	exon	162216	162317	.	-	.	ID=g6203.t1.exon5;Parent=g6203.t1
Wpig01	braker	CDS	158705	159901	1	-	0	ID=g6203.t1.CDS1;Parent=g6203.t1
Wpig01	braker	CDS	159964	160082	1	-	2	ID=g6203.t1.CDS2;Parent=g6203.t1
Wpig01	braker	CDS	160341	160431	1	-	0	ID=g6203.t1.CDS3;Parent=g6203.t1
Wpig01	braker	CDS	160526	161971	1	-	0	ID=g6203.t1.CDS4;Parent=g6203.t1
Wpig01	braker	CDS	162216	162317	1	-	0	ID=g6203.t1.CDS5;Parent=g6203.t1
Wpig01	braker	intron	159902	159963	1	-	.	ID=g6203.t1.intron1;Parent=g6203.t1
Wpig01	braker	intron	160083	160340	1	-	.	ID=g6203.t1.intron2;Parent=g6203.t1
Wpig01	braker	intron	160432	160525	1	-	.	ID=g6203.t1.intron3;Parent=g6203.t1
Wpig01	braker	intron	161972	162215	1	-	.	ID=g6203.t1.intron4;Parent=g6203.t1
Wpig01	braker	start_codon	162315	162317	.	-	0	ID=g6203.t1.start1;Parent=g6203.t1
Wpig01	braker	stop_codon	158705	158707	.	-	0	ID=g6203.t1.stop1;Parent=g6203.t1
Wpig01	braker	gene	162376	163758	0.69	+	.	ID=g6204
Wpig01	braker	mRNA	162376	163758	0.69	+	.	ID=g6204.t1;Parent=g6204
Wpig01	braker	exon	162376	162379	.	+	.	ID=g6204.t1.exon1;Parent=g6204.t1
Wpig01	braker	exon	162877	162895	.	+	.	ID=g6204.t1.exon2;Parent=g6204.t1
Wpig01	braker	exon	163133	163308	.	+	.	ID=g6204.t1.exon3;Parent=g6204.t1
Wpig01	braker	exon	163481	163758	.	+	.	ID=g6204.t1.exon4;Parent=g6204.t1
Wpig01	braker	CDS	162376	162379	0.69	+	0	ID=g6204.t1.CDS1;Parent=g6204.t1
Wpig01	braker	CDS	162877	162895	0.69	+	2	ID=g6204.t1.CDS2;Parent=g6204.t1
Wpig01	braker	CDS	163133	163308	0.8	+	1	ID=g6204.t1.CDS3;Parent=g6204.t1
Wpig01	braker	CDS	163481	163758	1	+	2	ID=g6204.t1.CDS4;Parent=g6204.t1
Wpig01	braker	intron	162380	162876	0.69	+	.	ID=g6204.t1.intron1;Parent=g6204.t1
Wpig01	braker	intron	162896	163132	0.8	+	.	ID=g6204.t1.intron2;Parent=g6204.t1
Wpig01	braker	intron	163309	163480	1	+	.	ID=g6204.t1.intron3;Parent=g6204.t1
Wpig01	braker	start_codon	162376	162378	.	+	0	ID=g6204.t1.start1;Parent=g6204.t1
Wpig01	braker	stop_codon	163756	163758	.	+	0	ID=g6204.t1.stop1;Parent=g6204.t1
Wpig01	braker	gene	164654	177831	1.84	-	.	ID=g6205
Wpig01	braker	mRNA	164654	177831	0.91	-	.	ID=g6205.t1;Parent=g6205
Wpig01	braker	exon	164654	164871	.	-	.	ID=g6205.t1.exon1;Parent=g6205.t1
Wpig01	braker	exon	165216	165324	.	-	.	ID=g6205.t1.exon2;Parent=g6205.t1
Wpig01	braker	exon	165465	165692	.	-	.	ID=g6205.t1.exon3;Parent=g6205.t1
Wpig01	braker	exon	165893	166043	.	-	.	ID=g6205.t1.exon4;Parent=g6205.t1
Wpig01	braker	exon	166296	166453	.	-	.	ID=g6205.t1.exon5;Parent=g6205.t1
Wpig01	braker	exon	166870	166994	.	-	.	ID=g6205.t1.exon6;Parent=g6205.t1
Wpig01	braker	exon	167116	167245	.	-	.	ID=g6205.t1.exon7;Parent=g6205.t1
Wpig01	braker	exon	167422	167515	.	-	.	ID=g6205.t1.exon8;Parent=g6205.t1
Wpig01	braker	exon	167756	167904	.	-	.	ID=g6205.t1.exon9;Parent=g6205.t1
Wpig01	braker	exon	168046	168114	.	-	.	ID=g6205.t1.exon10;Parent=g6205.t1
Wpig01	braker	exon	168301	168423	.	-	.	ID=g6205.t1.exon11;Parent=g6205.t1
Wpig01	braker	exon	168698	168772	.	-	.	ID=g6205.t1.exon12;Parent=g6205.t1
Wpig01	braker	exon	168841	168947	.	-	.	ID=g6205.t1.exon13;Parent=g6205.t1
Wpig01	braker	exon	169145	169238	.	-	.	ID=g6205.t1.exon14;Parent=g6205.t1
Wpig01	braker	exon	169439	169537	.	-	.	ID=g6205.t1.exon15;Parent=g6205.t1
Wpig01	braker	exon	169739	169859	.	-	.	ID=g6205.t1.exon16;Parent=g6205.t1
Wpig01	braker	exon	169926	170032	.	-	.	ID=g6205.t1.exon17;Parent=g6205.t1
Wpig01	braker	exon	170187	170291	.	-	.	ID=g6205.t1.exon18;Parent=g6205.t1
Wpig01	braker	exon	170472	170639	.	-	.	ID=g6205.t1.exon19;Parent=g6205.t1
Wpig01	braker	exon	170722	170853	.	-	.	ID=g6205.t1.exon20;Parent=g6205.t1
Wpig01	braker	exon	171050	171170	.	-	.	ID=g6205.t1.exon21;Parent=g6205.t1
Wpig01	braker	exon	171238	171417	.	-	.	ID=g6205.t1.exon22;Parent=g6205.t1
Wpig01	braker	exon	171628	171825	.	-	.	ID=g6205.t1.exon23;Parent=g6205.t1
Wpig01	braker	exon	172109	172219	.	-	.	ID=g6205.t1.exon24;Parent=g6205.t1
Wpig01	braker	exon	172403	172598	.	-	.	ID=g6205.t1.exon25;Parent=g6205.t1
Wpig01	braker	exon	172777	172913	.	-	.	ID=g6205.t1.exon26;Parent=g6205.t1
Wpig01	braker	exon	173144	173217	.	-	.	ID=g6205.t1.exon27;Parent=g6205.t1
Wpig01	braker	exon	173307	173381	.	-	.	ID=g6205.t1.exon28;Parent=g6205.t1
Wpig01	braker	exon	173705	173842	.	-	.	ID=g6205.t1.exon29;Parent=g6205.t1
Wpig01	braker	exon	174229	174360	.	-	.	ID=g6205.t1.exon30;Parent=g6205.t1
Wpig01	braker	exon	174477	174704	.	-	.	ID=g6205.t1.exon31;Parent=g6205.t1
Wpig01	braker	exon	174991	175218	.	-	.	ID=g6205.t1.exon32;Parent=g6205.t1
Wpig01	braker	exon	175304	175408	.	-	.	ID=g6205.t1.exon33;Parent=g6205.t1
Wpig01	braker	exon	175684	175820	.	-	.	ID=g6205.t1.exon34;Parent=g6205.t1
Wpig01	braker	exon	175958	176103	.	-	.	ID=g6205.t1.exon35;Parent=g6205.t1
Wpig01	braker	exon	176476	176604	.	-	.	ID=g6205.t1.exon36;Parent=g6205.t1
Wpig01	braker	exon	176790	176929	.	-	.	ID=g6205.t1.exon37;Parent=g6205.t1
Wpig01	braker	exon	177319	177402	.	-	.	ID=g6205.t1.exon38;Parent=g6205.t1
Wpig01	braker	exon	177526	177831	.	-	.	ID=g6205.t1.exon39;Parent=g6205.t1
Wpig01	braker	CDS	164654	164871	0.98	-	2	ID=g6205.t1.CDS1;Parent=g6205.t1
Wpig01	braker	CDS	165216	165324	1	-	0	ID=g6205.t1.CDS2;Parent=g6205.t1
Wpig01	braker	CDS	165465	165692	1	-	0	ID=g6205.t1.CDS3;Parent=g6205.t1
Wpig01	braker	CDS	165893	166043	1	-	1	ID=g6205.t1.CDS4;Parent=g6205.t1
Wpig01	braker	CDS	166296	166453	1	-	0	ID=g6205.t1.CDS5;Parent=g6205.t1
Wpig01	braker	CDS	166870	166994	1	-	2	ID=g6205.t1.CDS6;Parent=g6205.t1
Wpig01	braker	CDS	167116	167245	1	-	0	ID=g6205.t1.CDS7;Parent=g6205.t1
Wpig01	braker	CDS	167422	167515	1	-	1	ID=g6205.t1.CDS8;Parent=g6205.t1
Wpig01	braker	CDS	167756	167904	1	-	0	ID=g6205.t1.CDS9;Parent=g6205.t1
Wpig01	braker	CDS	168046	168114	1	-	0	ID=g6205.t1.CDS10;Parent=g6205.t1
Wpig01	braker	CDS	168301	168423	1	-	0	ID=g6205.t1.CDS11;Parent=g6205.t1
Wpig01	braker	CDS	168698	168772	1	-	0	ID=g6205.t1.CDS12;Parent=g6205.t1
Wpig01	braker	CDS	168841	168947	1	-	2	ID=g6205.t1.CDS13;Parent=g6205.t1
Wpig01	braker	CDS	169145	169238	1	-	0	ID=g6205.t1.CDS14;Parent=g6205.t1
Wpig01	braker	CDS	169439	169537	1	-	0	ID=g6205.t1.CDS15;Parent=g6205.t1
Wpig01	braker	CDS	169739	169859	1	-	1	ID=g6205.t1.CDS16;Parent=g6205.t1
Wpig01	braker	CDS	169926	170032	1	-	0	ID=g6205.t1.CDS17;Parent=g6205.t1
Wpig01	braker	CDS	170187	170291	1	-	0	ID=g6205.t1.CDS18;Parent=g6205.t1
Wpig01	braker	CDS	170472	170639	1	-	0	ID=g6205.t1.CDS19;Parent=g6205.t1
Wpig01	braker	CDS	170722	170853	1	-	0	ID=g6205.t1.CDS20;Parent=g6205.t1
Wpig01	braker	CDS	171050	171170	1	-	1	ID=g6205.t1.CDS21;Parent=g6205.t1
Wpig01	braker	CDS	171238	171417	1	-	1	ID=g6205.t1.CDS22;Parent=g6205.t1
Wpig01	braker	CDS	171628	171825	1	-	1	ID=g6205.t1.CDS23;Parent=g6205.t1
Wpig01	braker	CDS	172109	172219	1	-	1	ID=g6205.t1.CDS24;Parent=g6205.t1
Wpig01	braker	CDS	172403	172598	1	-	2	ID=g6205.t1.CDS25;Parent=g6205.t1
Wpig01	braker	CDS	172777	172913	1	-	1	ID=g6205.t1.CDS26;Parent=g6205.t1
Wpig01	braker	CDS	173144	173217	1	-	0	ID=g6205.t1.CDS27;Parent=g6205.t1
Wpig01	braker	CDS	173307	173381	1	-	0	ID=g6205.t1.CDS28;Parent=g6205.t1
Wpig01	braker	CDS	173705	173842	1	-	0	ID=g6205.t1.CDS29;Parent=g6205.t1
Wpig01	braker	CDS	174229	174360	1	-	0	ID=g6205.t1.CDS30;Parent=g6205.t1
Wpig01	braker	CDS	174477	174704	0.93	-	0	ID=g6205.t1.CDS31;Parent=g6205.t1
Wpig01	braker	CDS	174991	175218	1	-	0	ID=g6205.t1.CDS32;Parent=g6205.t1
Wpig01	braker	CDS	175304	175408	1	-	0	ID=g6205.t1.CDS33;Parent=g6205.t1
Wpig01	braker	CDS	175684	175820	1	-	2	ID=g6205.t1.CDS34;Parent=g6205.t1
Wpig01	braker	CDS	175958	176103	1	-	1	ID=g6205.t1.CDS35;Parent=g6205.t1
Wpig01	braker	CDS	176476	176604	1	-	1	ID=g6205.t1.CDS36;Parent=g6205.t1
Wpig01	braker	CDS	176790	176929	1	-	0	ID=g6205.t1.CDS37;Parent=g6205.t1
Wpig01	braker	CDS	177319	177402	1	-	0	ID=g6205.t1.CDS38;Parent=g6205.t1
Wpig01	braker	CDS	177526	177831	1	-	0	ID=g6205.t1.CDS39;Parent=g6205.t1
Wpig01	braker	intron	164872	165215	1	-	.	ID=g6205.t1.intron1;Parent=g6205.t1
Wpig01	braker	intron	165325	165464	1	-	.	ID=g6205.t1.intron2;Parent=g6205.t1
Wpig01	braker	intron	165693	165892	1	-	.	ID=g6205.t1.intron3;Parent=g6205.t1
Wpig01	braker	intron	166044	166295	1	-	.	ID=g6205.t1.intron4;Parent=g6205.t1
Wpig01	braker	intron	166454	166869	1	-	.	ID=g6205.t1.intron5;Parent=g6205.t1
Wpig01	braker	intron	166995	167115	1	-	.	ID=g6205.t1.intron6;Parent=g6205.t1
Wpig01	braker	intron	167246	167421	1	-	.	ID=g6205.t1.intron7;Parent=g6205.t1
Wpig01	braker	intron	167516	167755	1	-	.	ID=g6205.t1.intron8;Parent=g6205.t1
Wpig01	braker	intron	167905	168045	1	-	.	ID=g6205.t1.intron9;Parent=g6205.t1
Wpig01	braker	intron	168115	168300	1	-	.	ID=g6205.t1.intron10;Parent=g6205.t1
Wpig01	braker	intron	168424	168697	1	-	.	ID=g6205.t1.intron11;Parent=g6205.t1
Wpig01	braker	intron	168773	168840	1	-	.	ID=g6205.t1.intron12;Parent=g6205.t1
Wpig01	braker	intron	168948	169144	1	-	.	ID=g6205.t1.intron13;Parent=g6205.t1
Wpig01	braker	intron	169239	169438	1	-	.	ID=g6205.t1.intron14;Parent=g6205.t1
Wpig01	braker	intron	169538	169738	1	-	.	ID=g6205.t1.intron15;Parent=g6205.t1
Wpig01	braker	intron	169860	169925	1	-	.	ID=g6205.t1.intron16;Parent=g6205.t1
Wpig01	braker	intron	170033	170186	1	-	.	ID=g6205.t1.intron17;Parent=g6205.t1
Wpig01	braker	intron	170292	170471	1	-	.	ID=g6205.t1.intron18;Parent=g6205.t1
Wpig01	braker	intron	170640	170721	1	-	.	ID=g6205.t1.intron19;Parent=g6205.t1
Wpig01	braker	intron	170854	171049	1	-	.	ID=g6205.t1.intron20;Parent=g6205.t1
Wpig01	braker	intron	171171	171237	1	-	.	ID=g6205.t1.intron21;Parent=g6205.t1
Wpig01	braker	intron	171418	171627	1	-	.	ID=g6205.t1.intron22;Parent=g6205.t1
Wpig01	braker	intron	171826	172108	1	-	.	ID=g6205.t1.intron23;Parent=g6205.t1
Wpig01	braker	intron	172220	172402	1	-	.	ID=g6205.t1.intron24;Parent=g6205.t1
Wpig01	braker	intron	172599	172776	1	-	.	ID=g6205.t1.intron25;Parent=g6205.t1
Wpig01	braker	intron	172914	173143	1	-	.	ID=g6205.t1.intron26;Parent=g6205.t1
Wpig01	braker	intron	173218	173306	1	-	.	ID=g6205.t1.intron27;Parent=g6205.t1
Wpig01	braker	intron	173382	173704	1	-	.	ID=g6205.t1.intron28;Parent=g6205.t1
Wpig01	braker	intron	173843	174228	1	-	.	ID=g6205.t1.intron29;Parent=g6205.t1
Wpig01	braker	intron	174361	174476	0.93	-	.	ID=g6205.t1.intron30;Parent=g6205.t1
Wpig01	braker	intron	174705	174990	1	-	.	ID=g6205.t1.intron31;Parent=g6205.t1
Wpig01	braker	intron	175219	175303	1	-	.	ID=g6205.t1.intron32;Parent=g6205.t1
Wpig01	braker	intron	175409	175683	1	-	.	ID=g6205.t1.intron33;Parent=g6205.t1
Wpig01	braker	intron	175821	175957	1	-	.	ID=g6205.t1.intron34;Parent=g6205.t1
Wpig01	braker	intron	176104	176475	1	-	.	ID=g6205.t1.intron35;Parent=g6205.t1
Wpig01	braker	intron	176605	176789	1	-	.	ID=g6205.t1.intron36;Parent=g6205.t1
Wpig01	braker	intron	176930	177318	1	-	.	ID=g6205.t1.intron37;Parent=g6205.t1
Wpig01	braker	intron	177403	177525	1	-	.	ID=g6205.t1.intron38;Parent=g6205.t1
Wpig01	braker	start_codon	177829	177831	.	-	0	ID=g6205.t1.start1;Parent=g6205.t1
Wpig01	braker	stop_codon	164654	164656	.	-	0	ID=g6205.t1.stop1;Parent=g6205.t1
Wpig01	braker	mRNA	164654	177831	0.93	-	.	ID=g6205.t2;Parent=g6205
Wpig01	braker	exon	164654	164871	.	-	.	ID=g6205.t2.exon1;Parent=g6205.t2
Wpig01	braker	exon	165216	165324	.	-	.	ID=g6205.t2.exon2;Parent=g6205.t2
Wpig01	braker	exon	165468	165692	.	-	.	ID=g6205.t2.exon3;Parent=g6205.t2
Wpig01	braker	exon	165893	166043	.	-	.	ID=g6205.t2.exon4;Parent=g6205.t2
Wpig01	braker	exon	166296	166453	.	-	.	ID=g6205.t2.exon5;Parent=g6205.t2
Wpig01	braker	exon	166870	166994	.	-	.	ID=g6205.t2.exon6;Parent=g6205.t2
Wpig01	braker	exon	167116	167245	.	-	.	ID=g6205.t2.exon7;Parent=g6205.t2
Wpig01	braker	exon	167422	167515	.	-	.	ID=g6205.t2.exon8;Parent=g6205.t2
Wpig01	braker	exon	167756	167904	.	-	.	ID=g6205.t2.exon9;Parent=g6205.t2
Wpig01	braker	exon	168046	168114	.	-	.	ID=g6205.t2.exon10;Parent=g6205.t2
Wpig01	braker	exon	168301	168423	.	-	.	ID=g6205.t2.exon11;Parent=g6205.t2
Wpig01	braker	exon	168698	168772	.	-	.	ID=g6205.t2.exon12;Parent=g6205.t2
Wpig01	braker	exon	168841	168947	.	-	.	ID=g6205.t2.exon13;Parent=g6205.t2
Wpig01	braker	exon	169145	169238	.	-	.	ID=g6205.t2.exon14;Parent=g6205.t2
Wpig01	braker	exon	169439	169537	.	-	.	ID=g6205.t2.exon15;Parent=g6205.t2
Wpig01	braker	exon	169739	169859	.	-	.	ID=g6205.t2.exon16;Parent=g6205.t2
Wpig01	braker	exon	169926	170032	.	-	.	ID=g6205.t2.exon17;Parent=g6205.t2
Wpig01	braker	exon	170187	170291	.	-	.	ID=g6205.t2.exon18;Parent=g6205.t2
Wpig01	braker	exon	170472	170639	.	-	.	ID=g6205.t2.exon19;Parent=g6205.t2
Wpig01	braker	exon	170722	170853	.	-	.	ID=g6205.t2.exon20;Parent=g6205.t2
Wpig01	braker	exon	171050	171170	.	-	.	ID=g6205.t2.exon21;Parent=g6205.t2
Wpig01	braker	exon	171238	171417	.	-	.	ID=g6205.t2.exon22;Parent=g6205.t2
Wpig01	braker	exon	171628	171825	.	-	.	ID=g6205.t2.exon23;Parent=g6205.t2
Wpig01	braker	exon	172109	172219	.	-	.	ID=g6205.t2.exon24;Parent=g6205.t2
Wpig01	braker	exon	172403	172598	.	-	.	ID=g6205.t2.exon25;Parent=g6205.t2
Wpig01	braker	exon	172777	172913	.	-	.	ID=g6205.t2.exon26;Parent=g6205.t2
Wpig01	braker	exon	173144	173217	.	-	.	ID=g6205.t2.exon27;Parent=g6205.t2
Wpig01	braker	exon	173307	173381	.	-	.	ID=g6205.t2.exon28;Parent=g6205.t2
Wpig01	braker	exon	173705	173842	.	-	.	ID=g6205.t2.exon29;Parent=g6205.t2
Wpig01	braker	exon	174229	174360	.	-	.	ID=g6205.t2.exon30;Parent=g6205.t2
Wpig01	braker	exon	174477	174704	.	-	.	ID=g6205.t2.exon31;Parent=g6205.t2
Wpig01	braker	exon	174991	175218	.	-	.	ID=g6205.t2.exon32;Parent=g6205.t2
Wpig01	braker	exon	175304	175408	.	-	.	ID=g6205.t2.exon33;Parent=g6205.t2
Wpig01	braker	exon	175684	175820	.	-	.	ID=g6205.t2.exon34;Parent=g6205.t2
Wpig01	braker	exon	175958	176103	.	-	.	ID=g6205.t2.exon35;Parent=g6205.t2
Wpig01	braker	exon	176476	176604	.	-	.	ID=g6205.t2.exon36;Parent=g6205.t2
Wpig01	braker	exon	176790	176929	.	-	.	ID=g6205.t2.exon37;Parent=g6205.t2
Wpig01	braker	exon	177319	177402	.	-	.	ID=g6205.t2.exon38;Parent=g6205.t2
Wpig01	braker	exon	177526	177831	.	-	.	ID=g6205.t2.exon39;Parent=g6205.t2
Wpig01	braker	CDS	164654	164871	1	-	2	ID=g6205.t2.CDS1;Parent=g6205.t2
Wpig01	braker	CDS	165216	165324	1	-	0	ID=g6205.t2.CDS2;Parent=g6205.t2
Wpig01	braker	CDS	165468	165692	1	-	0	ID=g6205.t2.CDS3;Parent=g6205.t2
Wpig01	braker	CDS	165893	166043	1	-	1	ID=g6205.t2.CDS4;Parent=g6205.t2
Wpig01	braker	CDS	166296	166453	1	-	0	ID=g6205.t2.CDS5;Parent=g6205.t2
Wpig01	braker	CDS	166870	166994	1	-	2	ID=g6205.t2.CDS6;Parent=g6205.t2
Wpig01	braker	CDS	167116	167245	1	-	0	ID=g6205.t2.CDS7;Parent=g6205.t2
Wpig01	braker	CDS	167422	167515	1	-	1	ID=g6205.t2.CDS8;Parent=g6205.t2
Wpig01	braker	CDS	167756	167904	1	-	0	ID=g6205.t2.CDS9;Parent=g6205.t2
Wpig01	braker	CDS	168046	168114	1	-	0	ID=g6205.t2.CDS10;Parent=g6205.t2
Wpig01	braker	CDS	168301	168423	1	-	0	ID=g6205.t2.CDS11;Parent=g6205.t2
Wpig01	braker	CDS	168698	168772	1	-	0	ID=g6205.t2.CDS12;Parent=g6205.t2
Wpig01	braker	CDS	168841	168947	1	-	2	ID=g6205.t2.CDS13;Parent=g6205.t2
Wpig01	braker	CDS	169145	169238	1	-	0	ID=g6205.t2.CDS14;Parent=g6205.t2
Wpig01	braker	CDS	169439	169537	1	-	0	ID=g6205.t2.CDS15;Parent=g6205.t2
Wpig01	braker	CDS	169739	169859	1	-	1	ID=g6205.t2.CDS16;Parent=g6205.t2
Wpig01	braker	CDS	169926	170032	1	-	0	ID=g6205.t2.CDS17;Parent=g6205.t2
Wpig01	braker	CDS	170187	170291	1	-	0	ID=g6205.t2.CDS18;Parent=g6205.t2
Wpig01	braker	CDS	170472	170639	1	-	0	ID=g6205.t2.CDS19;Parent=g6205.t2
Wpig01	braker	CDS	170722	170853	1	-	0	ID=g6205.t2.CDS20;Parent=g6205.t2
Wpig01	braker	CDS	171050	171170	1	-	1	ID=g6205.t2.CDS21;Parent=g6205.t2
Wpig01	braker	CDS	171238	171417	1	-	1	ID=g6205.t2.CDS22;Parent=g6205.t2
Wpig01	braker	CDS	171628	171825	1	-	1	ID=g6205.t2.CDS23;Parent=g6205.t2
Wpig01	braker	CDS	172109	172219	1	-	1	ID=g6205.t2.CDS24;Parent=g6205.t2
Wpig01	braker	CDS	172403	172598	1	-	2	ID=g6205.t2.CDS25;Parent=g6205.t2
Wpig01	braker	CDS	172777	172913	1	-	1	ID=g6205.t2.CDS26;Parent=g6205.t2
Wpig01	braker	CDS	173144	173217	1	-	0	ID=g6205.t2.CDS27;Parent=g6205.t2
Wpig01	braker	CDS	173307	173381	1	-	0	ID=g6205.t2.CDS28;Parent=g6205.t2
Wpig01	braker	CDS	173705	173842	1	-	0	ID=g6205.t2.CDS29;Parent=g6205.t2
Wpig01	braker	CDS	174229	174360	1	-	0	ID=g6205.t2.CDS30;Parent=g6205.t2
Wpig01	braker	CDS	174477	174704	0.94	-	0	ID=g6205.t2.CDS31;Parent=g6205.t2
Wpig01	braker	CDS	174991	175218	1	-	0	ID=g6205.t2.CDS32;Parent=g6205.t2
Wpig01	braker	CDS	175304	175408	1	-	0	ID=g6205.t2.CDS33;Parent=g6205.t2
Wpig01	braker	CDS	175684	175820	1	-	2	ID=g6205.t2.CDS34;Parent=g6205.t2
Wpig01	braker	CDS	175958	176103	1	-	1	ID=g6205.t2.CDS35;Parent=g6205.t2
Wpig01	braker	CDS	176476	176604	1	-	1	ID=g6205.t2.CDS36;Parent=g6205.t2
Wpig01	braker	CDS	176790	176929	1	-	0	ID=g6205.t2.CDS37;Parent=g6205.t2
Wpig01	braker	CDS	177319	177402	1	-	0	ID=g6205.t2.CDS38;Parent=g6205.t2
Wpig01	braker	CDS	177526	177831	0.99	-	0	ID=g6205.t2.CDS39;Parent=g6205.t2
Wpig01	braker	intron	164872	165215	1	-	.	ID=g6205.t2.intron1;Parent=g6205.t2
Wpig01	braker	intron	165325	165467	1	-	.	ID=g6205.t2.intron2;Parent=g6205.t2
Wpig01	braker	intron	165693	165892	1	-	.	ID=g6205.t2.intron3;Parent=g6205.t2
Wpig01	braker	intron	166044	166295	1	-	.	ID=g6205.t2.intron4;Parent=g6205.t2
Wpig01	braker	intron	166454	166869	1	-	.	ID=g6205.t2.intron5;Parent=g6205.t2
Wpig01	braker	intron	166995	167115	1	-	.	ID=g6205.t2.intron6;Parent=g6205.t2
Wpig01	braker	intron	167246	167421	1	-	.	ID=g6205.t2.intron7;Parent=g6205.t2
Wpig01	braker	intron	167516	167755	1	-	.	ID=g6205.t2.intron8;Parent=g6205.t2
Wpig01	braker	intron	167905	168045	1	-	.	ID=g6205.t2.intron9;Parent=g6205.t2
Wpig01	braker	intron	168115	168300	1	-	.	ID=g6205.t2.intron10;Parent=g6205.t2
Wpig01	braker	intron	168424	168697	1	-	.	ID=g6205.t2.intron11;Parent=g6205.t2
Wpig01	braker	intron	168773	168840	1	-	.	ID=g6205.t2.intron12;Parent=g6205.t2
Wpig01	braker	intron	168948	169144	1	-	.	ID=g6205.t2.intron13;Parent=g6205.t2
Wpig01	braker	intron	169239	169438	1	-	.	ID=g6205.t2.intron14;Parent=g6205.t2
Wpig01	braker	intron	169538	169738	1	-	.	ID=g6205.t2.intron15;Parent=g6205.t2
Wpig01	braker	intron	169860	169925	1	-	.	ID=g6205.t2.intron16;Parent=g6205.t2
Wpig01	braker	intron	170033	170186	1	-	.	ID=g6205.t2.intron17;Parent=g6205.t2
Wpig01	braker	intron	170292	170471	1	-	.	ID=g6205.t2.intron18;Parent=g6205.t2
Wpig01	braker	intron	170640	170721	1	-	.	ID=g6205.t2.intron19;Parent=g6205.t2
Wpig01	braker	intron	170854	171049	1	-	.	ID=g6205.t2.intron20;Parent=g6205.t2
Wpig01	braker	intron	171171	171237	1	-	.	ID=g6205.t2.intron21;Parent=g6205.t2
Wpig01	braker	intron	171418	171627	1	-	.	ID=g6205.t2.intron22;Parent=g6205.t2
Wpig01	braker	intron	171826	172108	1	-	.	ID=g6205.t2.intron23;Parent=g6205.t2
Wpig01	braker	intron	172220	172402	1	-	.	ID=g6205.t2.intron24;Parent=g6205.t2
Wpig01	braker	intron	172599	172776	1	-	.	ID=g6205.t2.intron25;Parent=g6205.t2
Wpig01	braker	intron	172914	173143	1	-	.	ID=g6205.t2.intron26;Parent=g6205.t2
Wpig01	braker	intron	173218	173306	1	-	.	ID=g6205.t2.intron27;Parent=g6205.t2
Wpig01	braker	intron	173382	173704	1	-	.	ID=g6205.t2.intron28;Parent=g6205.t2
Wpig01	braker	intron	173843	174228	1	-	.	ID=g6205.t2.intron29;Parent=g6205.t2
Wpig01	braker	intron	174361	174476	0.94	-	.	ID=g6205.t2.intron30;Parent=g6205.t2
Wpig01	braker	intron	174705	174990	1	-	.	ID=g6205.t2.intron31;Parent=g6205.t2
Wpig01	braker	intron	175219	175303	1	-	.	ID=g6205.t2.intron32;Parent=g6205.t2
Wpig01	braker	intron	175409	175683	1	-	.	ID=g6205.t2.intron33;Parent=g6205.t2
Wpig01	braker	intron	175821	175957	1	-	.	ID=g6205.t2.intron34;Parent=g6205.t2
Wpig01	braker	intron	176104	176475	1	-	.	ID=g6205.t2.intron35;Parent=g6205.t2
Wpig01	braker	intron	176605	176789	1	-	.	ID=g6205.t2.intron36;Parent=g6205.t2
Wpig01	braker	intron	176930	177318	1	-	.	ID=g6205.t2.intron37;Parent=g6205.t2
Wpig01	braker	intron	177403	177525	1	-	.	ID=g6205.t2.intron38;Parent=g6205.t2
Wpig01	braker	start_codon	177829	177831	.	-	0	ID=g6205.t2.start1;Parent=g6205.t2
Wpig01	braker	stop_codon	164654	164656	.	-	0	ID=g6205.t2.stop1;Parent=g6205.t2
Wpig01	braker	gene	178509	183426	0.53	+	.	ID=g6206
Wpig01	braker	mRNA	178509	183426	0.53	+	.	ID=g6206.t1;Parent=g6206
Wpig01	braker	exon	178509	178655	.	+	.	ID=g6206.t1.exon1;Parent=g6206.t1
Wpig01	braker	exon	179090	179138	.	+	.	ID=g6206.t1.exon2;Parent=g6206.t1
Wpig01	braker	exon	179397	179464	.	+	.	ID=g6206.t1.exon3;Parent=g6206.t1
Wpig01	braker	exon	179583	179649	.	+	.	ID=g6206.t1.exon4;Parent=g6206.t1
Wpig01	braker	exon	179727	179767	.	+	.	ID=g6206.t1.exon5;Parent=g6206.t1
Wpig01	braker	exon	179864	179916	.	+	.	ID=g6206.t1.exon6;Parent=g6206.t1
Wpig01	braker	exon	180340	180447	.	+	.	ID=g6206.t1.exon7;Parent=g6206.t1
Wpig01	braker	exon	180604	180643	.	+	.	ID=g6206.t1.exon8;Parent=g6206.t1
Wpig01	braker	exon	180776	180844	.	+	.	ID=g6206.t1.exon9;Parent=g6206.t1
Wpig01	braker	exon	181104	181371	.	+	.	ID=g6206.t1.exon10;Parent=g6206.t1
Wpig01	braker	exon	181587	181660	.	+	.	ID=g6206.t1.exon11;Parent=g6206.t1
Wpig01	braker	exon	181818	181868	.	+	.	ID=g6206.t1.exon12;Parent=g6206.t1
Wpig01	braker	exon	182093	182164	.	+	.	ID=g6206.t1.exon13;Parent=g6206.t1
Wpig01	braker	exon	182368	182397	.	+	.	ID=g6206.t1.exon14;Parent=g6206.t1
Wpig01	braker	exon	182486	182503	.	+	.	ID=g6206.t1.exon15;Parent=g6206.t1
Wpig01	braker	exon	182808	182869	.	+	.	ID=g6206.t1.exon16;Parent=g6206.t1
Wpig01	braker	exon	183142	183187	.	+	.	ID=g6206.t1.exon17;Parent=g6206.t1
Wpig01	braker	exon	183334	183426	.	+	.	ID=g6206.t1.exon18;Parent=g6206.t1
Wpig01	braker	CDS	178509	178655	1	+	0	ID=g6206.t1.CDS1;Parent=g6206.t1
Wpig01	braker	CDS	179090	179138	1	+	0	ID=g6206.t1.CDS2;Parent=g6206.t1
Wpig01	braker	CDS	179397	179464	1	+	2	ID=g6206.t1.CDS3;Parent=g6206.t1
Wpig01	braker	CDS	179583	179649	1	+	0	ID=g6206.t1.CDS4;Parent=g6206.t1
Wpig01	braker	CDS	179727	179767	1	+	2	ID=g6206.t1.CDS5;Parent=g6206.t1
Wpig01	braker	CDS	179864	179916	1	+	0	ID=g6206.t1.CDS6;Parent=g6206.t1
Wpig01	braker	CDS	180340	180447	1	+	1	ID=g6206.t1.CDS7;Parent=g6206.t1
Wpig01	braker	CDS	180604	180643	1	+	1	ID=g6206.t1.CDS8;Parent=g6206.t1
Wpig01	braker	CDS	180776	180844	1	+	0	ID=g6206.t1.CDS9;Parent=g6206.t1
Wpig01	braker	CDS	181104	181371	0.53	+	0	ID=g6206.t1.CDS10;Parent=g6206.t1
Wpig01	braker	CDS	181587	181660	1	+	2	ID=g6206.t1.CDS11;Parent=g6206.t1
Wpig01	braker	CDS	181818	181868	1	+	0	ID=g6206.t1.CDS12;Parent=g6206.t1
Wpig01	braker	CDS	182093	182164	1	+	0	ID=g6206.t1.CDS13;Parent=g6206.t1
Wpig01	braker	CDS	182368	182397	1	+	0	ID=g6206.t1.CDS14;Parent=g6206.t1
Wpig01	braker	CDS	182486	182503	1	+	0	ID=g6206.t1.CDS15;Parent=g6206.t1
Wpig01	braker	CDS	182808	182869	1	+	0	ID=g6206.t1.CDS16;Parent=g6206.t1
Wpig01	braker	CDS	183142	183187	1	+	1	ID=g6206.t1.CDS17;Parent=g6206.t1
Wpig01	braker	CDS	183334	183426	1	+	0	ID=g6206.t1.CDS18;Parent=g6206.t1
Wpig01	braker	intron	178656	179089	1	+	.	ID=g6206.t1.intron1;Parent=g6206.t1
Wpig01	braker	intron	179139	179396	1	+	.	ID=g6206.t1.intron2;Parent=g6206.t1
Wpig01	braker	intron	179465	179582	1	+	.	ID=g6206.t1.intron3;Parent=g6206.t1
Wpig01	braker	intron	179650	179726	1	+	.	ID=g6206.t1.intron4;Parent=g6206.t1
Wpig01	braker	intron	179768	179863	1	+	.	ID=g6206.t1.intron5;Parent=g6206.t1
Wpig01	braker	intron	179917	180339	1	+	.	ID=g6206.t1.intron6;Parent=g6206.t1
Wpig01	braker	intron	180448	180603	1	+	.	ID=g6206.t1.intron7;Parent=g6206.t1
Wpig01	braker	intron	180644	180775	1	+	.	ID=g6206.t1.intron8;Parent=g6206.t1
Wpig01	braker	intron	180845	181103	1	+	.	ID=g6206.t1.intron9;Parent=g6206.t1
Wpig01	braker	intron	181372	181586	1	+	.	ID=g6206.t1.intron10;Parent=g6206.t1
Wpig01	braker	intron	181661	181817	1	+	.	ID=g6206.t1.intron11;Parent=g6206.t1
Wpig01	braker	intron	181869	182092	1	+	.	ID=g6206.t1.intron12;Parent=g6206.t1
Wpig01	braker	intron	182165	182367	1	+	.	ID=g6206.t1.intron13;Parent=g6206.t1
Wpig01	braker	intron	182398	182485	1	+	.	ID=g6206.t1.intron14;Parent=g6206.t1
Wpig01	braker	intron	182504	182807	1	+	.	ID=g6206.t1.intron15;Parent=g6206.t1
Wpig01	braker	intron	182870	183141	1	+	.	ID=g6206.t1.intron16;Parent=g6206.t1
Wpig01	braker	intron	183188	183333	1	+	.	ID=g6206.t1.intron17;Parent=g6206.t1
Wpig01	braker	start_codon	178509	178511	.	+	0	ID=g6206.t1.start1;Parent=g6206.t1
Wpig01	braker	stop_codon	183424	183426	.	+	0	ID=g6206.t1.stop1;Parent=g6206.t1
Wpig01	braker	gene	186222	198461	0.88	-	.	ID=g6207
Wpig01	braker	mRNA	186222	198461	0.88	-	.	ID=g6207.t1;Parent=g6207
Wpig01	braker	exon	186222	186358	.	-	.	ID=g6207.t1.exon1;Parent=g6207.t1
Wpig01	braker	exon	186497	186717	.	-	.	ID=g6207.t1.exon2;Parent=g6207.t1
Wpig01	braker	exon	186792	186825	.	-	.	ID=g6207.t1.exon3;Parent=g6207.t1
Wpig01	braker	exon	186914	187130	.	-	.	ID=g6207.t1.exon4;Parent=g6207.t1
Wpig01	braker	exon	187315	187462	.	-	.	ID=g6207.t1.exon5;Parent=g6207.t1
Wpig01	braker	exon	187960	188209	.	-	.	ID=g6207.t1.exon6;Parent=g6207.t1
Wpig01	braker	exon	188277	188577	.	-	.	ID=g6207.t1.exon7;Parent=g6207.t1
Wpig01	braker	exon	188736	188787	.	-	.	ID=g6207.t1.exon8;Parent=g6207.t1
Wpig01	braker	exon	188904	189222	.	-	.	ID=g6207.t1.exon9;Parent=g6207.t1
Wpig01	braker	exon	189474	189764	.	-	.	ID=g6207.t1.exon10;Parent=g6207.t1
Wpig01	braker	exon	190041	190910	.	-	.	ID=g6207.t1.exon11;Parent=g6207.t1
Wpig01	braker	exon	190983	191075	.	-	.	ID=g6207.t1.exon12;Parent=g6207.t1
Wpig01	braker	exon	191149	191785	.	-	.	ID=g6207.t1.exon13;Parent=g6207.t1
Wpig01	braker	exon	191894	192022	.	-	.	ID=g6207.t1.exon14;Parent=g6207.t1
Wpig01	braker	exon	192156	192300	.	-	.	ID=g6207.t1.exon15;Parent=g6207.t1
Wpig01	braker	exon	192493	192738	.	-	.	ID=g6207.t1.exon16;Parent=g6207.t1
Wpig01	braker	exon	192832	192894	.	-	.	ID=g6207.t1.exon17;Parent=g6207.t1
Wpig01	braker	exon	193275	193476	.	-	.	ID=g6207.t1.exon18;Parent=g6207.t1
Wpig01	braker	exon	193628	193769	.	-	.	ID=g6207.t1.exon19;Parent=g6207.t1
Wpig01	braker	exon	193925	194077	.	-	.	ID=g6207.t1.exon20;Parent=g6207.t1
Wpig01	braker	exon	194252	194294	.	-	.	ID=g6207.t1.exon21;Parent=g6207.t1
Wpig01	braker	exon	194389	194470	.	-	.	ID=g6207.t1.exon22;Parent=g6207.t1
Wpig01	braker	exon	194691	194715	.	-	.	ID=g6207.t1.exon23;Parent=g6207.t1
Wpig01	braker	exon	194881	195025	.	-	.	ID=g6207.t1.exon24;Parent=g6207.t1
Wpig01	braker	exon	195414	195472	.	-	.	ID=g6207.t1.exon25;Parent=g6207.t1
Wpig01	braker	exon	195643	195709	.	-	.	ID=g6207.t1.exon26;Parent=g6207.t1
Wpig01	braker	exon	196026	196479	.	-	.	ID=g6207.t1.exon27;Parent=g6207.t1
Wpig01	braker	exon	196593	196662	.	-	.	ID=g6207.t1.exon28;Parent=g6207.t1
Wpig01	braker	exon	197077	197133	.	-	.	ID=g6207.t1.exon29;Parent=g6207.t1
Wpig01	braker	exon	197664	197862	.	-	.	ID=g6207.t1.exon30;Parent=g6207.t1
Wpig01	braker	exon	198154	198461	.	-	.	ID=g6207.t1.exon31;Parent=g6207.t1
Wpig01	braker	CDS	186222	186358	0.97	-	2	ID=g6207.t1.CDS1;Parent=g6207.t1
Wpig01	braker	CDS	186497	186717	1	-	1	ID=g6207.t1.CDS2;Parent=g6207.t1
Wpig01	braker	CDS	186792	186825	1	-	2	ID=g6207.t1.CDS3;Parent=g6207.t1
Wpig01	braker	CDS	186914	187130	1	-	0	ID=g6207.t1.CDS4;Parent=g6207.t1
Wpig01	braker	CDS	187315	187462	1	-	1	ID=g6207.t1.CDS5;Parent=g6207.t1
Wpig01	braker	CDS	187960	188209	1	-	2	ID=g6207.t1.CDS6;Parent=g6207.t1
Wpig01	braker	CDS	188277	188577	1	-	0	ID=g6207.t1.CDS7;Parent=g6207.t1
Wpig01	braker	CDS	188736	188787	1	-	1	ID=g6207.t1.CDS8;Parent=g6207.t1
Wpig01	braker	CDS	188904	189222	1	-	2	ID=g6207.t1.CDS9;Parent=g6207.t1
Wpig01	braker	CDS	189474	189764	1	-	2	ID=g6207.t1.CDS10;Parent=g6207.t1
Wpig01	braker	CDS	190041	190910	1	-	2	ID=g6207.t1.CDS11;Parent=g6207.t1
Wpig01	braker	CDS	190983	191075	1	-	2	ID=g6207.t1.CDS12;Parent=g6207.t1
Wpig01	braker	CDS	191149	191785	1	-	0	ID=g6207.t1.CDS13;Parent=g6207.t1
Wpig01	braker	CDS	191894	192022	1	-	0	ID=g6207.t1.CDS14;Parent=g6207.t1
Wpig01	braker	CDS	192156	192300	1	-	1	ID=g6207.t1.CDS15;Parent=g6207.t1
Wpig01	braker	CDS	192493	192738	1	-	1	ID=g6207.t1.CDS16;Parent=g6207.t1
Wpig01	braker	CDS	192832	192894	1	-	1	ID=g6207.t1.CDS17;Parent=g6207.t1
Wpig01	braker	CDS	193275	193476	1	-	2	ID=g6207.t1.CDS18;Parent=g6207.t1
Wpig01	braker	CDS	193628	193769	1	-	0	ID=g6207.t1.CDS19;Parent=g6207.t1
Wpig01	braker	CDS	193925	194077	1	-	0	ID=g6207.t1.CDS20;Parent=g6207.t1
Wpig01	braker	CDS	194252	194294	1	-	1	ID=g6207.t1.CDS21;Parent=g6207.t1
Wpig01	braker	CDS	194389	194470	0.9	-	2	ID=g6207.t1.CDS22;Parent=g6207.t1
Wpig01	braker	CDS	194691	194715	1	-	0	ID=g6207.t1.CDS23;Parent=g6207.t1
Wpig01	braker	CDS	194881	195025	1	-	1	ID=g6207.t1.CDS24;Parent=g6207.t1
Wpig01	braker	CDS	195414	195472	1	-	0	ID=g6207.t1.CDS25;Parent=g6207.t1
Wpig01	braker	CDS	195643	195709	1	-	1	ID=g6207.t1.CDS26;Parent=g6207.t1
Wpig01	braker	CDS	196026	196479	1	-	2	ID=g6207.t1.CDS27;Parent=g6207.t1
Wpig01	braker	CDS	196593	196662	1	-	0	ID=g6207.t1.CDS28;Parent=g6207.t1
Wpig01	braker	CDS	197077	197133	1	-	0	ID=g6207.t1.CDS29;Parent=g6207.t1
Wpig01	braker	CDS	197664	197862	1	-	1	ID=g6207.t1.CDS30;Parent=g6207.t1
Wpig01	braker	CDS	198154	198461	1	-	0	ID=g6207.t1.CDS31;Parent=g6207.t1
Wpig01	braker	intron	186359	186496	1	-	.	ID=g6207.t1.intron1;Parent=g6207.t1
Wpig01	braker	intron	186718	186791	1	-	.	ID=g6207.t1.intron2;Parent=g6207.t1
Wpig01	braker	intron	186826	186913	1	-	.	ID=g6207.t1.intron3;Parent=g6207.t1
Wpig01	braker	intron	187131	187314	1	-	.	ID=g6207.t1.intron4;Parent=g6207.t1
Wpig01	braker	intron	187463	187959	1	-	.	ID=g6207.t1.intron5;Parent=g6207.t1
Wpig01	braker	intron	188210	188276	1	-	.	ID=g6207.t1.intron6;Parent=g6207.t1
Wpig01	braker	intron	188578	188735	1	-	.	ID=g6207.t1.intron7;Parent=g6207.t1
Wpig01	braker	intron	188788	188903	1	-	.	ID=g6207.t1.intron8;Parent=g6207.t1
Wpig01	braker	intron	189223	189473	1	-	.	ID=g6207.t1.intron9;Parent=g6207.t1
Wpig01	braker	intron	189765	190040	1	-	.	ID=g6207.t1.intron10;Parent=g6207.t1
Wpig01	braker	intron	190911	190982	1	-	.	ID=g6207.t1.intron11;Parent=g6207.t1
Wpig01	braker	intron	191076	191148	1	-	.	ID=g6207.t1.intron12;Parent=g6207.t1
Wpig01	braker	intron	191786	191893	1	-	.	ID=g6207.t1.intron13;Parent=g6207.t1
Wpig01	braker	intron	192023	192155	1	-	.	ID=g6207.t1.intron14;Parent=g6207.t1
Wpig01	braker	intron	192301	192492	1	-	.	ID=g6207.t1.intron15;Parent=g6207.t1
Wpig01	braker	intron	192739	192831	1	-	.	ID=g6207.t1.intron16;Parent=g6207.t1
Wpig01	braker	intron	192895	193274	1	-	.	ID=g6207.t1.intron17;Parent=g6207.t1
Wpig01	braker	intron	193477	193627	1	-	.	ID=g6207.t1.intron18;Parent=g6207.t1
Wpig01	braker	intron	193770	193924	1	-	.	ID=g6207.t1.intron19;Parent=g6207.t1
Wpig01	braker	intron	194078	194251	1	-	.	ID=g6207.t1.intron20;Parent=g6207.t1
Wpig01	braker	intron	194295	194388	1	-	.	ID=g6207.t1.intron21;Parent=g6207.t1
Wpig01	braker	intron	194471	194690	0.9	-	.	ID=g6207.t1.intron22;Parent=g6207.t1
Wpig01	braker	intron	194716	194880	1	-	.	ID=g6207.t1.intron23;Parent=g6207.t1
Wpig01	braker	intron	195026	195413	1	-	.	ID=g6207.t1.intron24;Parent=g6207.t1
Wpig01	braker	intron	195473	195642	1	-	.	ID=g6207.t1.intron25;Parent=g6207.t1
Wpig01	braker	intron	195710	196025	1	-	.	ID=g6207.t1.intron26;Parent=g6207.t1
Wpig01	braker	intron	196480	196592	1	-	.	ID=g6207.t1.intron27;Parent=g6207.t1
Wpig01	braker	intron	196663	197076	1	-	.	ID=g6207.t1.intron28;Parent=g6207.t1
Wpig01	braker	intron	197134	197663	1	-	.	ID=g6207.t1.intron29;Parent=g6207.t1
Wpig01	braker	intron	197863	198153	1	-	.	ID=g6207.t1.intron30;Parent=g6207.t1
Wpig01	braker	start_codon	198459	198461	.	-	0	ID=g6207.t1.start1;Parent=g6207.t1
Wpig01	braker	stop_codon	186222	186224	.	-	0	ID=g6207.t1.stop1;Parent=g6207.t1
Wpig01	braker	gene	200085	201491	1.73	-	.	ID=g6208
Wpig01	braker	mRNA	200085	201211	0.73	-	.	ID=g6208.t2;Parent=g6208
Wpig01	braker	exon	200085	200771	.	-	.	ID=g6208.t2.exon1;Parent=g6208.t2
Wpig01	braker	exon	200963	201065	.	-	.	ID=g6208.t2.exon2;Parent=g6208.t2
Wpig01	braker	exon	201150	201211	.	-	.	ID=g6208.t2.exon3;Parent=g6208.t2
Wpig01	braker	CDS	200085	200771	1	-	0	ID=g6208.t2.CDS1;Parent=g6208.t2
Wpig01	braker	CDS	200963	201065	1	-	1	ID=g6208.t2.CDS2;Parent=g6208.t2
Wpig01	braker	CDS	201150	201211	0.73	-	0	ID=g6208.t2.CDS3;Parent=g6208.t2
Wpig01	braker	intron	200772	200962	1	-	.	ID=g6208.t2.intron1;Parent=g6208.t2
Wpig01	braker	intron	201066	201149	1	-	.	ID=g6208.t2.intron2;Parent=g6208.t2
Wpig01	braker	start_codon	201209	201211	.	-	0	ID=g6208.t2.start1;Parent=g6208.t2
Wpig01	braker	stop_codon	200085	200087	.	-	0	ID=g6208.t2.stop1;Parent=g6208.t2
Wpig01	braker	mRNA	200085	201491	1	-	.	ID=g6208.t1;Parent=g6208
Wpig01	braker	exon	200085	200771	.	-	.	ID=g6208.t1.exon1;Parent=g6208.t1
Wpig01	braker	exon	200963	201065	.	-	.	ID=g6208.t1.exon2;Parent=g6208.t1
Wpig01	braker	exon	201150	201245	.	-	.	ID=g6208.t1.exon3;Parent=g6208.t1
Wpig01	braker	exon	201469	201491	.	-	.	ID=g6208.t1.exon4;Parent=g6208.t1
Wpig01	braker	CDS	200085	200771	1	-	0	ID=g6208.t1.CDS1;Parent=g6208.t1
Wpig01	braker	CDS	200963	201065	1	-	1	ID=g6208.t1.CDS2;Parent=g6208.t1
Wpig01	braker	CDS	201150	201245	1	-	1	ID=g6208.t1.CDS3;Parent=g6208.t1
Wpig01	braker	CDS	201469	201491	1	-	0	ID=g6208.t1.CDS4;Parent=g6208.t1
Wpig01	braker	intron	200772	200962	1	-	.	ID=g6208.t1.intron1;Parent=g6208.t1
Wpig01	braker	intron	201066	201149	1	-	.	ID=g6208.t1.intron2;Parent=g6208.t1
Wpig01	braker	intron	201246	201468	1	-	.	ID=g6208.t1.intron3;Parent=g6208.t1
Wpig01	braker	start_codon	201489	201491	.	-	0	ID=g6208.t1.start1;Parent=g6208.t1
Wpig01	braker	stop_codon	200085	200087	.	-	0	ID=g6208.t1.stop1;Parent=g6208.t1
Wpig01	braker	gene	204848	206914	0.4	-	.	ID=g6209
Wpig01	braker	mRNA	204848	206914	0.4	-	.	ID=g6209.t1;Parent=g6209
Wpig01	braker	exon	204848	204951	.	-	.	ID=g6209.t1.exon1;Parent=g6209.t1
Wpig01	braker	exon	205017	205099	.	-	.	ID=g6209.t1.exon2;Parent=g6209.t1
Wpig01	braker	exon	205878	205991	.	-	.	ID=g6209.t1.exon3;Parent=g6209.t1
Wpig01	braker	exon	206524	206701	.	-	.	ID=g6209.t1.exon4;Parent=g6209.t1
Wpig01	braker	exon	206767	206914	.	-	.	ID=g6209.t1.exon5;Parent=g6209.t1
Wpig01	braker	CDS	204848	204951	0.72	-	2	ID=g6209.t1.CDS1;Parent=g6209.t1
Wpig01	braker	CDS	205017	205099	0.7	-	1	ID=g6209.t1.CDS2;Parent=g6209.t1
Wpig01	braker	CDS	205878	205991	0.74	-	1	ID=g6209.t1.CDS3;Parent=g6209.t1
Wpig01	braker	CDS	206524	206701	1	-	2	ID=g6209.t1.CDS4;Parent=g6209.t1
Wpig01	braker	CDS	206767	206914	0.59	-	0	ID=g6209.t1.CDS5;Parent=g6209.t1
Wpig01	braker	intron	204952	205016	0.73	-	.	ID=g6209.t1.intron1;Parent=g6209.t1
Wpig01	braker	intron	205100	205877	0.74	-	.	ID=g6209.t1.intron2;Parent=g6209.t1
Wpig01	braker	intron	205992	206523	1	-	.	ID=g6209.t1.intron3;Parent=g6209.t1
Wpig01	braker	intron	206702	206766	1	-	.	ID=g6209.t1.intron4;Parent=g6209.t1
Wpig01	braker	start_codon	206912	206914	.	-	0	ID=g6209.t1.start1;Parent=g6209.t1
Wpig01	braker	stop_codon	204848	204850	.	-	0	ID=g6209.t1.stop1;Parent=g6209.t1
Wpig01	braker	gene	216369	220920	0.38	-	.	ID=g6210
Wpig01	braker	mRNA	216369	220920	0.38	-	.	ID=g6210.t1;Parent=g6210
Wpig01	braker	exon	216369	216568	.	-	.	ID=g6210.t1.exon1;Parent=g6210.t1
Wpig01	braker	exon	216790	216908	.	-	.	ID=g6210.t1.exon2;Parent=g6210.t1
Wpig01	braker	exon	217772	217958	.	-	.	ID=g6210.t1.exon3;Parent=g6210.t1
Wpig01	braker	exon	218147	218237	.	-	.	ID=g6210.t1.exon4;Parent=g6210.t1
Wpig01	braker	exon	218732	218845	.	-	.	ID=g6210.t1.exon5;Parent=g6210.t1
Wpig01	braker	exon	220666	220741	.	-	.	ID=g6210.t1.exon6;Parent=g6210.t1
Wpig01	braker	exon	220868	220920	.	-	.	ID=g6210.t1.exon7;Parent=g6210.t1
Wpig01	braker	CDS	216369	216568	1	-	2	ID=g6210.t1.CDS1;Parent=g6210.t1
Wpig01	braker	CDS	216790	216908	1	-	1	ID=g6210.t1.CDS2;Parent=g6210.t1
Wpig01	braker	CDS	217772	217958	1	-	2	ID=g6210.t1.CDS3;Parent=g6210.t1
Wpig01	braker	CDS	218147	218237	1	-	0	ID=g6210.t1.CDS4;Parent=g6210.t1
Wpig01	braker	CDS	218732	218845	0.99	-	0	ID=g6210.t1.CDS5;Parent=g6210.t1
Wpig01	braker	CDS	220666	220741	0.99	-	1	ID=g6210.t1.CDS6;Parent=g6210.t1
Wpig01	braker	CDS	220868	220920	0.88	-	0	ID=g6210.t1.CDS7;Parent=g6210.t1
Wpig01	braker	intron	216569	216789	1	-	.	ID=g6210.t1.intron1;Parent=g6210.t1
Wpig01	braker	intron	216909	217771	1	-	.	ID=g6210.t1.intron2;Parent=g6210.t1
Wpig01	braker	intron	217959	218146	1	-	.	ID=g6210.t1.intron3;Parent=g6210.t1
Wpig01	braker	intron	218238	218731	1	-	.	ID=g6210.t1.intron4;Parent=g6210.t1
Wpig01	braker	intron	218846	220665	0.43	-	.	ID=g6210.t1.intron5;Parent=g6210.t1
Wpig01	braker	intron	220742	220867	0.98	-	.	ID=g6210.t1.intron6;Parent=g6210.t1
Wpig01	braker	start_codon	220918	220920	.	-	0	ID=g6210.t1.start1;Parent=g6210.t1
Wpig01	braker	stop_codon	216369	216371	.	-	0	ID=g6210.t1.stop1;Parent=g6210.t1
Wpig01	braker	gene	221167	221578	0.81	+	.	ID=g6211
Wpig01	braker	mRNA	221167	221578	0.81	+	.	ID=g6211.t1;Parent=g6211
Wpig01	braker	exon	221167	221231	.	+	.	ID=g6211.t1.exon1;Parent=g6211.t1
Wpig01	braker	exon	221440	221578	.	+	.	ID=g6211.t1.exon2;Parent=g6211.t1
Wpig01	braker	CDS	221167	221231	0.81	+	0	ID=g6211.t1.CDS1;Parent=g6211.t1
Wpig01	braker	CDS	221440	221578	0.89	+	1	ID=g6211.t1.CDS2;Parent=g6211.t1
Wpig01	braker	intron	221232	221439	0.88	+	.	ID=g6211.t1.intron1;Parent=g6211.t1
Wpig01	braker	start_codon	221167	221169	.	+	0	ID=g6211.t1.start1;Parent=g6211.t1
Wpig01	braker	stop_codon	221576	221578	.	+	0	ID=g6211.t1.stop1;Parent=g6211.t1
Wpig01	braker	gene	222941	226638	0.46	-	.	ID=g6212
Wpig01	braker	mRNA	222941	226638	0.46	-	.	ID=g6212.t1;Parent=g6212
Wpig01	braker	exon	222941	223066	.	-	.	ID=g6212.t1.exon1;Parent=g6212.t1
Wpig01	braker	exon	223287	223381	.	-	.	ID=g6212.t1.exon2;Parent=g6212.t1
Wpig01	braker	exon	223490	223536	.	-	.	ID=g6212.t1.exon3;Parent=g6212.t1
Wpig01	braker	exon	224029	224345	.	-	.	ID=g6212.t1.exon4;Parent=g6212.t1
Wpig01	braker	exon	224452	224555	.	-	.	ID=g6212.t1.exon5;Parent=g6212.t1
Wpig01	braker	exon	224653	224866	.	-	.	ID=g6212.t1.exon6;Parent=g6212.t1
Wpig01	braker	exon	225001	225194	.	-	.	ID=g6212.t1.exon7;Parent=g6212.t1
Wpig01	braker	exon	225282	225411	.	-	.	ID=g6212.t1.exon8;Parent=g6212.t1
Wpig01	braker	exon	225648	225765	.	-	.	ID=g6212.t1.exon9;Parent=g6212.t1
Wpig01	braker	exon	226076	226229	.	-	.	ID=g6212.t1.exon10;Parent=g6212.t1
Wpig01	braker	exon	226527	226638	.	-	.	ID=g6212.t1.exon11;Parent=g6212.t1
Wpig01	braker	CDS	222941	223066	0.86	-	0	ID=g6212.t1.CDS1;Parent=g6212.t1
Wpig01	braker	CDS	223287	223381	0.98	-	2	ID=g6212.t1.CDS2;Parent=g6212.t1
Wpig01	braker	CDS	223490	223536	0.85	-	1	ID=g6212.t1.CDS3;Parent=g6212.t1
Wpig01	braker	CDS	224029	224345	0.8	-	0	ID=g6212.t1.CDS4;Parent=g6212.t1
Wpig01	braker	CDS	224452	224555	1	-	2	ID=g6212.t1.CDS5;Parent=g6212.t1
Wpig01	braker	CDS	224653	224866	1	-	0	ID=g6212.t1.CDS6;Parent=g6212.t1
Wpig01	braker	CDS	225001	225194	0.79	-	2	ID=g6212.t1.CDS7;Parent=g6212.t1
Wpig01	braker	CDS	225282	225411	0.86	-	0	ID=g6212.t1.CDS8;Parent=g6212.t1
Wpig01	braker	CDS	225648	225765	1	-	1	ID=g6212.t1.CDS9;Parent=g6212.t1
Wpig01	braker	CDS	226076	226229	1	-	2	ID=g6212.t1.CDS10;Parent=g6212.t1
Wpig01	braker	CDS	226527	226638	0.98	-	0	ID=g6212.t1.CDS11;Parent=g6212.t1
Wpig01	braker	intron	223067	223286	0.98	-	.	ID=g6212.t1.intron1;Parent=g6212.t1
Wpig01	braker	intron	223382	223489	0.94	-	.	ID=g6212.t1.intron2;Parent=g6212.t1
Wpig01	braker	intron	223537	224028	0.8	-	.	ID=g6212.t1.intron3;Parent=g6212.t1
Wpig01	braker	intron	224346	224451	1	-	.	ID=g6212.t1.intron4;Parent=g6212.t1
Wpig01	braker	intron	224556	224652	1	-	.	ID=g6212.t1.intron5;Parent=g6212.t1
Wpig01	braker	intron	224867	225000	1	-	.	ID=g6212.t1.intron6;Parent=g6212.t1
Wpig01	braker	intron	225195	225281	0.68	-	.	ID=g6212.t1.intron7;Parent=g6212.t1
Wpig01	braker	intron	225412	225647	1	-	.	ID=g6212.t1.intron8;Parent=g6212.t1
Wpig01	braker	intron	225766	226075	1	-	.	ID=g6212.t1.intron9;Parent=g6212.t1
Wpig01	braker	intron	226230	226526	0.99	-	.	ID=g6212.t1.intron10;Parent=g6212.t1
Wpig01	braker	start_codon	226636	226638	.	-	0	ID=g6212.t1.start1;Parent=g6212.t1
Wpig01	braker	stop_codon	222941	222943	.	-	0	ID=g6212.t1.stop1;Parent=g6212.t1
Wpig01	braker	gene	227343	228666	1	+	.	ID=g6213
Wpig01	braker	mRNA	227343	228666	1	+	.	ID=g6213.t1;Parent=g6213
Wpig01	braker	exon	227343	227454	.	+	.	ID=g6213.t1.exon1;Parent=g6213.t1
Wpig01	braker	exon	228067	228212	.	+	.	ID=g6213.t1.exon2;Parent=g6213.t1
Wpig01	braker	exon	228346	228666	.	+	.	ID=g6213.t1.exon3;Parent=g6213.t1
Wpig01	braker	CDS	227343	227454	1	+	0	ID=g6213.t1.CDS1;Parent=g6213.t1
Wpig01	braker	CDS	228067	228212	1	+	2	ID=g6213.t1.CDS2;Parent=g6213.t1
Wpig01	braker	CDS	228346	228666	1	+	0	ID=g6213.t1.CDS3;Parent=g6213.t1
Wpig01	braker	intron	227455	228066	1	+	.	ID=g6213.t1.intron1;Parent=g6213.t1
Wpig01	braker	intron	228213	228345	1	+	.	ID=g6213.t1.intron2;Parent=g6213.t1
Wpig01	braker	start_codon	227343	227345	.	+	0	ID=g6213.t1.start1;Parent=g6213.t1
Wpig01	braker	stop_codon	228664	228666	.	+	0	ID=g6213.t1.stop1;Parent=g6213.t1
Wpig01	braker	gene	231539	239822	0.99	+	.	ID=g6214
Wpig01	braker	mRNA	231539	239822	0.99	+	.	ID=g6214.t1;Parent=g6214
Wpig01	braker	exon	231539	231942	.	+	.	ID=g6214.t1.exon1;Parent=g6214.t1
Wpig01	braker	exon	232378	232557	.	+	.	ID=g6214.t1.exon2;Parent=g6214.t1
Wpig01	braker	exon	232925	233027	.	+	.	ID=g6214.t1.exon3;Parent=g6214.t1
Wpig01	braker	exon	233228	233432	.	+	.	ID=g6214.t1.exon4;Parent=g6214.t1
Wpig01	braker	exon	233684	233769	.	+	.	ID=g6214.t1.exon5;Parent=g6214.t1
Wpig01	braker	exon	233951	234030	.	+	.	ID=g6214.t1.exon6;Parent=g6214.t1
Wpig01	braker	exon	234290	234435	.	+	.	ID=g6214.t1.exon7;Parent=g6214.t1
Wpig01	braker	exon	234717	234904	.	+	.	ID=g6214.t1.exon8;Parent=g6214.t1
Wpig01	braker	exon	235146	235215	.	+	.	ID=g6214.t1.exon9;Parent=g6214.t1
Wpig01	braker	exon	235338	235388	.	+	.	ID=g6214.t1.exon10;Parent=g6214.t1
Wpig01	braker	exon	235497	235557	.	+	.	ID=g6214.t1.exon11;Parent=g6214.t1
Wpig01	braker	exon	236510	236565	.	+	.	ID=g6214.t1.exon12;Parent=g6214.t1
Wpig01	braker	exon	236762	236902	.	+	.	ID=g6214.t1.exon13;Parent=g6214.t1
Wpig01	braker	exon	237092	237150	.	+	.	ID=g6214.t1.exon14;Parent=g6214.t1
Wpig01	braker	exon	237693	237764	.	+	.	ID=g6214.t1.exon15;Parent=g6214.t1
Wpig01	braker	exon	238019	238045	.	+	.	ID=g6214.t1.exon16;Parent=g6214.t1
Wpig01	braker	exon	238304	238409	.	+	.	ID=g6214.t1.exon17;Parent=g6214.t1
Wpig01	braker	exon	238752	238888	.	+	.	ID=g6214.t1.exon18;Parent=g6214.t1
Wpig01	braker	exon	239187	239277	.	+	.	ID=g6214.t1.exon19;Parent=g6214.t1
Wpig01	braker	exon	239626	239822	.	+	.	ID=g6214.t1.exon20;Parent=g6214.t1
Wpig01	braker	CDS	231539	231942	0.99	+	0	ID=g6214.t1.CDS1;Parent=g6214.t1
Wpig01	braker	CDS	232378	232557	1	+	1	ID=g6214.t1.CDS2;Parent=g6214.t1
Wpig01	braker	CDS	232925	233027	1	+	1	ID=g6214.t1.CDS3;Parent=g6214.t1
Wpig01	braker	CDS	233228	233432	1	+	0	ID=g6214.t1.CDS4;Parent=g6214.t1
Wpig01	braker	CDS	233684	233769	1	+	2	ID=g6214.t1.CDS5;Parent=g6214.t1
Wpig01	braker	CDS	233951	234030	1	+	0	ID=g6214.t1.CDS6;Parent=g6214.t1
Wpig01	braker	CDS	234290	234435	1	+	1	ID=g6214.t1.CDS7;Parent=g6214.t1
Wpig01	braker	CDS	234717	234904	1	+	2	ID=g6214.t1.CDS8;Parent=g6214.t1
Wpig01	braker	CDS	235146	235215	1	+	0	ID=g6214.t1.CDS9;Parent=g6214.t1
Wpig01	braker	CDS	235338	235388	1	+	2	ID=g6214.t1.CDS10;Parent=g6214.t1
Wpig01	braker	CDS	235497	235557	1	+	2	ID=g6214.t1.CDS11;Parent=g6214.t1
Wpig01	braker	CDS	236510	236565	1	+	1	ID=g6214.t1.CDS12;Parent=g6214.t1
Wpig01	braker	CDS	236762	236902	1	+	2	ID=g6214.t1.CDS13;Parent=g6214.t1
Wpig01	braker	CDS	237092	237150	1	+	2	ID=g6214.t1.CDS14;Parent=g6214.t1
Wpig01	braker	CDS	237693	237764	1	+	0	ID=g6214.t1.CDS15;Parent=g6214.t1
Wpig01	braker	CDS	238019	238045	1	+	0	ID=g6214.t1.CDS16;Parent=g6214.t1
Wpig01	braker	CDS	238304	238409	1	+	0	ID=g6214.t1.CDS17;Parent=g6214.t1
Wpig01	braker	CDS	238752	238888	1	+	2	ID=g6214.t1.CDS18;Parent=g6214.t1
Wpig01	braker	CDS	239187	239277	1	+	0	ID=g6214.t1.CDS19;Parent=g6214.t1
Wpig01	braker	CDS	239626	239822	1	+	2	ID=g6214.t1.CDS20;Parent=g6214.t1
Wpig01	braker	intron	231943	232377	1	+	.	ID=g6214.t1.intron1;Parent=g6214.t1
Wpig01	braker	intron	232558	232924	1	+	.	ID=g6214.t1.intron2;Parent=g6214.t1
Wpig01	braker	intron	233028	233227	1	+	.	ID=g6214.t1.intron3;Parent=g6214.t1
Wpig01	braker	intron	233433	233683	1	+	.	ID=g6214.t1.intron4;Parent=g6214.t1
Wpig01	braker	intron	233770	233950	1	+	.	ID=g6214.t1.intron5;Parent=g6214.t1
Wpig01	braker	intron	234031	234289	1	+	.	ID=g6214.t1.intron6;Parent=g6214.t1
Wpig01	braker	intron	234436	234716	1	+	.	ID=g6214.t1.intron7;Parent=g6214.t1
Wpig01	braker	intron	234905	235145	1	+	.	ID=g6214.t1.intron8;Parent=g6214.t1
Wpig01	braker	intron	235216	235337	1	+	.	ID=g6214.t1.intron9;Parent=g6214.t1
Wpig01	braker	intron	235389	235496	1	+	.	ID=g6214.t1.intron10;Parent=g6214.t1
Wpig01	braker	intron	235558	236509	1	+	.	ID=g6214.t1.intron11;Parent=g6214.t1
Wpig01	braker	intron	236566	236761	1	+	.	ID=g6214.t1.intron12;Parent=g6214.t1
Wpig01	braker	intron	236903	237091	1	+	.	ID=g6214.t1.intron13;Parent=g6214.t1
Wpig01	braker	intron	237151	237692	1	+	.	ID=g6214.t1.intron14;Parent=g6214.t1
Wpig01	braker	intron	237765	238018	1	+	.	ID=g6214.t1.intron15;Parent=g6214.t1
Wpig01	braker	intron	238046	238303	1	+	.	ID=g6214.t1.intron16;Parent=g6214.t1
Wpig01	braker	intron	238410	238751	1	+	.	ID=g6214.t1.intron17;Parent=g6214.t1
Wpig01	braker	intron	238889	239186	1	+	.	ID=g6214.t1.intron18;Parent=g6214.t1
Wpig01	braker	intron	239278	239625	1	+	.	ID=g6214.t1.intron19;Parent=g6214.t1
Wpig01	braker	start_codon	231539	231541	.	+	0	ID=g6214.t1.start1;Parent=g6214.t1
Wpig01	braker	stop_codon	239820	239822	.	+	0	ID=g6214.t1.stop1;Parent=g6214.t1
Wpig01	braker	gene	248833	250629	0.23	+	.	ID=g6215
Wpig01	braker	mRNA	248833	250629	0.23	+	.	ID=g6215.t1;Parent=g6215
Wpig01	braker	exon	248833	248847	.	+	.	ID=g6215.t1.exon1;Parent=g6215.t1
Wpig01	braker	exon	249161	249252	.	+	.	ID=g6215.t1.exon2;Parent=g6215.t1
Wpig01	braker	exon	249692	249978	.	+	.	ID=g6215.t1.exon3;Parent=g6215.t1
Wpig01	braker	exon	250412	250629	.	+	.	ID=g6215.t1.exon4;Parent=g6215.t1
Wpig01	braker	CDS	248833	248847	0.46	+	0	ID=g6215.t1.CDS1;Parent=g6215.t1
Wpig01	braker	CDS	249161	249252	0.3	+	0	ID=g6215.t1.CDS2;Parent=g6215.t1
Wpig01	braker	CDS	249692	249978	0.81	+	1	ID=g6215.t1.CDS3;Parent=g6215.t1
Wpig01	braker	CDS	250412	250629	0.93	+	2	ID=g6215.t1.CDS4;Parent=g6215.t1
Wpig01	braker	intron	248848	249160	0.46	+	.	ID=g6215.t1.intron1;Parent=g6215.t1
Wpig01	braker	intron	249253	249691	0.3	+	.	ID=g6215.t1.intron2;Parent=g6215.t1
Wpig01	braker	intron	249979	250411	1	+	.	ID=g6215.t1.intron3;Parent=g6215.t1
Wpig01	braker	start_codon	248833	248835	.	+	0	ID=g6215.t1.start1;Parent=g6215.t1
Wpig01	braker	stop_codon	250627	250629	.	+	0	ID=g6215.t1.stop1;Parent=g6215.t1
Wpig01	braker	gene	254410	265357	0.49	+	.	ID=g6216
Wpig01	braker	mRNA	254410	265357	0.49	+	.	ID=g6216.t1;Parent=g6216
Wpig01	braker	exon	254410	254733	.	+	.	ID=g6216.t1.exon1;Parent=g6216.t1
Wpig01	braker	exon	254810	254894	.	+	.	ID=g6216.t1.exon2;Parent=g6216.t1
Wpig01	braker	exon	255049	255417	.	+	.	ID=g6216.t1.exon3;Parent=g6216.t1
Wpig01	braker	exon	255922	255966	.	+	.	ID=g6216.t1.exon4;Parent=g6216.t1
Wpig01	braker	exon	256087	256136	.	+	.	ID=g6216.t1.exon5;Parent=g6216.t1
Wpig01	braker	exon	256222	256294	.	+	.	ID=g6216.t1.exon6;Parent=g6216.t1
Wpig01	braker	exon	256520	256571	.	+	.	ID=g6216.t1.exon7;Parent=g6216.t1
Wpig01	braker	exon	256697	256740	.	+	.	ID=g6216.t1.exon8;Parent=g6216.t1
Wpig01	braker	exon	257021	257112	.	+	.	ID=g6216.t1.exon9;Parent=g6216.t1
Wpig01	braker	exon	257237	257422	.	+	.	ID=g6216.t1.exon10;Parent=g6216.t1
Wpig01	braker	exon	257760	257933	.	+	.	ID=g6216.t1.exon11;Parent=g6216.t1
Wpig01	braker	exon	258089	258248	.	+	.	ID=g6216.t1.exon12;Parent=g6216.t1
Wpig01	braker	exon	258527	258637	.	+	.	ID=g6216.t1.exon13;Parent=g6216.t1
Wpig01	braker	exon	258929	259062	.	+	.	ID=g6216.t1.exon14;Parent=g6216.t1
Wpig01	braker	exon	261477	261618	.	+	.	ID=g6216.t1.exon15;Parent=g6216.t1
Wpig01	braker	exon	263805	263926	.	+	.	ID=g6216.t1.exon16;Parent=g6216.t1
Wpig01	braker	exon	264725	264872	.	+	.	ID=g6216.t1.exon17;Parent=g6216.t1
Wpig01	braker	exon	265197	265357	.	+	.	ID=g6216.t1.exon18;Parent=g6216.t1
Wpig01	braker	CDS	254410	254733	0.7	+	0	ID=g6216.t1.CDS1;Parent=g6216.t1
Wpig01	braker	CDS	254810	254894	0.99	+	0	ID=g6216.t1.CDS2;Parent=g6216.t1
Wpig01	braker	CDS	255049	255417	1	+	2	ID=g6216.t1.CDS3;Parent=g6216.t1
Wpig01	braker	CDS	255922	255966	0.99	+	2	ID=g6216.t1.CDS4;Parent=g6216.t1
Wpig01	braker	CDS	256087	256136	1	+	2	ID=g6216.t1.CDS5;Parent=g6216.t1
Wpig01	braker	CDS	256222	256294	1	+	0	ID=g6216.t1.CDS6;Parent=g6216.t1
Wpig01	braker	CDS	256520	256571	1	+	2	ID=g6216.t1.CDS7;Parent=g6216.t1
Wpig01	braker	CDS	256697	256740	1	+	1	ID=g6216.t1.CDS8;Parent=g6216.t1
Wpig01	braker	CDS	257021	257112	1	+	2	ID=g6216.t1.CDS9;Parent=g6216.t1
Wpig01	braker	CDS	257237	257422	1	+	0	ID=g6216.t1.CDS10;Parent=g6216.t1
Wpig01	braker	CDS	257760	257933	1	+	0	ID=g6216.t1.CDS11;Parent=g6216.t1
Wpig01	braker	CDS	258089	258248	1	+	0	ID=g6216.t1.CDS12;Parent=g6216.t1
Wpig01	braker	CDS	258527	258637	1	+	2	ID=g6216.t1.CDS13;Parent=g6216.t1
Wpig01	braker	CDS	258929	259062	1	+	2	ID=g6216.t1.CDS14;Parent=g6216.t1
Wpig01	braker	CDS	261477	261618	1	+	0	ID=g6216.t1.CDS15;Parent=g6216.t1
Wpig01	braker	CDS	263805	263926	1	+	2	ID=g6216.t1.CDS16;Parent=g6216.t1
Wpig01	braker	CDS	264725	264872	1	+	0	ID=g6216.t1.CDS17;Parent=g6216.t1
Wpig01	braker	CDS	265197	265357	0.74	+	2	ID=g6216.t1.CDS18;Parent=g6216.t1
Wpig01	braker	intron	254734	254809	0.81	+	.	ID=g6216.t1.intron1;Parent=g6216.t1
Wpig01	braker	intron	254895	255048	1	+	.	ID=g6216.t1.intron2;Parent=g6216.t1
Wpig01	braker	intron	255418	255921	0.99	+	.	ID=g6216.t1.intron3;Parent=g6216.t1
Wpig01	braker	intron	255967	256086	0.99	+	.	ID=g6216.t1.intron4;Parent=g6216.t1
Wpig01	braker	intron	256137	256221	1	+	.	ID=g6216.t1.intron5;Parent=g6216.t1
Wpig01	braker	intron	256295	256519	1	+	.	ID=g6216.t1.intron6;Parent=g6216.t1
Wpig01	braker	intron	256572	256696	1	+	.	ID=g6216.t1.intron7;Parent=g6216.t1
Wpig01	braker	intron	256741	257020	1	+	.	ID=g6216.t1.intron8;Parent=g6216.t1
Wpig01	braker	intron	257113	257236	1	+	.	ID=g6216.t1.intron9;Parent=g6216.t1
Wpig01	braker	intron	257423	257759	1	+	.	ID=g6216.t1.intron10;Parent=g6216.t1
Wpig01	braker	intron	257934	258088	1	+	.	ID=g6216.t1.intron11;Parent=g6216.t1
Wpig01	braker	intron	258249	258526	1	+	.	ID=g6216.t1.intron12;Parent=g6216.t1
Wpig01	braker	intron	258638	258928	1	+	.	ID=g6216.t1.intron13;Parent=g6216.t1
Wpig01	braker	intron	259063	261476	1	+	.	ID=g6216.t1.intron14;Parent=g6216.t1
Wpig01	braker	intron	261619	263804	1	+	.	ID=g6216.t1.intron15;Parent=g6216.t1
Wpig01	braker	intron	263927	264724	1	+	.	ID=g6216.t1.intron16;Parent=g6216.t1
Wpig01	braker	intron	264873	265196	1	+	.	ID=g6216.t1.intron17;Parent=g6216.t1
Wpig01	braker	start_codon	254410	254412	.	+	0	ID=g6216.t1.start1;Parent=g6216.t1
Wpig01	braker	stop_codon	265355	265357	.	+	0	ID=g6216.t1.stop1;Parent=g6216.t1
Wpig01	braker	gene	265645	269497	0.47	+	.	ID=g6217
Wpig01	braker	mRNA	265645	269497	0.47	+	.	ID=g6217.t1;Parent=g6217
Wpig01	braker	exon	265645	266459	.	+	.	ID=g6217.t1.exon1;Parent=g6217.t1
Wpig01	braker	exon	267430	267560	.	+	.	ID=g6217.t1.exon2;Parent=g6217.t1
Wpig01	braker	exon	267885	267977	.	+	.	ID=g6217.t1.exon3;Parent=g6217.t1
Wpig01	braker	exon	268067	268270	.	+	.	ID=g6217.t1.exon4;Parent=g6217.t1
Wpig01	braker	exon	268458	268760	.	+	.	ID=g6217.t1.exon5;Parent=g6217.t1
Wpig01	braker	exon	268873	269021	.	+	.	ID=g6217.t1.exon6;Parent=g6217.t1
Wpig01	braker	exon	269112	269262	.	+	.	ID=g6217.t1.exon7;Parent=g6217.t1
Wpig01	braker	exon	269469	269497	.	+	.	ID=g6217.t1.exon8;Parent=g6217.t1
Wpig01	braker	CDS	265645	266459	0.49	+	0	ID=g6217.t1.CDS1;Parent=g6217.t1
Wpig01	braker	CDS	267430	267560	1	+	1	ID=g6217.t1.CDS2;Parent=g6217.t1
Wpig01	braker	CDS	267885	267977	1	+	2	ID=g6217.t1.CDS3;Parent=g6217.t1
Wpig01	braker	CDS	268067	268270	1	+	2	ID=g6217.t1.CDS4;Parent=g6217.t1
Wpig01	braker	CDS	268458	268760	0.97	+	2	ID=g6217.t1.CDS5;Parent=g6217.t1
Wpig01	braker	CDS	268873	269021	1	+	2	ID=g6217.t1.CDS6;Parent=g6217.t1
Wpig01	braker	CDS	269112	269262	1	+	0	ID=g6217.t1.CDS7;Parent=g6217.t1
Wpig01	braker	CDS	269469	269497	0.99	+	2	ID=g6217.t1.CDS8;Parent=g6217.t1
Wpig01	braker	intron	266460	267429	0.66	+	.	ID=g6217.t1.intron1;Parent=g6217.t1
Wpig01	braker	intron	267561	267884	1	+	.	ID=g6217.t1.intron2;Parent=g6217.t1
Wpig01	braker	intron	267978	268066	1	+	.	ID=g6217.t1.intron3;Parent=g6217.t1
Wpig01	braker	intron	268271	268457	1	+	.	ID=g6217.t1.intron4;Parent=g6217.t1
Wpig01	braker	intron	268761	268872	0.97	+	.	ID=g6217.t1.intron5;Parent=g6217.t1
Wpig01	braker	intron	269022	269111	1	+	.	ID=g6217.t1.intron6;Parent=g6217.t1
Wpig01	braker	intron	269263	269468	0.99	+	.	ID=g6217.t1.intron7;Parent=g6217.t1
Wpig01	braker	start_codon	265645	265647	.	+	0	ID=g6217.t1.start1;Parent=g6217.t1
Wpig01	braker	stop_codon	269495	269497	.	+	0	ID=g6217.t1.stop1;Parent=g6217.t1
Wpig01	braker	gene	269633	271399	1	-	.	ID=g6218
Wpig01	braker	mRNA	269633	271399	1	-	.	ID=g6218.t1;Parent=g6218
Wpig01	braker	exon	269633	271399	.	-	.	ID=g6218.t1.exon1;Parent=g6218.t1
Wpig01	braker	CDS	269633	271399	1	-	0	ID=g6218.t1.CDS1;Parent=g6218.t1
Wpig01	braker	start_codon	271397	271399	.	-	0	ID=g6218.t1.start1;Parent=g6218.t1
Wpig01	braker	stop_codon	269633	269635	.	-	0	ID=g6218.t1.stop1;Parent=g6218.t1
Wpig01	braker	gene	271828	286638	0.59	+	.	ID=g6219
Wpig01	braker	mRNA	271828	286638	0.31	+	.	ID=g6219.t1;Parent=g6219
Wpig01	braker	exon	271828	271965	.	+	.	ID=g6219.t1.exon1;Parent=g6219.t1
Wpig01	braker	exon	272044	272203	.	+	.	ID=g6219.t1.exon2;Parent=g6219.t1
Wpig01	braker	exon	272369	272474	.	+	.	ID=g6219.t1.exon3;Parent=g6219.t1
Wpig01	braker	exon	272560	272711	.	+	.	ID=g6219.t1.exon4;Parent=g6219.t1
Wpig01	braker	exon	272888	273063	.	+	.	ID=g6219.t1.exon5;Parent=g6219.t1
Wpig01	braker	exon	273380	273509	.	+	.	ID=g6219.t1.exon6;Parent=g6219.t1
Wpig01	braker	exon	273678	274015	.	+	.	ID=g6219.t1.exon7;Parent=g6219.t1
Wpig01	braker	exon	274444	274567	.	+	.	ID=g6219.t1.exon8;Parent=g6219.t1
Wpig01	braker	exon	274638	274955	.	+	.	ID=g6219.t1.exon9;Parent=g6219.t1
Wpig01	braker	exon	275053	275194	.	+	.	ID=g6219.t1.exon10;Parent=g6219.t1
Wpig01	braker	exon	275308	275459	.	+	.	ID=g6219.t1.exon11;Parent=g6219.t1
Wpig01	braker	exon	275644	275762	.	+	.	ID=g6219.t1.exon12;Parent=g6219.t1
Wpig01	braker	exon	275965	276234	.	+	.	ID=g6219.t1.exon13;Parent=g6219.t1
Wpig01	braker	exon	276299	276518	.	+	.	ID=g6219.t1.exon14;Parent=g6219.t1
Wpig01	braker	exon	276670	276865	.	+	.	ID=g6219.t1.exon15;Parent=g6219.t1
Wpig01	braker	exon	276946	277055	.	+	.	ID=g6219.t1.exon16;Parent=g6219.t1
Wpig01	braker	exon	277222	277317	.	+	.	ID=g6219.t1.exon17;Parent=g6219.t1
Wpig01	braker	exon	277724	278032	.	+	.	ID=g6219.t1.exon18;Parent=g6219.t1
Wpig01	braker	exon	278105	278216	.	+	.	ID=g6219.t1.exon19;Parent=g6219.t1
Wpig01	braker	exon	278289	278467	.	+	.	ID=g6219.t1.exon20;Parent=g6219.t1
Wpig01	braker	exon	278644	278877	.	+	.	ID=g6219.t1.exon21;Parent=g6219.t1
Wpig01	braker	exon	279039	279131	.	+	.	ID=g6219.t1.exon22;Parent=g6219.t1
Wpig01	braker	exon	279285	279457	.	+	.	ID=g6219.t1.exon23;Parent=g6219.t1
Wpig01	braker	exon	279561	279690	.	+	.	ID=g6219.t1.exon24;Parent=g6219.t1
Wpig01	braker	exon	279837	280427	.	+	.	ID=g6219.t1.exon25;Parent=g6219.t1
Wpig01	braker	exon	280505	280610	.	+	.	ID=g6219.t1.exon26;Parent=g6219.t1
Wpig01	braker	exon	280834	281009	.	+	.	ID=g6219.t1.exon27;Parent=g6219.t1
Wpig01	braker	exon	281237	281459	.	+	.	ID=g6219.t1.exon28;Parent=g6219.t1
Wpig01	braker	exon	281551	281777	.	+	.	ID=g6219.t1.exon29;Parent=g6219.t1
Wpig01	braker	exon	281907	282075	.	+	.	ID=g6219.t1.exon30;Parent=g6219.t1
Wpig01	braker	exon	282149	282273	.	+	.	ID=g6219.t1.exon31;Parent=g6219.t1
Wpig01	braker	exon	282468	282485	.	+	.	ID=g6219.t1.exon32;Parent=g6219.t1
Wpig01	braker	exon	282631	282733	.	+	.	ID=g6219.t1.exon33;Parent=g6219.t1
Wpig01	braker	exon	282846	283103	.	+	.	ID=g6219.t1.exon34;Parent=g6219.t1
Wpig01	braker	exon	283233	283374	.	+	.	ID=g6219.t1.exon35;Parent=g6219.t1
Wpig01	braker	exon	283484	283683	.	+	.	ID=g6219.t1.exon36;Parent=g6219.t1
Wpig01	braker	exon	283908	284057	.	+	.	ID=g6219.t1.exon37;Parent=g6219.t1
Wpig01	braker	exon	284176	284308	.	+	.	ID=g6219.t1.exon38;Parent=g6219.t1
Wpig01	braker	exon	284507	284606	.	+	.	ID=g6219.t1.exon39;Parent=g6219.t1
Wpig01	braker	exon	284674	284791	.	+	.	ID=g6219.t1.exon40;Parent=g6219.t1
Wpig01	braker	exon	284891	285072	.	+	.	ID=g6219.t1.exon41;Parent=g6219.t1
Wpig01	braker	exon	285321	285390	.	+	.	ID=g6219.t1.exon42;Parent=g6219.t1
Wpig01	braker	exon	285495	285623	.	+	.	ID=g6219.t1.exon43;Parent=g6219.t1
Wpig01	braker	exon	286251	286293	.	+	.	ID=g6219.t1.exon44;Parent=g6219.t1
Wpig01	braker	exon	286636	286638	.	+	.	ID=g6219.t1.exon45;Parent=g6219.t1
Wpig01	braker	CDS	271828	271965	1	+	0	ID=g6219.t1.CDS1;Parent=g6219.t1
Wpig01	braker	CDS	272044	272203	1	+	0	ID=g6219.t1.CDS2;Parent=g6219.t1
Wpig01	braker	CDS	272369	272474	1	+	2	ID=g6219.t1.CDS3;Parent=g6219.t1
Wpig01	braker	CDS	272560	272711	0.97	+	1	ID=g6219.t1.CDS4;Parent=g6219.t1
Wpig01	braker	CDS	272888	273063	0.7	+	2	ID=g6219.t1.CDS5;Parent=g6219.t1
Wpig01	braker	CDS	273380	273509	1	+	0	ID=g6219.t1.CDS6;Parent=g6219.t1
Wpig01	braker	CDS	273678	274015	1	+	2	ID=g6219.t1.CDS7;Parent=g6219.t1
Wpig01	braker	CDS	274444	274567	1	+	0	ID=g6219.t1.CDS8;Parent=g6219.t1
Wpig01	braker	CDS	274638	274955	1	+	2	ID=g6219.t1.CDS9;Parent=g6219.t1
Wpig01	braker	CDS	275053	275194	1	+	2	ID=g6219.t1.CDS10;Parent=g6219.t1
Wpig01	braker	CDS	275308	275459	0.98	+	1	ID=g6219.t1.CDS11;Parent=g6219.t1
Wpig01	braker	CDS	275644	275762	1	+	2	ID=g6219.t1.CDS12;Parent=g6219.t1
Wpig01	braker	CDS	275965	276234	1	+	0	ID=g6219.t1.CDS13;Parent=g6219.t1
Wpig01	braker	CDS	276299	276518	1	+	0	ID=g6219.t1.CDS14;Parent=g6219.t1
Wpig01	braker	CDS	276670	276865	1	+	2	ID=g6219.t1.CDS15;Parent=g6219.t1
Wpig01	braker	CDS	276946	277055	1	+	1	ID=g6219.t1.CDS16;Parent=g6219.t1
Wpig01	braker	CDS	277222	277317	1	+	2	ID=g6219.t1.CDS17;Parent=g6219.t1
Wpig01	braker	CDS	277724	278032	0.99	+	2	ID=g6219.t1.CDS18;Parent=g6219.t1
Wpig01	braker	CDS	278105	278216	1	+	2	ID=g6219.t1.CDS19;Parent=g6219.t1
Wpig01	braker	CDS	278289	278467	1	+	1	ID=g6219.t1.CDS20;Parent=g6219.t1
Wpig01	braker	CDS	278644	278877	1	+	2	ID=g6219.t1.CDS21;Parent=g6219.t1
Wpig01	braker	CDS	279039	279131	1	+	2	ID=g6219.t1.CDS22;Parent=g6219.t1
Wpig01	braker	CDS	279285	279457	1	+	2	ID=g6219.t1.CDS23;Parent=g6219.t1
Wpig01	braker	CDS	279561	279690	1	+	0	ID=g6219.t1.CDS24;Parent=g6219.t1
Wpig01	braker	CDS	279837	280427	0.51	+	2	ID=g6219.t1.CDS25;Parent=g6219.t1
Wpig01	braker	CDS	280505	280610	1	+	2	ID=g6219.t1.CDS26;Parent=g6219.t1
Wpig01	braker	CDS	280834	281009	1	+	1	ID=g6219.t1.CDS27;Parent=g6219.t1
Wpig01	braker	CDS	281237	281459	1	+	2	ID=g6219.t1.CDS28;Parent=g6219.t1
Wpig01	braker	CDS	281551	281777	1	+	1	ID=g6219.t1.CDS29;Parent=g6219.t1
Wpig01	braker	CDS	281907	282075	1	+	2	ID=g6219.t1.CDS30;Parent=g6219.t1
Wpig01	braker	CDS	282149	282273	1	+	1	ID=g6219.t1.CDS31;Parent=g6219.t1
Wpig01	braker	CDS	282468	282485	0.99	+	2	ID=g6219.t1.CDS32;Parent=g6219.t1
Wpig01	braker	CDS	282631	282733	1	+	2	ID=g6219.t1.CDS33;Parent=g6219.t1
Wpig01	braker	CDS	282846	283103	1	+	1	ID=g6219.t1.CDS34;Parent=g6219.t1
Wpig01	braker	CDS	283233	283374	1	+	1	ID=g6219.t1.CDS35;Parent=g6219.t1
Wpig01	braker	CDS	283484	283683	1	+	0	ID=g6219.t1.CDS36;Parent=g6219.t1
Wpig01	braker	CDS	283908	284057	1	+	1	ID=g6219.t1.CDS37;Parent=g6219.t1
Wpig01	braker	CDS	284176	284308	1	+	1	ID=g6219.t1.CDS38;Parent=g6219.t1
Wpig01	braker	CDS	284507	284606	1	+	0	ID=g6219.t1.CDS39;Parent=g6219.t1
Wpig01	braker	CDS	284674	284791	1	+	2	ID=g6219.t1.CDS40;Parent=g6219.t1
Wpig01	braker	CDS	284891	285072	1	+	1	ID=g6219.t1.CDS41;Parent=g6219.t1
Wpig01	braker	CDS	285321	285390	1	+	2	ID=g6219.t1.CDS42;Parent=g6219.t1
Wpig01	braker	CDS	285495	285623	1	+	1	ID=g6219.t1.CDS43;Parent=g6219.t1
Wpig01	braker	CDS	286251	286293	0.97	+	1	ID=g6219.t1.CDS44;Parent=g6219.t1
Wpig01	braker	CDS	286636	286638	1	+	0	ID=g6219.t1.CDS45;Parent=g6219.t1
Wpig01	braker	intron	271966	272043	1	+	.	ID=g6219.t1.intron1;Parent=g6219.t1
Wpig01	braker	intron	272204	272368	1	+	.	ID=g6219.t1.intron2;Parent=g6219.t1
Wpig01	braker	intron	272475	272559	1	+	.	ID=g6219.t1.intron3;Parent=g6219.t1
Wpig01	braker	intron	272712	272887	0.67	+	.	ID=g6219.t1.intron4;Parent=g6219.t1
Wpig01	braker	intron	273064	273379	1	+	.	ID=g6219.t1.intron5;Parent=g6219.t1
Wpig01	braker	intron	273510	273677	1	+	.	ID=g6219.t1.intron6;Parent=g6219.t1
Wpig01	braker	intron	274016	274443	1	+	.	ID=g6219.t1.intron7;Parent=g6219.t1
Wpig01	braker	intron	274568	274637	1	+	.	ID=g6219.t1.intron8;Parent=g6219.t1
Wpig01	braker	intron	274956	275052	1	+	.	ID=g6219.t1.intron9;Parent=g6219.t1
Wpig01	braker	intron	275195	275307	0.98	+	.	ID=g6219.t1.intron10;Parent=g6219.t1
Wpig01	braker	intron	275460	275643	1	+	.	ID=g6219.t1.intron11;Parent=g6219.t1
Wpig01	braker	intron	275763	275964	1	+	.	ID=g6219.t1.intron12;Parent=g6219.t1
Wpig01	braker	intron	276235	276298	1	+	.	ID=g6219.t1.intron13;Parent=g6219.t1
Wpig01	braker	intron	276519	276669	1	+	.	ID=g6219.t1.intron14;Parent=g6219.t1
Wpig01	braker	intron	276866	276945	1	+	.	ID=g6219.t1.intron15;Parent=g6219.t1
Wpig01	braker	intron	277056	277221	1	+	.	ID=g6219.t1.intron16;Parent=g6219.t1
Wpig01	braker	intron	277318	277723	1	+	.	ID=g6219.t1.intron17;Parent=g6219.t1
Wpig01	braker	intron	278033	278104	1	+	.	ID=g6219.t1.intron18;Parent=g6219.t1
Wpig01	braker	intron	278217	278288	1	+	.	ID=g6219.t1.intron19;Parent=g6219.t1
Wpig01	braker	intron	278468	278643	1	+	.	ID=g6219.t1.intron20;Parent=g6219.t1
Wpig01	braker	intron	278878	279038	1	+	.	ID=g6219.t1.intron21;Parent=g6219.t1
Wpig01	braker	intron	279132	279284	1	+	.	ID=g6219.t1.intron22;Parent=g6219.t1
Wpig01	braker	intron	279458	279560	1	+	.	ID=g6219.t1.intron23;Parent=g6219.t1
Wpig01	braker	intron	279691	279836	1	+	.	ID=g6219.t1.intron24;Parent=g6219.t1
Wpig01	braker	intron	280428	280504	1	+	.	ID=g6219.t1.intron25;Parent=g6219.t1
Wpig01	braker	intron	280611	280833	1	+	.	ID=g6219.t1.intron26;Parent=g6219.t1
Wpig01	braker	intron	281010	281236	1	+	.	ID=g6219.t1.intron27;Parent=g6219.t1
Wpig01	braker	intron	281460	281550	1	+	.	ID=g6219.t1.intron28;Parent=g6219.t1
Wpig01	braker	intron	281778	281906	1	+	.	ID=g6219.t1.intron29;Parent=g6219.t1
Wpig01	braker	intron	282076	282148	1	+	.	ID=g6219.t1.intron30;Parent=g6219.t1
Wpig01	braker	intron	282274	282467	0.99	+	.	ID=g6219.t1.intron31;Parent=g6219.t1
Wpig01	braker	intron	282486	282630	1	+	.	ID=g6219.t1.intron32;Parent=g6219.t1
Wpig01	braker	intron	282734	282845	1	+	.	ID=g6219.t1.intron33;Parent=g6219.t1
Wpig01	braker	intron	283104	283232	1	+	.	ID=g6219.t1.intron34;Parent=g6219.t1
Wpig01	braker	intron	283375	283483	1	+	.	ID=g6219.t1.intron35;Parent=g6219.t1
Wpig01	braker	intron	283684	283907	1	+	.	ID=g6219.t1.intron36;Parent=g6219.t1
Wpig01	braker	intron	284058	284175	1	+	.	ID=g6219.t1.intron37;Parent=g6219.t1
Wpig01	braker	intron	284309	284506	1	+	.	ID=g6219.t1.intron38;Parent=g6219.t1
Wpig01	braker	intron	284607	284673	1	+	.	ID=g6219.t1.intron39;Parent=g6219.t1
Wpig01	braker	intron	284792	284890	1	+	.	ID=g6219.t1.intron40;Parent=g6219.t1
Wpig01	braker	intron	285073	285320	1	+	.	ID=g6219.t1.intron41;Parent=g6219.t1
Wpig01	braker	intron	285391	285494	1	+	.	ID=g6219.t1.intron42;Parent=g6219.t1
Wpig01	braker	intron	285624	286250	0.96	+	.	ID=g6219.t1.intron43;Parent=g6219.t1
Wpig01	braker	intron	286294	286635	1	+	.	ID=g6219.t1.intron44;Parent=g6219.t1
Wpig01	braker	start_codon	271828	271830	.	+	0	ID=g6219.t1.start1;Parent=g6219.t1
Wpig01	braker	stop_codon	286636	286638	.	+	0	ID=g6219.t1.stop1;Parent=g6219.t1
Wpig01	braker	mRNA	271828	286638	0.28	+	.	ID=g6219.t2;Parent=g6219
Wpig01	braker	exon	271828	271965	.	+	.	ID=g6219.t2.exon1;Parent=g6219.t2
Wpig01	braker	exon	272044	272203	.	+	.	ID=g6219.t2.exon2;Parent=g6219.t2
Wpig01	braker	exon	272369	272474	.	+	.	ID=g6219.t2.exon3;Parent=g6219.t2
Wpig01	braker	exon	272560	272711	.	+	.	ID=g6219.t2.exon4;Parent=g6219.t2
Wpig01	braker	exon	272888	273063	.	+	.	ID=g6219.t2.exon5;Parent=g6219.t2
Wpig01	braker	exon	273380	273509	.	+	.	ID=g6219.t2.exon6;Parent=g6219.t2
Wpig01	braker	exon	273678	274015	.	+	.	ID=g6219.t2.exon7;Parent=g6219.t2
Wpig01	braker	exon	274444	274567	.	+	.	ID=g6219.t2.exon8;Parent=g6219.t2
Wpig01	braker	exon	274638	274955	.	+	.	ID=g6219.t2.exon9;Parent=g6219.t2
Wpig01	braker	exon	275053	275194	.	+	.	ID=g6219.t2.exon10;Parent=g6219.t2
Wpig01	braker	exon	275308	275459	.	+	.	ID=g6219.t2.exon11;Parent=g6219.t2
Wpig01	braker	exon	275644	275762	.	+	.	ID=g6219.t2.exon12;Parent=g6219.t2
Wpig01	braker	exon	275965	276234	.	+	.	ID=g6219.t2.exon13;Parent=g6219.t2
Wpig01	braker	exon	276299	276518	.	+	.	ID=g6219.t2.exon14;Parent=g6219.t2
Wpig01	braker	exon	276670	276865	.	+	.	ID=g6219.t2.exon15;Parent=g6219.t2
Wpig01	braker	exon	276946	277055	.	+	.	ID=g6219.t2.exon16;Parent=g6219.t2
Wpig01	braker	exon	277222	277311	.	+	.	ID=g6219.t2.exon17;Parent=g6219.t2
Wpig01	braker	exon	277724	278032	.	+	.	ID=g6219.t2.exon18;Parent=g6219.t2
Wpig01	braker	exon	278105	278216	.	+	.	ID=g6219.t2.exon19;Parent=g6219.t2
Wpig01	braker	exon	278289	278467	.	+	.	ID=g6219.t2.exon20;Parent=g6219.t2
Wpig01	braker	exon	278644	278877	.	+	.	ID=g6219.t2.exon21;Parent=g6219.t2
Wpig01	braker	exon	279039	279131	.	+	.	ID=g6219.t2.exon22;Parent=g6219.t2
Wpig01	braker	exon	279285	279457	.	+	.	ID=g6219.t2.exon23;Parent=g6219.t2
Wpig01	braker	exon	279561	279690	.	+	.	ID=g6219.t2.exon24;Parent=g6219.t2
Wpig01	braker	exon	279837	280427	.	+	.	ID=g6219.t2.exon25;Parent=g6219.t2
Wpig01	braker	exon	280505	280610	.	+	.	ID=g6219.t2.exon26;Parent=g6219.t2
Wpig01	braker	exon	280834	281009	.	+	.	ID=g6219.t2.exon27;Parent=g6219.t2
Wpig01	braker	exon	281237	281459	.	+	.	ID=g6219.t2.exon28;Parent=g6219.t2
Wpig01	braker	exon	281551	281777	.	+	.	ID=g6219.t2.exon29;Parent=g6219.t2
Wpig01	braker	exon	281907	282075	.	+	.	ID=g6219.t2.exon30;Parent=g6219.t2
Wpig01	braker	exon	282149	282273	.	+	.	ID=g6219.t2.exon31;Parent=g6219.t2
Wpig01	braker	exon	282468	282485	.	+	.	ID=g6219.t2.exon32;Parent=g6219.t2
Wpig01	braker	exon	282631	282733	.	+	.	ID=g6219.t2.exon33;Parent=g6219.t2
Wpig01	braker	exon	282846	283103	.	+	.	ID=g6219.t2.exon34;Parent=g6219.t2
Wpig01	braker	exon	283233	283374	.	+	.	ID=g6219.t2.exon35;Parent=g6219.t2
Wpig01	braker	exon	283484	283683	.	+	.	ID=g6219.t2.exon36;Parent=g6219.t2
Wpig01	braker	exon	283908	284057	.	+	.	ID=g6219.t2.exon37;Parent=g6219.t2
Wpig01	braker	exon	284176	284308	.	+	.	ID=g6219.t2.exon38;Parent=g6219.t2
Wpig01	braker	exon	284507	284606	.	+	.	ID=g6219.t2.exon39;Parent=g6219.t2
Wpig01	braker	exon	284674	284791	.	+	.	ID=g6219.t2.exon40;Parent=g6219.t2
Wpig01	braker	exon	284891	285072	.	+	.	ID=g6219.t2.exon41;Parent=g6219.t2
Wpig01	braker	exon	285321	285390	.	+	.	ID=g6219.t2.exon42;Parent=g6219.t2
Wpig01	braker	exon	285495	285623	.	+	.	ID=g6219.t2.exon43;Parent=g6219.t2
Wpig01	braker	exon	286251	286293	.	+	.	ID=g6219.t2.exon44;Parent=g6219.t2
Wpig01	braker	exon	286636	286638	.	+	.	ID=g6219.t2.exon45;Parent=g6219.t2
Wpig01	braker	CDS	271828	271965	0.98	+	0	ID=g6219.t2.CDS1;Parent=g6219.t2
Wpig01	braker	CDS	272044	272203	1	+	0	ID=g6219.t2.CDS2;Parent=g6219.t2
Wpig01	braker	CDS	272369	272474	1	+	2	ID=g6219.t2.CDS3;Parent=g6219.t2
Wpig01	braker	CDS	272560	272711	0.98	+	1	ID=g6219.t2.CDS4;Parent=g6219.t2
Wpig01	braker	CDS	272888	273063	0.74	+	2	ID=g6219.t2.CDS5;Parent=g6219.t2
Wpig01	braker	CDS	273380	273509	1	+	0	ID=g6219.t2.CDS6;Parent=g6219.t2
Wpig01	braker	CDS	273678	274015	1	+	2	ID=g6219.t2.CDS7;Parent=g6219.t2
Wpig01	braker	CDS	274444	274567	1	+	0	ID=g6219.t2.CDS8;Parent=g6219.t2
Wpig01	braker	CDS	274638	274955	1	+	2	ID=g6219.t2.CDS9;Parent=g6219.t2
Wpig01	braker	CDS	275053	275194	0.99	+	2	ID=g6219.t2.CDS10;Parent=g6219.t2
Wpig01	braker	CDS	275308	275459	0.99	+	1	ID=g6219.t2.CDS11;Parent=g6219.t2
Wpig01	braker	CDS	275644	275762	1	+	2	ID=g6219.t2.CDS12;Parent=g6219.t2
Wpig01	braker	CDS	275965	276234	1	+	0	ID=g6219.t2.CDS13;Parent=g6219.t2
Wpig01	braker	CDS	276299	276518	1	+	0	ID=g6219.t2.CDS14;Parent=g6219.t2
Wpig01	braker	CDS	276670	276865	1	+	2	ID=g6219.t2.CDS15;Parent=g6219.t2
Wpig01	braker	CDS	276946	277055	1	+	1	ID=g6219.t2.CDS16;Parent=g6219.t2
Wpig01	braker	CDS	277222	277311	0.82	+	2	ID=g6219.t2.CDS17;Parent=g6219.t2
Wpig01	braker	CDS	277724	278032	0.99	+	2	ID=g6219.t2.CDS18;Parent=g6219.t2
Wpig01	braker	CDS	278105	278216	1	+	2	ID=g6219.t2.CDS19;Parent=g6219.t2
Wpig01	braker	CDS	278289	278467	1	+	1	ID=g6219.t2.CDS20;Parent=g6219.t2
Wpig01	braker	CDS	278644	278877	1	+	2	ID=g6219.t2.CDS21;Parent=g6219.t2
Wpig01	braker	CDS	279039	279131	1	+	2	ID=g6219.t2.CDS22;Parent=g6219.t2
Wpig01	braker	CDS	279285	279457	1	+	2	ID=g6219.t2.CDS23;Parent=g6219.t2
Wpig01	braker	CDS	279561	279690	1	+	0	ID=g6219.t2.CDS24;Parent=g6219.t2
Wpig01	braker	CDS	279837	280427	0.53	+	2	ID=g6219.t2.CDS25;Parent=g6219.t2
Wpig01	braker	CDS	280505	280610	1	+	2	ID=g6219.t2.CDS26;Parent=g6219.t2
Wpig01	braker	CDS	280834	281009	1	+	1	ID=g6219.t2.CDS27;Parent=g6219.t2
Wpig01	braker	CDS	281237	281459	1	+	2	ID=g6219.t2.CDS28;Parent=g6219.t2
Wpig01	braker	CDS	281551	281777	1	+	1	ID=g6219.t2.CDS29;Parent=g6219.t2
Wpig01	braker	CDS	281907	282075	1	+	2	ID=g6219.t2.CDS30;Parent=g6219.t2
Wpig01	braker	CDS	282149	282273	1	+	1	ID=g6219.t2.CDS31;Parent=g6219.t2
Wpig01	braker	CDS	282468	282485	1	+	2	ID=g6219.t2.CDS32;Parent=g6219.t2
Wpig01	braker	CDS	282631	282733	1	+	2	ID=g6219.t2.CDS33;Parent=g6219.t2
Wpig01	braker	CDS	282846	283103	0.99	+	1	ID=g6219.t2.CDS34;Parent=g6219.t2
Wpig01	braker	CDS	283233	283374	0.99	+	1	ID=g6219.t2.CDS35;Parent=g6219.t2
Wpig01	braker	CDS	283484	283683	1	+	0	ID=g6219.t2.CDS36;Parent=g6219.t2
Wpig01	braker	CDS	283908	284057	1	+	1	ID=g6219.t2.CDS37;Parent=g6219.t2
Wpig01	braker	CDS	284176	284308	1	+	1	ID=g6219.t2.CDS38;Parent=g6219.t2
Wpig01	braker	CDS	284507	284606	1	+	0	ID=g6219.t2.CDS39;Parent=g6219.t2
Wpig01	braker	CDS	284674	284791	1	+	2	ID=g6219.t2.CDS40;Parent=g6219.t2
Wpig01	braker	CDS	284891	285072	1	+	1	ID=g6219.t2.CDS41;Parent=g6219.t2
Wpig01	braker	CDS	285321	285390	0.99	+	2	ID=g6219.t2.CDS42;Parent=g6219.t2
Wpig01	braker	CDS	285495	285623	0.99	+	1	ID=g6219.t2.CDS43;Parent=g6219.t2
Wpig01	braker	CDS	286251	286293	0.98	+	1	ID=g6219.t2.CDS44;Parent=g6219.t2
Wpig01	braker	CDS	286636	286638	1	+	0	ID=g6219.t2.CDS45;Parent=g6219.t2
Wpig01	braker	intron	271966	272043	1	+	.	ID=g6219.t2.intron1;Parent=g6219.t2
Wpig01	braker	intron	272204	272368	1	+	.	ID=g6219.t2.intron2;Parent=g6219.t2
Wpig01	braker	intron	272475	272559	1	+	.	ID=g6219.t2.intron3;Parent=g6219.t2
Wpig01	braker	intron	272712	272887	0.72	+	.	ID=g6219.t2.intron4;Parent=g6219.t2
Wpig01	braker	intron	273064	273379	1	+	.	ID=g6219.t2.intron5;Parent=g6219.t2
Wpig01	braker	intron	273510	273677	1	+	.	ID=g6219.t2.intron6;Parent=g6219.t2
Wpig01	braker	intron	274016	274443	1	+	.	ID=g6219.t2.intron7;Parent=g6219.t2
Wpig01	braker	intron	274568	274637	1	+	.	ID=g6219.t2.intron8;Parent=g6219.t2
Wpig01	braker	intron	274956	275052	1	+	.	ID=g6219.t2.intron9;Parent=g6219.t2
Wpig01	braker	intron	275195	275307	0.98	+	.	ID=g6219.t2.intron10;Parent=g6219.t2
Wpig01	braker	intron	275460	275643	1	+	.	ID=g6219.t2.intron11;Parent=g6219.t2
Wpig01	braker	intron	275763	275964	1	+	.	ID=g6219.t2.intron12;Parent=g6219.t2
Wpig01	braker	intron	276235	276298	1	+	.	ID=g6219.t2.intron13;Parent=g6219.t2
Wpig01	braker	intron	276519	276669	1	+	.	ID=g6219.t2.intron14;Parent=g6219.t2
Wpig01	braker	intron	276866	276945	1	+	.	ID=g6219.t2.intron15;Parent=g6219.t2
Wpig01	braker	intron	277056	277221	1	+	.	ID=g6219.t2.intron16;Parent=g6219.t2
Wpig01	braker	intron	277312	277723	0.82	+	.	ID=g6219.t2.intron17;Parent=g6219.t2
Wpig01	braker	intron	278033	278104	1	+	.	ID=g6219.t2.intron18;Parent=g6219.t2
Wpig01	braker	intron	278217	278288	1	+	.	ID=g6219.t2.intron19;Parent=g6219.t2
Wpig01	braker	intron	278468	278643	1	+	.	ID=g6219.t2.intron20;Parent=g6219.t2
Wpig01	braker	intron	278878	279038	1	+	.	ID=g6219.t2.intron21;Parent=g6219.t2
Wpig01	braker	intron	279132	279284	1	+	.	ID=g6219.t2.intron22;Parent=g6219.t2
Wpig01	braker	intron	279458	279560	1	+	.	ID=g6219.t2.intron23;Parent=g6219.t2
Wpig01	braker	intron	279691	279836	1	+	.	ID=g6219.t2.intron24;Parent=g6219.t2
Wpig01	braker	intron	280428	280504	1	+	.	ID=g6219.t2.intron25;Parent=g6219.t2
Wpig01	braker	intron	280611	280833	1	+	.	ID=g6219.t2.intron26;Parent=g6219.t2
Wpig01	braker	intron	281010	281236	1	+	.	ID=g6219.t2.intron27;Parent=g6219.t2
Wpig01	braker	intron	281460	281550	1	+	.	ID=g6219.t2.intron28;Parent=g6219.t2
Wpig01	braker	intron	281778	281906	1	+	.	ID=g6219.t2.intron29;Parent=g6219.t2
Wpig01	braker	intron	282076	282148	1	+	.	ID=g6219.t2.intron30;Parent=g6219.t2
Wpig01	braker	intron	282274	282467	1	+	.	ID=g6219.t2.intron31;Parent=g6219.t2
Wpig01	braker	intron	282486	282630	1	+	.	ID=g6219.t2.intron32;Parent=g6219.t2
Wpig01	braker	intron	282734	282845	0.99	+	.	ID=g6219.t2.intron33;Parent=g6219.t2
Wpig01	braker	intron	283104	283232	1	+	.	ID=g6219.t2.intron34;Parent=g6219.t2
Wpig01	braker	intron	283375	283483	0.99	+	.	ID=g6219.t2.intron35;Parent=g6219.t2
Wpig01	braker	intron	283684	283907	1	+	.	ID=g6219.t2.intron36;Parent=g6219.t2
Wpig01	braker	intron	284058	284175	1	+	.	ID=g6219.t2.intron37;Parent=g6219.t2
Wpig01	braker	intron	284309	284506	1	+	.	ID=g6219.t2.intron38;Parent=g6219.t2
Wpig01	braker	intron	284607	284673	1	+	.	ID=g6219.t2.intron39;Parent=g6219.t2
Wpig01	braker	intron	284792	284890	1	+	.	ID=g6219.t2.intron40;Parent=g6219.t2
Wpig01	braker	intron	285073	285320	1	+	.	ID=g6219.t2.intron41;Parent=g6219.t2
Wpig01	braker	intron	285391	285494	0.99	+	.	ID=g6219.t2.intron42;Parent=g6219.t2
Wpig01	braker	intron	285624	286250	0.96	+	.	ID=g6219.t2.intron43;Parent=g6219.t2
Wpig01	braker	intron	286294	286635	1	+	.	ID=g6219.t2.intron44;Parent=g6219.t2
Wpig01	braker	start_codon	271828	271830	.	+	0	ID=g6219.t2.start1;Parent=g6219.t2
Wpig01	braker	stop_codon	286636	286638	.	+	0	ID=g6219.t2.stop1;Parent=g6219.t2
Wpig01	braker	gene	287572	292541	0.77	-	.	ID=g6220
Wpig01	braker	mRNA	287572	292541	0.77	-	.	ID=g6220.t1;Parent=g6220
Wpig01	braker	exon	287572	287589	.	-	.	ID=g6220.t1.exon1;Parent=g6220.t1
Wpig01	braker	exon	288015	288671	.	-	.	ID=g6220.t1.exon2;Parent=g6220.t1
Wpig01	braker	exon	289364	290112	.	-	.	ID=g6220.t1.exon3;Parent=g6220.t1
Wpig01	braker	exon	290469	290566	.	-	.	ID=g6220.t1.exon4;Parent=g6220.t1
Wpig01	braker	exon	291671	291855	.	-	.	ID=g6220.t1.exon5;Parent=g6220.t1
Wpig01	braker	exon	292152	292541	.	-	.	ID=g6220.t1.exon6;Parent=g6220.t1
Wpig01	braker	CDS	287572	287589	1	-	0	ID=g6220.t1.CDS1;Parent=g6220.t1
Wpig01	braker	CDS	288015	288671	1	-	0	ID=g6220.t1.CDS2;Parent=g6220.t1
Wpig01	braker	CDS	289364	290112	1	-	2	ID=g6220.t1.CDS3;Parent=g6220.t1
Wpig01	braker	CDS	290469	290566	1	-	1	ID=g6220.t1.CDS4;Parent=g6220.t1
Wpig01	braker	CDS	291671	291855	1	-	0	ID=g6220.t1.CDS5;Parent=g6220.t1
Wpig01	braker	CDS	292152	292541	0.77	-	0	ID=g6220.t1.CDS6;Parent=g6220.t1
Wpig01	braker	intron	287590	288014	1	-	.	ID=g6220.t1.intron1;Parent=g6220.t1
Wpig01	braker	intron	288672	289363	1	-	.	ID=g6220.t1.intron2;Parent=g6220.t1
Wpig01	braker	intron	290113	290468	1	-	.	ID=g6220.t1.intron3;Parent=g6220.t1
Wpig01	braker	intron	290567	291670	1	-	.	ID=g6220.t1.intron4;Parent=g6220.t1
Wpig01	braker	intron	291856	292151	1	-	.	ID=g6220.t1.intron5;Parent=g6220.t1
Wpig01	braker	start_codon	292539	292541	.	-	0	ID=g6220.t1.start1;Parent=g6220.t1
Wpig01	braker	stop_codon	287572	287574	.	-	0	ID=g6220.t1.stop1;Parent=g6220.t1
Wpig01	braker	gene	298023	300233	0.48	+	.	ID=g6221
Wpig01	braker	mRNA	298023	300233	0.48	+	.	ID=g6221.t1;Parent=g6221
Wpig01	braker	exon	298023	298081	.	+	.	ID=g6221.t1.exon1;Parent=g6221.t1
Wpig01	braker	exon	298431	298531	.	+	.	ID=g6221.t1.exon2;Parent=g6221.t1
Wpig01	braker	exon	298640	298744	.	+	.	ID=g6221.t1.exon3;Parent=g6221.t1
Wpig01	braker	exon	299118	299199	.	+	.	ID=g6221.t1.exon4;Parent=g6221.t1
Wpig01	braker	exon	299335	299464	.	+	.	ID=g6221.t1.exon5;Parent=g6221.t1
Wpig01	braker	exon	299692	300005	.	+	.	ID=g6221.t1.exon6;Parent=g6221.t1
Wpig01	braker	exon	300170	300233	.	+	.	ID=g6221.t1.exon7;Parent=g6221.t1
Wpig01	braker	CDS	298023	298081	0.48	+	0	ID=g6221.t1.CDS1;Parent=g6221.t1
Wpig01	braker	CDS	298431	298531	1	+	1	ID=g6221.t1.CDS2;Parent=g6221.t1
Wpig01	braker	CDS	298640	298744	1	+	2	ID=g6221.t1.CDS3;Parent=g6221.t1
Wpig01	braker	CDS	299118	299199	1	+	2	ID=g6221.t1.CDS4;Parent=g6221.t1
Wpig01	braker	CDS	299335	299464	1	+	1	ID=g6221.t1.CDS5;Parent=g6221.t1
Wpig01	braker	CDS	299692	300005	1	+	0	ID=g6221.t1.CDS6;Parent=g6221.t1
Wpig01	braker	CDS	300170	300233	1	+	1	ID=g6221.t1.CDS7;Parent=g6221.t1
Wpig01	braker	intron	298082	298430	1	+	.	ID=g6221.t1.intron1;Parent=g6221.t1
Wpig01	braker	intron	298532	298639	1	+	.	ID=g6221.t1.intron2;Parent=g6221.t1
Wpig01	braker	intron	298745	299117	1	+	.	ID=g6221.t1.intron3;Parent=g6221.t1
Wpig01	braker	intron	299200	299334	1	+	.	ID=g6221.t1.intron4;Parent=g6221.t1
Wpig01	braker	intron	299465	299691	1	+	.	ID=g6221.t1.intron5;Parent=g6221.t1
Wpig01	braker	intron	300006	300169	1	+	.	ID=g6221.t1.intron6;Parent=g6221.t1
Wpig01	braker	start_codon	298023	298025	.	+	0	ID=g6221.t1.start1;Parent=g6221.t1
Wpig01	braker	stop_codon	300231	300233	.	+	0	ID=g6221.t1.stop1;Parent=g6221.t1
Wpig01	braker	gene	300800	302547	0.52	-	.	ID=g6222
Wpig01	braker	mRNA	300800	302547	0.52	-	.	ID=g6222.t1;Parent=g6222
Wpig01	braker	exon	300800	300921	.	-	.	ID=g6222.t1.exon1;Parent=g6222.t1
Wpig01	braker	exon	301092	301274	.	-	.	ID=g6222.t1.exon2;Parent=g6222.t1
Wpig01	braker	exon	301414	301546	.	-	.	ID=g6222.t1.exon3;Parent=g6222.t1
Wpig01	braker	exon	301741	301825	.	-	.	ID=g6222.t1.exon4;Parent=g6222.t1
Wpig01	braker	exon	301892	302015	.	-	.	ID=g6222.t1.exon5;Parent=g6222.t1
Wpig01	braker	exon	302475	302547	.	-	.	ID=g6222.t1.exon6;Parent=g6222.t1
Wpig01	braker	CDS	300800	300921	1	-	2	ID=g6222.t1.CDS1;Parent=g6222.t1
Wpig01	braker	CDS	301092	301274	1	-	2	ID=g6222.t1.CDS2;Parent=g6222.t1
Wpig01	braker	CDS	301414	301546	1	-	0	ID=g6222.t1.CDS3;Parent=g6222.t1
Wpig01	braker	CDS	301741	301825	1	-	1	ID=g6222.t1.CDS4;Parent=g6222.t1
Wpig01	braker	CDS	301892	302015	1	-	2	ID=g6222.t1.CDS5;Parent=g6222.t1
Wpig01	braker	CDS	302475	302547	0.52	-	0	ID=g6222.t1.CDS6;Parent=g6222.t1
Wpig01	braker	intron	300922	301091	1	-	.	ID=g6222.t1.intron1;Parent=g6222.t1
Wpig01	braker	intron	301275	301413	1	-	.	ID=g6222.t1.intron2;Parent=g6222.t1
Wpig01	braker	intron	301547	301740	1	-	.	ID=g6222.t1.intron3;Parent=g6222.t1
Wpig01	braker	intron	301826	301891	1	-	.	ID=g6222.t1.intron4;Parent=g6222.t1
Wpig01	braker	intron	302016	302474	1	-	.	ID=g6222.t1.intron5;Parent=g6222.t1
Wpig01	braker	start_codon	302545	302547	.	-	0	ID=g6222.t1.start1;Parent=g6222.t1
Wpig01	braker	stop_codon	300800	300802	.	-	0	ID=g6222.t1.stop1;Parent=g6222.t1
Wpig01	braker	gene	304553	304849	0.28	+	.	ID=g6223
Wpig01	braker	mRNA	304553	304849	0.28	+	.	ID=g6223.t1;Parent=g6223
Wpig01	braker	exon	304553	304849	.	+	.	ID=g6223.t1.exon1;Parent=g6223.t1
Wpig01	braker	CDS	304553	304849	0.28	+	0	ID=g6223.t1.CDS1;Parent=g6223.t1
Wpig01	braker	start_codon	304553	304555	.	+	0	ID=g6223.t1.start1;Parent=g6223.t1
Wpig01	braker	stop_codon	304847	304849	.	+	0	ID=g6223.t1.stop1;Parent=g6223.t1
Wpig01	braker	gene	309651	311751	0.2	+	.	ID=g6224
Wpig01	braker	mRNA	309651	311751	0.2	+	.	ID=g6224.t1;Parent=g6224
Wpig01	braker	exon	309651	309790	.	+	.	ID=g6224.t1.exon1;Parent=g6224.t1
Wpig01	braker	exon	310072	310246	.	+	.	ID=g6224.t1.exon2;Parent=g6224.t1
Wpig01	braker	exon	311611	311751	.	+	.	ID=g6224.t1.exon3;Parent=g6224.t1
Wpig01	braker	CDS	309651	309790	0.5	+	0	ID=g6224.t1.CDS1;Parent=g6224.t1
Wpig01	braker	CDS	310072	310246	0.5	+	1	ID=g6224.t1.CDS2;Parent=g6224.t1
Wpig01	braker	CDS	311611	311751	0.31	+	0	ID=g6224.t1.CDS3;Parent=g6224.t1
Wpig01	braker	intron	309791	310071	0.5	+	.	ID=g6224.t1.intron1;Parent=g6224.t1
Wpig01	braker	intron	310247	311610	0.43	+	.	ID=g6224.t1.intron2;Parent=g6224.t1
Wpig01	braker	start_codon	309651	309653	.	+	0	ID=g6224.t1.start1;Parent=g6224.t1
Wpig01	braker	stop_codon	311749	311751	.	+	0	ID=g6224.t1.stop1;Parent=g6224.t1
Wpig01	braker	gene	311955	312179	0.53	-	.	ID=g6225
Wpig01	braker	mRNA	311955	312179	0.53	-	.	ID=g6225.t1;Parent=g6225
Wpig01	braker	exon	311955	312179	.	-	.	ID=g6225.t1.exon1;Parent=g6225.t1
Wpig01	braker	CDS	311955	312179	0.53	-	0	ID=g6225.t1.CDS1;Parent=g6225.t1
Wpig01	braker	start_codon	312177	312179	.	-	0	ID=g6225.t1.start1;Parent=g6225.t1
Wpig01	braker	stop_codon	311955	311957	.	-	0	ID=g6225.t1.stop1;Parent=g6225.t1
Wpig01	braker	gene	317788	318628	0.31	+	.	ID=g6226
Wpig01	braker	mRNA	317788	318628	0.31	+	.	ID=g6226.t1;Parent=g6226
Wpig01	braker	exon	317788	317887	.	+	.	ID=g6226.t1.exon1;Parent=g6226.t1
Wpig01	braker	exon	318327	318628	.	+	.	ID=g6226.t1.exon2;Parent=g6226.t1
Wpig01	braker	CDS	317788	317887	0.44	+	0	ID=g6226.t1.CDS1;Parent=g6226.t1
Wpig01	braker	CDS	318327	318628	0.54	+	2	ID=g6226.t1.CDS2;Parent=g6226.t1
Wpig01	braker	intron	317888	318326	0.44	+	.	ID=g6226.t1.intron1;Parent=g6226.t1
Wpig01	braker	start_codon	317788	317790	.	+	0	ID=g6226.t1.start1;Parent=g6226.t1
Wpig01	braker	stop_codon	318626	318628	.	+	0	ID=g6226.t1.stop1;Parent=g6226.t1
Wpig01	braker	gene	318656	324626	0.13	+	.	ID=g6227
Wpig01	braker	mRNA	318656	324626	0.13	+	.	ID=g6227.t1;Parent=g6227
Wpig01	braker	exon	318656	318699	.	+	.	ID=g6227.t1.exon1;Parent=g6227.t1
Wpig01	braker	exon	319167	319760	.	+	.	ID=g6227.t1.exon2;Parent=g6227.t1
Wpig01	braker	exon	320069	320301	.	+	.	ID=g6227.t1.exon3;Parent=g6227.t1
Wpig01	braker	exon	320947	321024	.	+	.	ID=g6227.t1.exon4;Parent=g6227.t1
Wpig01	braker	exon	321621	321698	.	+	.	ID=g6227.t1.exon5;Parent=g6227.t1
Wpig01	braker	exon	321799	321846	.	+	.	ID=g6227.t1.exon6;Parent=g6227.t1
Wpig01	braker	exon	322815	323253	.	+	.	ID=g6227.t1.exon7;Parent=g6227.t1
Wpig01	braker	exon	324614	324626	.	+	.	ID=g6227.t1.exon8;Parent=g6227.t1
Wpig01	braker	CDS	318656	318699	0.64	+	0	ID=g6227.t1.CDS1;Parent=g6227.t1
Wpig01	braker	CDS	319167	319760	0.86	+	1	ID=g6227.t1.CDS2;Parent=g6227.t1
Wpig01	braker	CDS	320069	320301	0.93	+	1	ID=g6227.t1.CDS3;Parent=g6227.t1
Wpig01	braker	CDS	320947	321024	0.93	+	2	ID=g6227.t1.CDS4;Parent=g6227.t1
Wpig01	braker	CDS	321621	321698	0.95	+	2	ID=g6227.t1.CDS5;Parent=g6227.t1
Wpig01	braker	CDS	321799	321846	0.92	+	2	ID=g6227.t1.CDS6;Parent=g6227.t1
Wpig01	braker	CDS	322815	323253	0.83	+	2	ID=g6227.t1.CDS7;Parent=g6227.t1
Wpig01	braker	CDS	324614	324626	0.23	+	1	ID=g6227.t1.CDS8;Parent=g6227.t1
Wpig01	braker	intron	318700	319166	0.66	+	.	ID=g6227.t1.intron1;Parent=g6227.t1
Wpig01	braker	intron	319761	320068	1	+	.	ID=g6227.t1.intron2;Parent=g6227.t1
Wpig01	braker	intron	320302	320946	0.93	+	.	ID=g6227.t1.intron3;Parent=g6227.t1
Wpig01	braker	intron	321025	321620	0.95	+	.	ID=g6227.t1.intron4;Parent=g6227.t1
Wpig01	braker	intron	321699	321798	0.92	+	.	ID=g6227.t1.intron5;Parent=g6227.t1
Wpig01	braker	intron	321847	322814	0.92	+	.	ID=g6227.t1.intron6;Parent=g6227.t1
Wpig01	braker	intron	323254	324613	0.23	+	.	ID=g6227.t1.intron7;Parent=g6227.t1
Wpig01	braker	start_codon	318656	318658	.	+	0	ID=g6227.t1.start1;Parent=g6227.t1
Wpig01	braker	stop_codon	324624	324626	.	+	0	ID=g6227.t1.stop1;Parent=g6227.t1
Wpig01	braker	gene	326602	330226	0.7	-	.	ID=g6228
Wpig01	braker	mRNA	326602	330226	0.45	-	.	ID=g6228.t2;Parent=g6228
Wpig01	braker	exon	326602	326727	.	-	.	ID=g6228.t2.exon1;Parent=g6228.t2
Wpig01	braker	exon	326950	327143	.	-	.	ID=g6228.t2.exon2;Parent=g6228.t2
Wpig01	braker	exon	329153	329365	.	-	.	ID=g6228.t2.exon3;Parent=g6228.t2
Wpig01	braker	exon	330016	330226	.	-	.	ID=g6228.t2.exon4;Parent=g6228.t2
Wpig01	braker	CDS	326602	326727	0.78	-	0	ID=g6228.t2.CDS1;Parent=g6228.t2
Wpig01	braker	CDS	326950	327143	0.54	-	2	ID=g6228.t2.CDS2;Parent=g6228.t2
Wpig01	braker	CDS	329153	329365	1	-	2	ID=g6228.t2.CDS3;Parent=g6228.t2
Wpig01	braker	CDS	330016	330226	0.98	-	0	ID=g6228.t2.CDS4;Parent=g6228.t2
Wpig01	braker	intron	326728	326949	0.46	-	.	ID=g6228.t2.intron1;Parent=g6228.t2
Wpig01	braker	intron	327144	329152	1	-	.	ID=g6228.t2.intron2;Parent=g6228.t2
Wpig01	braker	intron	329366	330015	1	-	.	ID=g6228.t2.intron3;Parent=g6228.t2
Wpig01	braker	start_codon	330224	330226	.	-	0	ID=g6228.t2.start1;Parent=g6228.t2
Wpig01	braker	stop_codon	326602	326604	.	-	0	ID=g6228.t2.stop1;Parent=g6228.t2
Wpig01	braker	mRNA	327107	330226	0.25	-	.	ID=g6228.t1;Parent=g6228
Wpig01	braker	exon	327107	327143	.	-	.	ID=g6228.t1.exon1;Parent=g6228.t1
Wpig01	braker	exon	329197	329365	.	-	.	ID=g6228.t1.exon2;Parent=g6228.t1
Wpig01	braker	exon	330016	330226	.	-	.	ID=g6228.t1.exon3;Parent=g6228.t1
Wpig01	braker	CDS	327107	327143	0.25	-	1	ID=g6228.t1.CDS1;Parent=g6228.t1
Wpig01	braker	CDS	329197	329365	0.25	-	2	ID=g6228.t1.CDS2;Parent=g6228.t1
Wpig01	braker	CDS	330016	330226	0.97	-	0	ID=g6228.t1.CDS3;Parent=g6228.t1
Wpig01	braker	intron	327144	329196	0.25	-	.	ID=g6228.t1.intron1;Parent=g6228.t1
Wpig01	braker	intron	329366	330015	1	-	.	ID=g6228.t1.intron2;Parent=g6228.t1
Wpig01	braker	start_codon	330224	330226	.	-	0	ID=g6228.t1.start1;Parent=g6228.t1
Wpig01	braker	stop_codon	327107	327109	.	-	0	ID=g6228.t1.stop1;Parent=g6228.t1
Wpig01	braker	gene	334015	340178	0.49	-	.	ID=g6229
Wpig01	braker	mRNA	334015	340178	0.49	-	.	ID=g6229.t1;Parent=g6229
Wpig01	braker	exon	334015	334127	.	-	.	ID=g6229.t1.exon1;Parent=g6229.t1
Wpig01	braker	exon	334284	334370	.	-	.	ID=g6229.t1.exon2;Parent=g6229.t1
Wpig01	braker	exon	335334	335510	.	-	.	ID=g6229.t1.exon3;Parent=g6229.t1
Wpig01	braker	exon	337709	337965	.	-	.	ID=g6229.t1.exon4;Parent=g6229.t1
Wpig01	braker	exon	338283	338530	.	-	.	ID=g6229.t1.exon5;Parent=g6229.t1
Wpig01	braker	exon	339092	339123	.	-	.	ID=g6229.t1.exon6;Parent=g6229.t1
Wpig01	braker	exon	339450	339553	.	-	.	ID=g6229.t1.exon7;Parent=g6229.t1
Wpig01	braker	exon	340135	340178	.	-	.	ID=g6229.t1.exon8;Parent=g6229.t1
Wpig01	braker	CDS	334015	334127	1	-	2	ID=g6229.t1.CDS1;Parent=g6229.t1
Wpig01	braker	CDS	334284	334370	0.81	-	2	ID=g6229.t1.CDS2;Parent=g6229.t1
Wpig01	braker	CDS	335334	335510	0.84	-	2	ID=g6229.t1.CDS3;Parent=g6229.t1
Wpig01	braker	CDS	337709	337965	1	-	1	ID=g6229.t1.CDS4;Parent=g6229.t1
Wpig01	braker	CDS	338283	338530	1	-	0	ID=g6229.t1.CDS5;Parent=g6229.t1
Wpig01	braker	CDS	339092	339123	1	-	2	ID=g6229.t1.CDS6;Parent=g6229.t1
Wpig01	braker	CDS	339450	339553	0.59	-	1	ID=g6229.t1.CDS7;Parent=g6229.t1
Wpig01	braker	CDS	340135	340178	0.58	-	0	ID=g6229.t1.CDS8;Parent=g6229.t1
Wpig01	braker	intron	334128	334283	0.97	-	.	ID=g6229.t1.intron1;Parent=g6229.t1
Wpig01	braker	intron	334371	335333	0.83	-	.	ID=g6229.t1.intron2;Parent=g6229.t1
Wpig01	braker	intron	335511	337708	1	-	.	ID=g6229.t1.intron3;Parent=g6229.t1
Wpig01	braker	intron	337966	338282	1	-	.	ID=g6229.t1.intron4;Parent=g6229.t1
Wpig01	braker	intron	338531	339091	1	-	.	ID=g6229.t1.intron5;Parent=g6229.t1
Wpig01	braker	intron	339124	339449	0.64	-	.	ID=g6229.t1.intron6;Parent=g6229.t1
Wpig01	braker	intron	339554	340134	0.58	-	.	ID=g6229.t1.intron7;Parent=g6229.t1
Wpig01	braker	start_codon	340176	340178	.	-	0	ID=g6229.t1.start1;Parent=g6229.t1
Wpig01	braker	stop_codon	334015	334017	.	-	0	ID=g6229.t1.stop1;Parent=g6229.t1
Wpig01	braker	gene	342657	347231	0.41	+	.	ID=g6230
Wpig01	braker	mRNA	342657	347231	0.41	+	.	ID=g6230.t1;Parent=g6230
Wpig01	braker	exon	342657	342705	.	+	.	ID=g6230.t1.exon1;Parent=g6230.t1
Wpig01	braker	exon	342979	343023	.	+	.	ID=g6230.t1.exon2;Parent=g6230.t1
Wpig01	braker	exon	343172	343278	.	+	.	ID=g6230.t1.exon3;Parent=g6230.t1
Wpig01	braker	exon	343499	343682	.	+	.	ID=g6230.t1.exon4;Parent=g6230.t1
Wpig01	braker	exon	343798	344018	.	+	.	ID=g6230.t1.exon5;Parent=g6230.t1
Wpig01	braker	exon	344434	345348	.	+	.	ID=g6230.t1.exon6;Parent=g6230.t1
Wpig01	braker	exon	345490	345536	.	+	.	ID=g6230.t1.exon7;Parent=g6230.t1
Wpig01	braker	exon	346155	346217	.	+	.	ID=g6230.t1.exon8;Parent=g6230.t1
Wpig01	braker	exon	347138	347231	.	+	.	ID=g6230.t1.exon9;Parent=g6230.t1
Wpig01	braker	CDS	342657	342705	0.57	+	0	ID=g6230.t1.CDS1;Parent=g6230.t1
Wpig01	braker	CDS	342979	343023	1	+	2	ID=g6230.t1.CDS2;Parent=g6230.t1
Wpig01	braker	CDS	343172	343278	1	+	2	ID=g6230.t1.CDS3;Parent=g6230.t1
Wpig01	braker	CDS	343499	343682	1	+	0	ID=g6230.t1.CDS4;Parent=g6230.t1
Wpig01	braker	CDS	343798	344018	1	+	2	ID=g6230.t1.CDS5;Parent=g6230.t1
Wpig01	braker	CDS	344434	345348	1	+	0	ID=g6230.t1.CDS6;Parent=g6230.t1
Wpig01	braker	CDS	345490	345536	1	+	0	ID=g6230.t1.CDS7;Parent=g6230.t1
Wpig01	braker	CDS	346155	346217	0.74	+	1	ID=g6230.t1.CDS8;Parent=g6230.t1
Wpig01	braker	CDS	347138	347231	0.81	+	1	ID=g6230.t1.CDS9;Parent=g6230.t1
Wpig01	braker	intron	342706	342978	1	+	.	ID=g6230.t1.intron1;Parent=g6230.t1
Wpig01	braker	intron	343024	343171	1	+	.	ID=g6230.t1.intron2;Parent=g6230.t1
Wpig01	braker	intron	343279	343498	1	+	.	ID=g6230.t1.intron3;Parent=g6230.t1
Wpig01	braker	intron	343683	343797	1	+	.	ID=g6230.t1.intron4;Parent=g6230.t1
Wpig01	braker	intron	344019	344433	1	+	.	ID=g6230.t1.intron5;Parent=g6230.t1
Wpig01	braker	intron	345349	345489	1	+	.	ID=g6230.t1.intron6;Parent=g6230.t1
Wpig01	braker	intron	345537	346154	0.74	+	.	ID=g6230.t1.intron7;Parent=g6230.t1
Wpig01	braker	intron	346218	347137	1	+	.	ID=g6230.t1.intron8;Parent=g6230.t1
Wpig01	braker	start_codon	342657	342659	.	+	0	ID=g6230.t1.start1;Parent=g6230.t1
Wpig01	braker	stop_codon	347229	347231	.	+	0	ID=g6230.t1.stop1;Parent=g6230.t1
Wpig01	braker	gene	347400	349261	0.84	+	.	ID=g6231
Wpig01	braker	mRNA	347400	349261	0.84	+	.	ID=g6231.t1;Parent=g6231
Wpig01	braker	exon	347400	348063	.	+	.	ID=g6231.t1.exon1;Parent=g6231.t1
Wpig01	braker	exon	348459	349261	.	+	.	ID=g6231.t1.exon2;Parent=g6231.t1
Wpig01	braker	CDS	347400	348063	0.84	+	0	ID=g6231.t1.CDS1;Parent=g6231.t1
Wpig01	braker	CDS	348459	349261	1	+	2	ID=g6231.t1.CDS2;Parent=g6231.t1
Wpig01	braker	intron	348064	348458	1	+	.	ID=g6231.t1.intron1;Parent=g6231.t1
Wpig01	braker	start_codon	347400	347402	.	+	0	ID=g6231.t1.start1;Parent=g6231.t1
Wpig01	braker	stop_codon	349259	349261	.	+	0	ID=g6231.t1.stop1;Parent=g6231.t1
Wpig01	braker	gene	354643	359364	0.41	+	.	ID=g6232
Wpig01	braker	mRNA	354643	359364	0.41	+	.	ID=g6232.t1;Parent=g6232
Wpig01	braker	exon	354643	354750	.	+	.	ID=g6232.t1.exon1;Parent=g6232.t1
Wpig01	braker	exon	355779	355884	.	+	.	ID=g6232.t1.exon2;Parent=g6232.t1
Wpig01	braker	exon	356752	356869	.	+	.	ID=g6232.t1.exon3;Parent=g6232.t1
Wpig01	braker	exon	357979	358169	.	+	.	ID=g6232.t1.exon4;Parent=g6232.t1
Wpig01	braker	exon	359255	359364	.	+	.	ID=g6232.t1.exon5;Parent=g6232.t1
Wpig01	braker	CDS	354643	354750	0.99	+	0	ID=g6232.t1.CDS1;Parent=g6232.t1
Wpig01	braker	CDS	355779	355884	0.8	+	0	ID=g6232.t1.CDS2;Parent=g6232.t1
Wpig01	braker	CDS	356752	356869	0.42	+	2	ID=g6232.t1.CDS3;Parent=g6232.t1
Wpig01	braker	CDS	357979	358169	1	+	1	ID=g6232.t1.CDS4;Parent=g6232.t1
Wpig01	braker	CDS	359255	359364	1	+	2	ID=g6232.t1.CDS5;Parent=g6232.t1
Wpig01	braker	intron	354751	355778	1	+	.	ID=g6232.t1.intron1;Parent=g6232.t1
Wpig01	braker	intron	355885	356751	0.58	+	.	ID=g6232.t1.intron2;Parent=g6232.t1
Wpig01	braker	intron	356870	357978	0.43	+	.	ID=g6232.t1.intron3;Parent=g6232.t1
Wpig01	braker	intron	358170	359254	1	+	.	ID=g6232.t1.intron4;Parent=g6232.t1
Wpig01	braker	start_codon	354643	354645	.	+	0	ID=g6232.t1.start1;Parent=g6232.t1
Wpig01	braker	stop_codon	359362	359364	.	+	0	ID=g6232.t1.stop1;Parent=g6232.t1
Wpig01	braker	gene	361341	363441	0.29	-	.	ID=g6233
Wpig01	braker	mRNA	361341	363441	0.29	-	.	ID=g6233.t1;Parent=g6233
Wpig01	braker	exon	361341	361583	.	-	.	ID=g6233.t1.exon1;Parent=g6233.t1
Wpig01	braker	exon	361654	362004	.	-	.	ID=g6233.t1.exon2;Parent=g6233.t1
Wpig01	braker	exon	362470	362537	.	-	.	ID=g6233.t1.exon3;Parent=g6233.t1
Wpig01	braker	exon	362806	363125	.	-	.	ID=g6233.t1.exon4;Parent=g6233.t1
Wpig01	braker	exon	363428	363441	.	-	.	ID=g6233.t1.exon5;Parent=g6233.t1
Wpig01	braker	CDS	361341	361583	1	-	0	ID=g6233.t1.CDS1;Parent=g6233.t1
Wpig01	braker	CDS	361654	362004	1	-	0	ID=g6233.t1.CDS2;Parent=g6233.t1
Wpig01	braker	CDS	362470	362537	0.65	-	2	ID=g6233.t1.CDS3;Parent=g6233.t1
Wpig01	braker	CDS	362806	363125	1	-	1	ID=g6233.t1.CDS4;Parent=g6233.t1
Wpig01	braker	CDS	363428	363441	1	-	0	ID=g6233.t1.CDS5;Parent=g6233.t1
Wpig01	braker	intron	361584	361653	1	-	.	ID=g6233.t1.intron1;Parent=g6233.t1
Wpig01	braker	intron	362005	362469	0.29	-	.	ID=g6233.t1.intron2;Parent=g6233.t1
Wpig01	braker	intron	362538	362805	1	-	.	ID=g6233.t1.intron3;Parent=g6233.t1
Wpig01	braker	intron	363126	363427	1	-	.	ID=g6233.t1.intron4;Parent=g6233.t1
Wpig01	braker	start_codon	363439	363441	.	-	0	ID=g6233.t1.start1;Parent=g6233.t1
Wpig01	braker	stop_codon	361341	361343	.	-	0	ID=g6233.t1.stop1;Parent=g6233.t1
Wpig01	braker	gene	363978	371172	0.58	+	.	ID=g6234
Wpig01	braker	mRNA	363978	371172	0.58	+	.	ID=g6234.t1;Parent=g6234
Wpig01	braker	exon	363978	364007	.	+	.	ID=g6234.t1.exon1;Parent=g6234.t1
Wpig01	braker	exon	364291	364423	.	+	.	ID=g6234.t1.exon2;Parent=g6234.t1
Wpig01	braker	exon	364639	364910	.	+	.	ID=g6234.t1.exon3;Parent=g6234.t1
Wpig01	braker	exon	365377	365484	.	+	.	ID=g6234.t1.exon4;Parent=g6234.t1
Wpig01	braker	exon	365575	365877	.	+	.	ID=g6234.t1.exon5;Parent=g6234.t1
Wpig01	braker	exon	366004	366705	.	+	.	ID=g6234.t1.exon6;Parent=g6234.t1
Wpig01	braker	exon	367232	367375	.	+	.	ID=g6234.t1.exon7;Parent=g6234.t1
Wpig01	braker	exon	367765	367865	.	+	.	ID=g6234.t1.exon8;Parent=g6234.t1
Wpig01	braker	exon	368453	368552	.	+	.	ID=g6234.t1.exon9;Parent=g6234.t1
Wpig01	braker	exon	368889	369027	.	+	.	ID=g6234.t1.exon10;Parent=g6234.t1
Wpig01	braker	exon	369194	369361	.	+	.	ID=g6234.t1.exon11;Parent=g6234.t1
Wpig01	braker	exon	369533	369705	.	+	.	ID=g6234.t1.exon12;Parent=g6234.t1
Wpig01	braker	exon	369915	370106	.	+	.	ID=g6234.t1.exon13;Parent=g6234.t1
Wpig01	braker	exon	370239	370325	.	+	.	ID=g6234.t1.exon14;Parent=g6234.t1
Wpig01	braker	exon	370536	370643	.	+	.	ID=g6234.t1.exon15;Parent=g6234.t1
Wpig01	braker	exon	370711	370889	.	+	.	ID=g6234.t1.exon16;Parent=g6234.t1
Wpig01	braker	exon	371052	371172	.	+	.	ID=g6234.t1.exon17;Parent=g6234.t1
Wpig01	braker	CDS	363978	364007	0.96	+	0	ID=g6234.t1.CDS1;Parent=g6234.t1
Wpig01	braker	CDS	364291	364423	0.96	+	0	ID=g6234.t1.CDS2;Parent=g6234.t1
Wpig01	braker	CDS	364639	364910	1	+	2	ID=g6234.t1.CDS3;Parent=g6234.t1
Wpig01	braker	CDS	365377	365484	1	+	0	ID=g6234.t1.CDS4;Parent=g6234.t1
Wpig01	braker	CDS	365575	365877	1	+	0	ID=g6234.t1.CDS5;Parent=g6234.t1
Wpig01	braker	CDS	366004	366705	1	+	0	ID=g6234.t1.CDS6;Parent=g6234.t1
Wpig01	braker	CDS	367232	367375	0.89	+	0	ID=g6234.t1.CDS7;Parent=g6234.t1
Wpig01	braker	CDS	367765	367865	0.76	+	0	ID=g6234.t1.CDS8;Parent=g6234.t1
Wpig01	braker	CDS	368453	368552	1	+	1	ID=g6234.t1.CDS9;Parent=g6234.t1
Wpig01	braker	CDS	368889	369027	0.88	+	0	ID=g6234.t1.CDS10;Parent=g6234.t1
Wpig01	braker	CDS	369194	369361	1	+	2	ID=g6234.t1.CDS11;Parent=g6234.t1
Wpig01	braker	CDS	369533	369705	1	+	2	ID=g6234.t1.CDS12;Parent=g6234.t1
Wpig01	braker	CDS	369915	370106	0.99	+	0	ID=g6234.t1.CDS13;Parent=g6234.t1
Wpig01	braker	CDS	370239	370325	1	+	0	ID=g6234.t1.CDS14;Parent=g6234.t1
Wpig01	braker	CDS	370536	370643	1	+	0	ID=g6234.t1.CDS15;Parent=g6234.t1
Wpig01	braker	CDS	370711	370889	1	+	0	ID=g6234.t1.CDS16;Parent=g6234.t1
Wpig01	braker	CDS	371052	371172	1	+	1	ID=g6234.t1.CDS17;Parent=g6234.t1
Wpig01	braker	intron	364008	364290	0.96	+	.	ID=g6234.t1.intron1;Parent=g6234.t1
Wpig01	braker	intron	364424	364638	1	+	.	ID=g6234.t1.intron2;Parent=g6234.t1
Wpig01	braker	intron	364911	365376	1	+	.	ID=g6234.t1.intron3;Parent=g6234.t1
Wpig01	braker	intron	365485	365574	1	+	.	ID=g6234.t1.intron4;Parent=g6234.t1
Wpig01	braker	intron	365878	366003	1	+	.	ID=g6234.t1.intron5;Parent=g6234.t1
Wpig01	braker	intron	366706	367231	0.89	+	.	ID=g6234.t1.intron6;Parent=g6234.t1
Wpig01	braker	intron	367376	367764	1	+	.	ID=g6234.t1.intron7;Parent=g6234.t1
Wpig01	braker	intron	367866	368452	0.76	+	.	ID=g6234.t1.intron8;Parent=g6234.t1
Wpig01	braker	intron	368553	368888	1	+	.	ID=g6234.t1.intron9;Parent=g6234.t1
Wpig01	braker	intron	369028	369193	0.88	+	.	ID=g6234.t1.intron10;Parent=g6234.t1
Wpig01	braker	intron	369362	369532	1	+	.	ID=g6234.t1.intron11;Parent=g6234.t1
Wpig01	braker	intron	369706	369914	0.99	+	.	ID=g6234.t1.intron12;Parent=g6234.t1
Wpig01	braker	intron	370107	370238	1	+	.	ID=g6234.t1.intron13;Parent=g6234.t1
Wpig01	braker	intron	370326	370535	1	+	.	ID=g6234.t1.intron14;Parent=g6234.t1
Wpig01	braker	intron	370644	370710	1	+	.	ID=g6234.t1.intron15;Parent=g6234.t1
Wpig01	braker	intron	370890	371051	1	+	.	ID=g6234.t1.intron16;Parent=g6234.t1
Wpig01	braker	start_codon	363978	363980	.	+	0	ID=g6234.t1.start1;Parent=g6234.t1
Wpig01	braker	stop_codon	371170	371172	.	+	0	ID=g6234.t1.stop1;Parent=g6234.t1
Wpig01	braker	gene	371633	380929	0.56	-	.	ID=g6235
Wpig01	braker	mRNA	371633	380929	0.27	-	.	ID=g6235.t1;Parent=g6235
Wpig01	braker	exon	371633	371830	.	-	.	ID=g6235.t1.exon1;Parent=g6235.t1
Wpig01	braker	exon	371919	372016	.	-	.	ID=g6235.t1.exon2;Parent=g6235.t1
Wpig01	braker	exon	372197	372341	.	-	.	ID=g6235.t1.exon3;Parent=g6235.t1
Wpig01	braker	exon	372816	372865	.	-	.	ID=g6235.t1.exon4;Parent=g6235.t1
Wpig01	braker	exon	373135	373235	.	-	.	ID=g6235.t1.exon5;Parent=g6235.t1
Wpig01	braker	exon	373907	374039	.	-	.	ID=g6235.t1.exon6;Parent=g6235.t1
Wpig01	braker	exon	374222	374266	.	-	.	ID=g6235.t1.exon7;Parent=g6235.t1
Wpig01	braker	exon	374816	374872	.	-	.	ID=g6235.t1.exon8;Parent=g6235.t1
Wpig01	braker	exon	375273	376558	.	-	.	ID=g6235.t1.exon9;Parent=g6235.t1
Wpig01	braker	exon	376914	377055	.	-	.	ID=g6235.t1.exon10;Parent=g6235.t1
Wpig01	braker	exon	377341	377488	.	-	.	ID=g6235.t1.exon11;Parent=g6235.t1
Wpig01	braker	exon	377758	377975	.	-	.	ID=g6235.t1.exon12;Parent=g6235.t1
Wpig01	braker	exon	378189	378263	.	-	.	ID=g6235.t1.exon13;Parent=g6235.t1
Wpig01	braker	exon	378484	378609	.	-	.	ID=g6235.t1.exon14;Parent=g6235.t1
Wpig01	braker	exon	378797	378961	.	-	.	ID=g6235.t1.exon15;Parent=g6235.t1
Wpig01	braker	exon	379269	379377	.	-	.	ID=g6235.t1.exon16;Parent=g6235.t1
Wpig01	braker	exon	379632	379990	.	-	.	ID=g6235.t1.exon17;Parent=g6235.t1
Wpig01	braker	exon	380389	380929	.	-	.	ID=g6235.t1.exon18;Parent=g6235.t1
Wpig01	braker	CDS	371633	371830	1	-	0	ID=g6235.t1.CDS1;Parent=g6235.t1
Wpig01	braker	CDS	371919	372016	1	-	2	ID=g6235.t1.CDS2;Parent=g6235.t1
Wpig01	braker	CDS	372197	372341	1	-	0	ID=g6235.t1.CDS3;Parent=g6235.t1
Wpig01	braker	CDS	372816	372865	1	-	2	ID=g6235.t1.CDS4;Parent=g6235.t1
Wpig01	braker	CDS	373135	373235	1	-	1	ID=g6235.t1.CDS5;Parent=g6235.t1
Wpig01	braker	CDS	373907	374039	1	-	2	ID=g6235.t1.CDS6;Parent=g6235.t1
Wpig01	braker	CDS	374222	374266	0.94	-	2	ID=g6235.t1.CDS7;Parent=g6235.t1
Wpig01	braker	CDS	374816	374872	0.77	-	2	ID=g6235.t1.CDS8;Parent=g6235.t1
Wpig01	braker	CDS	375273	376558	0.28	-	1	ID=g6235.t1.CDS9;Parent=g6235.t1
Wpig01	braker	CDS	376914	377055	0.53	-	2	ID=g6235.t1.CDS10;Parent=g6235.t1
Wpig01	braker	CDS	377341	377488	1	-	0	ID=g6235.t1.CDS11;Parent=g6235.t1
Wpig01	braker	CDS	377758	377975	1	-	2	ID=g6235.t1.CDS12;Parent=g6235.t1
Wpig01	braker	CDS	378189	378263	1	-	2	ID=g6235.t1.CDS13;Parent=g6235.t1
Wpig01	braker	CDS	378484	378609	1	-	2	ID=g6235.t1.CDS14;Parent=g6235.t1
Wpig01	braker	CDS	378797	378961	1	-	2	ID=g6235.t1.CDS15;Parent=g6235.t1
Wpig01	braker	CDS	379269	379377	1	-	0	ID=g6235.t1.CDS16;Parent=g6235.t1
Wpig01	braker	CDS	379632	379990	0.98	-	2	ID=g6235.t1.CDS17;Parent=g6235.t1
Wpig01	braker	CDS	380389	380929	0.98	-	0	ID=g6235.t1.CDS18;Parent=g6235.t1
Wpig01	braker	intron	371831	371918	1	-	.	ID=g6235.t1.intron1;Parent=g6235.t1
Wpig01	braker	intron	372017	372196	1	-	.	ID=g6235.t1.intron2;Parent=g6235.t1
Wpig01	braker	intron	372342	372815	1	-	.	ID=g6235.t1.intron3;Parent=g6235.t1
Wpig01	braker	intron	372866	373134	1	-	.	ID=g6235.t1.intron4;Parent=g6235.t1
Wpig01	braker	intron	373236	373906	1	-	.	ID=g6235.t1.intron5;Parent=g6235.t1
Wpig01	braker	intron	374040	374221	1	-	.	ID=g6235.t1.intron6;Parent=g6235.t1
Wpig01	braker	intron	374267	374815	0.76	-	.	ID=g6235.t1.intron7;Parent=g6235.t1
Wpig01	braker	intron	374873	375272	0.75	-	.	ID=g6235.t1.intron8;Parent=g6235.t1
Wpig01	braker	intron	376559	376913	0.37	-	.	ID=g6235.t1.intron9;Parent=g6235.t1
Wpig01	braker	intron	377056	377340	1	-	.	ID=g6235.t1.intron10;Parent=g6235.t1
Wpig01	braker	intron	377489	377757	1	-	.	ID=g6235.t1.intron11;Parent=g6235.t1
Wpig01	braker	intron	377976	378188	1	-	.	ID=g6235.t1.intron12;Parent=g6235.t1
Wpig01	braker	intron	378264	378483	1	-	.	ID=g6235.t1.intron13;Parent=g6235.t1
Wpig01	braker	intron	378610	378796	1	-	.	ID=g6235.t1.intron14;Parent=g6235.t1
Wpig01	braker	intron	378962	379268	1	-	.	ID=g6235.t1.intron15;Parent=g6235.t1
Wpig01	braker	intron	379378	379631	0.98	-	.	ID=g6235.t1.intron16;Parent=g6235.t1
Wpig01	braker	intron	379991	380388	1	-	.	ID=g6235.t1.intron17;Parent=g6235.t1
Wpig01	braker	start_codon	380927	380929	.	-	0	ID=g6235.t1.start1;Parent=g6235.t1
Wpig01	braker	stop_codon	371633	371635	.	-	0	ID=g6235.t1.stop1;Parent=g6235.t1
Wpig01	braker	mRNA	371633	380929	0.29	-	.	ID=g6235.t2;Parent=g6235
Wpig01	braker	exon	371633	371830	.	-	.	ID=g6235.t2.exon1;Parent=g6235.t2
Wpig01	braker	exon	371919	372016	.	-	.	ID=g6235.t2.exon2;Parent=g6235.t2
Wpig01	braker	exon	372197	372341	.	-	.	ID=g6235.t2.exon3;Parent=g6235.t2
Wpig01	braker	exon	372816	372865	.	-	.	ID=g6235.t2.exon4;Parent=g6235.t2
Wpig01	braker	exon	373135	373235	.	-	.	ID=g6235.t2.exon5;Parent=g6235.t2
Wpig01	braker	exon	373907	374039	.	-	.	ID=g6235.t2.exon6;Parent=g6235.t2
Wpig01	braker	exon	374222	374266	.	-	.	ID=g6235.t2.exon7;Parent=g6235.t2
Wpig01	braker	exon	374816	374872	.	-	.	ID=g6235.t2.exon8;Parent=g6235.t2
Wpig01	braker	exon	375273	376558	.	-	.	ID=g6235.t2.exon9;Parent=g6235.t2
Wpig01	braker	exon	376914	377055	.	-	.	ID=g6235.t2.exon10;Parent=g6235.t2
Wpig01	braker	exon	377341	377485	.	-	.	ID=g6235.t2.exon11;Parent=g6235.t2
Wpig01	braker	exon	377758	377975	.	-	.	ID=g6235.t2.exon12;Parent=g6235.t2
Wpig01	braker	exon	378189	378263	.	-	.	ID=g6235.t2.exon13;Parent=g6235.t2
Wpig01	braker	exon	378484	378609	.	-	.	ID=g6235.t2.exon14;Parent=g6235.t2
Wpig01	braker	exon	378797	378961	.	-	.	ID=g6235.t2.exon15;Parent=g6235.t2
Wpig01	braker	exon	379269	379377	.	-	.	ID=g6235.t2.exon16;Parent=g6235.t2
Wpig01	braker	exon	379632	379990	.	-	.	ID=g6235.t2.exon17;Parent=g6235.t2
Wpig01	braker	exon	380389	380929	.	-	.	ID=g6235.t2.exon18;Parent=g6235.t2
Wpig01	braker	CDS	371633	371830	0.99	-	0	ID=g6235.t2.CDS1;Parent=g6235.t2
Wpig01	braker	CDS	371919	372016	1	-	2	ID=g6235.t2.CDS2;Parent=g6235.t2
Wpig01	braker	CDS	372197	372341	1	-	0	ID=g6235.t2.CDS3;Parent=g6235.t2
Wpig01	braker	CDS	372816	372865	1	-	2	ID=g6235.t2.CDS4;Parent=g6235.t2
Wpig01	braker	CDS	373135	373235	1	-	1	ID=g6235.t2.CDS5;Parent=g6235.t2
Wpig01	braker	CDS	373907	374039	1	-	2	ID=g6235.t2.CDS6;Parent=g6235.t2
Wpig01	braker	CDS	374222	374266	0.94	-	2	ID=g6235.t2.CDS7;Parent=g6235.t2
Wpig01	braker	CDS	374816	374872	0.8	-	2	ID=g6235.t2.CDS8;Parent=g6235.t2
Wpig01	braker	CDS	375273	376558	0.3	-	1	ID=g6235.t2.CDS9;Parent=g6235.t2
Wpig01	braker	CDS	376914	377055	0.61	-	2	ID=g6235.t2.CDS10;Parent=g6235.t2
Wpig01	braker	CDS	377341	377485	1	-	0	ID=g6235.t2.CDS11;Parent=g6235.t2
Wpig01	braker	CDS	377758	377975	1	-	2	ID=g6235.t2.CDS12;Parent=g6235.t2
Wpig01	braker	CDS	378189	378263	0.98	-	2	ID=g6235.t2.CDS13;Parent=g6235.t2
Wpig01	braker	CDS	378484	378609	1	-	2	ID=g6235.t2.CDS14;Parent=g6235.t2
Wpig01	braker	CDS	378797	378961	1	-	2	ID=g6235.t2.CDS15;Parent=g6235.t2
Wpig01	braker	CDS	379269	379377	1	-	0	ID=g6235.t2.CDS16;Parent=g6235.t2
Wpig01	braker	CDS	379632	379990	0.99	-	2	ID=g6235.t2.CDS17;Parent=g6235.t2
Wpig01	braker	CDS	380389	380929	0.99	-	0	ID=g6235.t2.CDS18;Parent=g6235.t2
Wpig01	braker	intron	371831	371918	1	-	.	ID=g6235.t2.intron1;Parent=g6235.t2
Wpig01	braker	intron	372017	372196	1	-	.	ID=g6235.t2.intron2;Parent=g6235.t2
Wpig01	braker	intron	372342	372815	1	-	.	ID=g6235.t2.intron3;Parent=g6235.t2
Wpig01	braker	intron	372866	373134	1	-	.	ID=g6235.t2.intron4;Parent=g6235.t2
Wpig01	braker	intron	373236	373906	1	-	.	ID=g6235.t2.intron5;Parent=g6235.t2
Wpig01	braker	intron	374040	374221	1	-	.	ID=g6235.t2.intron6;Parent=g6235.t2
Wpig01	braker	intron	374267	374815	0.8	-	.	ID=g6235.t2.intron7;Parent=g6235.t2
Wpig01	braker	intron	374873	375272	0.8	-	.	ID=g6235.t2.intron8;Parent=g6235.t2
Wpig01	braker	intron	376559	376913	0.41	-	.	ID=g6235.t2.intron9;Parent=g6235.t2
Wpig01	braker	intron	377056	377340	1	-	.	ID=g6235.t2.intron10;Parent=g6235.t2
Wpig01	braker	intron	377486	377757	1	-	.	ID=g6235.t2.intron11;Parent=g6235.t2
Wpig01	braker	intron	377976	378188	1	-	.	ID=g6235.t2.intron12;Parent=g6235.t2
Wpig01	braker	intron	378264	378483	0.98	-	.	ID=g6235.t2.intron13;Parent=g6235.t2
Wpig01	braker	intron	378610	378796	1	-	.	ID=g6235.t2.intron14;Parent=g6235.t2
Wpig01	braker	intron	378962	379268	1	-	.	ID=g6235.t2.intron15;Parent=g6235.t2
Wpig01	braker	intron	379378	379631	1	-	.	ID=g6235.t2.intron16;Parent=g6235.t2
Wpig01	braker	intron	379991	380388	0.99	-	.	ID=g6235.t2.intron17;Parent=g6235.t2
Wpig01	braker	start_codon	380927	380929	.	-	0	ID=g6235.t2.start1;Parent=g6235.t2
Wpig01	braker	stop_codon	371633	371635	.	-	0	ID=g6235.t2.stop1;Parent=g6235.t2
Wpig01	braker	gene	382612	384345	0.95	+	.	ID=g6236
Wpig01	braker	mRNA	382612	384345	0.95	+	.	ID=g6236.t1;Parent=g6236
Wpig01	braker	exon	382612	383624	.	+	.	ID=g6236.t1.exon1;Parent=g6236.t1
Wpig01	braker	exon	384240	384345	.	+	.	ID=g6236.t1.exon2;Parent=g6236.t1
Wpig01	braker	CDS	382612	383624	0.95	+	0	ID=g6236.t1.CDS1;Parent=g6236.t1
Wpig01	braker	CDS	384240	384345	1	+	1	ID=g6236.t1.CDS2;Parent=g6236.t1
Wpig01	braker	intron	383625	384239	1	+	.	ID=g6236.t1.intron1;Parent=g6236.t1
Wpig01	braker	start_codon	382612	382614	.	+	0	ID=g6236.t1.start1;Parent=g6236.t1
Wpig01	braker	stop_codon	384343	384345	.	+	0	ID=g6236.t1.stop1;Parent=g6236.t1
Wpig01	braker	gene	385186	390003	0.87	+	.	ID=g6237
Wpig01	braker	mRNA	385186	390003	0.87	+	.	ID=g6237.t1;Parent=g6237
Wpig01	braker	exon	385186	385242	.	+	.	ID=g6237.t1.exon1;Parent=g6237.t1
Wpig01	braker	exon	386908	386952	.	+	.	ID=g6237.t1.exon2;Parent=g6237.t1
Wpig01	braker	exon	387109	387237	.	+	.	ID=g6237.t1.exon3;Parent=g6237.t1
Wpig01	braker	exon	387625	387734	.	+	.	ID=g6237.t1.exon4;Parent=g6237.t1
Wpig01	braker	exon	387945	388048	.	+	.	ID=g6237.t1.exon5;Parent=g6237.t1
Wpig01	braker	exon	389801	390003	.	+	.	ID=g6237.t1.exon6;Parent=g6237.t1
Wpig01	braker	CDS	385186	385242	0.91	+	0	ID=g6237.t1.CDS1;Parent=g6237.t1
Wpig01	braker	CDS	386908	386952	1	+	0	ID=g6237.t1.CDS2;Parent=g6237.t1
Wpig01	braker	CDS	387109	387237	1	+	0	ID=g6237.t1.CDS3;Parent=g6237.t1
Wpig01	braker	CDS	387625	387734	1	+	0	ID=g6237.t1.CDS4;Parent=g6237.t1
Wpig01	braker	CDS	387945	388048	1	+	1	ID=g6237.t1.CDS5;Parent=g6237.t1
Wpig01	braker	CDS	389801	390003	0.98	+	2	ID=g6237.t1.CDS6;Parent=g6237.t1
Wpig01	braker	intron	385243	386907	0.91	+	.	ID=g6237.t1.intron1;Parent=g6237.t1
Wpig01	braker	intron	386953	387108	1	+	.	ID=g6237.t1.intron2;Parent=g6237.t1
Wpig01	braker	intron	387238	387624	1	+	.	ID=g6237.t1.intron3;Parent=g6237.t1
Wpig01	braker	intron	387735	387944	1	+	.	ID=g6237.t1.intron4;Parent=g6237.t1
Wpig01	braker	intron	388049	389800	1	+	.	ID=g6237.t1.intron5;Parent=g6237.t1
Wpig01	braker	start_codon	385186	385188	.	+	0	ID=g6237.t1.start1;Parent=g6237.t1
Wpig01	braker	stop_codon	390001	390003	.	+	0	ID=g6237.t1.stop1;Parent=g6237.t1
Wpig01	braker	gene	390601	391009	0.94	-	.	ID=g6238
Wpig01	braker	mRNA	390601	391009	0.94	-	.	ID=g6238.t1;Parent=g6238
Wpig01	braker	exon	390601	390688	.	-	.	ID=g6238.t1.exon1;Parent=g6238.t1
Wpig01	braker	exon	390819	391009	.	-	.	ID=g6238.t1.exon2;Parent=g6238.t1
Wpig01	braker	CDS	390601	390688	0.96	-	1	ID=g6238.t1.CDS1;Parent=g6238.t1
Wpig01	braker	CDS	390819	391009	0.94	-	0	ID=g6238.t1.CDS2;Parent=g6238.t1
Wpig01	braker	intron	390689	390818	0.96	-	.	ID=g6238.t1.intron1;Parent=g6238.t1
Wpig01	braker	start_codon	391007	391009	.	-	0	ID=g6238.t1.start1;Parent=g6238.t1
Wpig01	braker	stop_codon	390601	390603	.	-	0	ID=g6238.t1.stop1;Parent=g6238.t1
Wpig01	braker	gene	392018	396661	1	+	.	ID=g6239
Wpig01	braker	mRNA	392018	396661	1	+	.	ID=g6239.t1;Parent=g6239
Wpig01	braker	exon	392018	392030	.	+	.	ID=g6239.t1.exon1;Parent=g6239.t1
Wpig01	braker	exon	392240	392305	.	+	.	ID=g6239.t1.exon2;Parent=g6239.t1
Wpig01	braker	exon	392832	392929	.	+	.	ID=g6239.t1.exon3;Parent=g6239.t1
Wpig01	braker	exon	393704	393872	.	+	.	ID=g6239.t1.exon4;Parent=g6239.t1
Wpig01	braker	exon	394137	394412	.	+	.	ID=g6239.t1.exon5;Parent=g6239.t1
Wpig01	braker	exon	394886	395050	.	+	.	ID=g6239.t1.exon6;Parent=g6239.t1
Wpig01	braker	exon	395164	395288	.	+	.	ID=g6239.t1.exon7;Parent=g6239.t1
Wpig01	braker	exon	395553	395689	.	+	.	ID=g6239.t1.exon8;Parent=g6239.t1
Wpig01	braker	exon	396385	396661	.	+	.	ID=g6239.t1.exon9;Parent=g6239.t1
Wpig01	braker	CDS	392018	392030	1	+	0	ID=g6239.t1.CDS1;Parent=g6239.t1
Wpig01	braker	CDS	392240	392305	1	+	2	ID=g6239.t1.CDS2;Parent=g6239.t1
Wpig01	braker	CDS	392832	392929	1	+	2	ID=g6239.t1.CDS3;Parent=g6239.t1
Wpig01	braker	CDS	393704	393872	1	+	0	ID=g6239.t1.CDS4;Parent=g6239.t1
Wpig01	braker	CDS	394137	394412	1	+	2	ID=g6239.t1.CDS5;Parent=g6239.t1
Wpig01	braker	CDS	394886	395050	1	+	2	ID=g6239.t1.CDS6;Parent=g6239.t1
Wpig01	braker	CDS	395164	395288	1	+	2	ID=g6239.t1.CDS7;Parent=g6239.t1
Wpig01	braker	CDS	395553	395689	1	+	0	ID=g6239.t1.CDS8;Parent=g6239.t1
Wpig01	braker	CDS	396385	396661	1	+	1	ID=g6239.t1.CDS9;Parent=g6239.t1
Wpig01	braker	intron	392031	392239	1	+	.	ID=g6239.t1.intron1;Parent=g6239.t1
Wpig01	braker	intron	392306	392831	1	+	.	ID=g6239.t1.intron2;Parent=g6239.t1
Wpig01	braker	intron	392930	393703	1	+	.	ID=g6239.t1.intron3;Parent=g6239.t1
Wpig01	braker	intron	393873	394136	1	+	.	ID=g6239.t1.intron4;Parent=g6239.t1
Wpig01	braker	intron	394413	394885	1	+	.	ID=g6239.t1.intron5;Parent=g6239.t1
Wpig01	braker	intron	395051	395163	1	+	.	ID=g6239.t1.intron6;Parent=g6239.t1
Wpig01	braker	intron	395289	395552	1	+	.	ID=g6239.t1.intron7;Parent=g6239.t1
Wpig01	braker	intron	395690	396384	1	+	.	ID=g6239.t1.intron8;Parent=g6239.t1
Wpig01	braker	start_codon	392018	392020	.	+	0	ID=g6239.t1.start1;Parent=g6239.t1
Wpig01	braker	stop_codon	396659	396661	.	+	0	ID=g6239.t1.stop1;Parent=g6239.t1
Wpig01	braker	gene	398033	398269	0.36	-	.	ID=g6240
Wpig01	braker	mRNA	398033	398269	0.36	-	.	ID=g6240.t1;Parent=g6240
Wpig01	braker	exon	398033	398269	.	-	.	ID=g6240.t1.exon1;Parent=g6240.t1
Wpig01	braker	CDS	398033	398269	0.36	-	0	ID=g6240.t1.CDS1;Parent=g6240.t1
Wpig01	braker	start_codon	398267	398269	.	-	0	ID=g6240.t1.start1;Parent=g6240.t1
Wpig01	braker	stop_codon	398033	398035	.	-	0	ID=g6240.t1.stop1;Parent=g6240.t1
Wpig01	braker	gene	400528	404463	0.64	+	.	ID=g6241
Wpig01	braker	mRNA	400528	404463	0.64	+	.	ID=g6241.t1;Parent=g6241
Wpig01	braker	exon	400528	400794	.	+	.	ID=g6241.t1.exon1;Parent=g6241.t1
Wpig01	braker	exon	402225	402310	.	+	.	ID=g6241.t1.exon2;Parent=g6241.t1
Wpig01	braker	exon	402541	402835	.	+	.	ID=g6241.t1.exon3;Parent=g6241.t1
Wpig01	braker	exon	403248	403349	.	+	.	ID=g6241.t1.exon4;Parent=g6241.t1
Wpig01	braker	exon	403801	403831	.	+	.	ID=g6241.t1.exon5;Parent=g6241.t1
Wpig01	braker	exon	404300	404463	.	+	.	ID=g6241.t1.exon6;Parent=g6241.t1
Wpig01	braker	CDS	400528	400794	0.64	+	0	ID=g6241.t1.CDS1;Parent=g6241.t1
Wpig01	braker	CDS	402225	402310	0.98	+	0	ID=g6241.t1.CDS2;Parent=g6241.t1
Wpig01	braker	CDS	402541	402835	1	+	1	ID=g6241.t1.CDS3;Parent=g6241.t1
Wpig01	braker	CDS	403248	403349	1	+	0	ID=g6241.t1.CDS4;Parent=g6241.t1
Wpig01	braker	CDS	403801	403831	1	+	0	ID=g6241.t1.CDS5;Parent=g6241.t1
Wpig01	braker	CDS	404300	404463	1	+	2	ID=g6241.t1.CDS6;Parent=g6241.t1
Wpig01	braker	intron	400795	402224	0.89	+	.	ID=g6241.t1.intron1;Parent=g6241.t1
Wpig01	braker	intron	402311	402540	0.98	+	.	ID=g6241.t1.intron2;Parent=g6241.t1
Wpig01	braker	intron	402836	403247	1	+	.	ID=g6241.t1.intron3;Parent=g6241.t1
Wpig01	braker	intron	403350	403800	1	+	.	ID=g6241.t1.intron4;Parent=g6241.t1
Wpig01	braker	intron	403832	404299	1	+	.	ID=g6241.t1.intron5;Parent=g6241.t1
Wpig01	braker	start_codon	400528	400530	.	+	0	ID=g6241.t1.start1;Parent=g6241.t1
Wpig01	braker	stop_codon	404461	404463	.	+	0	ID=g6241.t1.stop1;Parent=g6241.t1
Wpig01	braker	gene	405022	406669	1	+	.	ID=g6242
Wpig01	braker	mRNA	405022	406669	1	+	.	ID=g6242.t1;Parent=g6242
Wpig01	braker	exon	405022	405090	.	+	.	ID=g6242.t1.exon1;Parent=g6242.t1
Wpig01	braker	exon	405344	405438	.	+	.	ID=g6242.t1.exon2;Parent=g6242.t1
Wpig01	braker	exon	405560	405866	.	+	.	ID=g6242.t1.exon3;Parent=g6242.t1
Wpig01	braker	exon	405996	406103	.	+	.	ID=g6242.t1.exon4;Parent=g6242.t1
Wpig01	braker	exon	406212	406272	.	+	.	ID=g6242.t1.exon5;Parent=g6242.t1
Wpig01	braker	exon	406359	406669	.	+	.	ID=g6242.t1.exon6;Parent=g6242.t1
Wpig01	braker	CDS	405022	405090	1	+	0	ID=g6242.t1.CDS1;Parent=g6242.t1
Wpig01	braker	CDS	405344	405438	1	+	0	ID=g6242.t1.CDS2;Parent=g6242.t1
Wpig01	braker	CDS	405560	405866	1	+	1	ID=g6242.t1.CDS3;Parent=g6242.t1
Wpig01	braker	CDS	405996	406103	1	+	0	ID=g6242.t1.CDS4;Parent=g6242.t1
Wpig01	braker	CDS	406212	406272	1	+	0	ID=g6242.t1.CDS5;Parent=g6242.t1
Wpig01	braker	CDS	406359	406669	1	+	2	ID=g6242.t1.CDS6;Parent=g6242.t1
Wpig01	braker	intron	405091	405343	1	+	.	ID=g6242.t1.intron1;Parent=g6242.t1
Wpig01	braker	intron	405439	405559	1	+	.	ID=g6242.t1.intron2;Parent=g6242.t1
Wpig01	braker	intron	405867	405995	1	+	.	ID=g6242.t1.intron3;Parent=g6242.t1
Wpig01	braker	intron	406104	406211	1	+	.	ID=g6242.t1.intron4;Parent=g6242.t1
Wpig01	braker	intron	406273	406358	1	+	.	ID=g6242.t1.intron5;Parent=g6242.t1
Wpig01	braker	start_codon	405022	405024	.	+	0	ID=g6242.t1.start1;Parent=g6242.t1
Wpig01	braker	stop_codon	406667	406669	.	+	0	ID=g6242.t1.stop1;Parent=g6242.t1
Wpig01	braker	gene	407436	409255	0.26	+	.	ID=g6243
Wpig01	braker	mRNA	407436	409255	0.26	+	.	ID=g6243.t1;Parent=g6243
Wpig01	braker	exon	407436	408040	.	+	.	ID=g6243.t1.exon1;Parent=g6243.t1
Wpig01	braker	exon	408106	408249	.	+	.	ID=g6243.t1.exon2;Parent=g6243.t1
Wpig01	braker	exon	408448	409255	.	+	.	ID=g6243.t1.exon3;Parent=g6243.t1
Wpig01	braker	CDS	407436	408040	0.69	+	0	ID=g6243.t1.CDS1;Parent=g6243.t1
Wpig01	braker	CDS	408106	408249	1	+	1	ID=g6243.t1.CDS2;Parent=g6243.t1
Wpig01	braker	CDS	408448	409255	0.41	+	1	ID=g6243.t1.CDS3;Parent=g6243.t1
Wpig01	braker	intron	408041	408105	1	+	.	ID=g6243.t1.intron1;Parent=g6243.t1
Wpig01	braker	intron	408250	408447	1	+	.	ID=g6243.t1.intron2;Parent=g6243.t1
Wpig01	braker	start_codon	407436	407438	.	+	0	ID=g6243.t1.start1;Parent=g6243.t1
Wpig01	braker	stop_codon	409253	409255	.	+	0	ID=g6243.t1.stop1;Parent=g6243.t1
Wpig01	braker	gene	409883	416179	0.99	-	.	ID=g6244
Wpig01	braker	mRNA	409883	416179	0.99	-	.	ID=g6244.t1;Parent=g6244
Wpig01	braker	exon	409883	410014	.	-	.	ID=g6244.t1.exon1;Parent=g6244.t1
Wpig01	braker	exon	410153	410253	.	-	.	ID=g6244.t1.exon2;Parent=g6244.t1
Wpig01	braker	exon	410334	410720	.	-	.	ID=g6244.t1.exon3;Parent=g6244.t1
Wpig01	braker	exon	410781	411997	.	-	.	ID=g6244.t1.exon4;Parent=g6244.t1
Wpig01	braker	exon	412101	413346	.	-	.	ID=g6244.t1.exon5;Parent=g6244.t1
Wpig01	braker	exon	413501	413644	.	-	.	ID=g6244.t1.exon6;Parent=g6244.t1
Wpig01	braker	exon	413860	414246	.	-	.	ID=g6244.t1.exon7;Parent=g6244.t1
Wpig01	braker	exon	414447	414578	.	-	.	ID=g6244.t1.exon8;Parent=g6244.t1
Wpig01	braker	exon	415705	416179	.	-	.	ID=g6244.t1.exon9;Parent=g6244.t1
Wpig01	braker	CDS	409883	410014	1	-	0	ID=g6244.t1.CDS1;Parent=g6244.t1
Wpig01	braker	CDS	410153	410253	1	-	2	ID=g6244.t1.CDS2;Parent=g6244.t1
Wpig01	braker	CDS	410334	410720	0.99	-	2	ID=g6244.t1.CDS3;Parent=g6244.t1
Wpig01	braker	CDS	410781	411997	1	-	1	ID=g6244.t1.CDS4;Parent=g6244.t1
Wpig01	braker	CDS	412101	413346	1	-	2	ID=g6244.t1.CDS5;Parent=g6244.t1
Wpig01	braker	CDS	413501	413644	1	-	2	ID=g6244.t1.CDS6;Parent=g6244.t1
Wpig01	braker	CDS	413860	414246	1	-	2	ID=g6244.t1.CDS7;Parent=g6244.t1
Wpig01	braker	CDS	414447	414578	1	-	2	ID=g6244.t1.CDS8;Parent=g6244.t1
Wpig01	braker	CDS	415705	416179	1	-	0	ID=g6244.t1.CDS9;Parent=g6244.t1
Wpig01	braker	intron	410015	410152	1	-	.	ID=g6244.t1.intron1;Parent=g6244.t1
Wpig01	braker	intron	410254	410333	1	-	.	ID=g6244.t1.intron2;Parent=g6244.t1
Wpig01	braker	intron	410721	410780	1	-	.	ID=g6244.t1.intron3;Parent=g6244.t1
Wpig01	braker	intron	411998	412100	1	-	.	ID=g6244.t1.intron4;Parent=g6244.t1
Wpig01	braker	intron	413347	413500	1	-	.	ID=g6244.t1.intron5;Parent=g6244.t1
Wpig01	braker	intron	413645	413859	1	-	.	ID=g6244.t1.intron6;Parent=g6244.t1
Wpig01	braker	intron	414247	414446	1	-	.	ID=g6244.t1.intron7;Parent=g6244.t1
Wpig01	braker	intron	414579	415704	1	-	.	ID=g6244.t1.intron8;Parent=g6244.t1
Wpig01	braker	start_codon	416177	416179	.	-	0	ID=g6244.t1.start1;Parent=g6244.t1
Wpig01	braker	stop_codon	409883	409885	.	-	0	ID=g6244.t1.stop1;Parent=g6244.t1
Wpig01	braker	gene	416922	424741	0.82	+	.	ID=g6245
Wpig01	braker	mRNA	416922	424741	0.82	+	.	ID=g6245.t1;Parent=g6245
Wpig01	braker	exon	416922	417023	.	+	.	ID=g6245.t1.exon1;Parent=g6245.t1
Wpig01	braker	exon	417208	417483	.	+	.	ID=g6245.t1.exon2;Parent=g6245.t1
Wpig01	braker	exon	417836	418295	.	+	.	ID=g6245.t1.exon3;Parent=g6245.t1
Wpig01	braker	exon	418561	418753	.	+	.	ID=g6245.t1.exon4;Parent=g6245.t1
Wpig01	braker	exon	418981	419130	.	+	.	ID=g6245.t1.exon5;Parent=g6245.t1
Wpig01	braker	exon	419373	419489	.	+	.	ID=g6245.t1.exon6;Parent=g6245.t1
Wpig01	braker	exon	419607	419823	.	+	.	ID=g6245.t1.exon7;Parent=g6245.t1
Wpig01	braker	exon	419998	420207	.	+	.	ID=g6245.t1.exon8;Parent=g6245.t1
Wpig01	braker	exon	420297	420353	.	+	.	ID=g6245.t1.exon9;Parent=g6245.t1
Wpig01	braker	exon	420549	420668	.	+	.	ID=g6245.t1.exon10;Parent=g6245.t1
Wpig01	braker	exon	420928	421194	.	+	.	ID=g6245.t1.exon11;Parent=g6245.t1
Wpig01	braker	exon	421365	421546	.	+	.	ID=g6245.t1.exon12;Parent=g6245.t1
Wpig01	braker	exon	421893	422082	.	+	.	ID=g6245.t1.exon13;Parent=g6245.t1
Wpig01	braker	exon	422806	422979	.	+	.	ID=g6245.t1.exon14;Parent=g6245.t1
Wpig01	braker	exon	423406	423486	.	+	.	ID=g6245.t1.exon15;Parent=g6245.t1
Wpig01	braker	exon	423740	423920	.	+	.	ID=g6245.t1.exon16;Parent=g6245.t1
Wpig01	braker	exon	424202	424274	.	+	.	ID=g6245.t1.exon17;Parent=g6245.t1
Wpig01	braker	exon	424423	424741	.	+	.	ID=g6245.t1.exon18;Parent=g6245.t1
Wpig01	braker	CDS	416922	417023	0.93	+	0	ID=g6245.t1.CDS1;Parent=g6245.t1
Wpig01	braker	CDS	417208	417483	1	+	0	ID=g6245.t1.CDS2;Parent=g6245.t1
Wpig01	braker	CDS	417836	418295	1	+	0	ID=g6245.t1.CDS3;Parent=g6245.t1
Wpig01	braker	CDS	418561	418753	1	+	2	ID=g6245.t1.CDS4;Parent=g6245.t1
Wpig01	braker	CDS	418981	419130	1	+	1	ID=g6245.t1.CDS5;Parent=g6245.t1
Wpig01	braker	CDS	419373	419489	1	+	1	ID=g6245.t1.CDS6;Parent=g6245.t1
Wpig01	braker	CDS	419607	419823	1	+	1	ID=g6245.t1.CDS7;Parent=g6245.t1
Wpig01	braker	CDS	419998	420207	1	+	0	ID=g6245.t1.CDS8;Parent=g6245.t1
Wpig01	braker	CDS	420297	420353	1	+	0	ID=g6245.t1.CDS9;Parent=g6245.t1
Wpig01	braker	CDS	420549	420668	1	+	0	ID=g6245.t1.CDS10;Parent=g6245.t1
Wpig01	braker	CDS	420928	421194	1	+	0	ID=g6245.t1.CDS11;Parent=g6245.t1
Wpig01	braker	CDS	421365	421546	1	+	0	ID=g6245.t1.CDS12;Parent=g6245.t1
Wpig01	braker	CDS	421893	422082	1	+	1	ID=g6245.t1.CDS13;Parent=g6245.t1
Wpig01	braker	CDS	422806	422979	0.97	+	0	ID=g6245.t1.CDS14;Parent=g6245.t1
Wpig01	braker	CDS	423406	423486	0.92	+	0	ID=g6245.t1.CDS15;Parent=g6245.t1
Wpig01	braker	CDS	423740	423920	1	+	0	ID=g6245.t1.CDS16;Parent=g6245.t1
Wpig01	braker	CDS	424202	424274	1	+	2	ID=g6245.t1.CDS17;Parent=g6245.t1
Wpig01	braker	CDS	424423	424741	1	+	1	ID=g6245.t1.CDS18;Parent=g6245.t1
Wpig01	braker	intron	417024	417207	0.98	+	.	ID=g6245.t1.intron1;Parent=g6245.t1
Wpig01	braker	intron	417484	417835	1	+	.	ID=g6245.t1.intron2;Parent=g6245.t1
Wpig01	braker	intron	418296	418560	1	+	.	ID=g6245.t1.intron3;Parent=g6245.t1
Wpig01	braker	intron	418754	418980	1	+	.	ID=g6245.t1.intron4;Parent=g6245.t1
Wpig01	braker	intron	419131	419372	1	+	.	ID=g6245.t1.intron5;Parent=g6245.t1
Wpig01	braker	intron	419490	419606	1	+	.	ID=g6245.t1.intron6;Parent=g6245.t1
Wpig01	braker	intron	419824	419997	1	+	.	ID=g6245.t1.intron7;Parent=g6245.t1
Wpig01	braker	intron	420208	420296	1	+	.	ID=g6245.t1.intron8;Parent=g6245.t1
Wpig01	braker	intron	420354	420548	1	+	.	ID=g6245.t1.intron9;Parent=g6245.t1
Wpig01	braker	intron	420669	420927	1	+	.	ID=g6245.t1.intron10;Parent=g6245.t1
Wpig01	braker	intron	421195	421364	1	+	.	ID=g6245.t1.intron11;Parent=g6245.t1
Wpig01	braker	intron	421547	421892	1	+	.	ID=g6245.t1.intron12;Parent=g6245.t1
Wpig01	braker	intron	422083	422805	1	+	.	ID=g6245.t1.intron13;Parent=g6245.t1
Wpig01	braker	intron	422980	423405	0.89	+	.	ID=g6245.t1.intron14;Parent=g6245.t1
Wpig01	braker	intron	423487	423739	0.92	+	.	ID=g6245.t1.intron15;Parent=g6245.t1
Wpig01	braker	intron	423921	424201	1	+	.	ID=g6245.t1.intron16;Parent=g6245.t1
Wpig01	braker	intron	424275	424422	1	+	.	ID=g6245.t1.intron17;Parent=g6245.t1
Wpig01	braker	start_codon	416922	416924	.	+	0	ID=g6245.t1.start1;Parent=g6245.t1
Wpig01	braker	stop_codon	424739	424741	.	+	0	ID=g6245.t1.stop1;Parent=g6245.t1
Wpig01	braker	gene	425172	426393	0.99	+	.	ID=g6246
Wpig01	braker	mRNA	425172	426393	0.99	+	.	ID=g6246.t1;Parent=g6246
Wpig01	braker	exon	425172	425496	.	+	.	ID=g6246.t1.exon1;Parent=g6246.t1
Wpig01	braker	exon	425663	426393	.	+	.	ID=g6246.t1.exon2;Parent=g6246.t1
Wpig01	braker	CDS	425172	425496	1	+	0	ID=g6246.t1.CDS1;Parent=g6246.t1
Wpig01	braker	CDS	425663	426393	0.99	+	2	ID=g6246.t1.CDS2;Parent=g6246.t1
Wpig01	braker	intron	425497	425662	1	+	.	ID=g6246.t1.intron1;Parent=g6246.t1
Wpig01	braker	start_codon	425172	425174	.	+	0	ID=g6246.t1.start1;Parent=g6246.t1
Wpig01	braker	stop_codon	426391	426393	.	+	0	ID=g6246.t1.stop1;Parent=g6246.t1
Wpig01	braker	gene	427168	436136	0.97	-	.	ID=g6247
Wpig01	braker	mRNA	427168	436136	0.97	-	.	ID=g6247.t1;Parent=g6247
Wpig01	braker	exon	427168	428334	.	-	.	ID=g6247.t1.exon1;Parent=g6247.t1
Wpig01	braker	exon	428413	428667	.	-	.	ID=g6247.t1.exon2;Parent=g6247.t1
Wpig01	braker	exon	428751	428818	.	-	.	ID=g6247.t1.exon3;Parent=g6247.t1
Wpig01	braker	exon	428955	429396	.	-	.	ID=g6247.t1.exon4;Parent=g6247.t1
Wpig01	braker	exon	429937	430053	.	-	.	ID=g6247.t1.exon5;Parent=g6247.t1
Wpig01	braker	exon	430360	430464	.	-	.	ID=g6247.t1.exon6;Parent=g6247.t1
Wpig01	braker	exon	430911	431009	.	-	.	ID=g6247.t1.exon7;Parent=g6247.t1
Wpig01	braker	exon	431787	431885	.	-	.	ID=g6247.t1.exon8;Parent=g6247.t1
Wpig01	braker	exon	432370	432468	.	-	.	ID=g6247.t1.exon9;Parent=g6247.t1
Wpig01	braker	exon	432848	432895	.	-	.	ID=g6247.t1.exon10;Parent=g6247.t1
Wpig01	braker	exon	433908	434006	.	-	.	ID=g6247.t1.exon11;Parent=g6247.t1
Wpig01	braker	exon	436038	436136	.	-	.	ID=g6247.t1.exon12;Parent=g6247.t1
Wpig01	braker	CDS	427168	428334	0.97	-	0	ID=g6247.t1.CDS1;Parent=g6247.t1
Wpig01	braker	CDS	428413	428667	1	-	0	ID=g6247.t1.CDS2;Parent=g6247.t1
Wpig01	braker	CDS	428751	428818	1	-	2	ID=g6247.t1.CDS3;Parent=g6247.t1
Wpig01	braker	CDS	428955	429396	1	-	0	ID=g6247.t1.CDS4;Parent=g6247.t1
Wpig01	braker	CDS	429937	430053	1	-	0	ID=g6247.t1.CDS5;Parent=g6247.t1
Wpig01	braker	CDS	430360	430464	1	-	0	ID=g6247.t1.CDS6;Parent=g6247.t1
Wpig01	braker	CDS	430911	431009	1	-	0	ID=g6247.t1.CDS7;Parent=g6247.t1
Wpig01	braker	CDS	431787	431885	1	-	0	ID=g6247.t1.CDS8;Parent=g6247.t1
Wpig01	braker	CDS	432370	432468	1	-	0	ID=g6247.t1.CDS9;Parent=g6247.t1
Wpig01	braker	CDS	432848	432895	1	-	0	ID=g6247.t1.CDS10;Parent=g6247.t1
Wpig01	braker	CDS	433908	434006	1	-	0	ID=g6247.t1.CDS11;Parent=g6247.t1
Wpig01	braker	CDS	436038	436136	1	-	0	ID=g6247.t1.CDS12;Parent=g6247.t1
Wpig01	braker	intron	428335	428412	1	-	.	ID=g6247.t1.intron1;Parent=g6247.t1
Wpig01	braker	intron	428668	428750	1	-	.	ID=g6247.t1.intron2;Parent=g6247.t1
Wpig01	braker	intron	428819	428954	1	-	.	ID=g6247.t1.intron3;Parent=g6247.t1
Wpig01	braker	intron	429397	429936	1	-	.	ID=g6247.t1.intron4;Parent=g6247.t1
Wpig01	braker	intron	430054	430359	1	-	.	ID=g6247.t1.intron5;Parent=g6247.t1
Wpig01	braker	intron	430465	430910	1	-	.	ID=g6247.t1.intron6;Parent=g6247.t1
Wpig01	braker	intron	431010	431786	1	-	.	ID=g6247.t1.intron7;Parent=g6247.t1
Wpig01	braker	intron	431886	432369	1	-	.	ID=g6247.t1.intron8;Parent=g6247.t1
Wpig01	braker	intron	432469	432847	1	-	.	ID=g6247.t1.intron9;Parent=g6247.t1
Wpig01	braker	intron	432896	433907	1	-	.	ID=g6247.t1.intron10;Parent=g6247.t1
Wpig01	braker	intron	434007	436037	1	-	.	ID=g6247.t1.intron11;Parent=g6247.t1
Wpig01	braker	start_codon	436134	436136	.	-	0	ID=g6247.t1.start1;Parent=g6247.t1
Wpig01	braker	stop_codon	427168	427170	.	-	0	ID=g6247.t1.stop1;Parent=g6247.t1
Wpig01	braker	gene	437220	441138	0.29	+	.	ID=g6248
Wpig01	braker	mRNA	437220	441138	0.29	+	.	ID=g6248.t1;Parent=g6248
Wpig01	braker	exon	437220	437853	.	+	.	ID=g6248.t1.exon1;Parent=g6248.t1
Wpig01	braker	exon	438163	438276	.	+	.	ID=g6248.t1.exon2;Parent=g6248.t1
Wpig01	braker	exon	438459	438606	.	+	.	ID=g6248.t1.exon3;Parent=g6248.t1
Wpig01	braker	exon	439695	439792	.	+	.	ID=g6248.t1.exon4;Parent=g6248.t1
Wpig01	braker	exon	440182	440231	.	+	.	ID=g6248.t1.exon5;Parent=g6248.t1
Wpig01	braker	exon	440337	440431	.	+	.	ID=g6248.t1.exon6;Parent=g6248.t1
Wpig01	braker	exon	440502	441138	.	+	.	ID=g6248.t1.exon7;Parent=g6248.t1
Wpig01	braker	CDS	437220	437853	1	+	0	ID=g6248.t1.CDS1;Parent=g6248.t1
Wpig01	braker	CDS	438163	438276	1	+	2	ID=g6248.t1.CDS2;Parent=g6248.t1
Wpig01	braker	CDS	438459	438606	0.69	+	2	ID=g6248.t1.CDS3;Parent=g6248.t1
Wpig01	braker	CDS	439695	439792	0.64	+	1	ID=g6248.t1.CDS4;Parent=g6248.t1
Wpig01	braker	CDS	440182	440231	0.67	+	2	ID=g6248.t1.CDS5;Parent=g6248.t1
Wpig01	braker	CDS	440337	440431	0.63	+	0	ID=g6248.t1.CDS6;Parent=g6248.t1
Wpig01	braker	CDS	440502	441138	1	+	1	ID=g6248.t1.CDS7;Parent=g6248.t1
Wpig01	braker	intron	437854	438162	1	+	.	ID=g6248.t1.intron1;Parent=g6248.t1
Wpig01	braker	intron	438277	438458	1	+	.	ID=g6248.t1.intron2;Parent=g6248.t1
Wpig01	braker	intron	438607	439694	0.53	+	.	ID=g6248.t1.intron3;Parent=g6248.t1
Wpig01	braker	intron	439793	440181	0.64	+	.	ID=g6248.t1.intron4;Parent=g6248.t1
Wpig01	braker	intron	440232	440336	0.63	+	.	ID=g6248.t1.intron5;Parent=g6248.t1
Wpig01	braker	intron	440432	440501	1	+	.	ID=g6248.t1.intron6;Parent=g6248.t1
Wpig01	braker	start_codon	437220	437222	.	+	0	ID=g6248.t1.start1;Parent=g6248.t1
Wpig01	braker	stop_codon	441136	441138	.	+	0	ID=g6248.t1.stop1;Parent=g6248.t1
Wpig01	braker	gene	450533	451662	1	+	.	ID=g6249
Wpig01	braker	mRNA	450533	451662	1	+	.	ID=g6249.t1;Parent=g6249
Wpig01	braker	exon	450533	450607	.	+	.	ID=g6249.t1.exon1;Parent=g6249.t1
Wpig01	braker	exon	450759	450853	.	+	.	ID=g6249.t1.exon2;Parent=g6249.t1
Wpig01	braker	exon	451038	451662	.	+	.	ID=g6249.t1.exon3;Parent=g6249.t1
Wpig01	braker	CDS	450533	450607	1	+	0	ID=g6249.t1.CDS1;Parent=g6249.t1
Wpig01	braker	CDS	450759	450853	1	+	0	ID=g6249.t1.CDS2;Parent=g6249.t1
Wpig01	braker	CDS	451038	451662	1	+	1	ID=g6249.t1.CDS3;Parent=g6249.t1
Wpig01	braker	intron	450608	450758	1	+	.	ID=g6249.t1.intron1;Parent=g6249.t1
Wpig01	braker	intron	450854	451037	1	+	.	ID=g6249.t1.intron2;Parent=g6249.t1
Wpig01	braker	start_codon	450533	450535	.	+	0	ID=g6249.t1.start1;Parent=g6249.t1
Wpig01	braker	stop_codon	451660	451662	.	+	0	ID=g6249.t1.stop1;Parent=g6249.t1
Wpig01	braker	gene	459662	462829	0.97	+	.	ID=g6250
Wpig01	braker	mRNA	459662	462829	0.97	+	.	ID=g6250.t1;Parent=g6250
Wpig01	braker	exon	459662	459710	.	+	.	ID=g6250.t1.exon1;Parent=g6250.t1
Wpig01	braker	exon	461091	462829	.	+	.	ID=g6250.t1.exon2;Parent=g6250.t1
Wpig01	braker	CDS	459662	459710	1	+	0	ID=g6250.t1.CDS1;Parent=g6250.t1
Wpig01	braker	CDS	461091	462829	0.97	+	2	ID=g6250.t1.CDS2;Parent=g6250.t1
Wpig01	braker	intron	459711	461090	1	+	.	ID=g6250.t1.intron1;Parent=g6250.t1
Wpig01	braker	start_codon	459662	459664	.	+	0	ID=g6250.t1.start1;Parent=g6250.t1
Wpig01	braker	stop_codon	462827	462829	.	+	0	ID=g6250.t1.stop1;Parent=g6250.t1
Wpig01	braker	gene	465633	465950	0.95	-	.	ID=g6251
Wpig01	braker	mRNA	465633	465950	0.95	-	.	ID=g6251.t1;Parent=g6251
Wpig01	braker	exon	465633	465808	.	-	.	ID=g6251.t1.exon1;Parent=g6251.t1
Wpig01	braker	exon	465917	465950	.	-	.	ID=g6251.t1.exon2;Parent=g6251.t1
Wpig01	braker	CDS	465633	465808	0.95	-	2	ID=g6251.t1.CDS1;Parent=g6251.t1
Wpig01	braker	CDS	465917	465950	0.95	-	0	ID=g6251.t1.CDS2;Parent=g6251.t1
Wpig01	braker	intron	465809	465916	0.95	-	.	ID=g6251.t1.intron1;Parent=g6251.t1
Wpig01	braker	start_codon	465948	465950	.	-	0	ID=g6251.t1.start1;Parent=g6251.t1
Wpig01	braker	stop_codon	465633	465635	.	-	0	ID=g6251.t1.stop1;Parent=g6251.t1
Wpig01	braker	gene	467133	468599	0.86	+	.	ID=g6252
Wpig01	braker	mRNA	467133	468599	0.86	+	.	ID=g6252.t1;Parent=g6252
Wpig01	braker	exon	467133	468599	.	+	.	ID=g6252.t1.exon1;Parent=g6252.t1
Wpig01	braker	CDS	467133	468599	0.86	+	0	ID=g6252.t1.CDS1;Parent=g6252.t1
Wpig01	braker	start_codon	467133	467135	.	+	0	ID=g6252.t1.start1;Parent=g6252.t1
Wpig01	braker	stop_codon	468597	468599	.	+	0	ID=g6252.t1.stop1;Parent=g6252.t1
Wpig01	braker	gene	472320	473622	0.84	-	.	ID=g6253
Wpig01	braker	mRNA	472320	473622	0.84	-	.	ID=g6253.t1;Parent=g6253
Wpig01	braker	exon	472320	472433	.	-	.	ID=g6253.t1.exon1;Parent=g6253.t1
Wpig01	braker	exon	472587	472627	.	-	.	ID=g6253.t1.exon2;Parent=g6253.t1
Wpig01	braker	exon	473433	473622	.	-	.	ID=g6253.t1.exon3;Parent=g6253.t1
Wpig01	braker	CDS	472320	472433	1	-	0	ID=g6253.t1.CDS1;Parent=g6253.t1
Wpig01	braker	CDS	472587	472627	1	-	2	ID=g6253.t1.CDS2;Parent=g6253.t1
Wpig01	braker	CDS	473433	473622	0.84	-	0	ID=g6253.t1.CDS3;Parent=g6253.t1
Wpig01	braker	intron	472434	472586	1	-	.	ID=g6253.t1.intron1;Parent=g6253.t1
Wpig01	braker	intron	472628	473432	1	-	.	ID=g6253.t1.intron2;Parent=g6253.t1
Wpig01	braker	start_codon	473620	473622	.	-	0	ID=g6253.t1.start1;Parent=g6253.t1
Wpig01	braker	stop_codon	472320	472322	.	-	0	ID=g6253.t1.stop1;Parent=g6253.t1
Wpig01	braker	gene	482427	492978	0.16	-	.	ID=g6254
Wpig01	braker	mRNA	482427	492978	0.16	-	.	ID=g6254.t1;Parent=g6254
Wpig01	braker	exon	482427	482455	.	-	.	ID=g6254.t1.exon1;Parent=g6254.t1
Wpig01	braker	exon	482932	483044	.	-	.	ID=g6254.t1.exon2;Parent=g6254.t1
Wpig01	braker	exon	483872	485617	.	-	.	ID=g6254.t1.exon3;Parent=g6254.t1
Wpig01	braker	exon	492764	492978	.	-	.	ID=g6254.t1.exon4;Parent=g6254.t1
Wpig01	braker	CDS	482427	482455	0.36	-	2	ID=g6254.t1.CDS1;Parent=g6254.t1
Wpig01	braker	CDS	482932	483044	0.39	-	1	ID=g6254.t1.CDS2;Parent=g6254.t1
Wpig01	braker	CDS	483872	485617	0.89	-	1	ID=g6254.t1.CDS3;Parent=g6254.t1
Wpig01	braker	CDS	492764	492978	0.49	-	0	ID=g6254.t1.CDS4;Parent=g6254.t1
Wpig01	braker	intron	482456	482931	0.36	-	.	ID=g6254.t1.intron1;Parent=g6254.t1
Wpig01	braker	intron	483045	483871	0.89	-	.	ID=g6254.t1.intron2;Parent=g6254.t1
Wpig01	braker	intron	485618	492763	1	-	.	ID=g6254.t1.intron3;Parent=g6254.t1
Wpig01	braker	start_codon	492976	492978	.	-	0	ID=g6254.t1.start1;Parent=g6254.t1
Wpig01	braker	stop_codon	482427	482429	.	-	0	ID=g6254.t1.stop1;Parent=g6254.t1
Wpig01	braker	gene	493533	502426	1.31	+	.	ID=g6255
Wpig01	braker	mRNA	493533	502426	0.62	+	.	ID=g6255.t1;Parent=g6255
Wpig01	braker	exon	493533	493679	.	+	.	ID=g6255.t1.exon1;Parent=g6255.t1
Wpig01	braker	exon	494387	494518	.	+	.	ID=g6255.t1.exon2;Parent=g6255.t1
Wpig01	braker	exon	495222	495366	.	+	.	ID=g6255.t1.exon3;Parent=g6255.t1
Wpig01	braker	exon	495679	496207	.	+	.	ID=g6255.t1.exon4;Parent=g6255.t1
Wpig01	braker	exon	496377	496615	.	+	.	ID=g6255.t1.exon5;Parent=g6255.t1
Wpig01	braker	exon	497131	497197	.	+	.	ID=g6255.t1.exon6;Parent=g6255.t1
Wpig01	braker	exon	497503	497586	.	+	.	ID=g6255.t1.exon7;Parent=g6255.t1
Wpig01	braker	exon	497889	497968	.	+	.	ID=g6255.t1.exon8;Parent=g6255.t1
Wpig01	braker	exon	498188	498325	.	+	.	ID=g6255.t1.exon9;Parent=g6255.t1
Wpig01	braker	exon	498806	498872	.	+	.	ID=g6255.t1.exon10;Parent=g6255.t1
Wpig01	braker	exon	499004	499058	.	+	.	ID=g6255.t1.exon11;Parent=g6255.t1
Wpig01	braker	exon	499350	499448	.	+	.	ID=g6255.t1.exon12;Parent=g6255.t1
Wpig01	braker	exon	499849	499940	.	+	.	ID=g6255.t1.exon13;Parent=g6255.t1
Wpig01	braker	exon	500231	500413	.	+	.	ID=g6255.t1.exon14;Parent=g6255.t1
Wpig01	braker	exon	500707	500803	.	+	.	ID=g6255.t1.exon15;Parent=g6255.t1
Wpig01	braker	exon	501050	501198	.	+	.	ID=g6255.t1.exon16;Parent=g6255.t1
Wpig01	braker	exon	501619	501753	.	+	.	ID=g6255.t1.exon17;Parent=g6255.t1
Wpig01	braker	exon	502075	502198	.	+	.	ID=g6255.t1.exon18;Parent=g6255.t1
Wpig01	braker	exon	502274	502426	.	+	.	ID=g6255.t1.exon19;Parent=g6255.t1
Wpig01	braker	CDS	493533	493679	1	+	0	ID=g6255.t1.CDS1;Parent=g6255.t1
Wpig01	braker	CDS	494387	494518	1	+	0	ID=g6255.t1.CDS2;Parent=g6255.t1
Wpig01	braker	CDS	495222	495366	1	+	0	ID=g6255.t1.CDS3;Parent=g6255.t1
Wpig01	braker	CDS	495679	496207	1	+	2	ID=g6255.t1.CDS4;Parent=g6255.t1
Wpig01	braker	CDS	496377	496615	1	+	1	ID=g6255.t1.CDS5;Parent=g6255.t1
Wpig01	braker	CDS	497131	497197	1	+	2	ID=g6255.t1.CDS6;Parent=g6255.t1
Wpig01	braker	CDS	497503	497586	1	+	1	ID=g6255.t1.CDS7;Parent=g6255.t1
Wpig01	braker	CDS	497889	497968	1	+	1	ID=g6255.t1.CDS8;Parent=g6255.t1
Wpig01	braker	CDS	498188	498325	0.73	+	2	ID=g6255.t1.CDS9;Parent=g6255.t1
Wpig01	braker	CDS	498806	498872	0.97	+	2	ID=g6255.t1.CDS10;Parent=g6255.t1
Wpig01	braker	CDS	499004	499058	1	+	1	ID=g6255.t1.CDS11;Parent=g6255.t1
Wpig01	braker	CDS	499350	499448	1	+	0	ID=g6255.t1.CDS12;Parent=g6255.t1
Wpig01	braker	CDS	499849	499940	1	+	0	ID=g6255.t1.CDS13;Parent=g6255.t1
Wpig01	braker	CDS	500231	500413	1	+	1	ID=g6255.t1.CDS14;Parent=g6255.t1
Wpig01	braker	CDS	500707	500803	1	+	1	ID=g6255.t1.CDS15;Parent=g6255.t1
Wpig01	braker	CDS	501050	501198	0.92	+	0	ID=g6255.t1.CDS16;Parent=g6255.t1
Wpig01	braker	CDS	501619	501753	0.99	+	1	ID=g6255.t1.CDS17;Parent=g6255.t1
Wpig01	braker	CDS	502075	502198	0.99	+	1	ID=g6255.t1.CDS18;Parent=g6255.t1
Wpig01	braker	CDS	502274	502426	0.99	+	0	ID=g6255.t1.CDS19;Parent=g6255.t1
Wpig01	braker	intron	493680	494386	1	+	.	ID=g6255.t1.intron1;Parent=g6255.t1
Wpig01	braker	intron	494519	495221	1	+	.	ID=g6255.t1.intron2;Parent=g6255.t1
Wpig01	braker	intron	495367	495678	1	+	.	ID=g6255.t1.intron3;Parent=g6255.t1
Wpig01	braker	intron	496208	496376	1	+	.	ID=g6255.t1.intron4;Parent=g6255.t1
Wpig01	braker	intron	496616	497130	1	+	.	ID=g6255.t1.intron5;Parent=g6255.t1
Wpig01	braker	intron	497198	497502	1	+	.	ID=g6255.t1.intron6;Parent=g6255.t1
Wpig01	braker	intron	497587	497888	1	+	.	ID=g6255.t1.intron7;Parent=g6255.t1
Wpig01	braker	intron	497969	498187	1	+	.	ID=g6255.t1.intron8;Parent=g6255.t1
Wpig01	braker	intron	498326	498805	0.7	+	.	ID=g6255.t1.intron9;Parent=g6255.t1
Wpig01	braker	intron	498873	499003	1	+	.	ID=g6255.t1.intron10;Parent=g6255.t1
Wpig01	braker	intron	499059	499349	1	+	.	ID=g6255.t1.intron11;Parent=g6255.t1
Wpig01	braker	intron	499449	499848	1	+	.	ID=g6255.t1.intron12;Parent=g6255.t1
Wpig01	braker	intron	499941	500230	1	+	.	ID=g6255.t1.intron13;Parent=g6255.t1
Wpig01	braker	intron	500414	500706	1	+	.	ID=g6255.t1.intron14;Parent=g6255.t1
Wpig01	braker	intron	500804	501049	1	+	.	ID=g6255.t1.intron15;Parent=g6255.t1
Wpig01	braker	intron	501199	501618	0.92	+	.	ID=g6255.t1.intron16;Parent=g6255.t1
Wpig01	braker	intron	501754	502074	1	+	.	ID=g6255.t1.intron17;Parent=g6255.t1
Wpig01	braker	intron	502199	502273	1	+	.	ID=g6255.t1.intron18;Parent=g6255.t1
Wpig01	braker	start_codon	493533	493535	.	+	0	ID=g6255.t1.start1;Parent=g6255.t1
Wpig01	braker	stop_codon	502424	502426	.	+	0	ID=g6255.t1.stop1;Parent=g6255.t1
Wpig01	braker	mRNA	493533	502426	0.69	+	.	ID=g6255.t2;Parent=g6255
Wpig01	braker	exon	493533	493679	.	+	.	ID=g6255.t2.exon1;Parent=g6255.t2
Wpig01	braker	exon	494387	494518	.	+	.	ID=g6255.t2.exon2;Parent=g6255.t2
Wpig01	braker	exon	495222	495366	.	+	.	ID=g6255.t2.exon3;Parent=g6255.t2
Wpig01	braker	exon	495679	496207	.	+	.	ID=g6255.t2.exon4;Parent=g6255.t2
Wpig01	braker	exon	496377	496579	.	+	.	ID=g6255.t2.exon5;Parent=g6255.t2
Wpig01	braker	exon	497131	497197	.	+	.	ID=g6255.t2.exon6;Parent=g6255.t2
Wpig01	braker	exon	497503	497586	.	+	.	ID=g6255.t2.exon7;Parent=g6255.t2
Wpig01	braker	exon	497889	497968	.	+	.	ID=g6255.t2.exon8;Parent=g6255.t2
Wpig01	braker	exon	498188	498325	.	+	.	ID=g6255.t2.exon9;Parent=g6255.t2
Wpig01	braker	exon	498806	498872	.	+	.	ID=g6255.t2.exon10;Parent=g6255.t2
Wpig01	braker	exon	499004	499058	.	+	.	ID=g6255.t2.exon11;Parent=g6255.t2
Wpig01	braker	exon	499350	499448	.	+	.	ID=g6255.t2.exon12;Parent=g6255.t2
Wpig01	braker	exon	499849	499940	.	+	.	ID=g6255.t2.exon13;Parent=g6255.t2
Wpig01	braker	exon	500231	500413	.	+	.	ID=g6255.t2.exon14;Parent=g6255.t2
Wpig01	braker	exon	500707	500803	.	+	.	ID=g6255.t2.exon15;Parent=g6255.t2
Wpig01	braker	exon	501050	501198	.	+	.	ID=g6255.t2.exon16;Parent=g6255.t2
Wpig01	braker	exon	501619	501753	.	+	.	ID=g6255.t2.exon17;Parent=g6255.t2
Wpig01	braker	exon	502075	502198	.	+	.	ID=g6255.t2.exon18;Parent=g6255.t2
Wpig01	braker	exon	502274	502426	.	+	.	ID=g6255.t2.exon19;Parent=g6255.t2
Wpig01	braker	CDS	493533	493679	1	+	0	ID=g6255.t2.CDS1;Parent=g6255.t2
Wpig01	braker	CDS	494387	494518	1	+	0	ID=g6255.t2.CDS2;Parent=g6255.t2
Wpig01	braker	CDS	495222	495366	1	+	0	ID=g6255.t2.CDS3;Parent=g6255.t2
Wpig01	braker	CDS	495679	496207	1	+	2	ID=g6255.t2.CDS4;Parent=g6255.t2
Wpig01	braker	CDS	496377	496579	1	+	1	ID=g6255.t2.CDS5;Parent=g6255.t2
Wpig01	braker	CDS	497131	497197	1	+	2	ID=g6255.t2.CDS6;Parent=g6255.t2
Wpig01	braker	CDS	497503	497586	1	+	1	ID=g6255.t2.CDS7;Parent=g6255.t2
Wpig01	braker	CDS	497889	497968	1	+	1	ID=g6255.t2.CDS8;Parent=g6255.t2
Wpig01	braker	CDS	498188	498325	0.8	+	2	ID=g6255.t2.CDS9;Parent=g6255.t2
Wpig01	braker	CDS	498806	498872	1	+	2	ID=g6255.t2.CDS10;Parent=g6255.t2
Wpig01	braker	CDS	499004	499058	1	+	1	ID=g6255.t2.CDS11;Parent=g6255.t2
Wpig01	braker	CDS	499350	499448	1	+	0	ID=g6255.t2.CDS12;Parent=g6255.t2
Wpig01	braker	CDS	499849	499940	1	+	0	ID=g6255.t2.CDS13;Parent=g6255.t2
Wpig01	braker	CDS	500231	500413	1	+	1	ID=g6255.t2.CDS14;Parent=g6255.t2
Wpig01	braker	CDS	500707	500803	1	+	1	ID=g6255.t2.CDS15;Parent=g6255.t2
Wpig01	braker	CDS	501050	501198	0.88	+	0	ID=g6255.t2.CDS16;Parent=g6255.t2
Wpig01	braker	CDS	501619	501753	1	+	1	ID=g6255.t2.CDS17;Parent=g6255.t2
Wpig01	braker	CDS	502075	502198	1	+	1	ID=g6255.t2.CDS18;Parent=g6255.t2
Wpig01	braker	CDS	502274	502426	0.99	+	0	ID=g6255.t2.CDS19;Parent=g6255.t2
Wpig01	braker	intron	493680	494386	1	+	.	ID=g6255.t2.intron1;Parent=g6255.t2
Wpig01	braker	intron	494519	495221	1	+	.	ID=g6255.t2.intron2;Parent=g6255.t2
Wpig01	braker	intron	495367	495678	1	+	.	ID=g6255.t2.intron3;Parent=g6255.t2
Wpig01	braker	intron	496208	496376	1	+	.	ID=g6255.t2.intron4;Parent=g6255.t2
Wpig01	braker	intron	496580	497130	1	+	.	ID=g6255.t2.intron5;Parent=g6255.t2
Wpig01	braker	intron	497198	497502	1	+	.	ID=g6255.t2.intron6;Parent=g6255.t2
Wpig01	braker	intron	497587	497888	1	+	.	ID=g6255.t2.intron7;Parent=g6255.t2
Wpig01	braker	intron	497969	498187	1	+	.	ID=g6255.t2.intron8;Parent=g6255.t2
Wpig01	braker	intron	498326	498805	0.8	+	.	ID=g6255.t2.intron9;Parent=g6255.t2
Wpig01	braker	intron	498873	499003	1	+	.	ID=g6255.t2.intron10;Parent=g6255.t2
Wpig01	braker	intron	499059	499349	1	+	.	ID=g6255.t2.intron11;Parent=g6255.t2
Wpig01	braker	intron	499449	499848	1	+	.	ID=g6255.t2.intron12;Parent=g6255.t2
Wpig01	braker	intron	499941	500230	1	+	.	ID=g6255.t2.intron13;Parent=g6255.t2
Wpig01	braker	intron	500414	500706	1	+	.	ID=g6255.t2.intron14;Parent=g6255.t2
Wpig01	braker	intron	500804	501049	1	+	.	ID=g6255.t2.intron15;Parent=g6255.t2
Wpig01	braker	intron	501199	501618	0.88	+	.	ID=g6255.t2.intron16;Parent=g6255.t2
Wpig01	braker	intron	501754	502074	1	+	.	ID=g6255.t2.intron17;Parent=g6255.t2
Wpig01	braker	intron	502199	502273	1	+	.	ID=g6255.t2.intron18;Parent=g6255.t2
Wpig01	braker	start_codon	493533	493535	.	+	0	ID=g6255.t2.start1;Parent=g6255.t2
Wpig01	braker	stop_codon	502424	502426	.	+	0	ID=g6255.t2.stop1;Parent=g6255.t2
Wpig01	braker	gene	511023	512887	0.19	-	.	ID=g6256
Wpig01	braker	mRNA	511023	512887	0.19	-	.	ID=g6256.t1;Parent=g6256
Wpig01	braker	exon	511023	511087	.	-	.	ID=g6256.t1.exon1;Parent=g6256.t1
Wpig01	braker	exon	512239	512427	.	-	.	ID=g6256.t1.exon2;Parent=g6256.t1
Wpig01	braker	exon	512698	512887	.	-	.	ID=g6256.t1.exon3;Parent=g6256.t1
Wpig01	braker	CDS	511023	511087	0.23	-	2	ID=g6256.t1.CDS1;Parent=g6256.t1
Wpig01	braker	CDS	512239	512427	0.83	-	2	ID=g6256.t1.CDS2;Parent=g6256.t1
Wpig01	braker	CDS	512698	512887	0.8	-	0	ID=g6256.t1.CDS3;Parent=g6256.t1
Wpig01	braker	intron	511088	512238	0.38	-	.	ID=g6256.t1.intron1;Parent=g6256.t1
Wpig01	braker	intron	512428	512697	0.87	-	.	ID=g6256.t1.intron2;Parent=g6256.t1
Wpig01	braker	start_codon	512885	512887	.	-	0	ID=g6256.t1.start1;Parent=g6256.t1
Wpig01	braker	stop_codon	511023	511025	.	-	0	ID=g6256.t1.stop1;Parent=g6256.t1
Wpig01	braker	gene	521797	523073	0.41	-	.	ID=g6257
Wpig01	braker	mRNA	521797	523073	0.41	-	.	ID=g6257.t1;Parent=g6257
Wpig01	braker	exon	521797	522098	.	-	.	ID=g6257.t1.exon1;Parent=g6257.t1
Wpig01	braker	exon	522719	522811	.	-	.	ID=g6257.t1.exon2;Parent=g6257.t1
Wpig01	braker	exon	522872	523073	.	-	.	ID=g6257.t1.exon3;Parent=g6257.t1
Wpig01	braker	CDS	521797	522098	0.43	-	2	ID=g6257.t1.CDS1;Parent=g6257.t1
Wpig01	braker	CDS	522719	522811	0.55	-	2	ID=g6257.t1.CDS2;Parent=g6257.t1
Wpig01	braker	CDS	522872	523073	0.92	-	0	ID=g6257.t1.CDS3;Parent=g6257.t1
Wpig01	braker	intron	522099	522718	0.45	-	.	ID=g6257.t1.intron1;Parent=g6257.t1
Wpig01	braker	intron	522812	522871	1	-	.	ID=g6257.t1.intron2;Parent=g6257.t1
Wpig01	braker	start_codon	523071	523073	.	-	0	ID=g6257.t1.start1;Parent=g6257.t1
Wpig01	braker	stop_codon	521797	521799	.	-	0	ID=g6257.t1.stop1;Parent=g6257.t1
Wpig01	braker	gene	526693	537933	0.59	+	.	ID=g6258
Wpig01	braker	mRNA	526693	537933	0.59	+	.	ID=g6258.t1;Parent=g6258
Wpig01	braker	exon	526693	526747	.	+	.	ID=g6258.t1.exon1;Parent=g6258.t1
Wpig01	braker	exon	527024	527374	.	+	.	ID=g6258.t1.exon2;Parent=g6258.t1
Wpig01	braker	exon	527666	528004	.	+	.	ID=g6258.t1.exon3;Parent=g6258.t1
Wpig01	braker	exon	528066	528398	.	+	.	ID=g6258.t1.exon4;Parent=g6258.t1
Wpig01	braker	exon	528967	529257	.	+	.	ID=g6258.t1.exon5;Parent=g6258.t1
Wpig01	braker	exon	529334	529397	.	+	.	ID=g6258.t1.exon6;Parent=g6258.t1
Wpig01	braker	exon	529471	529517	.	+	.	ID=g6258.t1.exon7;Parent=g6258.t1
Wpig01	braker	exon	529807	529840	.	+	.	ID=g6258.t1.exon8;Parent=g6258.t1
Wpig01	braker	exon	529959	530023	.	+	.	ID=g6258.t1.exon9;Parent=g6258.t1
Wpig01	braker	exon	530477	530510	.	+	.	ID=g6258.t1.exon10;Parent=g6258.t1
Wpig01	braker	exon	530604	530650	.	+	.	ID=g6258.t1.exon11;Parent=g6258.t1
Wpig01	braker	exon	531172	531277	.	+	.	ID=g6258.t1.exon12;Parent=g6258.t1
Wpig01	braker	exon	531372	531498	.	+	.	ID=g6258.t1.exon13;Parent=g6258.t1
Wpig01	braker	exon	532480	532572	.	+	.	ID=g6258.t1.exon14;Parent=g6258.t1
Wpig01	braker	exon	532919	533075	.	+	.	ID=g6258.t1.exon15;Parent=g6258.t1
Wpig01	braker	exon	533302	533385	.	+	.	ID=g6258.t1.exon16;Parent=g6258.t1
Wpig01	braker	exon	534135	534286	.	+	.	ID=g6258.t1.exon17;Parent=g6258.t1
Wpig01	braker	exon	535204	535268	.	+	.	ID=g6258.t1.exon18;Parent=g6258.t1
Wpig01	braker	exon	537595	537671	.	+	.	ID=g6258.t1.exon19;Parent=g6258.t1
Wpig01	braker	exon	537893	537933	.	+	.	ID=g6258.t1.exon20;Parent=g6258.t1
Wpig01	braker	CDS	526693	526747	1	+	0	ID=g6258.t1.CDS1;Parent=g6258.t1
Wpig01	braker	CDS	527024	527374	0.93	+	2	ID=g6258.t1.CDS2;Parent=g6258.t1
Wpig01	braker	CDS	527666	528004	0.87	+	2	ID=g6258.t1.CDS3;Parent=g6258.t1
Wpig01	braker	CDS	528066	528398	0.77	+	2	ID=g6258.t1.CDS4;Parent=g6258.t1
Wpig01	braker	CDS	528967	529257	1	+	2	ID=g6258.t1.CDS5;Parent=g6258.t1
Wpig01	braker	CDS	529334	529397	1	+	2	ID=g6258.t1.CDS6;Parent=g6258.t1
Wpig01	braker	CDS	529471	529517	1	+	1	ID=g6258.t1.CDS7;Parent=g6258.t1
Wpig01	braker	CDS	529807	529840	1	+	2	ID=g6258.t1.CDS8;Parent=g6258.t1
Wpig01	braker	CDS	529959	530023	1	+	1	ID=g6258.t1.CDS9;Parent=g6258.t1
Wpig01	braker	CDS	530477	530510	1	+	2	ID=g6258.t1.CDS10;Parent=g6258.t1
Wpig01	braker	CDS	530604	530650	1	+	1	ID=g6258.t1.CDS11;Parent=g6258.t1
Wpig01	braker	CDS	531172	531277	1	+	2	ID=g6258.t1.CDS12;Parent=g6258.t1
Wpig01	braker	CDS	531372	531498	1	+	1	ID=g6258.t1.CDS13;Parent=g6258.t1
Wpig01	braker	CDS	532480	532572	1	+	0	ID=g6258.t1.CDS14;Parent=g6258.t1
Wpig01	braker	CDS	532919	533075	1	+	0	ID=g6258.t1.CDS15;Parent=g6258.t1
Wpig01	braker	CDS	533302	533385	1	+	2	ID=g6258.t1.CDS16;Parent=g6258.t1
Wpig01	braker	CDS	534135	534286	1	+	2	ID=g6258.t1.CDS17;Parent=g6258.t1
Wpig01	braker	CDS	535204	535268	0.91	+	0	ID=g6258.t1.CDS18;Parent=g6258.t1
Wpig01	braker	CDS	537595	537671	0.91	+	1	ID=g6258.t1.CDS19;Parent=g6258.t1
Wpig01	braker	CDS	537893	537933	0.91	+	2	ID=g6258.t1.CDS20;Parent=g6258.t1
Wpig01	braker	intron	526748	527023	1	+	.	ID=g6258.t1.intron1;Parent=g6258.t1
Wpig01	braker	intron	527375	527665	0.87	+	.	ID=g6258.t1.intron2;Parent=g6258.t1
Wpig01	braker	intron	528005	528065	1	+	.	ID=g6258.t1.intron3;Parent=g6258.t1
Wpig01	braker	intron	528399	528966	1	+	.	ID=g6258.t1.intron4;Parent=g6258.t1
Wpig01	braker	intron	529258	529333	1	+	.	ID=g6258.t1.intron5;Parent=g6258.t1
Wpig01	braker	intron	529398	529470	1	+	.	ID=g6258.t1.intron6;Parent=g6258.t1
Wpig01	braker	intron	529518	529806	1	+	.	ID=g6258.t1.intron7;Parent=g6258.t1
Wpig01	braker	intron	529841	529958	1	+	.	ID=g6258.t1.intron8;Parent=g6258.t1
Wpig01	braker	intron	530024	530476	1	+	.	ID=g6258.t1.intron9;Parent=g6258.t1
Wpig01	braker	intron	530511	530603	1	+	.	ID=g6258.t1.intron10;Parent=g6258.t1
Wpig01	braker	intron	530651	531171	1	+	.	ID=g6258.t1.intron11;Parent=g6258.t1
Wpig01	braker	intron	531278	531371	1	+	.	ID=g6258.t1.intron12;Parent=g6258.t1
Wpig01	braker	intron	531499	532479	1	+	.	ID=g6258.t1.intron13;Parent=g6258.t1
Wpig01	braker	intron	532573	532918	1	+	.	ID=g6258.t1.intron14;Parent=g6258.t1
Wpig01	braker	intron	533076	533301	1	+	.	ID=g6258.t1.intron15;Parent=g6258.t1
Wpig01	braker	intron	533386	534134	1	+	.	ID=g6258.t1.intron16;Parent=g6258.t1
Wpig01	braker	intron	534287	535203	1	+	.	ID=g6258.t1.intron17;Parent=g6258.t1
Wpig01	braker	intron	535269	537594	0.91	+	.	ID=g6258.t1.intron18;Parent=g6258.t1
Wpig01	braker	intron	537672	537892	1	+	.	ID=g6258.t1.intron19;Parent=g6258.t1
Wpig01	braker	start_codon	526693	526695	.	+	0	ID=g6258.t1.start1;Parent=g6258.t1
Wpig01	braker	stop_codon	537931	537933	.	+	0	ID=g6258.t1.stop1;Parent=g6258.t1
Wpig01	braker	gene	540537	547159	0.07	+	.	ID=g6259
Wpig01	braker	mRNA	540537	547159	0.07	+	.	ID=g6259.t1;Parent=g6259
Wpig01	braker	exon	540537	540665	.	+	.	ID=g6259.t1.exon1;Parent=g6259.t1
Wpig01	braker	exon	541067	541186	.	+	.	ID=g6259.t1.exon2;Parent=g6259.t1
Wpig01	braker	exon	541355	541438	.	+	.	ID=g6259.t1.exon3;Parent=g6259.t1
Wpig01	braker	exon	541665	541804	.	+	.	ID=g6259.t1.exon4;Parent=g6259.t1
Wpig01	braker	exon	542073	542314	.	+	.	ID=g6259.t1.exon5;Parent=g6259.t1
Wpig01	braker	exon	542607	542626	.	+	.	ID=g6259.t1.exon6;Parent=g6259.t1
Wpig01	braker	exon	542782	543035	.	+	.	ID=g6259.t1.exon7;Parent=g6259.t1
Wpig01	braker	exon	543105	543242	.	+	.	ID=g6259.t1.exon8;Parent=g6259.t1
Wpig01	braker	exon	543531	543691	.	+	.	ID=g6259.t1.exon9;Parent=g6259.t1
Wpig01	braker	exon	543970	544051	.	+	.	ID=g6259.t1.exon10;Parent=g6259.t1
Wpig01	braker	exon	544305	544384	.	+	.	ID=g6259.t1.exon11;Parent=g6259.t1
Wpig01	braker	exon	544693	544817	.	+	.	ID=g6259.t1.exon12;Parent=g6259.t1
Wpig01	braker	exon	545109	545294	.	+	.	ID=g6259.t1.exon13;Parent=g6259.t1
Wpig01	braker	exon	545487	545594	.	+	.	ID=g6259.t1.exon14;Parent=g6259.t1
Wpig01	braker	exon	545816	545893	.	+	.	ID=g6259.t1.exon15;Parent=g6259.t1
Wpig01	braker	exon	546299	546411	.	+	.	ID=g6259.t1.exon16;Parent=g6259.t1
Wpig01	braker	exon	546985	547159	.	+	.	ID=g6259.t1.exon17;Parent=g6259.t1
Wpig01	braker	CDS	540537	540665	0.86	+	0	ID=g6259.t1.CDS1;Parent=g6259.t1
Wpig01	braker	CDS	541067	541186	0.77	+	0	ID=g6259.t1.CDS2;Parent=g6259.t1
Wpig01	braker	CDS	541355	541438	0.73	+	0	ID=g6259.t1.CDS3;Parent=g6259.t1
Wpig01	braker	CDS	541665	541804	0.9	+	0	ID=g6259.t1.CDS4;Parent=g6259.t1
Wpig01	braker	CDS	542073	542314	0.56	+	1	ID=g6259.t1.CDS5;Parent=g6259.t1
Wpig01	braker	CDS	542607	542626	0.99	+	2	ID=g6259.t1.CDS6;Parent=g6259.t1
Wpig01	braker	CDS	542782	543035	0.63	+	0	ID=g6259.t1.CDS7;Parent=g6259.t1
Wpig01	braker	CDS	543105	543242	0.33	+	1	ID=g6259.t1.CDS8;Parent=g6259.t1
Wpig01	braker	CDS	543531	543691	0.92	+	1	ID=g6259.t1.CDS9;Parent=g6259.t1
Wpig01	braker	CDS	543970	544051	1	+	2	ID=g6259.t1.CDS10;Parent=g6259.t1
Wpig01	braker	CDS	544305	544384	1	+	1	ID=g6259.t1.CDS11;Parent=g6259.t1
Wpig01	braker	CDS	544693	544817	1	+	2	ID=g6259.t1.CDS12;Parent=g6259.t1
Wpig01	braker	CDS	545109	545294	1	+	0	ID=g6259.t1.CDS13;Parent=g6259.t1
Wpig01	braker	CDS	545487	545594	1	+	0	ID=g6259.t1.CDS14;Parent=g6259.t1
Wpig01	braker	CDS	545816	545893	1	+	0	ID=g6259.t1.CDS15;Parent=g6259.t1
Wpig01	braker	CDS	546299	546411	0.82	+	0	ID=g6259.t1.CDS16;Parent=g6259.t1
Wpig01	braker	CDS	546985	547159	0.82	+	1	ID=g6259.t1.CDS17;Parent=g6259.t1
Wpig01	braker	intron	540666	541066	0.83	+	.	ID=g6259.t1.intron1;Parent=g6259.t1
Wpig01	braker	intron	541187	541354	0.57	+	.	ID=g6259.t1.intron2;Parent=g6259.t1
Wpig01	braker	intron	541439	541664	0.67	+	.	ID=g6259.t1.intron3;Parent=g6259.t1
Wpig01	braker	intron	541805	542072	0.58	+	.	ID=g6259.t1.intron4;Parent=g6259.t1
Wpig01	braker	intron	542315	542606	0.95	+	.	ID=g6259.t1.intron5;Parent=g6259.t1
Wpig01	braker	intron	542627	542781	0.99	+	.	ID=g6259.t1.intron6;Parent=g6259.t1
Wpig01	braker	intron	543036	543104	0.32	+	.	ID=g6259.t1.intron7;Parent=g6259.t1
Wpig01	braker	intron	543243	543530	0.33	+	.	ID=g6259.t1.intron8;Parent=g6259.t1
Wpig01	braker	intron	543692	543969	1	+	.	ID=g6259.t1.intron9;Parent=g6259.t1
Wpig01	braker	intron	544052	544304	1	+	.	ID=g6259.t1.intron10;Parent=g6259.t1
Wpig01	braker	intron	544385	544692	1	+	.	ID=g6259.t1.intron11;Parent=g6259.t1
Wpig01	braker	intron	544818	545108	1	+	.	ID=g6259.t1.intron12;Parent=g6259.t1
Wpig01	braker	intron	545295	545486	1	+	.	ID=g6259.t1.intron13;Parent=g6259.t1
Wpig01	braker	intron	545595	545815	1	+	.	ID=g6259.t1.intron14;Parent=g6259.t1
Wpig01	braker	intron	545894	546298	1	+	.	ID=g6259.t1.intron15;Parent=g6259.t1
Wpig01	braker	intron	546412	546984	0.82	+	.	ID=g6259.t1.intron16;Parent=g6259.t1
Wpig01	braker	start_codon	540537	540539	.	+	0	ID=g6259.t1.start1;Parent=g6259.t1
Wpig01	braker	stop_codon	547157	547159	.	+	0	ID=g6259.t1.stop1;Parent=g6259.t1
Wpig01	braker	gene	547341	548083	0.43	-	.	ID=g6260
Wpig01	braker	mRNA	547341	548083	0.43	-	.	ID=g6260.t1;Parent=g6260
Wpig01	braker	exon	547341	547566	.	-	.	ID=g6260.t1.exon1;Parent=g6260.t1
Wpig01	braker	exon	547779	547910	.	-	.	ID=g6260.t1.exon2;Parent=g6260.t1
Wpig01	braker	exon	547986	548083	.	-	.	ID=g6260.t1.exon3;Parent=g6260.t1
Wpig01	braker	CDS	547341	547566	0.71	-	1	ID=g6260.t1.CDS1;Parent=g6260.t1
Wpig01	braker	CDS	547779	547910	0.58	-	1	ID=g6260.t1.CDS2;Parent=g6260.t1
Wpig01	braker	CDS	547986	548083	0.6	-	0	ID=g6260.t1.CDS3;Parent=g6260.t1
Wpig01	braker	intron	547567	547778	0.84	-	.	ID=g6260.t1.intron1;Parent=g6260.t1
Wpig01	braker	intron	547911	547985	0.58	-	.	ID=g6260.t1.intron2;Parent=g6260.t1
Wpig01	braker	start_codon	548081	548083	.	-	0	ID=g6260.t1.start1;Parent=g6260.t1
Wpig01	braker	stop_codon	547341	547343	.	-	0	ID=g6260.t1.stop1;Parent=g6260.t1
Wpig01	braker	gene	548200	550560	0.4	+	.	ID=g6261
Wpig01	braker	mRNA	548200	550560	0.4	+	.	ID=g6261.t1;Parent=g6261
Wpig01	braker	exon	548200	548323	.	+	.	ID=g6261.t1.exon1;Parent=g6261.t1
Wpig01	braker	exon	548619	548935	.	+	.	ID=g6261.t1.exon2;Parent=g6261.t1
Wpig01	braker	exon	549684	549889	.	+	.	ID=g6261.t1.exon3;Parent=g6261.t1
Wpig01	braker	exon	550398	550560	.	+	.	ID=g6261.t1.exon4;Parent=g6261.t1
Wpig01	braker	CDS	548200	548323	0.83	+	0	ID=g6261.t1.CDS1;Parent=g6261.t1
Wpig01	braker	CDS	548619	548935	0.47	+	2	ID=g6261.t1.CDS2;Parent=g6261.t1
Wpig01	braker	CDS	549684	549889	0.9	+	0	ID=g6261.t1.CDS3;Parent=g6261.t1
Wpig01	braker	CDS	550398	550560	0.81	+	1	ID=g6261.t1.CDS4;Parent=g6261.t1
Wpig01	braker	intron	548324	548618	0.58	+	.	ID=g6261.t1.intron1;Parent=g6261.t1
Wpig01	braker	intron	548936	549683	0.81	+	.	ID=g6261.t1.intron2;Parent=g6261.t1
Wpig01	braker	intron	549890	550397	0.8	+	.	ID=g6261.t1.intron3;Parent=g6261.t1
Wpig01	braker	start_codon	548200	548202	.	+	0	ID=g6261.t1.start1;Parent=g6261.t1
Wpig01	braker	stop_codon	550558	550560	.	+	0	ID=g6261.t1.stop1;Parent=g6261.t1
Wpig01	braker	gene	550650	555518	0.9	-	.	ID=g6262
Wpig01	braker	mRNA	550650	555518	0.9	-	.	ID=g6262.t1;Parent=g6262
Wpig01	braker	exon	550650	551105	.	-	.	ID=g6262.t1.exon1;Parent=g6262.t1
Wpig01	braker	exon	551363	551435	.	-	.	ID=g6262.t1.exon2;Parent=g6262.t1
Wpig01	braker	exon	551674	551890	.	-	.	ID=g6262.t1.exon3;Parent=g6262.t1
Wpig01	braker	exon	552630	552804	.	-	.	ID=g6262.t1.exon4;Parent=g6262.t1
Wpig01	braker	exon	553262	553402	.	-	.	ID=g6262.t1.exon5;Parent=g6262.t1
Wpig01	braker	exon	553734	553829	.	-	.	ID=g6262.t1.exon6;Parent=g6262.t1
Wpig01	braker	exon	554271	554333	.	-	.	ID=g6262.t1.exon7;Parent=g6262.t1
Wpig01	braker	exon	555456	555518	.	-	.	ID=g6262.t1.exon8;Parent=g6262.t1
Wpig01	braker	CDS	550650	551105	1	-	0	ID=g6262.t1.CDS1;Parent=g6262.t1
Wpig01	braker	CDS	551363	551435	1	-	1	ID=g6262.t1.CDS2;Parent=g6262.t1
Wpig01	braker	CDS	551674	551890	1	-	2	ID=g6262.t1.CDS3;Parent=g6262.t1
Wpig01	braker	CDS	552630	552804	1	-	0	ID=g6262.t1.CDS4;Parent=g6262.t1
Wpig01	braker	CDS	553262	553402	1	-	0	ID=g6262.t1.CDS5;Parent=g6262.t1
Wpig01	braker	CDS	553734	553829	1	-	0	ID=g6262.t1.CDS6;Parent=g6262.t1
Wpig01	braker	CDS	554271	554333	0.91	-	0	ID=g6262.t1.CDS7;Parent=g6262.t1
Wpig01	braker	CDS	555456	555518	0.98	-	0	ID=g6262.t1.CDS8;Parent=g6262.t1
Wpig01	braker	intron	551106	551362	1	-	.	ID=g6262.t1.intron1;Parent=g6262.t1
Wpig01	braker	intron	551436	551673	1	-	.	ID=g6262.t1.intron2;Parent=g6262.t1
Wpig01	braker	intron	551891	552629	1	-	.	ID=g6262.t1.intron3;Parent=g6262.t1
Wpig01	braker	intron	552805	553261	1	-	.	ID=g6262.t1.intron4;Parent=g6262.t1
Wpig01	braker	intron	553403	553733	1	-	.	ID=g6262.t1.intron5;Parent=g6262.t1
Wpig01	braker	intron	553830	554270	1	-	.	ID=g6262.t1.intron6;Parent=g6262.t1
Wpig01	braker	intron	554334	555455	0.9	-	.	ID=g6262.t1.intron7;Parent=g6262.t1
Wpig01	braker	start_codon	555516	555518	.	-	0	ID=g6262.t1.start1;Parent=g6262.t1
Wpig01	braker	stop_codon	550650	550652	.	-	0	ID=g6262.t1.stop1;Parent=g6262.t1
Wpig01	braker	gene	555935	556250	0.78	+	.	ID=g6263
Wpig01	braker	mRNA	555935	556250	0.78	+	.	ID=g6263.t1;Parent=g6263
Wpig01	braker	exon	555935	556088	.	+	.	ID=g6263.t1.exon1;Parent=g6263.t1
Wpig01	braker	exon	556147	556250	.	+	.	ID=g6263.t1.exon2;Parent=g6263.t1
Wpig01	braker	CDS	555935	556088	0.89	+	0	ID=g6263.t1.CDS1;Parent=g6263.t1
Wpig01	braker	CDS	556147	556250	0.88	+	2	ID=g6263.t1.CDS2;Parent=g6263.t1
Wpig01	braker	intron	556089	556146	1	+	.	ID=g6263.t1.intron1;Parent=g6263.t1
Wpig01	braker	start_codon	555935	555937	.	+	0	ID=g6263.t1.start1;Parent=g6263.t1
Wpig01	braker	stop_codon	556248	556250	.	+	0	ID=g6263.t1.stop1;Parent=g6263.t1
Wpig01	braker	gene	558916	559419	0.94	-	.	ID=g6264
Wpig01	braker	mRNA	558916	559419	0.94	-	.	ID=g6264.t1;Parent=g6264
Wpig01	braker	exon	558916	559419	.	-	.	ID=g6264.t1.exon1;Parent=g6264.t1
Wpig01	braker	CDS	558916	559419	0.94	-	0	ID=g6264.t1.CDS1;Parent=g6264.t1
Wpig01	braker	start_codon	559417	559419	.	-	0	ID=g6264.t1.start1;Parent=g6264.t1
Wpig01	braker	stop_codon	558916	558918	.	-	0	ID=g6264.t1.stop1;Parent=g6264.t1
Wpig01	braker	gene	560612	561734	0.61	+	.	ID=g6265
Wpig01	braker	mRNA	560612	561734	0.61	+	.	ID=g6265.t1;Parent=g6265
Wpig01	braker	exon	560612	560723	.	+	.	ID=g6265.t1.exon1;Parent=g6265.t1
Wpig01	braker	exon	560801	560877	.	+	.	ID=g6265.t1.exon2;Parent=g6265.t1
Wpig01	braker	exon	560958	561176	.	+	.	ID=g6265.t1.exon3;Parent=g6265.t1
Wpig01	braker	exon	561501	561734	.	+	.	ID=g6265.t1.exon4;Parent=g6265.t1
Wpig01	braker	CDS	560612	560723	0.69	+	0	ID=g6265.t1.CDS1;Parent=g6265.t1
Wpig01	braker	CDS	560801	560877	0.96	+	2	ID=g6265.t1.CDS2;Parent=g6265.t1
Wpig01	braker	CDS	560958	561176	0.97	+	0	ID=g6265.t1.CDS3;Parent=g6265.t1
Wpig01	braker	CDS	561501	561734	0.88	+	0	ID=g6265.t1.CDS4;Parent=g6265.t1
Wpig01	braker	intron	560724	560800	0.96	+	.	ID=g6265.t1.intron1;Parent=g6265.t1
Wpig01	braker	intron	560878	560957	1	+	.	ID=g6265.t1.intron2;Parent=g6265.t1
Wpig01	braker	intron	561177	561500	0.84	+	.	ID=g6265.t1.intron3;Parent=g6265.t1
Wpig01	braker	start_codon	560612	560614	.	+	0	ID=g6265.t1.start1;Parent=g6265.t1
Wpig01	braker	stop_codon	561732	561734	.	+	0	ID=g6265.t1.stop1;Parent=g6265.t1
Wpig01	braker	gene	562334	565910	0.64	-	.	ID=g6266
Wpig01	braker	mRNA	562334	565910	0.64	-	.	ID=g6266.t1;Parent=g6266
Wpig01	braker	exon	562334	562478	.	-	.	ID=g6266.t1.exon1;Parent=g6266.t1
Wpig01	braker	exon	562702	563581	.	-	.	ID=g6266.t1.exon2;Parent=g6266.t1
Wpig01	braker	exon	564067	564205	.	-	.	ID=g6266.t1.exon3;Parent=g6266.t1
Wpig01	braker	exon	565426	565775	.	-	.	ID=g6266.t1.exon4;Parent=g6266.t1
Wpig01	braker	exon	565871	565910	.	-	.	ID=g6266.t1.exon5;Parent=g6266.t1
Wpig01	braker	CDS	562334	562478	0.72	-	1	ID=g6266.t1.CDS1;Parent=g6266.t1
Wpig01	braker	CDS	562702	563581	0.72	-	2	ID=g6266.t1.CDS2;Parent=g6266.t1
Wpig01	braker	CDS	564067	564205	1	-	0	ID=g6266.t1.CDS3;Parent=g6266.t1
Wpig01	braker	CDS	565426	565775	1	-	2	ID=g6266.t1.CDS4;Parent=g6266.t1
Wpig01	braker	CDS	565871	565910	0.9	-	0	ID=g6266.t1.CDS5;Parent=g6266.t1
Wpig01	braker	intron	562479	562701	0.71	-	.	ID=g6266.t1.intron1;Parent=g6266.t1
Wpig01	braker	intron	563582	564066	1	-	.	ID=g6266.t1.intron2;Parent=g6266.t1
Wpig01	braker	intron	564206	565425	1	-	.	ID=g6266.t1.intron3;Parent=g6266.t1
Wpig01	braker	intron	565776	565870	1	-	.	ID=g6266.t1.intron4;Parent=g6266.t1
Wpig01	braker	start_codon	565908	565910	.	-	0	ID=g6266.t1.start1;Parent=g6266.t1
Wpig01	braker	stop_codon	562334	562336	.	-	0	ID=g6266.t1.stop1;Parent=g6266.t1
Wpig01	braker	gene	566451	568973	0.86	+	.	ID=g6267
Wpig01	braker	mRNA	566451	568973	0.86	+	.	ID=g6267.t1;Parent=g6267
Wpig01	braker	exon	566451	566519	.	+	.	ID=g6267.t1.exon1;Parent=g6267.t1
Wpig01	braker	exon	566799	566868	.	+	.	ID=g6267.t1.exon2;Parent=g6267.t1
Wpig01	braker	exon	567000	567076	.	+	.	ID=g6267.t1.exon3;Parent=g6267.t1
Wpig01	braker	exon	567349	567441	.	+	.	ID=g6267.t1.exon4;Parent=g6267.t1
Wpig01	braker	exon	567703	567876	.	+	.	ID=g6267.t1.exon5;Parent=g6267.t1
Wpig01	braker	exon	568131	568207	.	+	.	ID=g6267.t1.exon6;Parent=g6267.t1
Wpig01	braker	exon	568392	568549	.	+	.	ID=g6267.t1.exon7;Parent=g6267.t1
Wpig01	braker	exon	568792	568973	.	+	.	ID=g6267.t1.exon8;Parent=g6267.t1
Wpig01	braker	CDS	566451	566519	0.86	+	0	ID=g6267.t1.CDS1;Parent=g6267.t1
Wpig01	braker	CDS	566799	566868	1	+	0	ID=g6267.t1.CDS2;Parent=g6267.t1
Wpig01	braker	CDS	567000	567076	1	+	2	ID=g6267.t1.CDS3;Parent=g6267.t1
Wpig01	braker	CDS	567349	567441	1	+	0	ID=g6267.t1.CDS4;Parent=g6267.t1
Wpig01	braker	CDS	567703	567876	1	+	0	ID=g6267.t1.CDS5;Parent=g6267.t1
Wpig01	braker	CDS	568131	568207	1	+	0	ID=g6267.t1.CDS6;Parent=g6267.t1
Wpig01	braker	CDS	568392	568549	1	+	1	ID=g6267.t1.CDS7;Parent=g6267.t1
Wpig01	braker	CDS	568792	568973	1	+	2	ID=g6267.t1.CDS8;Parent=g6267.t1
Wpig01	braker	intron	566520	566798	1	+	.	ID=g6267.t1.intron1;Parent=g6267.t1
Wpig01	braker	intron	566869	566999	1	+	.	ID=g6267.t1.intron2;Parent=g6267.t1
Wpig01	braker	intron	567077	567348	1	+	.	ID=g6267.t1.intron3;Parent=g6267.t1
Wpig01	braker	intron	567442	567702	1	+	.	ID=g6267.t1.intron4;Parent=g6267.t1
Wpig01	braker	intron	567877	568130	1	+	.	ID=g6267.t1.intron5;Parent=g6267.t1
Wpig01	braker	intron	568208	568391	1	+	.	ID=g6267.t1.intron6;Parent=g6267.t1
Wpig01	braker	intron	568550	568791	1	+	.	ID=g6267.t1.intron7;Parent=g6267.t1
Wpig01	braker	start_codon	566451	566453	.	+	0	ID=g6267.t1.start1;Parent=g6267.t1
Wpig01	braker	stop_codon	568971	568973	.	+	0	ID=g6267.t1.stop1;Parent=g6267.t1
Wpig01	braker	gene	572723	580613	0.42	-	.	ID=g6268
Wpig01	braker	mRNA	572723	580613	0.42	-	.	ID=g6268.t1;Parent=g6268
Wpig01	braker	exon	572723	572802	.	-	.	ID=g6268.t1.exon1;Parent=g6268.t1
Wpig01	braker	exon	574561	574735	.	-	.	ID=g6268.t1.exon2;Parent=g6268.t1
Wpig01	braker	exon	574992	575471	.	-	.	ID=g6268.t1.exon3;Parent=g6268.t1
Wpig01	braker	exon	576132	576428	.	-	.	ID=g6268.t1.exon4;Parent=g6268.t1
Wpig01	braker	exon	576897	577328	.	-	.	ID=g6268.t1.exon5;Parent=g6268.t1
Wpig01	braker	exon	577591	577701	.	-	.	ID=g6268.t1.exon6;Parent=g6268.t1
Wpig01	braker	exon	578403	578460	.	-	.	ID=g6268.t1.exon7;Parent=g6268.t1
Wpig01	braker	exon	579270	579547	.	-	.	ID=g6268.t1.exon8;Parent=g6268.t1
Wpig01	braker	exon	579903	580613	.	-	.	ID=g6268.t1.exon9;Parent=g6268.t1
Wpig01	braker	CDS	572723	572802	0.51	-	2	ID=g6268.t1.CDS1;Parent=g6268.t1
Wpig01	braker	CDS	574561	574735	0.51	-	0	ID=g6268.t1.CDS2;Parent=g6268.t1
Wpig01	braker	CDS	574992	575471	1	-	0	ID=g6268.t1.CDS3;Parent=g6268.t1
Wpig01	braker	CDS	576132	576428	1	-	0	ID=g6268.t1.CDS4;Parent=g6268.t1
Wpig01	braker	CDS	576897	577328	1	-	0	ID=g6268.t1.CDS5;Parent=g6268.t1
Wpig01	braker	CDS	577591	577701	1	-	0	ID=g6268.t1.CDS6;Parent=g6268.t1
Wpig01	braker	CDS	578403	578460	0.89	-	1	ID=g6268.t1.CDS7;Parent=g6268.t1
Wpig01	braker	CDS	579270	579547	0.89	-	0	ID=g6268.t1.CDS8;Parent=g6268.t1
Wpig01	braker	CDS	579903	580613	0.97	-	0	ID=g6268.t1.CDS9;Parent=g6268.t1
Wpig01	braker	intron	572803	574560	0.51	-	.	ID=g6268.t1.intron1;Parent=g6268.t1
Wpig01	braker	intron	574736	574991	1	-	.	ID=g6268.t1.intron2;Parent=g6268.t1
Wpig01	braker	intron	575472	576131	1	-	.	ID=g6268.t1.intron3;Parent=g6268.t1
Wpig01	braker	intron	576429	576896	1	-	.	ID=g6268.t1.intron4;Parent=g6268.t1
Wpig01	braker	intron	577329	577590	1	-	.	ID=g6268.t1.intron5;Parent=g6268.t1
Wpig01	braker	intron	577702	578402	0.89	-	.	ID=g6268.t1.intron6;Parent=g6268.t1
Wpig01	braker	intron	578461	579269	0.88	-	.	ID=g6268.t1.intron7;Parent=g6268.t1
Wpig01	braker	intron	579548	579902	1	-	.	ID=g6268.t1.intron8;Parent=g6268.t1
Wpig01	braker	start_codon	580611	580613	.	-	0	ID=g6268.t1.start1;Parent=g6268.t1
Wpig01	braker	stop_codon	572723	572725	.	-	0	ID=g6268.t1.stop1;Parent=g6268.t1
Wpig01	braker	gene	581963	589345	0.89	+	.	ID=g6269
Wpig01	braker	mRNA	581963	589345	0.89	+	.	ID=g6269.t1;Parent=g6269
Wpig01	braker	exon	581963	582076	.	+	.	ID=g6269.t1.exon1;Parent=g6269.t1
Wpig01	braker	exon	582197	582289	.	+	.	ID=g6269.t1.exon2;Parent=g6269.t1
Wpig01	braker	exon	583047	583331	.	+	.	ID=g6269.t1.exon3;Parent=g6269.t1
Wpig01	braker	exon	584064	584134	.	+	.	ID=g6269.t1.exon4;Parent=g6269.t1
Wpig01	braker	exon	584399	584536	.	+	.	ID=g6269.t1.exon5;Parent=g6269.t1
Wpig01	braker	exon	584977	585263	.	+	.	ID=g6269.t1.exon6;Parent=g6269.t1
Wpig01	braker	exon	585671	585733	.	+	.	ID=g6269.t1.exon7;Parent=g6269.t1
Wpig01	braker	exon	585920	586126	.	+	.	ID=g6269.t1.exon8;Parent=g6269.t1
Wpig01	braker	exon	586429	586592	.	+	.	ID=g6269.t1.exon9;Parent=g6269.t1
Wpig01	braker	exon	587092	587202	.	+	.	ID=g6269.t1.exon10;Parent=g6269.t1
Wpig01	braker	exon	587491	587594	.	+	.	ID=g6269.t1.exon11;Parent=g6269.t1
Wpig01	braker	exon	588011	588238	.	+	.	ID=g6269.t1.exon12;Parent=g6269.t1
Wpig01	braker	exon	588427	588649	.	+	.	ID=g6269.t1.exon13;Parent=g6269.t1
Wpig01	braker	exon	588884	589345	.	+	.	ID=g6269.t1.exon14;Parent=g6269.t1
Wpig01	braker	CDS	581963	582076	1	+	0	ID=g6269.t1.CDS1;Parent=g6269.t1
Wpig01	braker	CDS	582197	582289	0.96	+	0	ID=g6269.t1.CDS2;Parent=g6269.t1
Wpig01	braker	CDS	583047	583331	0.91	+	0	ID=g6269.t1.CDS3;Parent=g6269.t1
Wpig01	braker	CDS	584064	584134	1	+	0	ID=g6269.t1.CDS4;Parent=g6269.t1
Wpig01	braker	CDS	584399	584536	1	+	1	ID=g6269.t1.CDS5;Parent=g6269.t1
Wpig01	braker	CDS	584977	585263	1	+	1	ID=g6269.t1.CDS6;Parent=g6269.t1
Wpig01	braker	CDS	585671	585733	1	+	2	ID=g6269.t1.CDS7;Parent=g6269.t1
Wpig01	braker	CDS	585920	586126	1	+	2	ID=g6269.t1.CDS8;Parent=g6269.t1
Wpig01	braker	CDS	586429	586592	1	+	2	ID=g6269.t1.CDS9;Parent=g6269.t1
Wpig01	braker	CDS	587092	587202	1	+	0	ID=g6269.t1.CDS10;Parent=g6269.t1
Wpig01	braker	CDS	587491	587594	1	+	0	ID=g6269.t1.CDS11;Parent=g6269.t1
Wpig01	braker	CDS	588011	588238	1	+	1	ID=g6269.t1.CDS12;Parent=g6269.t1
Wpig01	braker	CDS	588427	588649	1	+	1	ID=g6269.t1.CDS13;Parent=g6269.t1
Wpig01	braker	CDS	588884	589345	1	+	0	ID=g6269.t1.CDS14;Parent=g6269.t1
Wpig01	braker	intron	582077	582196	0.96	+	.	ID=g6269.t1.intron1;Parent=g6269.t1
Wpig01	braker	intron	582290	583046	1	+	.	ID=g6269.t1.intron2;Parent=g6269.t1
Wpig01	braker	intron	583332	584063	0.91	+	.	ID=g6269.t1.intron3;Parent=g6269.t1
Wpig01	braker	intron	584135	584398	1	+	.	ID=g6269.t1.intron4;Parent=g6269.t1
Wpig01	braker	intron	584537	584976	1	+	.	ID=g6269.t1.intron5;Parent=g6269.t1
Wpig01	braker	intron	585264	585670	1	+	.	ID=g6269.t1.intron6;Parent=g6269.t1
Wpig01	braker	intron	585734	585919	1	+	.	ID=g6269.t1.intron7;Parent=g6269.t1
Wpig01	braker	intron	586127	586428	1	+	.	ID=g6269.t1.intron8;Parent=g6269.t1
Wpig01	braker	intron	586593	587091	1	+	.	ID=g6269.t1.intron9;Parent=g6269.t1
Wpig01	braker	intron	587203	587490	1	+	.	ID=g6269.t1.intron10;Parent=g6269.t1
Wpig01	braker	intron	587595	588010	1	+	.	ID=g6269.t1.intron11;Parent=g6269.t1
Wpig01	braker	intron	588239	588426	1	+	.	ID=g6269.t1.intron12;Parent=g6269.t1
Wpig01	braker	intron	588650	588883	1	+	.	ID=g6269.t1.intron13;Parent=g6269.t1
Wpig01	braker	start_codon	581963	581965	.	+	0	ID=g6269.t1.start1;Parent=g6269.t1
Wpig01	braker	stop_codon	589343	589345	.	+	0	ID=g6269.t1.stop1;Parent=g6269.t1
Wpig01	braker	gene	589485	591536	0.58	+	.	ID=g6270
Wpig01	braker	mRNA	589485	591536	0.58	+	.	ID=g6270.t1;Parent=g6270
Wpig01	braker	exon	589485	589493	.	+	.	ID=g6270.t1.exon1;Parent=g6270.t1
Wpig01	braker	exon	589814	589894	.	+	.	ID=g6270.t1.exon2;Parent=g6270.t1
Wpig01	braker	exon	590250	590381	.	+	.	ID=g6270.t1.exon3;Parent=g6270.t1
Wpig01	braker	exon	590782	590988	.	+	.	ID=g6270.t1.exon4;Parent=g6270.t1
Wpig01	braker	exon	591369	591536	.	+	.	ID=g6270.t1.exon5;Parent=g6270.t1
Wpig01	braker	CDS	589485	589493	0.58	+	0	ID=g6270.t1.CDS1;Parent=g6270.t1
Wpig01	braker	CDS	589814	589894	0.59	+	0	ID=g6270.t1.CDS2;Parent=g6270.t1
Wpig01	braker	CDS	590250	590381	1	+	0	ID=g6270.t1.CDS3;Parent=g6270.t1
Wpig01	braker	CDS	590782	590988	1	+	0	ID=g6270.t1.CDS4;Parent=g6270.t1
Wpig01	braker	CDS	591369	591536	1	+	0	ID=g6270.t1.CDS5;Parent=g6270.t1
Wpig01	braker	intron	589494	589813	0.58	+	.	ID=g6270.t1.intron1;Parent=g6270.t1
Wpig01	braker	intron	589895	590249	1	+	.	ID=g6270.t1.intron2;Parent=g6270.t1
Wpig01	braker	intron	590382	590781	1	+	.	ID=g6270.t1.intron3;Parent=g6270.t1
Wpig01	braker	intron	590989	591368	1	+	.	ID=g6270.t1.intron4;Parent=g6270.t1
Wpig01	braker	start_codon	589485	589487	.	+	0	ID=g6270.t1.start1;Parent=g6270.t1
Wpig01	braker	stop_codon	591534	591536	.	+	0	ID=g6270.t1.stop1;Parent=g6270.t1
Wpig01	braker	gene	595185	597580	1	-	.	ID=g6271
Wpig01	braker	mRNA	595185	597580	1	-	.	ID=g6271.t1;Parent=g6271
Wpig01	braker	exon	595185	595196	.	-	.	ID=g6271.t1.exon1;Parent=g6271.t1
Wpig01	braker	exon	595296	595418	.	-	.	ID=g6271.t1.exon2;Parent=g6271.t1
Wpig01	braker	exon	595618	595763	.	-	.	ID=g6271.t1.exon3;Parent=g6271.t1
Wpig01	braker	exon	595883	595966	.	-	.	ID=g6271.t1.exon4;Parent=g6271.t1
Wpig01	braker	exon	596197	596350	.	-	.	ID=g6271.t1.exon5;Parent=g6271.t1
Wpig01	braker	exon	596479	596571	.	-	.	ID=g6271.t1.exon6;Parent=g6271.t1
Wpig01	braker	exon	597043	597163	.	-	.	ID=g6271.t1.exon7;Parent=g6271.t1
Wpig01	braker	exon	597450	597580	.	-	.	ID=g6271.t1.exon8;Parent=g6271.t1
Wpig01	braker	CDS	595185	595196	1	-	0	ID=g6271.t1.CDS1;Parent=g6271.t1
Wpig01	braker	CDS	595296	595418	1	-	0	ID=g6271.t1.CDS2;Parent=g6271.t1
Wpig01	braker	CDS	595618	595763	1	-	2	ID=g6271.t1.CDS3;Parent=g6271.t1
Wpig01	braker	CDS	595883	595966	1	-	2	ID=g6271.t1.CDS4;Parent=g6271.t1
Wpig01	braker	CDS	596197	596350	1	-	0	ID=g6271.t1.CDS5;Parent=g6271.t1
Wpig01	braker	CDS	596479	596571	1	-	0	ID=g6271.t1.CDS6;Parent=g6271.t1
Wpig01	braker	CDS	597043	597163	1	-	1	ID=g6271.t1.CDS7;Parent=g6271.t1
Wpig01	braker	CDS	597450	597580	1	-	0	ID=g6271.t1.CDS8;Parent=g6271.t1
Wpig01	braker	intron	595197	595295	1	-	.	ID=g6271.t1.intron1;Parent=g6271.t1
Wpig01	braker	intron	595419	595617	1	-	.	ID=g6271.t1.intron2;Parent=g6271.t1
Wpig01	braker	intron	595764	595882	1	-	.	ID=g6271.t1.intron3;Parent=g6271.t1
Wpig01	braker	intron	595967	596196	1	-	.	ID=g6271.t1.intron4;Parent=g6271.t1
Wpig01	braker	intron	596351	596478	1	-	.	ID=g6271.t1.intron5;Parent=g6271.t1
Wpig01	braker	intron	596572	597042	1	-	.	ID=g6271.t1.intron6;Parent=g6271.t1
Wpig01	braker	intron	597164	597449	1	-	.	ID=g6271.t1.intron7;Parent=g6271.t1
Wpig01	braker	start_codon	597578	597580	.	-	0	ID=g6271.t1.start1;Parent=g6271.t1
Wpig01	braker	stop_codon	595185	595187	.	-	0	ID=g6271.t1.stop1;Parent=g6271.t1
Wpig01	braker	gene	601550	604509	0.31	-	.	ID=g6272
Wpig01	braker	mRNA	601550	604509	0.31	-	.	ID=g6272.t1;Parent=g6272
Wpig01	braker	exon	601550	601570	.	-	.	ID=g6272.t1.exon1;Parent=g6272.t1
Wpig01	braker	exon	601944	602016	.	-	.	ID=g6272.t1.exon2;Parent=g6272.t1
Wpig01	braker	exon	602095	602161	.	-	.	ID=g6272.t1.exon3;Parent=g6272.t1
Wpig01	braker	exon	602435	602725	.	-	.	ID=g6272.t1.exon4;Parent=g6272.t1
Wpig01	braker	exon	602847	603179	.	-	.	ID=g6272.t1.exon5;Parent=g6272.t1
Wpig01	braker	exon	603238	603346	.	-	.	ID=g6272.t1.exon6;Parent=g6272.t1
Wpig01	braker	exon	603560	603579	.	-	.	ID=g6272.t1.exon7;Parent=g6272.t1
Wpig01	braker	exon	603966	604304	.	-	.	ID=g6272.t1.exon8;Parent=g6272.t1
Wpig01	braker	exon	604398	604509	.	-	.	ID=g6272.t1.exon9;Parent=g6272.t1
Wpig01	braker	CDS	601550	601570	1	-	0	ID=g6272.t1.CDS1;Parent=g6272.t1
Wpig01	braker	CDS	601944	602016	1	-	1	ID=g6272.t1.CDS2;Parent=g6272.t1
Wpig01	braker	CDS	602095	602161	1	-	2	ID=g6272.t1.CDS3;Parent=g6272.t1
Wpig01	braker	CDS	602435	602725	0.99	-	2	ID=g6272.t1.CDS4;Parent=g6272.t1
Wpig01	braker	CDS	602847	603179	0.82	-	2	ID=g6272.t1.CDS5;Parent=g6272.t1
Wpig01	braker	CDS	603238	603346	0.73	-	0	ID=g6272.t1.CDS6;Parent=g6272.t1
Wpig01	braker	CDS	603560	603579	0.43	-	2	ID=g6272.t1.CDS7;Parent=g6272.t1
Wpig01	braker	CDS	603966	604304	1	-	2	ID=g6272.t1.CDS8;Parent=g6272.t1
Wpig01	braker	CDS	604398	604509	0.69	-	0	ID=g6272.t1.CDS9;Parent=g6272.t1
Wpig01	braker	intron	601571	601943	1	-	.	ID=g6272.t1.intron1;Parent=g6272.t1
Wpig01	braker	intron	602017	602094	1	-	.	ID=g6272.t1.intron2;Parent=g6272.t1
Wpig01	braker	intron	602162	602434	1	-	.	ID=g6272.t1.intron3;Parent=g6272.t1
Wpig01	braker	intron	602726	602846	0.87	-	.	ID=g6272.t1.intron4;Parent=g6272.t1
Wpig01	braker	intron	603180	603237	1	-	.	ID=g6272.t1.intron5;Parent=g6272.t1
Wpig01	braker	intron	603347	603559	0.43	-	.	ID=g6272.t1.intron6;Parent=g6272.t1
Wpig01	braker	intron	603580	603965	1	-	.	ID=g6272.t1.intron7;Parent=g6272.t1
Wpig01	braker	intron	604305	604397	1	-	.	ID=g6272.t1.intron8;Parent=g6272.t1
Wpig01	braker	start_codon	604507	604509	.	-	0	ID=g6272.t1.start1;Parent=g6272.t1
Wpig01	braker	stop_codon	601550	601552	.	-	0	ID=g6272.t1.stop1;Parent=g6272.t1
Wpig01	braker	gene	604989	608287	0.32	-	.	ID=g6273
Wpig01	braker	mRNA	604989	608287	0.32	-	.	ID=g6273.t1;Parent=g6273
Wpig01	braker	exon	604989	605984	.	-	.	ID=g6273.t1.exon1;Parent=g6273.t1
Wpig01	braker	exon	607492	607653	.	-	.	ID=g6273.t1.exon2;Parent=g6273.t1
Wpig01	braker	exon	608060	608287	.	-	.	ID=g6273.t1.exon3;Parent=g6273.t1
Wpig01	braker	CDS	604989	605984	0.45	-	0	ID=g6273.t1.CDS1;Parent=g6273.t1
Wpig01	braker	CDS	607492	607653	0.95	-	0	ID=g6273.t1.CDS2;Parent=g6273.t1
Wpig01	braker	CDS	608060	608287	0.89	-	0	ID=g6273.t1.CDS3;Parent=g6273.t1
Wpig01	braker	intron	605985	607491	0.53	-	.	ID=g6273.t1.intron1;Parent=g6273.t1
Wpig01	braker	intron	607654	608059	1	-	.	ID=g6273.t1.intron2;Parent=g6273.t1
Wpig01	braker	start_codon	608285	608287	.	-	0	ID=g6273.t1.start1;Parent=g6273.t1
Wpig01	braker	stop_codon	604989	604991	.	-	0	ID=g6273.t1.stop1;Parent=g6273.t1
Wpig01	braker	gene	609089	615648	1	+	.	ID=g6274
Wpig01	braker	mRNA	609089	615648	1	+	.	ID=g6274.t1;Parent=g6274
Wpig01	braker	exon	609089	609100	.	+	.	ID=g6274.t1.exon1;Parent=g6274.t1
Wpig01	braker	exon	609527	609650	.	+	.	ID=g6274.t1.exon2;Parent=g6274.t1
Wpig01	braker	exon	609711	609908	.	+	.	ID=g6274.t1.exon3;Parent=g6274.t1
Wpig01	braker	exon	610432	610545	.	+	.	ID=g6274.t1.exon4;Parent=g6274.t1
Wpig01	braker	exon	610752	611196	.	+	.	ID=g6274.t1.exon5;Parent=g6274.t1
Wpig01	braker	exon	611351	611535	.	+	.	ID=g6274.t1.exon6;Parent=g6274.t1
Wpig01	braker	exon	611953	612143	.	+	.	ID=g6274.t1.exon7;Parent=g6274.t1
Wpig01	braker	exon	613583	613616	.	+	.	ID=g6274.t1.exon8;Parent=g6274.t1
Wpig01	braker	exon	613791	613925	.	+	.	ID=g6274.t1.exon9;Parent=g6274.t1
Wpig01	braker	exon	614170	614242	.	+	.	ID=g6274.t1.exon10;Parent=g6274.t1
Wpig01	braker	exon	614692	614817	.	+	.	ID=g6274.t1.exon11;Parent=g6274.t1
Wpig01	braker	exon	615065	615172	.	+	.	ID=g6274.t1.exon12;Parent=g6274.t1
Wpig01	braker	exon	615567	615648	.	+	.	ID=g6274.t1.exon13;Parent=g6274.t1
Wpig01	braker	CDS	609089	609100	1	+	0	ID=g6274.t1.CDS1;Parent=g6274.t1
Wpig01	braker	CDS	609527	609650	1	+	0	ID=g6274.t1.CDS2;Parent=g6274.t1
Wpig01	braker	CDS	609711	609908	1	+	2	ID=g6274.t1.CDS3;Parent=g6274.t1
Wpig01	braker	CDS	610432	610545	1	+	2	ID=g6274.t1.CDS4;Parent=g6274.t1
Wpig01	braker	CDS	610752	611196	1	+	2	ID=g6274.t1.CDS5;Parent=g6274.t1
Wpig01	braker	CDS	611351	611535	1	+	1	ID=g6274.t1.CDS6;Parent=g6274.t1
Wpig01	braker	CDS	611953	612143	1	+	2	ID=g6274.t1.CDS7;Parent=g6274.t1
Wpig01	braker	CDS	613583	613616	1	+	0	ID=g6274.t1.CDS8;Parent=g6274.t1
Wpig01	braker	CDS	613791	613925	1	+	2	ID=g6274.t1.CDS9;Parent=g6274.t1
Wpig01	braker	CDS	614170	614242	1	+	2	ID=g6274.t1.CDS10;Parent=g6274.t1
Wpig01	braker	CDS	614692	614817	1	+	1	ID=g6274.t1.CDS11;Parent=g6274.t1
Wpig01	braker	CDS	615065	615172	1	+	1	ID=g6274.t1.CDS12;Parent=g6274.t1
Wpig01	braker	CDS	615567	615648	1	+	1	ID=g6274.t1.CDS13;Parent=g6274.t1
Wpig01	braker	intron	609101	609526	1	+	.	ID=g6274.t1.intron1;Parent=g6274.t1
Wpig01	braker	intron	609651	609710	1	+	.	ID=g6274.t1.intron2;Parent=g6274.t1
Wpig01	braker	intron	609909	610431	1	+	.	ID=g6274.t1.intron3;Parent=g6274.t1
Wpig01	braker	intron	610546	610751	1	+	.	ID=g6274.t1.intron4;Parent=g6274.t1
Wpig01	braker	intron	611197	611350	1	+	.	ID=g6274.t1.intron5;Parent=g6274.t1
Wpig01	braker	intron	611536	611952	1	+	.	ID=g6274.t1.intron6;Parent=g6274.t1
Wpig01	braker	intron	612144	613582	1	+	.	ID=g6274.t1.intron7;Parent=g6274.t1
Wpig01	braker	intron	613617	613790	1	+	.	ID=g6274.t1.intron8;Parent=g6274.t1
Wpig01	braker	intron	613926	614169	1	+	.	ID=g6274.t1.intron9;Parent=g6274.t1
Wpig01	braker	intron	614243	614691	1	+	.	ID=g6274.t1.intron10;Parent=g6274.t1
Wpig01	braker	intron	614818	615064	1	+	.	ID=g6274.t1.intron11;Parent=g6274.t1
Wpig01	braker	intron	615173	615566	1	+	.	ID=g6274.t1.intron12;Parent=g6274.t1
Wpig01	braker	start_codon	609089	609091	.	+	0	ID=g6274.t1.start1;Parent=g6274.t1
Wpig01	braker	stop_codon	615646	615648	.	+	0	ID=g6274.t1.stop1;Parent=g6274.t1
Wpig01	braker	gene	657236	658312	0.99	+	.	ID=g6275
Wpig01	braker	mRNA	657236	658312	0.99	+	.	ID=g6275.t1;Parent=g6275
Wpig01	braker	exon	657236	658312	.	+	.	ID=g6275.t1.exon1;Parent=g6275.t1
Wpig01	braker	CDS	657236	658312	0.99	+	0	ID=g6275.t1.CDS1;Parent=g6275.t1
Wpig01	braker	start_codon	657236	657238	.	+	0	ID=g6275.t1.start1;Parent=g6275.t1
Wpig01	braker	stop_codon	658310	658312	.	+	0	ID=g6275.t1.stop1;Parent=g6275.t1
Wpig01	braker	gene	662231	663932	0.32	+	.	ID=g6276
Wpig01	braker	mRNA	662231	663932	0.32	+	.	ID=g6276.t1;Parent=g6276
Wpig01	braker	exon	662231	662419	.	+	.	ID=g6276.t1.exon1;Parent=g6276.t1
Wpig01	braker	exon	663897	663932	.	+	.	ID=g6276.t1.exon2;Parent=g6276.t1
Wpig01	braker	CDS	662231	662419	0.51	+	0	ID=g6276.t1.CDS1;Parent=g6276.t1
Wpig01	braker	CDS	663897	663932	0.32	+	0	ID=g6276.t1.CDS2;Parent=g6276.t1
Wpig01	braker	intron	662420	663896	0.32	+	.	ID=g6276.t1.intron1;Parent=g6276.t1
Wpig01	braker	start_codon	662231	662233	.	+	0	ID=g6276.t1.start1;Parent=g6276.t1
Wpig01	braker	stop_codon	663930	663932	.	+	0	ID=g6276.t1.stop1;Parent=g6276.t1
Wpig01	braker	gene	666347	669592	0.95	+	.	ID=g6277
Wpig01	braker	mRNA	666347	669592	0.95	+	.	ID=g6277.t1;Parent=g6277
Wpig01	braker	exon	666347	669592	.	+	.	ID=g6277.t1.exon1;Parent=g6277.t1
Wpig01	braker	CDS	666347	669592	0.95	+	0	ID=g6277.t1.CDS1;Parent=g6277.t1
Wpig01	braker	start_codon	666347	666349	.	+	0	ID=g6277.t1.start1;Parent=g6277.t1
Wpig01	braker	stop_codon	669590	669592	.	+	0	ID=g6277.t1.stop1;Parent=g6277.t1
Wpig01	braker	gene	677082	679349	0.99	+	.	ID=g6278
Wpig01	braker	mRNA	677082	679349	0.99	+	.	ID=g6278.t1;Parent=g6278
Wpig01	braker	exon	677082	677145	.	+	.	ID=g6278.t1.exon1;Parent=g6278.t1
Wpig01	braker	exon	677374	677694	.	+	.	ID=g6278.t1.exon2;Parent=g6278.t1
Wpig01	braker	exon	677861	678268	.	+	.	ID=g6278.t1.exon3;Parent=g6278.t1
Wpig01	braker	exon	678701	678766	.	+	.	ID=g6278.t1.exon4;Parent=g6278.t1
Wpig01	braker	exon	678837	678918	.	+	.	ID=g6278.t1.exon5;Parent=g6278.t1
Wpig01	braker	exon	679094	679349	.	+	.	ID=g6278.t1.exon6;Parent=g6278.t1
Wpig01	braker	CDS	677082	677145	1	+	0	ID=g6278.t1.CDS1;Parent=g6278.t1
Wpig01	braker	CDS	677374	677694	1	+	2	ID=g6278.t1.CDS2;Parent=g6278.t1
Wpig01	braker	CDS	677861	678268	0.99	+	2	ID=g6278.t1.CDS3;Parent=g6278.t1
Wpig01	braker	CDS	678701	678766	1	+	2	ID=g6278.t1.CDS4;Parent=g6278.t1
Wpig01	braker	CDS	678837	678918	1	+	2	ID=g6278.t1.CDS5;Parent=g6278.t1
Wpig01	braker	CDS	679094	679349	1	+	1	ID=g6278.t1.CDS6;Parent=g6278.t1
Wpig01	braker	intron	677146	677373	1	+	.	ID=g6278.t1.intron1;Parent=g6278.t1
Wpig01	braker	intron	677695	677860	1	+	.	ID=g6278.t1.intron2;Parent=g6278.t1
Wpig01	braker	intron	678269	678700	1	+	.	ID=g6278.t1.intron3;Parent=g6278.t1
Wpig01	braker	intron	678767	678836	1	+	.	ID=g6278.t1.intron4;Parent=g6278.t1
Wpig01	braker	intron	678919	679093	1	+	.	ID=g6278.t1.intron5;Parent=g6278.t1
Wpig01	braker	start_codon	677082	677084	.	+	0	ID=g6278.t1.start1;Parent=g6278.t1
Wpig01	braker	stop_codon	679347	679349	.	+	0	ID=g6278.t1.stop1;Parent=g6278.t1
Wpig01	braker	gene	679767	681896	0.56	+	.	ID=g6279
Wpig01	braker	mRNA	679767	681896	0.56	+	.	ID=g6279.t1;Parent=g6279
Wpig01	braker	exon	679767	679830	.	+	.	ID=g6279.t1.exon1;Parent=g6279.t1
Wpig01	braker	exon	679899	680201	.	+	.	ID=g6279.t1.exon2;Parent=g6279.t1
Wpig01	braker	exon	680421	680816	.	+	.	ID=g6279.t1.exon3;Parent=g6279.t1
Wpig01	braker	exon	681264	681326	.	+	.	ID=g6279.t1.exon4;Parent=g6279.t1
Wpig01	braker	exon	681420	681501	.	+	.	ID=g6279.t1.exon5;Parent=g6279.t1
Wpig01	braker	exon	681653	681896	.	+	.	ID=g6279.t1.exon6;Parent=g6279.t1
Wpig01	braker	CDS	679767	679830	1	+	0	ID=g6279.t1.CDS1;Parent=g6279.t1
Wpig01	braker	CDS	679899	680201	0.98	+	2	ID=g6279.t1.CDS2;Parent=g6279.t1
Wpig01	braker	CDS	680421	680816	0.72	+	2	ID=g6279.t1.CDS3;Parent=g6279.t1
Wpig01	braker	CDS	681264	681326	1	+	2	ID=g6279.t1.CDS4;Parent=g6279.t1
Wpig01	braker	CDS	681420	681501	1	+	2	ID=g6279.t1.CDS5;Parent=g6279.t1
Wpig01	braker	CDS	681653	681896	0.76	+	1	ID=g6279.t1.CDS6;Parent=g6279.t1
Wpig01	braker	intron	679831	679898	1	+	.	ID=g6279.t1.intron1;Parent=g6279.t1
Wpig01	braker	intron	680202	680420	1	+	.	ID=g6279.t1.intron2;Parent=g6279.t1
Wpig01	braker	intron	680817	681263	1	+	.	ID=g6279.t1.intron3;Parent=g6279.t1
Wpig01	braker	intron	681327	681419	1	+	.	ID=g6279.t1.intron4;Parent=g6279.t1
Wpig01	braker	intron	681502	681652	1	+	.	ID=g6279.t1.intron5;Parent=g6279.t1
Wpig01	braker	start_codon	679767	679769	.	+	0	ID=g6279.t1.start1;Parent=g6279.t1
Wpig01	braker	stop_codon	681894	681896	.	+	0	ID=g6279.t1.stop1;Parent=g6279.t1
Wpig01	braker	gene	682124	686201	0.09	+	.	ID=g6280
Wpig01	braker	mRNA	682124	686201	0.09	+	.	ID=g6280.t1;Parent=g6280
Wpig01	braker	exon	682124	682178	.	+	.	ID=g6280.t1.exon1;Parent=g6280.t1
Wpig01	braker	exon	682260	682562	.	+	.	ID=g6280.t1.exon2;Parent=g6280.t1
Wpig01	braker	exon	682635	682712	.	+	.	ID=g6280.t1.exon3;Parent=g6280.t1
Wpig01	braker	exon	682923	683048	.	+	.	ID=g6280.t1.exon4;Parent=g6280.t1
Wpig01	braker	exon	683342	683404	.	+	.	ID=g6280.t1.exon5;Parent=g6280.t1
Wpig01	braker	exon	683551	683632	.	+	.	ID=g6280.t1.exon6;Parent=g6280.t1
Wpig01	braker	exon	683776	683927	.	+	.	ID=g6280.t1.exon7;Parent=g6280.t1
Wpig01	braker	exon	684370	684672	.	+	.	ID=g6280.t1.exon8;Parent=g6280.t1
Wpig01	braker	exon	684828	684902	.	+	.	ID=g6280.t1.exon9;Parent=g6280.t1
Wpig01	braker	exon	685757	685838	.	+	.	ID=g6280.t1.exon10;Parent=g6280.t1
Wpig01	braker	exon	685964	686201	.	+	.	ID=g6280.t1.exon11;Parent=g6280.t1
Wpig01	braker	CDS	682124	682178	0.76	+	0	ID=g6280.t1.CDS1;Parent=g6280.t1
Wpig01	braker	CDS	682260	682562	1	+	2	ID=g6280.t1.CDS2;Parent=g6280.t1
Wpig01	braker	CDS	682635	682712	0.33	+	2	ID=g6280.t1.CDS3;Parent=g6280.t1
Wpig01	braker	CDS	682923	683048	0.57	+	2	ID=g6280.t1.CDS4;Parent=g6280.t1
Wpig01	braker	CDS	683342	683404	1	+	2	ID=g6280.t1.CDS5;Parent=g6280.t1
Wpig01	braker	CDS	683551	683632	1	+	2	ID=g6280.t1.CDS6;Parent=g6280.t1
Wpig01	braker	CDS	683776	683927	0.54	+	1	ID=g6280.t1.CDS7;Parent=g6280.t1
Wpig01	braker	CDS	684370	684672	0.77	+	2	ID=g6280.t1.CDS8;Parent=g6280.t1
Wpig01	braker	CDS	684828	684902	0.66	+	2	ID=g6280.t1.CDS9;Parent=g6280.t1
Wpig01	braker	CDS	685757	685838	0.99	+	2	ID=g6280.t1.CDS10;Parent=g6280.t1
Wpig01	braker	CDS	685964	686201	0.99	+	1	ID=g6280.t1.CDS11;Parent=g6280.t1
Wpig01	braker	intron	682179	682259	1	+	.	ID=g6280.t1.intron1;Parent=g6280.t1
Wpig01	braker	intron	682563	682634	1	+	.	ID=g6280.t1.intron2;Parent=g6280.t1
Wpig01	braker	intron	682713	682922	0.29	+	.	ID=g6280.t1.intron3;Parent=g6280.t1
Wpig01	braker	intron	683049	683341	0.94	+	.	ID=g6280.t1.intron4;Parent=g6280.t1
Wpig01	braker	intron	683405	683550	1	+	.	ID=g6280.t1.intron5;Parent=g6280.t1
Wpig01	braker	intron	683633	683775	1	+	.	ID=g6280.t1.intron6;Parent=g6280.t1
Wpig01	braker	intron	683928	684369	0.52	+	.	ID=g6280.t1.intron7;Parent=g6280.t1
Wpig01	braker	intron	684673	684827	1	+	.	ID=g6280.t1.intron8;Parent=g6280.t1
Wpig01	braker	intron	684903	685756	0.61	+	.	ID=g6280.t1.intron9;Parent=g6280.t1
Wpig01	braker	intron	685839	685963	1	+	.	ID=g6280.t1.intron10;Parent=g6280.t1
Wpig01	braker	start_codon	682124	682126	.	+	0	ID=g6280.t1.start1;Parent=g6280.t1
Wpig01	braker	stop_codon	686199	686201	.	+	0	ID=g6280.t1.stop1;Parent=g6280.t1
Wpig01	braker	gene	686407	688267	0.4	+	.	ID=g6281
Wpig01	braker	mRNA	686407	688267	0.4	+	.	ID=g6281.t1;Parent=g6281
Wpig01	braker	exon	686407	686428	.	+	.	ID=g6281.t1.exon1;Parent=g6281.t1
Wpig01	braker	exon	686507	686809	.	+	.	ID=g6281.t1.exon2;Parent=g6281.t1
Wpig01	braker	exon	686966	687361	.	+	.	ID=g6281.t1.exon3;Parent=g6281.t1
Wpig01	braker	exon	687663	687734	.	+	.	ID=g6281.t1.exon4;Parent=g6281.t1
Wpig01	braker	exon	687812	687896	.	+	.	ID=g6281.t1.exon5;Parent=g6281.t1
Wpig01	braker	exon	688024	688267	.	+	.	ID=g6281.t1.exon6;Parent=g6281.t1
Wpig01	braker	CDS	686407	686428	0.99	+	0	ID=g6281.t1.CDS1;Parent=g6281.t1
Wpig01	braker	CDS	686507	686809	1	+	2	ID=g6281.t1.CDS2;Parent=g6281.t1
Wpig01	braker	CDS	686966	687361	0.55	+	2	ID=g6281.t1.CDS3;Parent=g6281.t1
Wpig01	braker	CDS	687663	687734	0.63	+	2	ID=g6281.t1.CDS4;Parent=g6281.t1
Wpig01	braker	CDS	687812	687896	1	+	2	ID=g6281.t1.CDS5;Parent=g6281.t1
Wpig01	braker	CDS	688024	688267	0.95	+	1	ID=g6281.t1.CDS6;Parent=g6281.t1
Wpig01	braker	intron	686429	686506	1	+	.	ID=g6281.t1.intron1;Parent=g6281.t1
Wpig01	braker	intron	686810	686965	1	+	.	ID=g6281.t1.intron2;Parent=g6281.t1
Wpig01	braker	intron	687362	687662	0.54	+	.	ID=g6281.t1.intron3;Parent=g6281.t1
Wpig01	braker	intron	687735	687811	1	+	.	ID=g6281.t1.intron4;Parent=g6281.t1
Wpig01	braker	intron	687897	688023	1	+	.	ID=g6281.t1.intron5;Parent=g6281.t1
Wpig01	braker	start_codon	686407	686409	.	+	0	ID=g6281.t1.start1;Parent=g6281.t1
Wpig01	braker	stop_codon	688265	688267	.	+	0	ID=g6281.t1.stop1;Parent=g6281.t1
Wpig01	braker	gene	688515	692572	0.19	+	.	ID=g6282
Wpig01	braker	mRNA	688515	692572	0.19	+	.	ID=g6282.t1;Parent=g6282
Wpig01	braker	exon	688515	688584	.	+	.	ID=g6282.t1.exon1;Parent=g6282.t1
Wpig01	braker	exon	688743	689045	.	+	.	ID=g6282.t1.exon2;Parent=g6282.t1
Wpig01	braker	exon	689125	689526	.	+	.	ID=g6282.t1.exon3;Parent=g6282.t1
Wpig01	braker	exon	689827	689898	.	+	.	ID=g6282.t1.exon4;Parent=g6282.t1
Wpig01	braker	exon	690008	690092	.	+	.	ID=g6282.t1.exon5;Parent=g6282.t1
Wpig01	braker	exon	690746	690780	.	+	.	ID=g6282.t1.exon6;Parent=g6282.t1
Wpig01	braker	exon	690843	691166	.	+	.	ID=g6282.t1.exon7;Parent=g6282.t1
Wpig01	braker	exon	691256	691663	.	+	.	ID=g6282.t1.exon8;Parent=g6282.t1
Wpig01	braker	exon	691972	692037	.	+	.	ID=g6282.t1.exon9;Parent=g6282.t1
Wpig01	braker	exon	692126	692207	.	+	.	ID=g6282.t1.exon10;Parent=g6282.t1
Wpig01	braker	exon	692314	692572	.	+	.	ID=g6282.t1.exon11;Parent=g6282.t1
Wpig01	braker	CDS	688515	688584	0.81	+	0	ID=g6282.t1.CDS1;Parent=g6282.t1
Wpig01	braker	CDS	688743	689045	0.86	+	2	ID=g6282.t1.CDS2;Parent=g6282.t1
Wpig01	braker	CDS	689125	689526	0.85	+	2	ID=g6282.t1.CDS3;Parent=g6282.t1
Wpig01	braker	CDS	689827	689898	0.69	+	2	ID=g6282.t1.CDS4;Parent=g6282.t1
Wpig01	braker	CDS	690008	690092	0.97	+	2	ID=g6282.t1.CDS5;Parent=g6282.t1
Wpig01	braker	CDS	690746	690780	0.56	+	1	ID=g6282.t1.CDS6;Parent=g6282.t1
Wpig01	braker	CDS	690843	691166	0.93	+	2	ID=g6282.t1.CDS7;Parent=g6282.t1
Wpig01	braker	CDS	691256	691663	0.88	+	2	ID=g6282.t1.CDS8;Parent=g6282.t1
Wpig01	braker	CDS	691972	692037	1	+	2	ID=g6282.t1.CDS9;Parent=g6282.t1
Wpig01	braker	CDS	692126	692207	0.99	+	2	ID=g6282.t1.CDS10;Parent=g6282.t1
Wpig01	braker	CDS	692314	692572	0.94	+	1	ID=g6282.t1.CDS11;Parent=g6282.t1
Wpig01	braker	intron	688585	688742	1	+	.	ID=g6282.t1.intron1;Parent=g6282.t1
Wpig01	braker	intron	689046	689124	1	+	.	ID=g6282.t1.intron2;Parent=g6282.t1
Wpig01	braker	intron	689527	689826	0.91	+	.	ID=g6282.t1.intron3;Parent=g6282.t1
Wpig01	braker	intron	689899	690007	0.69	+	.	ID=g6282.t1.intron4;Parent=g6282.t1
Wpig01	braker	intron	690093	690745	0.48	+	.	ID=g6282.t1.intron5;Parent=g6282.t1
Wpig01	braker	intron	690781	690842	1	+	.	ID=g6282.t1.intron6;Parent=g6282.t1
Wpig01	braker	intron	691167	691255	1	+	.	ID=g6282.t1.intron7;Parent=g6282.t1
Wpig01	braker	intron	691664	691971	0.9	+	.	ID=g6282.t1.intron8;Parent=g6282.t1
Wpig01	braker	intron	692038	692125	1	+	.	ID=g6282.t1.intron9;Parent=g6282.t1
Wpig01	braker	intron	692208	692313	0.99	+	.	ID=g6282.t1.intron10;Parent=g6282.t1
Wpig01	braker	start_codon	688515	688517	.	+	0	ID=g6282.t1.start1;Parent=g6282.t1
Wpig01	braker	stop_codon	692570	692572	.	+	0	ID=g6282.t1.stop1;Parent=g6282.t1
Wpig01	braker	gene	692796	694555	0.81	+	.	ID=g6283
Wpig01	braker	mRNA	692796	694555	0.81	+	.	ID=g6283.t1;Parent=g6283
Wpig01	braker	exon	692796	692865	.	+	.	ID=g6283.t1.exon1;Parent=g6283.t1
Wpig01	braker	exon	692938	693240	.	+	.	ID=g6283.t1.exon2;Parent=g6283.t1
Wpig01	braker	exon	693336	693737	.	+	.	ID=g6283.t1.exon3;Parent=g6283.t1
Wpig01	braker	exon	694009	694089	.	+	.	ID=g6283.t1.exon4;Parent=g6283.t1
Wpig01	braker	exon	694171	694252	.	+	.	ID=g6283.t1.exon5;Parent=g6283.t1
Wpig01	braker	exon	694315	694555	.	+	.	ID=g6283.t1.exon6;Parent=g6283.t1
Wpig01	braker	CDS	692796	692865	0.95	+	0	ID=g6283.t1.CDS1;Parent=g6283.t1
Wpig01	braker	CDS	692938	693240	1	+	2	ID=g6283.t1.CDS2;Parent=g6283.t1
Wpig01	braker	CDS	693336	693737	0.99	+	2	ID=g6283.t1.CDS3;Parent=g6283.t1
Wpig01	braker	CDS	694009	694089	0.87	+	2	ID=g6283.t1.CDS4;Parent=g6283.t1
Wpig01	braker	CDS	694171	694252	1	+	2	ID=g6283.t1.CDS5;Parent=g6283.t1
Wpig01	braker	CDS	694315	694555	0.97	+	1	ID=g6283.t1.CDS6;Parent=g6283.t1
Wpig01	braker	intron	692866	692937	1	+	.	ID=g6283.t1.intron1;Parent=g6283.t1
Wpig01	braker	intron	693241	693335	1	+	.	ID=g6283.t1.intron2;Parent=g6283.t1
Wpig01	braker	intron	693738	694008	0.87	+	.	ID=g6283.t1.intron3;Parent=g6283.t1
Wpig01	braker	intron	694090	694170	1	+	.	ID=g6283.t1.intron4;Parent=g6283.t1
Wpig01	braker	intron	694253	694314	1	+	.	ID=g6283.t1.intron5;Parent=g6283.t1
Wpig01	braker	start_codon	692796	692798	.	+	0	ID=g6283.t1.start1;Parent=g6283.t1
Wpig01	braker	stop_codon	694553	694555	.	+	0	ID=g6283.t1.stop1;Parent=g6283.t1
Wpig01	braker	gene	694816	696567	0.86	+	.	ID=g6284
Wpig01	braker	mRNA	694816	696567	0.86	+	.	ID=g6284.t1;Parent=g6284
Wpig01	braker	exon	694816	694897	.	+	.	ID=g6284.t1.exon1;Parent=g6284.t1
Wpig01	braker	exon	694970	695272	.	+	.	ID=g6284.t1.exon2;Parent=g6284.t1
Wpig01	braker	exon	695343	695729	.	+	.	ID=g6284.t1.exon3;Parent=g6284.t1
Wpig01	braker	exon	696009	696071	.	+	.	ID=g6284.t1.exon4;Parent=g6284.t1
Wpig01	braker	exon	696156	696237	.	+	.	ID=g6284.t1.exon5;Parent=g6284.t1
Wpig01	braker	exon	696333	696567	.	+	.	ID=g6284.t1.exon6;Parent=g6284.t1
Wpig01	braker	CDS	694816	694897	0.97	+	0	ID=g6284.t1.CDS1;Parent=g6284.t1
Wpig01	braker	CDS	694970	695272	1	+	2	ID=g6284.t1.CDS2;Parent=g6284.t1
Wpig01	braker	CDS	695343	695729	0.92	+	2	ID=g6284.t1.CDS3;Parent=g6284.t1
Wpig01	braker	CDS	696009	696071	0.99	+	2	ID=g6284.t1.CDS4;Parent=g6284.t1
Wpig01	braker	CDS	696156	696237	1	+	2	ID=g6284.t1.CDS5;Parent=g6284.t1
Wpig01	braker	CDS	696333	696567	0.96	+	1	ID=g6284.t1.CDS6;Parent=g6284.t1
Wpig01	braker	intron	694898	694969	1	+	.	ID=g6284.t1.intron1;Parent=g6284.t1
Wpig01	braker	intron	695273	695342	1	+	.	ID=g6284.t1.intron2;Parent=g6284.t1
Wpig01	braker	intron	695730	696008	0.98	+	.	ID=g6284.t1.intron3;Parent=g6284.t1
Wpig01	braker	intron	696072	696155	1	+	.	ID=g6284.t1.intron4;Parent=g6284.t1
Wpig01	braker	intron	696238	696332	1	+	.	ID=g6284.t1.intron5;Parent=g6284.t1
Wpig01	braker	start_codon	694816	694818	.	+	0	ID=g6284.t1.start1;Parent=g6284.t1
Wpig01	braker	stop_codon	696565	696567	.	+	0	ID=g6284.t1.stop1;Parent=g6284.t1
Wpig01	braker	gene	696929	698736	0.89	+	.	ID=g6285
Wpig01	braker	mRNA	696929	698736	0.89	+	.	ID=g6285.t1;Parent=g6285
Wpig01	braker	exon	696929	696986	.	+	.	ID=g6285.t1.exon1;Parent=g6285.t1
Wpig01	braker	exon	697064	697387	.	+	.	ID=g6285.t1.exon2;Parent=g6285.t1
Wpig01	braker	exon	697557	697964	.	+	.	ID=g6285.t1.exon3;Parent=g6285.t1
Wpig01	braker	exon	698240	698308	.	+	.	ID=g6285.t1.exon4;Parent=g6285.t1
Wpig01	braker	exon	698369	698450	.	+	.	ID=g6285.t1.exon5;Parent=g6285.t1
Wpig01	braker	exon	698538	698736	.	+	.	ID=g6285.t1.exon6;Parent=g6285.t1
Wpig01	braker	CDS	696929	696986	0.96	+	0	ID=g6285.t1.CDS1;Parent=g6285.t1
Wpig01	braker	CDS	697064	697387	1	+	2	ID=g6285.t1.CDS2;Parent=g6285.t1
Wpig01	braker	CDS	697557	697964	1	+	2	ID=g6285.t1.CDS3;Parent=g6285.t1
Wpig01	braker	CDS	698240	698308	0.95	+	2	ID=g6285.t1.CDS4;Parent=g6285.t1
Wpig01	braker	CDS	698369	698450	1	+	2	ID=g6285.t1.CDS5;Parent=g6285.t1
Wpig01	braker	CDS	698538	698736	0.98	+	1	ID=g6285.t1.CDS6;Parent=g6285.t1
Wpig01	braker	intron	696987	697063	1	+	.	ID=g6285.t1.intron1;Parent=g6285.t1
Wpig01	braker	intron	697388	697556	1	+	.	ID=g6285.t1.intron2;Parent=g6285.t1
Wpig01	braker	intron	697965	698239	0.95	+	.	ID=g6285.t1.intron3;Parent=g6285.t1
Wpig01	braker	intron	698309	698368	1	+	.	ID=g6285.t1.intron4;Parent=g6285.t1
Wpig01	braker	intron	698451	698537	1	+	.	ID=g6285.t1.intron5;Parent=g6285.t1
Wpig01	braker	start_codon	696929	696931	.	+	0	ID=g6285.t1.start1;Parent=g6285.t1
Wpig01	braker	stop_codon	698734	698736	.	+	0	ID=g6285.t1.stop1;Parent=g6285.t1
Wpig01	braker	gene	699005	718886	0.03	+	.	ID=g6286
Wpig01	braker	mRNA	699005	712369	0.01	+	.	ID=g6286.t1;Parent=g6286
Wpig01	braker	exon	699005	699059	.	+	.	ID=g6286.t1.exon1;Parent=g6286.t1
Wpig01	braker	exon	699132	699434	.	+	.	ID=g6286.t1.exon2;Parent=g6286.t1
Wpig01	braker	exon	699531	699899	.	+	.	ID=g6286.t1.exon3;Parent=g6286.t1
Wpig01	braker	exon	700207	700266	.	+	.	ID=g6286.t1.exon4;Parent=g6286.t1
Wpig01	braker	exon	700386	700467	.	+	.	ID=g6286.t1.exon5;Parent=g6286.t1
Wpig01	braker	exon	700771	700934	.	+	.	ID=g6286.t1.exon6;Parent=g6286.t1
Wpig01	braker	exon	701247	701300	.	+	.	ID=g6286.t1.exon7;Parent=g6286.t1
Wpig01	braker	exon	701464	701775	.	+	.	ID=g6286.t1.exon8;Parent=g6286.t1
Wpig01	braker	exon	701870	702232	.	+	.	ID=g6286.t1.exon9;Parent=g6286.t1
Wpig01	braker	exon	702606	702665	.	+	.	ID=g6286.t1.exon10;Parent=g6286.t1
Wpig01	braker	exon	702815	702896	.	+	.	ID=g6286.t1.exon11;Parent=g6286.t1
Wpig01	braker	exon	703145	703332	.	+	.	ID=g6286.t1.exon12;Parent=g6286.t1
Wpig01	braker	exon	703594	703650	.	+	.	ID=g6286.t1.exon13;Parent=g6286.t1
Wpig01	braker	exon	703804	704115	.	+	.	ID=g6286.t1.exon14;Parent=g6286.t1
Wpig01	braker	exon	704351	704713	.	+	.	ID=g6286.t1.exon15;Parent=g6286.t1
Wpig01	braker	exon	705272	705353	.	+	.	ID=g6286.t1.exon16;Parent=g6286.t1
Wpig01	braker	exon	705449	705671	.	+	.	ID=g6286.t1.exon17;Parent=g6286.t1
Wpig01	braker	exon	706108	706360	.	+	.	ID=g6286.t1.exon18;Parent=g6286.t1
Wpig01	braker	exon	706446	706820	.	+	.	ID=g6286.t1.exon19;Parent=g6286.t1
Wpig01	braker	exon	707330	707392	.	+	.	ID=g6286.t1.exon20;Parent=g6286.t1
Wpig01	braker	exon	707457	707538	.	+	.	ID=g6286.t1.exon21;Parent=g6286.t1
Wpig01	braker	exon	707638	707794	.	+	.	ID=g6286.t1.exon22;Parent=g6286.t1
Wpig01	braker	exon	708180	708279	.	+	.	ID=g6286.t1.exon23;Parent=g6286.t1
Wpig01	braker	exon	708423	708737	.	+	.	ID=g6286.t1.exon24;Parent=g6286.t1
Wpig01	braker	exon	708898	709296	.	+	.	ID=g6286.t1.exon25;Parent=g6286.t1
Wpig01	braker	exon	709631	709696	.	+	.	ID=g6286.t1.exon26;Parent=g6286.t1
Wpig01	braker	exon	709809	709890	.	+	.	ID=g6286.t1.exon27;Parent=g6286.t1
Wpig01	braker	exon	709961	710174	.	+	.	ID=g6286.t1.exon28;Parent=g6286.t1
Wpig01	braker	exon	710595	710662	.	+	.	ID=g6286.t1.exon29;Parent=g6286.t1
Wpig01	braker	exon	710791	710906	.	+	.	ID=g6286.t1.exon30;Parent=g6286.t1
Wpig01	braker	exon	711050	711439	.	+	.	ID=g6286.t1.exon31;Parent=g6286.t1
Wpig01	braker	exon	711984	712065	.	+	.	ID=g6286.t1.exon32;Parent=g6286.t1
Wpig01	braker	exon	712135	712369	.	+	.	ID=g6286.t1.exon33;Parent=g6286.t1
Wpig01	braker	CDS	699005	699059	0.97	+	0	ID=g6286.t1.CDS1;Parent=g6286.t1
Wpig01	braker	CDS	699132	699434	0.99	+	2	ID=g6286.t1.CDS2;Parent=g6286.t1
Wpig01	braker	CDS	699531	699899	0.92	+	2	ID=g6286.t1.CDS3;Parent=g6286.t1
Wpig01	braker	CDS	700207	700266	0.96	+	2	ID=g6286.t1.CDS4;Parent=g6286.t1
Wpig01	braker	CDS	700386	700467	1	+	2	ID=g6286.t1.CDS5;Parent=g6286.t1
Wpig01	braker	CDS	700771	700934	0.82	+	1	ID=g6286.t1.CDS6;Parent=g6286.t1
Wpig01	braker	CDS	701247	701300	0.99	+	2	ID=g6286.t1.CDS7;Parent=g6286.t1
Wpig01	braker	CDS	701464	701775	0.99	+	2	ID=g6286.t1.CDS8;Parent=g6286.t1
Wpig01	braker	CDS	701870	702232	0.93	+	2	ID=g6286.t1.CDS9;Parent=g6286.t1
Wpig01	braker	CDS	702606	702665	1	+	2	ID=g6286.t1.CDS10;Parent=g6286.t1
Wpig01	braker	CDS	702815	702896	1	+	2	ID=g6286.t1.CDS11;Parent=g6286.t1
Wpig01	braker	CDS	703145	703332	0.87	+	1	ID=g6286.t1.CDS12;Parent=g6286.t1
Wpig01	braker	CDS	703594	703650	0.86	+	2	ID=g6286.t1.CDS13;Parent=g6286.t1
Wpig01	braker	CDS	703804	704115	1	+	2	ID=g6286.t1.CDS14;Parent=g6286.t1
Wpig01	braker	CDS	704351	704713	0.94	+	2	ID=g6286.t1.CDS15;Parent=g6286.t1
Wpig01	braker	CDS	705272	705353	0.99	+	2	ID=g6286.t1.CDS16;Parent=g6286.t1
Wpig01	braker	CDS	705449	705671	0.62	+	1	ID=g6286.t1.CDS17;Parent=g6286.t1
Wpig01	braker	CDS	706108	706360	0.85	+	0	ID=g6286.t1.CDS18;Parent=g6286.t1
Wpig01	braker	CDS	706446	706820	0.66	+	2	ID=g6286.t1.CDS19;Parent=g6286.t1
Wpig01	braker	CDS	707330	707392	1	+	2	ID=g6286.t1.CDS20;Parent=g6286.t1
Wpig01	braker	CDS	707457	707538	1	+	2	ID=g6286.t1.CDS21;Parent=g6286.t1
Wpig01	braker	CDS	707638	707794	0.46	+	1	ID=g6286.t1.CDS22;Parent=g6286.t1
Wpig01	braker	CDS	708180	708279	0.45	+	0	ID=g6286.t1.CDS23;Parent=g6286.t1
Wpig01	braker	CDS	708423	708737	1	+	2	ID=g6286.t1.CDS24;Parent=g6286.t1
Wpig01	braker	CDS	708898	709296	0.74	+	2	ID=g6286.t1.CDS25;Parent=g6286.t1
Wpig01	braker	CDS	709631	709696	0.97	+	2	ID=g6286.t1.CDS26;Parent=g6286.t1
Wpig01	braker	CDS	709809	709890	1	+	2	ID=g6286.t1.CDS27;Parent=g6286.t1
Wpig01	braker	CDS	709961	710174	0.75	+	1	ID=g6286.t1.CDS28;Parent=g6286.t1
Wpig01	braker	CDS	710595	710662	0.39	+	0	ID=g6286.t1.CDS29;Parent=g6286.t1
Wpig01	braker	CDS	710791	710906	0.55	+	1	ID=g6286.t1.CDS30;Parent=g6286.t1
Wpig01	braker	CDS	711050	711439	0.65	+	2	ID=g6286.t1.CDS31;Parent=g6286.t1
Wpig01	braker	CDS	711984	712065	0.74	+	2	ID=g6286.t1.CDS32;Parent=g6286.t1
Wpig01	braker	CDS	712135	712369	0.44	+	1	ID=g6286.t1.CDS33;Parent=g6286.t1
Wpig01	braker	intron	699060	699131	1	+	.	ID=g6286.t1.intron1;Parent=g6286.t1
Wpig01	braker	intron	699435	699530	1	+	.	ID=g6286.t1.intron2;Parent=g6286.t1
Wpig01	braker	intron	699900	700206	0.96	+	.	ID=g6286.t1.intron3;Parent=g6286.t1
Wpig01	braker	intron	700267	700385	0.97	+	.	ID=g6286.t1.intron4;Parent=g6286.t1
Wpig01	braker	intron	700468	700770	1	+	.	ID=g6286.t1.intron5;Parent=g6286.t1
Wpig01	braker	intron	700935	701246	0.82	+	.	ID=g6286.t1.intron6;Parent=g6286.t1
Wpig01	braker	intron	701301	701463	1	+	.	ID=g6286.t1.intron7;Parent=g6286.t1
Wpig01	braker	intron	701776	701869	1	+	.	ID=g6286.t1.intron8;Parent=g6286.t1
Wpig01	braker	intron	702233	702605	0.99	+	.	ID=g6286.t1.intron9;Parent=g6286.t1
Wpig01	braker	intron	702666	702814	1	+	.	ID=g6286.t1.intron10;Parent=g6286.t1
Wpig01	braker	intron	702897	703144	1	+	.	ID=g6286.t1.intron11;Parent=g6286.t1
Wpig01	braker	intron	703333	703593	0.86	+	.	ID=g6286.t1.intron12;Parent=g6286.t1
Wpig01	braker	intron	703651	703803	1	+	.	ID=g6286.t1.intron13;Parent=g6286.t1
Wpig01	braker	intron	704116	704350	1	+	.	ID=g6286.t1.intron14;Parent=g6286.t1
Wpig01	braker	intron	704714	705271	0.71	+	.	ID=g6286.t1.intron15;Parent=g6286.t1
Wpig01	braker	intron	705354	705448	1	+	.	ID=g6286.t1.intron16;Parent=g6286.t1
Wpig01	braker	intron	705672	706107	0.61	+	.	ID=g6286.t1.intron17;Parent=g6286.t1
Wpig01	braker	intron	706361	706445	1	+	.	ID=g6286.t1.intron18;Parent=g6286.t1
Wpig01	braker	intron	706821	707329	0.67	+	.	ID=g6286.t1.intron19;Parent=g6286.t1
Wpig01	braker	intron	707393	707456	1	+	.	ID=g6286.t1.intron20;Parent=g6286.t1
Wpig01	braker	intron	707539	707637	1	+	.	ID=g6286.t1.intron21;Parent=g6286.t1
Wpig01	braker	intron	707795	708179	0.45	+	.	ID=g6286.t1.intron22;Parent=g6286.t1
Wpig01	braker	intron	708280	708422	1	+	.	ID=g6286.t1.intron23;Parent=g6286.t1
Wpig01	braker	intron	708738	708897	1	+	.	ID=g6286.t1.intron24;Parent=g6286.t1
Wpig01	braker	intron	709297	709630	0.72	+	.	ID=g6286.t1.intron25;Parent=g6286.t1
Wpig01	braker	intron	709697	709808	0.99	+	.	ID=g6286.t1.intron26;Parent=g6286.t1
Wpig01	braker	intron	709891	709960	1	+	.	ID=g6286.t1.intron27;Parent=g6286.t1
Wpig01	braker	intron	710175	710594	0.52	+	.	ID=g6286.t1.intron28;Parent=g6286.t1
Wpig01	braker	intron	710663	710790	0.36	+	.	ID=g6286.t1.intron29;Parent=g6286.t1
Wpig01	braker	intron	710907	711049	1	+	.	ID=g6286.t1.intron30;Parent=g6286.t1
Wpig01	braker	intron	711440	711983	0.61	+	.	ID=g6286.t1.intron31;Parent=g6286.t1
Wpig01	braker	intron	712066	712134	0.75	+	.	ID=g6286.t1.intron32;Parent=g6286.t1
Wpig01	braker	start_codon	699005	699007	.	+	0	ID=g6286.t1.start1;Parent=g6286.t1
Wpig01	braker	stop_codon	712367	712369	.	+	0	ID=g6286.t1.stop1;Parent=g6286.t1
Wpig01	braker	mRNA	699005	718886	0.01	+	.	ID=g6286.t2;Parent=g6286
Wpig01	braker	exon	699005	699059	.	+	.	ID=g6286.t2.exon1;Parent=g6286.t2
Wpig01	braker	exon	699132	699434	.	+	.	ID=g6286.t2.exon2;Parent=g6286.t2
Wpig01	braker	exon	699531	699899	.	+	.	ID=g6286.t2.exon3;Parent=g6286.t2
Wpig01	braker	exon	700207	700266	.	+	.	ID=g6286.t2.exon4;Parent=g6286.t2
Wpig01	braker	exon	700386	700467	.	+	.	ID=g6286.t2.exon5;Parent=g6286.t2
Wpig01	braker	exon	700771	700934	.	+	.	ID=g6286.t2.exon6;Parent=g6286.t2
Wpig01	braker	exon	701247	701300	.	+	.	ID=g6286.t2.exon7;Parent=g6286.t2
Wpig01	braker	exon	701464	701775	.	+	.	ID=g6286.t2.exon8;Parent=g6286.t2
Wpig01	braker	exon	701870	702232	.	+	.	ID=g6286.t2.exon9;Parent=g6286.t2
Wpig01	braker	exon	702606	702665	.	+	.	ID=g6286.t2.exon10;Parent=g6286.t2
Wpig01	braker	exon	702815	702896	.	+	.	ID=g6286.t2.exon11;Parent=g6286.t2
Wpig01	braker	exon	703145	703332	.	+	.	ID=g6286.t2.exon12;Parent=g6286.t2
Wpig01	braker	exon	703594	703650	.	+	.	ID=g6286.t2.exon13;Parent=g6286.t2
Wpig01	braker	exon	703804	704115	.	+	.	ID=g6286.t2.exon14;Parent=g6286.t2
Wpig01	braker	exon	704351	704713	.	+	.	ID=g6286.t2.exon15;Parent=g6286.t2
Wpig01	braker	exon	705272	705353	.	+	.	ID=g6286.t2.exon16;Parent=g6286.t2
Wpig01	braker	exon	705449	705671	.	+	.	ID=g6286.t2.exon17;Parent=g6286.t2
Wpig01	braker	exon	706108	706360	.	+	.	ID=g6286.t2.exon18;Parent=g6286.t2
Wpig01	braker	exon	706446	706820	.	+	.	ID=g6286.t2.exon19;Parent=g6286.t2
Wpig01	braker	exon	707330	707392	.	+	.	ID=g6286.t2.exon20;Parent=g6286.t2
Wpig01	braker	exon	707457	707538	.	+	.	ID=g6286.t2.exon21;Parent=g6286.t2
Wpig01	braker	exon	707638	707794	.	+	.	ID=g6286.t2.exon22;Parent=g6286.t2
Wpig01	braker	exon	708180	708279	.	+	.	ID=g6286.t2.exon23;Parent=g6286.t2
Wpig01	braker	exon	708423	708737	.	+	.	ID=g6286.t2.exon24;Parent=g6286.t2
Wpig01	braker	exon	708898	709296	.	+	.	ID=g6286.t2.exon25;Parent=g6286.t2
Wpig01	braker	exon	709631	709696	.	+	.	ID=g6286.t2.exon26;Parent=g6286.t2
Wpig01	braker	exon	709809	709890	.	+	.	ID=g6286.t2.exon27;Parent=g6286.t2
Wpig01	braker	exon	709961	710174	.	+	.	ID=g6286.t2.exon28;Parent=g6286.t2
Wpig01	braker	exon	710595	710662	.	+	.	ID=g6286.t2.exon29;Parent=g6286.t2
Wpig01	braker	exon	710791	710906	.	+	.	ID=g6286.t2.exon30;Parent=g6286.t2
Wpig01	braker	exon	713321	713710	.	+	.	ID=g6286.t2.exon31;Parent=g6286.t2
Wpig01	braker	exon	714045	714110	.	+	.	ID=g6286.t2.exon32;Parent=g6286.t2
Wpig01	braker	exon	714223	714304	.	+	.	ID=g6286.t2.exon33;Parent=g6286.t2
Wpig01	braker	exon	714370	714512	.	+	.	ID=g6286.t2.exon34;Parent=g6286.t2
Wpig01	braker	exon	715063	715377	.	+	.	ID=g6286.t2.exon35;Parent=g6286.t2
Wpig01	braker	exon	715599	715803	.	+	.	ID=g6286.t2.exon36;Parent=g6286.t2
Wpig01	braker	exon	715954	715994	.	+	.	ID=g6286.t2.exon37;Parent=g6286.t2
Wpig01	braker	exon	716294	716356	.	+	.	ID=g6286.t2.exon38;Parent=g6286.t2
Wpig01	braker	exon	716487	716568	.	+	.	ID=g6286.t2.exon39;Parent=g6286.t2
Wpig01	braker	exon	716660	716772	.	+	.	ID=g6286.t2.exon40;Parent=g6286.t2
Wpig01	braker	exon	717239	717553	.	+	.	ID=g6286.t2.exon41;Parent=g6286.t2
Wpig01	braker	exon	717640	717657	.	+	.	ID=g6286.t2.exon42;Parent=g6286.t2
Wpig01	braker	exon	718332	718400	.	+	.	ID=g6286.t2.exon43;Parent=g6286.t2
Wpig01	braker	exon	718478	718559	.	+	.	ID=g6286.t2.exon44;Parent=g6286.t2
Wpig01	braker	exon	718694	718886	.	+	.	ID=g6286.t2.exon45;Parent=g6286.t2
Wpig01	braker	CDS	699005	699059	0.98	+	0	ID=g6286.t2.CDS1;Parent=g6286.t2
Wpig01	braker	CDS	699132	699434	0.99	+	2	ID=g6286.t2.CDS2;Parent=g6286.t2
Wpig01	braker	CDS	699531	699899	0.94	+	2	ID=g6286.t2.CDS3;Parent=g6286.t2
Wpig01	braker	CDS	700207	700266	0.97	+	2	ID=g6286.t2.CDS4;Parent=g6286.t2
Wpig01	braker	CDS	700386	700467	1	+	2	ID=g6286.t2.CDS5;Parent=g6286.t2
Wpig01	braker	CDS	700771	700934	0.77	+	1	ID=g6286.t2.CDS6;Parent=g6286.t2
Wpig01	braker	CDS	701247	701300	0.99	+	2	ID=g6286.t2.CDS7;Parent=g6286.t2
Wpig01	braker	CDS	701464	701775	1	+	2	ID=g6286.t2.CDS8;Parent=g6286.t2
Wpig01	braker	CDS	701870	702232	0.95	+	2	ID=g6286.t2.CDS9;Parent=g6286.t2
Wpig01	braker	CDS	702606	702665	1	+	2	ID=g6286.t2.CDS10;Parent=g6286.t2
Wpig01	braker	CDS	702815	702896	1	+	2	ID=g6286.t2.CDS11;Parent=g6286.t2
Wpig01	braker	CDS	703145	703332	0.93	+	1	ID=g6286.t2.CDS12;Parent=g6286.t2
Wpig01	braker	CDS	703594	703650	0.93	+	2	ID=g6286.t2.CDS13;Parent=g6286.t2
Wpig01	braker	CDS	703804	704115	1	+	2	ID=g6286.t2.CDS14;Parent=g6286.t2
Wpig01	braker	CDS	704351	704713	0.97	+	2	ID=g6286.t2.CDS15;Parent=g6286.t2
Wpig01	braker	CDS	705272	705353	0.96	+	2	ID=g6286.t2.CDS16;Parent=g6286.t2
Wpig01	braker	CDS	705449	705671	0.61	+	1	ID=g6286.t2.CDS17;Parent=g6286.t2
Wpig01	braker	CDS	706108	706360	0.9	+	0	ID=g6286.t2.CDS18;Parent=g6286.t2
Wpig01	braker	CDS	706446	706820	0.62	+	2	ID=g6286.t2.CDS19;Parent=g6286.t2
Wpig01	braker	CDS	707330	707392	1	+	2	ID=g6286.t2.CDS20;Parent=g6286.t2
Wpig01	braker	CDS	707457	707538	1	+	2	ID=g6286.t2.CDS21;Parent=g6286.t2
Wpig01	braker	CDS	707638	707794	0.38	+	1	ID=g6286.t2.CDS22;Parent=g6286.t2
Wpig01	braker	CDS	708180	708279	0.34	+	0	ID=g6286.t2.CDS23;Parent=g6286.t2
Wpig01	braker	CDS	708423	708737	1	+	2	ID=g6286.t2.CDS24;Parent=g6286.t2
Wpig01	braker	CDS	708898	709296	0.77	+	2	ID=g6286.t2.CDS25;Parent=g6286.t2
Wpig01	braker	CDS	709631	709696	0.99	+	2	ID=g6286.t2.CDS26;Parent=g6286.t2
Wpig01	braker	CDS	709809	709890	1	+	2	ID=g6286.t2.CDS27;Parent=g6286.t2
Wpig01	braker	CDS	709961	710174	0.72	+	1	ID=g6286.t2.CDS28;Parent=g6286.t2
Wpig01	braker	CDS	710595	710662	0.31	+	0	ID=g6286.t2.CDS29;Parent=g6286.t2
Wpig01	braker	CDS	710791	710906	0.32	+	1	ID=g6286.t2.CDS30;Parent=g6286.t2
Wpig01	braker	CDS	713321	713710	0.41	+	2	ID=g6286.t2.CDS31;Parent=g6286.t2
Wpig01	braker	CDS	714045	714110	1	+	2	ID=g6286.t2.CDS32;Parent=g6286.t2
Wpig01	braker	CDS	714223	714304	1	+	2	ID=g6286.t2.CDS33;Parent=g6286.t2
Wpig01	braker	CDS	714370	714512	0.65	+	1	ID=g6286.t2.CDS34;Parent=g6286.t2
Wpig01	braker	CDS	715063	715377	0.45	+	2	ID=g6286.t2.CDS35;Parent=g6286.t2
Wpig01	braker	CDS	715599	715803	0.43	+	2	ID=g6286.t2.CDS36;Parent=g6286.t2
Wpig01	braker	CDS	715954	715994	0.67	+	1	ID=g6286.t2.CDS37;Parent=g6286.t2
Wpig01	braker	CDS	716294	716356	1	+	2	ID=g6286.t2.CDS38;Parent=g6286.t2
Wpig01	braker	CDS	716487	716568	1	+	2	ID=g6286.t2.CDS39;Parent=g6286.t2
Wpig01	braker	CDS	716660	716772	0.97	+	1	ID=g6286.t2.CDS40;Parent=g6286.t2
Wpig01	braker	CDS	717239	717553	0.72	+	2	ID=g6286.t2.CDS41;Parent=g6286.t2
Wpig01	braker	CDS	717640	717657	1	+	2	ID=g6286.t2.CDS42;Parent=g6286.t2
Wpig01	braker	CDS	718332	718400	1	+	2	ID=g6286.t2.CDS43;Parent=g6286.t2
Wpig01	braker	CDS	718478	718559	1	+	2	ID=g6286.t2.CDS44;Parent=g6286.t2
Wpig01	braker	CDS	718694	718886	0.97	+	1	ID=g6286.t2.CDS45;Parent=g6286.t2
Wpig01	braker	intron	699060	699131	1	+	.	ID=g6286.t2.intron1;Parent=g6286.t2
Wpig01	braker	intron	699435	699530	1	+	.	ID=g6286.t2.intron2;Parent=g6286.t2
Wpig01	braker	intron	699900	700206	0.97	+	.	ID=g6286.t2.intron3;Parent=g6286.t2
Wpig01	braker	intron	700267	700385	1	+	.	ID=g6286.t2.intron4;Parent=g6286.t2
Wpig01	braker	intron	700468	700770	1	+	.	ID=g6286.t2.intron5;Parent=g6286.t2
Wpig01	braker	intron	700935	701246	0.77	+	.	ID=g6286.t2.intron6;Parent=g6286.t2
Wpig01	braker	intron	701301	701463	1	+	.	ID=g6286.t2.intron7;Parent=g6286.t2
Wpig01	braker	intron	701776	701869	1	+	.	ID=g6286.t2.intron8;Parent=g6286.t2
Wpig01	braker	intron	702233	702605	1	+	.	ID=g6286.t2.intron9;Parent=g6286.t2
Wpig01	braker	intron	702666	702814	1	+	.	ID=g6286.t2.intron10;Parent=g6286.t2
Wpig01	braker	intron	702897	703144	1	+	.	ID=g6286.t2.intron11;Parent=g6286.t2
Wpig01	braker	intron	703333	703593	0.93	+	.	ID=g6286.t2.intron12;Parent=g6286.t2
Wpig01	braker	intron	703651	703803	1	+	.	ID=g6286.t2.intron13;Parent=g6286.t2
Wpig01	braker	intron	704116	704350	1	+	.	ID=g6286.t2.intron14;Parent=g6286.t2
Wpig01	braker	intron	704714	705271	0.67	+	.	ID=g6286.t2.intron15;Parent=g6286.t2
Wpig01	braker	intron	705354	705448	1	+	.	ID=g6286.t2.intron16;Parent=g6286.t2
Wpig01	braker	intron	705672	706107	0.61	+	.	ID=g6286.t2.intron17;Parent=g6286.t2
Wpig01	braker	intron	706361	706445	1	+	.	ID=g6286.t2.intron18;Parent=g6286.t2
Wpig01	braker	intron	706821	707329	0.63	+	.	ID=g6286.t2.intron19;Parent=g6286.t2
Wpig01	braker	intron	707393	707456	1	+	.	ID=g6286.t2.intron20;Parent=g6286.t2
Wpig01	braker	intron	707539	707637	1	+	.	ID=g6286.t2.intron21;Parent=g6286.t2
Wpig01	braker	intron	707795	708179	0.34	+	.	ID=g6286.t2.intron22;Parent=g6286.t2
Wpig01	braker	intron	708280	708422	1	+	.	ID=g6286.t2.intron23;Parent=g6286.t2
Wpig01	braker	intron	708738	708897	1	+	.	ID=g6286.t2.intron24;Parent=g6286.t2
Wpig01	braker	intron	709297	709630	0.77	+	.	ID=g6286.t2.intron25;Parent=g6286.t2
Wpig01	braker	intron	709697	709808	0.99	+	.	ID=g6286.t2.intron26;Parent=g6286.t2
Wpig01	braker	intron	709891	709960	1	+	.	ID=g6286.t2.intron27;Parent=g6286.t2
Wpig01	braker	intron	710175	710594	0.4	+	.	ID=g6286.t2.intron28;Parent=g6286.t2
Wpig01	braker	intron	710663	710790	0.27	+	.	ID=g6286.t2.intron29;Parent=g6286.t2
Wpig01	braker	intron	710907	713320	0.52	+	.	ID=g6286.t2.intron30;Parent=g6286.t2
Wpig01	braker	intron	713711	714044	0.95	+	.	ID=g6286.t2.intron31;Parent=g6286.t2
Wpig01	braker	intron	714111	714222	1	+	.	ID=g6286.t2.intron32;Parent=g6286.t2
Wpig01	braker	intron	714305	714369	1	+	.	ID=g6286.t2.intron33;Parent=g6286.t2
Wpig01	braker	intron	714513	715062	0.53	+	.	ID=g6286.t2.intron34;Parent=g6286.t2
Wpig01	braker	intron	715378	715598	1	+	.	ID=g6286.t2.intron35;Parent=g6286.t2
Wpig01	braker	intron	715804	715953	0.42	+	.	ID=g6286.t2.intron36;Parent=g6286.t2
Wpig01	braker	intron	715995	716293	0.99	+	.	ID=g6286.t2.intron37;Parent=g6286.t2
Wpig01	braker	intron	716357	716486	1	+	.	ID=g6286.t2.intron38;Parent=g6286.t2
Wpig01	braker	intron	716569	716659	1	+	.	ID=g6286.t2.intron39;Parent=g6286.t2
Wpig01	braker	intron	716773	717238	0.71	+	.	ID=g6286.t2.intron40;Parent=g6286.t2
Wpig01	braker	intron	717554	717639	1	+	.	ID=g6286.t2.intron41;Parent=g6286.t2
Wpig01	braker	intron	717658	718331	0.59	+	.	ID=g6286.t2.intron42;Parent=g6286.t2
Wpig01	braker	intron	718401	718477	1	+	.	ID=g6286.t2.intron43;Parent=g6286.t2
Wpig01	braker	intron	718560	718693	1	+	.	ID=g6286.t2.intron44;Parent=g6286.t2
Wpig01	braker	start_codon	699005	699007	.	+	0	ID=g6286.t2.start1;Parent=g6286.t2
Wpig01	braker	stop_codon	718884	718886	.	+	0	ID=g6286.t2.stop1;Parent=g6286.t2
Wpig01	braker	mRNA	712768	718886	0.01	+	.	ID=g6286.t3;Parent=g6286
Wpig01	braker	exon	712768	713092	.	+	.	ID=g6286.t3.exon1;Parent=g6286.t3
Wpig01	braker	exon	713321	713710	.	+	.	ID=g6286.t3.exon2;Parent=g6286.t3
Wpig01	braker	exon	714045	714110	.	+	.	ID=g6286.t3.exon3;Parent=g6286.t3
Wpig01	braker	exon	714223	714304	.	+	.	ID=g6286.t3.exon4;Parent=g6286.t3
Wpig01	braker	exon	714370	714512	.	+	.	ID=g6286.t3.exon5;Parent=g6286.t3
Wpig01	braker	exon	715063	715377	.	+	.	ID=g6286.t3.exon6;Parent=g6286.t3
Wpig01	braker	exon	715599	715803	.	+	.	ID=g6286.t3.exon7;Parent=g6286.t3
Wpig01	braker	exon	715954	715994	.	+	.	ID=g6286.t3.exon8;Parent=g6286.t3
Wpig01	braker	exon	716294	716356	.	+	.	ID=g6286.t3.exon9;Parent=g6286.t3
Wpig01	braker	exon	716487	716568	.	+	.	ID=g6286.t3.exon10;Parent=g6286.t3
Wpig01	braker	exon	716660	716772	.	+	.	ID=g6286.t3.exon11;Parent=g6286.t3
Wpig01	braker	exon	717239	717553	.	+	.	ID=g6286.t3.exon12;Parent=g6286.t3
Wpig01	braker	exon	717640	717657	.	+	.	ID=g6286.t3.exon13;Parent=g6286.t3
Wpig01	braker	exon	718332	718400	.	+	.	ID=g6286.t3.exon14;Parent=g6286.t3
Wpig01	braker	exon	718478	718559	.	+	.	ID=g6286.t3.exon15;Parent=g6286.t3
Wpig01	braker	exon	718694	718886	.	+	.	ID=g6286.t3.exon16;Parent=g6286.t3
Wpig01	braker	CDS	712768	713092	0.15	+	0	ID=g6286.t3.CDS1;Parent=g6286.t3
Wpig01	braker	CDS	713321	713710	0.26	+	2	ID=g6286.t3.CDS2;Parent=g6286.t3
Wpig01	braker	CDS	714045	714110	1	+	2	ID=g6286.t3.CDS3;Parent=g6286.t3
Wpig01	braker	CDS	714223	714304	1	+	2	ID=g6286.t3.CDS4;Parent=g6286.t3
Wpig01	braker	CDS	714370	714512	0.7	+	1	ID=g6286.t3.CDS5;Parent=g6286.t3
Wpig01	braker	CDS	715063	715377	0.56	+	2	ID=g6286.t3.CDS6;Parent=g6286.t3
Wpig01	braker	CDS	715599	715803	0.56	+	2	ID=g6286.t3.CDS7;Parent=g6286.t3
Wpig01	braker	CDS	715954	715994	0.73	+	1	ID=g6286.t3.CDS8;Parent=g6286.t3
Wpig01	braker	CDS	716294	716356	1	+	2	ID=g6286.t3.CDS9;Parent=g6286.t3
Wpig01	braker	CDS	716487	716568	1	+	2	ID=g6286.t3.CDS10;Parent=g6286.t3
Wpig01	braker	CDS	716660	716772	0.93	+	1	ID=g6286.t3.CDS11;Parent=g6286.t3
Wpig01	braker	CDS	717239	717553	0.73	+	2	ID=g6286.t3.CDS12;Parent=g6286.t3
Wpig01	braker	CDS	717640	717657	1	+	2	ID=g6286.t3.CDS13;Parent=g6286.t3
Wpig01	braker	CDS	718332	718400	1	+	2	ID=g6286.t3.CDS14;Parent=g6286.t3
Wpig01	braker	CDS	718478	718559	1	+	2	ID=g6286.t3.CDS15;Parent=g6286.t3
Wpig01	braker	CDS	718694	718886	0.94	+	1	ID=g6286.t3.CDS16;Parent=g6286.t3
Wpig01	braker	intron	713093	713320	0.33	+	.	ID=g6286.t3.intron1;Parent=g6286.t3
Wpig01	braker	intron	713711	714044	0.96	+	.	ID=g6286.t3.intron2;Parent=g6286.t3
Wpig01	braker	intron	714111	714222	1	+	.	ID=g6286.t3.intron3;Parent=g6286.t3
Wpig01	braker	intron	714305	714369	1	+	.	ID=g6286.t3.intron4;Parent=g6286.t3
Wpig01	braker	intron	714513	715062	0.6	+	.	ID=g6286.t3.intron5;Parent=g6286.t3
Wpig01	braker	intron	715378	715598	1	+	.	ID=g6286.t3.intron6;Parent=g6286.t3
Wpig01	braker	intron	715804	715953	0.51	+	.	ID=g6286.t3.intron7;Parent=g6286.t3
Wpig01	braker	intron	715995	716293	0.98	+	.	ID=g6286.t3.intron8;Parent=g6286.t3
Wpig01	braker	intron	716357	716486	1	+	.	ID=g6286.t3.intron9;Parent=g6286.t3
Wpig01	braker	intron	716569	716659	1	+	.	ID=g6286.t3.intron10;Parent=g6286.t3
Wpig01	braker	intron	716773	717238	0.67	+	.	ID=g6286.t3.intron11;Parent=g6286.t3
Wpig01	braker	intron	717554	717639	1	+	.	ID=g6286.t3.intron12;Parent=g6286.t3
Wpig01	braker	intron	717658	718331	0.49	+	.	ID=g6286.t3.intron13;Parent=g6286.t3
Wpig01	braker	intron	718401	718477	1	+	.	ID=g6286.t3.intron14;Parent=g6286.t3
Wpig01	braker	intron	718560	718693	1	+	.	ID=g6286.t3.intron15;Parent=g6286.t3
Wpig01	braker	start_codon	712768	712770	.	+	0	ID=g6286.t3.start1;Parent=g6286.t3
Wpig01	braker	stop_codon	718884	718886	.	+	0	ID=g6286.t3.stop1;Parent=g6286.t3
Wpig01	braker	gene	719280	721243	1.88	+	.	ID=g6287
Wpig01	braker	mRNA	719280	721243	0.94	+	.	ID=g6287.t1;Parent=g6287
Wpig01	braker	exon	719280	719313	.	+	.	ID=g6287.t1.exon1;Parent=g6287.t1
Wpig01	braker	exon	719386	719703	.	+	.	ID=g6287.t1.exon2;Parent=g6287.t1
Wpig01	braker	exon	719891	720247	.	+	.	ID=g6287.t1.exon3;Parent=g6287.t1
Wpig01	braker	exon	720321	720479	.	+	.	ID=g6287.t1.exon4;Parent=g6287.t1
Wpig01	braker	exon	720574	720648	.	+	.	ID=g6287.t1.exon5;Parent=g6287.t1
Wpig01	braker	exon	720704	720785	.	+	.	ID=g6287.t1.exon6;Parent=g6287.t1
Wpig01	braker	exon	721030	721243	.	+	.	ID=g6287.t1.exon7;Parent=g6287.t1
Wpig01	braker	CDS	719280	719313	0.94	+	0	ID=g6287.t1.CDS1;Parent=g6287.t1
Wpig01	braker	CDS	719386	719703	1	+	2	ID=g6287.t1.CDS2;Parent=g6287.t1
Wpig01	braker	CDS	719891	720247	1	+	2	ID=g6287.t1.CDS3;Parent=g6287.t1
Wpig01	braker	CDS	720321	720479	1	+	2	ID=g6287.t1.CDS4;Parent=g6287.t1
Wpig01	braker	CDS	720574	720648	1	+	2	ID=g6287.t1.CDS5;Parent=g6287.t1
Wpig01	braker	CDS	720704	720785	1	+	2	ID=g6287.t1.CDS6;Parent=g6287.t1
Wpig01	braker	CDS	721030	721243	1	+	1	ID=g6287.t1.CDS7;Parent=g6287.t1
Wpig01	braker	intron	719314	719385	1	+	.	ID=g6287.t1.intron1;Parent=g6287.t1
Wpig01	braker	intron	719704	719890	1	+	.	ID=g6287.t1.intron2;Parent=g6287.t1
Wpig01	braker	intron	720248	720320	1	+	.	ID=g6287.t1.intron3;Parent=g6287.t1
Wpig01	braker	intron	720480	720573	1	+	.	ID=g6287.t1.intron4;Parent=g6287.t1
Wpig01	braker	intron	720649	720703	1	+	.	ID=g6287.t1.intron5;Parent=g6287.t1
Wpig01	braker	intron	720786	721029	1	+	.	ID=g6287.t1.intron6;Parent=g6287.t1
Wpig01	braker	start_codon	719280	719282	.	+	0	ID=g6287.t1.start1;Parent=g6287.t1
Wpig01	braker	stop_codon	721241	721243	.	+	0	ID=g6287.t1.stop1;Parent=g6287.t1
Wpig01	braker	mRNA	719280	721243	0.94	+	.	ID=g6287.t2;Parent=g6287
Wpig01	braker	exon	719280	719313	.	+	.	ID=g6287.t2.exon1;Parent=g6287.t2
Wpig01	braker	exon	719389	719703	.	+	.	ID=g6287.t2.exon2;Parent=g6287.t2
Wpig01	braker	exon	719891	720247	.	+	.	ID=g6287.t2.exon3;Parent=g6287.t2
Wpig01	braker	exon	720321	720479	.	+	.	ID=g6287.t2.exon4;Parent=g6287.t2
Wpig01	braker	exon	720574	720648	.	+	.	ID=g6287.t2.exon5;Parent=g6287.t2
Wpig01	braker	exon	720704	720785	.	+	.	ID=g6287.t2.exon6;Parent=g6287.t2
Wpig01	braker	exon	721030	721243	.	+	.	ID=g6287.t2.exon7;Parent=g6287.t2
Wpig01	braker	CDS	719280	719313	0.94	+	0	ID=g6287.t2.CDS1;Parent=g6287.t2
Wpig01	braker	CDS	719389	719703	1	+	2	ID=g6287.t2.CDS2;Parent=g6287.t2
Wpig01	braker	CDS	719891	720247	1	+	2	ID=g6287.t2.CDS3;Parent=g6287.t2
Wpig01	braker	CDS	720321	720479	1	+	2	ID=g6287.t2.CDS4;Parent=g6287.t2
Wpig01	braker	CDS	720574	720648	1	+	2	ID=g6287.t2.CDS5;Parent=g6287.t2
Wpig01	braker	CDS	720704	720785	1	+	2	ID=g6287.t2.CDS6;Parent=g6287.t2
Wpig01	braker	CDS	721030	721243	1	+	1	ID=g6287.t2.CDS7;Parent=g6287.t2
Wpig01	braker	intron	719314	719388	1	+	.	ID=g6287.t2.intron1;Parent=g6287.t2
Wpig01	braker	intron	719704	719890	1	+	.	ID=g6287.t2.intron2;Parent=g6287.t2
Wpig01	braker	intron	720248	720320	1	+	.	ID=g6287.t2.intron3;Parent=g6287.t2
Wpig01	braker	intron	720480	720573	1	+	.	ID=g6287.t2.intron4;Parent=g6287.t2
Wpig01	braker	intron	720649	720703	1	+	.	ID=g6287.t2.intron5;Parent=g6287.t2
Wpig01	braker	intron	720786	721029	1	+	.	ID=g6287.t2.intron6;Parent=g6287.t2
Wpig01	braker	start_codon	719280	719282	.	+	0	ID=g6287.t2.start1;Parent=g6287.t2
Wpig01	braker	stop_codon	721241	721243	.	+	0	ID=g6287.t2.stop1;Parent=g6287.t2
Wpig01	braker	gene	721804	723934	0.33	+	.	ID=g6288
Wpig01	braker	mRNA	721804	723934	0.33	+	.	ID=g6288.t1;Parent=g6288
Wpig01	braker	exon	721804	721846	.	+	.	ID=g6288.t1.exon1;Parent=g6288.t1
Wpig01	braker	exon	721908	722222	.	+	.	ID=g6288.t1.exon2;Parent=g6288.t1
Wpig01	braker	exon	722363	722491	.	+	.	ID=g6288.t1.exon3;Parent=g6288.t1
Wpig01	braker	exon	723302	723376	.	+	.	ID=g6288.t1.exon4;Parent=g6288.t1
Wpig01	braker	exon	723432	723513	.	+	.	ID=g6288.t1.exon5;Parent=g6288.t1
Wpig01	braker	exon	723721	723934	.	+	.	ID=g6288.t1.exon6;Parent=g6288.t1
Wpig01	braker	CDS	721804	721846	0.51	+	0	ID=g6288.t1.CDS1;Parent=g6288.t1
Wpig01	braker	CDS	721908	722222	0.99	+	2	ID=g6288.t1.CDS2;Parent=g6288.t1
Wpig01	braker	CDS	722363	722491	0.7	+	2	ID=g6288.t1.CDS3;Parent=g6288.t1
Wpig01	braker	CDS	723302	723376	1	+	2	ID=g6288.t1.CDS4;Parent=g6288.t1
Wpig01	braker	CDS	723432	723513	1	+	2	ID=g6288.t1.CDS5;Parent=g6288.t1
Wpig01	braker	CDS	723721	723934	0.97	+	1	ID=g6288.t1.CDS6;Parent=g6288.t1
Wpig01	braker	intron	721847	721907	1	+	.	ID=g6288.t1.intron1;Parent=g6288.t1
Wpig01	braker	intron	722223	722362	1	+	.	ID=g6288.t1.intron2;Parent=g6288.t1
Wpig01	braker	intron	722492	723301	0.7	+	.	ID=g6288.t1.intron3;Parent=g6288.t1
Wpig01	braker	intron	723377	723431	1	+	.	ID=g6288.t1.intron4;Parent=g6288.t1
Wpig01	braker	intron	723514	723720	1	+	.	ID=g6288.t1.intron5;Parent=g6288.t1
Wpig01	braker	start_codon	721804	721806	.	+	0	ID=g6288.t1.start1;Parent=g6288.t1
Wpig01	braker	stop_codon	723932	723934	.	+	0	ID=g6288.t1.stop1;Parent=g6288.t1
Wpig01	braker	gene	724275	726761	0.87	+	.	ID=g6289
Wpig01	braker	mRNA	724275	726761	0.87	+	.	ID=g6289.t1;Parent=g6289
Wpig01	braker	exon	724275	724386	.	+	.	ID=g6289.t1.exon1;Parent=g6289.t1
Wpig01	braker	exon	724499	724813	.	+	.	ID=g6289.t1.exon2;Parent=g6289.t1
Wpig01	braker	exon	725278	725634	.	+	.	ID=g6289.t1.exon3;Parent=g6289.t1
Wpig01	braker	exon	725982	726056	.	+	.	ID=g6289.t1.exon4;Parent=g6289.t1
Wpig01	braker	exon	726197	726278	.	+	.	ID=g6289.t1.exon5;Parent=g6289.t1
Wpig01	braker	exon	726551	726761	.	+	.	ID=g6289.t1.exon6;Parent=g6289.t1
Wpig01	braker	CDS	724275	724386	0.93	+	0	ID=g6289.t1.CDS1;Parent=g6289.t1
Wpig01	braker	CDS	724499	724813	0.98	+	2	ID=g6289.t1.CDS2;Parent=g6289.t1
Wpig01	braker	CDS	725278	725634	1	+	2	ID=g6289.t1.CDS3;Parent=g6289.t1
Wpig01	braker	CDS	725982	726056	0.95	+	2	ID=g6289.t1.CDS4;Parent=g6289.t1
Wpig01	braker	CDS	726197	726278	1	+	2	ID=g6289.t1.CDS5;Parent=g6289.t1
Wpig01	braker	CDS	726551	726761	0.99	+	1	ID=g6289.t1.CDS6;Parent=g6289.t1
Wpig01	braker	intron	724387	724498	0.94	+	.	ID=g6289.t1.intron1;Parent=g6289.t1
Wpig01	braker	intron	724814	725277	1	+	.	ID=g6289.t1.intron2;Parent=g6289.t1
Wpig01	braker	intron	725635	725981	0.95	+	.	ID=g6289.t1.intron3;Parent=g6289.t1
Wpig01	braker	intron	726057	726196	1	+	.	ID=g6289.t1.intron4;Parent=g6289.t1
Wpig01	braker	intron	726279	726550	1	+	.	ID=g6289.t1.intron5;Parent=g6289.t1
Wpig01	braker	start_codon	724275	724277	.	+	0	ID=g6289.t1.start1;Parent=g6289.t1
Wpig01	braker	stop_codon	726759	726761	.	+	0	ID=g6289.t1.stop1;Parent=g6289.t1
Wpig01	braker	gene	727073	733225	0	+	.	ID=g6290
Wpig01	braker	mRNA	727073	733225	.	+	.	ID=g6290.t1;Parent=g6290
Wpig01	braker	exon	727073	727151	.	+	.	ID=g6290.t1.exon1;Parent=g6290.t1
Wpig01	braker	exon	727240	727554	.	+	.	ID=g6290.t1.exon2;Parent=g6290.t1
Wpig01	braker	exon	728346	728417	.	+	.	ID=g6290.t1.exon3;Parent=g6290.t1
Wpig01	braker	exon	731858	732250	.	+	.	ID=g6290.t1.exon4;Parent=g6290.t1
Wpig01	braker	exon	733140	733225	.	+	.	ID=g6290.t1.exon5;Parent=g6290.t1
Wpig01	braker	CDS	727073	727151	0.98	+	0	ID=g6290.t1.CDS1;Parent=g6290.t1
Wpig01	braker	CDS	727240	727554	0.98	+	2	ID=g6290.t1.CDS2;Parent=g6290.t1
Wpig01	braker	CDS	728346	728417	0.26	+	2	ID=g6290.t1.CDS3;Parent=g6290.t1
Wpig01	braker	CDS	731858	732250	0.98	+	2	ID=g6290.t1.CDS4;Parent=g6290.t1
Wpig01	braker	CDS	733140	733225	0.01	+	2	ID=g6290.t1.CDS5;Parent=g6290.t1
Wpig01	braker	intron	727152	727239	0.99	+	.	ID=g6290.t1.intron1;Parent=g6290.t1
Wpig01	braker	intron	727555	728345	0.11	+	.	ID=g6290.t1.intron2;Parent=g6290.t1
Wpig01	braker	intron	728418	731857	.	+	.	ID=g6290.t1.intron3;Parent=g6290.t1
Wpig01	braker	intron	732251	733139	.	+	.	ID=g6290.t1.intron4;Parent=g6290.t1
Wpig01	braker	start_codon	727073	727075	.	+	0	ID=g6290.t1.start1;Parent=g6290.t1
Wpig01	braker	stop_codon	733223	733225	.	+	0	ID=g6290.t1.stop1;Parent=g6290.t1
Wpig01	braker	gene	733648	742087	0.05	+	.	ID=g6291
Wpig01	braker	mRNA	733648	742087	0.05	+	.	ID=g6291.t1;Parent=g6291
Wpig01	braker	exon	733648	733876	.	+	.	ID=g6291.t1.exon1;Parent=g6291.t1
Wpig01	braker	exon	733961	734335	.	+	.	ID=g6291.t1.exon2;Parent=g6291.t1
Wpig01	braker	exon	734432	734587	.	+	.	ID=g6291.t1.exon3;Parent=g6291.t1
Wpig01	braker	exon	734721	734795	.	+	.	ID=g6291.t1.exon4;Parent=g6291.t1
Wpig01	braker	exon	734866	734947	.	+	.	ID=g6291.t1.exon5;Parent=g6291.t1
Wpig01	braker	exon	735071	735234	.	+	.	ID=g6291.t1.exon6;Parent=g6291.t1
Wpig01	braker	exon	735586	735621	.	+	.	ID=g6291.t1.exon7;Parent=g6291.t1
Wpig01	braker	exon	735696	735770	.	+	.	ID=g6291.t1.exon8;Parent=g6291.t1
Wpig01	braker	exon	735957	736022	.	+	.	ID=g6291.t1.exon9;Parent=g6291.t1
Wpig01	braker	exon	736093	736494	.	+	.	ID=g6291.t1.exon10;Parent=g6291.t1
Wpig01	braker	exon	736635	736796	.	+	.	ID=g6291.t1.exon11;Parent=g6291.t1
Wpig01	braker	exon	736867	736932	.	+	.	ID=g6291.t1.exon12;Parent=g6291.t1
Wpig01	braker	exon	737018	737099	.	+	.	ID=g6291.t1.exon13;Parent=g6291.t1
Wpig01	braker	exon	737254	737433	.	+	.	ID=g6291.t1.exon14;Parent=g6291.t1
Wpig01	braker	exon	737929	738188	.	+	.	ID=g6291.t1.exon15;Parent=g6291.t1
Wpig01	braker	exon	738266	738691	.	+	.	ID=g6291.t1.exon16;Parent=g6291.t1
Wpig01	braker	exon	739072	739137	.	+	.	ID=g6291.t1.exon17;Parent=g6291.t1
Wpig01	braker	exon	739330	739411	.	+	.	ID=g6291.t1.exon18;Parent=g6291.t1
Wpig01	braker	exon	739543	739757	.	+	.	ID=g6291.t1.exon19;Parent=g6291.t1
Wpig01	braker	exon	740237	740545	.	+	.	ID=g6291.t1.exon20;Parent=g6291.t1
Wpig01	braker	exon	740625	741056	.	+	.	ID=g6291.t1.exon21;Parent=g6291.t1
Wpig01	braker	exon	741189	741350	.	+	.	ID=g6291.t1.exon22;Parent=g6291.t1
Wpig01	braker	exon	741443	741505	.	+	.	ID=g6291.t1.exon23;Parent=g6291.t1
Wpig01	braker	exon	741622	741703	.	+	.	ID=g6291.t1.exon24;Parent=g6291.t1
Wpig01	braker	exon	741883	742087	.	+	.	ID=g6291.t1.exon25;Parent=g6291.t1
Wpig01	braker	CDS	733648	733876	0.62	+	0	ID=g6291.t1.CDS1;Parent=g6291.t1
Wpig01	braker	CDS	733961	734335	1	+	2	ID=g6291.t1.CDS2;Parent=g6291.t1
Wpig01	braker	CDS	734432	734587	1	+	2	ID=g6291.t1.CDS3;Parent=g6291.t1
Wpig01	braker	CDS	734721	734795	1	+	2	ID=g6291.t1.CDS4;Parent=g6291.t1
Wpig01	braker	CDS	734866	734947	1	+	2	ID=g6291.t1.CDS5;Parent=g6291.t1
Wpig01	braker	CDS	735071	735234	0.68	+	1	ID=g6291.t1.CDS6;Parent=g6291.t1
Wpig01	braker	CDS	735586	735621	0.49	+	2	ID=g6291.t1.CDS7;Parent=g6291.t1
Wpig01	braker	CDS	735696	735770	0.5	+	2	ID=g6291.t1.CDS8;Parent=g6291.t1
Wpig01	braker	CDS	735957	736022	0.71	+	2	ID=g6291.t1.CDS9;Parent=g6291.t1
Wpig01	braker	CDS	736093	736494	1	+	2	ID=g6291.t1.CDS10;Parent=g6291.t1
Wpig01	braker	CDS	736635	736796	1	+	2	ID=g6291.t1.CDS11;Parent=g6291.t1
Wpig01	braker	CDS	736867	736932	1	+	2	ID=g6291.t1.CDS12;Parent=g6291.t1
Wpig01	braker	CDS	737018	737099	1	+	2	ID=g6291.t1.CDS13;Parent=g6291.t1
Wpig01	braker	CDS	737254	737433	0.41	+	1	ID=g6291.t1.CDS14;Parent=g6291.t1
Wpig01	braker	CDS	737929	738188	0.45	+	1	ID=g6291.t1.CDS15;Parent=g6291.t1
Wpig01	braker	CDS	738266	738691	0.7	+	2	ID=g6291.t1.CDS16;Parent=g6291.t1
Wpig01	braker	CDS	739072	739137	0.95	+	2	ID=g6291.t1.CDS17;Parent=g6291.t1
Wpig01	braker	CDS	739330	739411	1	+	2	ID=g6291.t1.CDS18;Parent=g6291.t1
Wpig01	braker	CDS	739543	739757	0.83	+	1	ID=g6291.t1.CDS19;Parent=g6291.t1
Wpig01	braker	CDS	740237	740545	0.91	+	2	ID=g6291.t1.CDS20;Parent=g6291.t1
Wpig01	braker	CDS	740625	741056	0.66	+	2	ID=g6291.t1.CDS21;Parent=g6291.t1
Wpig01	braker	CDS	741189	741350	0.99	+	2	ID=g6291.t1.CDS22;Parent=g6291.t1
Wpig01	braker	CDS	741443	741505	0.97	+	2	ID=g6291.t1.CDS23;Parent=g6291.t1
Wpig01	braker	CDS	741622	741703	0.98	+	2	ID=g6291.t1.CDS24;Parent=g6291.t1
Wpig01	braker	CDS	741883	742087	1	+	1	ID=g6291.t1.CDS25;Parent=g6291.t1
Wpig01	braker	intron	733877	733960	1	+	.	ID=g6291.t1.intron1;Parent=g6291.t1
Wpig01	braker	intron	734336	734431	1	+	.	ID=g6291.t1.intron2;Parent=g6291.t1
Wpig01	braker	intron	734588	734720	1	+	.	ID=g6291.t1.intron3;Parent=g6291.t1
Wpig01	braker	intron	734796	734865	1	+	.	ID=g6291.t1.intron4;Parent=g6291.t1
Wpig01	braker	intron	734948	735070	1	+	.	ID=g6291.t1.intron5;Parent=g6291.t1
Wpig01	braker	intron	735235	735585	0.49	+	.	ID=g6291.t1.intron6;Parent=g6291.t1
Wpig01	braker	intron	735622	735695	0.61	+	.	ID=g6291.t1.intron7;Parent=g6291.t1
Wpig01	braker	intron	735771	735956	0.5	+	.	ID=g6291.t1.intron8;Parent=g6291.t1
Wpig01	braker	intron	736023	736092	1	+	.	ID=g6291.t1.intron9;Parent=g6291.t1
Wpig01	braker	intron	736495	736634	1	+	.	ID=g6291.t1.intron10;Parent=g6291.t1
Wpig01	braker	intron	736797	736866	1	+	.	ID=g6291.t1.intron11;Parent=g6291.t1
Wpig01	braker	intron	736933	737017	1	+	.	ID=g6291.t1.intron12;Parent=g6291.t1
Wpig01	braker	intron	737100	737253	1	+	.	ID=g6291.t1.intron13;Parent=g6291.t1
Wpig01	braker	intron	737434	737928	0.33	+	.	ID=g6291.t1.intron14;Parent=g6291.t1
Wpig01	braker	intron	738189	738265	0.9	+	.	ID=g6291.t1.intron15;Parent=g6291.t1
Wpig01	braker	intron	738692	739071	0.72	+	.	ID=g6291.t1.intron16;Parent=g6291.t1
Wpig01	braker	intron	739138	739329	1	+	.	ID=g6291.t1.intron17;Parent=g6291.t1
Wpig01	braker	intron	739412	739542	1	+	.	ID=g6291.t1.intron18;Parent=g6291.t1
Wpig01	braker	intron	739758	740236	0.83	+	.	ID=g6291.t1.intron19;Parent=g6291.t1
Wpig01	braker	intron	740546	740624	0.99	+	.	ID=g6291.t1.intron20;Parent=g6291.t1
Wpig01	braker	intron	741057	741188	0.67	+	.	ID=g6291.t1.intron21;Parent=g6291.t1
Wpig01	braker	intron	741351	741442	0.97	+	.	ID=g6291.t1.intron22;Parent=g6291.t1
Wpig01	braker	intron	741506	741621	0.95	+	.	ID=g6291.t1.intron23;Parent=g6291.t1
Wpig01	braker	intron	741704	741882	1	+	.	ID=g6291.t1.intron24;Parent=g6291.t1
Wpig01	braker	start_codon	733648	733650	.	+	0	ID=g6291.t1.start1;Parent=g6291.t1
Wpig01	braker	stop_codon	742085	742087	.	+	0	ID=g6291.t1.stop1;Parent=g6291.t1
Wpig01	braker	gene	750162	752093	0.38	+	.	ID=g6292
Wpig01	braker	mRNA	750162	752093	0.38	+	.	ID=g6292.t1;Parent=g6292
Wpig01	braker	exon	750162	750240	.	+	.	ID=g6292.t1.exon1;Parent=g6292.t1
Wpig01	braker	exon	750316	750636	.	+	.	ID=g6292.t1.exon2;Parent=g6292.t1
Wpig01	braker	exon	750727	751104	.	+	.	ID=g6292.t1.exon3;Parent=g6292.t1
Wpig01	braker	exon	751195	751371	.	+	.	ID=g6292.t1.exon4;Parent=g6292.t1
Wpig01	braker	exon	751646	751727	.	+	.	ID=g6292.t1.exon5;Parent=g6292.t1
Wpig01	braker	exon	751844	752093	.	+	.	ID=g6292.t1.exon6;Parent=g6292.t1
Wpig01	braker	CDS	750162	750240	0.83	+	0	ID=g6292.t1.CDS1;Parent=g6292.t1
Wpig01	braker	CDS	750316	750636	0.86	+	2	ID=g6292.t1.CDS2;Parent=g6292.t1
Wpig01	braker	CDS	750727	751104	0.96	+	2	ID=g6292.t1.CDS3;Parent=g6292.t1
Wpig01	braker	CDS	751195	751371	0.63	+	2	ID=g6292.t1.CDS4;Parent=g6292.t1
Wpig01	braker	CDS	751646	751727	0.61	+	2	ID=g6292.t1.CDS5;Parent=g6292.t1
Wpig01	braker	CDS	751844	752093	0.94	+	1	ID=g6292.t1.CDS6;Parent=g6292.t1
Wpig01	braker	intron	750241	750315	0.83	+	.	ID=g6292.t1.intron1;Parent=g6292.t1
Wpig01	braker	intron	750637	750726	0.98	+	.	ID=g6292.t1.intron2;Parent=g6292.t1
Wpig01	braker	intron	751105	751194	0.97	+	.	ID=g6292.t1.intron3;Parent=g6292.t1
Wpig01	braker	intron	751372	751645	0.49	+	.	ID=g6292.t1.intron4;Parent=g6292.t1
Wpig01	braker	intron	751728	751843	0.59	+	.	ID=g6292.t1.intron5;Parent=g6292.t1
Wpig01	braker	start_codon	750162	750164	.	+	0	ID=g6292.t1.start1;Parent=g6292.t1
Wpig01	braker	stop_codon	752091	752093	.	+	0	ID=g6292.t1.stop1;Parent=g6292.t1
Wpig01	braker	gene	753352	763715	0.01	+	.	ID=g6293
Wpig01	braker	mRNA	753352	763715	0.01	+	.	ID=g6293.t1;Parent=g6293
Wpig01	braker	exon	753352	753454	.	+	.	ID=g6293.t1.exon1;Parent=g6293.t1
Wpig01	braker	exon	753542	753937	.	+	.	ID=g6293.t1.exon2;Parent=g6293.t1
Wpig01	braker	exon	754006	754155	.	+	.	ID=g6293.t1.exon3;Parent=g6293.t1
Wpig01	braker	exon	754298	754378	.	+	.	ID=g6293.t1.exon4;Parent=g6293.t1
Wpig01	braker	exon	755208	755480	.	+	.	ID=g6293.t1.exon5;Parent=g6293.t1
Wpig01	braker	exon	755607	755981	.	+	.	ID=g6293.t1.exon6;Parent=g6293.t1
Wpig01	braker	exon	756078	756233	.	+	.	ID=g6293.t1.exon7;Parent=g6293.t1
Wpig01	braker	exon	756366	756440	.	+	.	ID=g6293.t1.exon8;Parent=g6293.t1
Wpig01	braker	exon	756511	756592	.	+	.	ID=g6293.t1.exon9;Parent=g6293.t1
Wpig01	braker	exon	756714	756877	.	+	.	ID=g6293.t1.exon10;Parent=g6293.t1
Wpig01	braker	exon	757702	758103	.	+	.	ID=g6293.t1.exon11;Parent=g6293.t1
Wpig01	braker	exon	759520	759831	.	+	.	ID=g6293.t1.exon12;Parent=g6293.t1
Wpig01	braker	exon	759909	760108	.	+	.	ID=g6293.t1.exon13;Parent=g6293.t1
Wpig01	braker	exon	760942	761045	.	+	.	ID=g6293.t1.exon14;Parent=g6293.t1
Wpig01	braker	exon	761177	761391	.	+	.	ID=g6293.t1.exon15;Parent=g6293.t1
Wpig01	braker	exon	761871	762179	.	+	.	ID=g6293.t1.exon16;Parent=g6293.t1
Wpig01	braker	exon	762259	762690	.	+	.	ID=g6293.t1.exon17;Parent=g6293.t1
Wpig01	braker	exon	762823	762943	.	+	.	ID=g6293.t1.exon18;Parent=g6293.t1
Wpig01	braker	exon	763511	763715	.	+	.	ID=g6293.t1.exon19;Parent=g6293.t1
Wpig01	braker	CDS	753352	753454	0.7	+	0	ID=g6293.t1.CDS1;Parent=g6293.t1
Wpig01	braker	CDS	753542	753937	0.96	+	2	ID=g6293.t1.CDS2;Parent=g6293.t1
Wpig01	braker	CDS	754006	754155	0.64	+	2	ID=g6293.t1.CDS3;Parent=g6293.t1
Wpig01	braker	CDS	754298	754378	0.79	+	2	ID=g6293.t1.CDS4;Parent=g6293.t1
Wpig01	braker	CDS	755208	755480	0.53	+	2	ID=g6293.t1.CDS5;Parent=g6293.t1
Wpig01	braker	CDS	755607	755981	0.99	+	2	ID=g6293.t1.CDS6;Parent=g6293.t1
Wpig01	braker	CDS	756078	756233	0.97	+	2	ID=g6293.t1.CDS7;Parent=g6293.t1
Wpig01	braker	CDS	756366	756440	1	+	2	ID=g6293.t1.CDS8;Parent=g6293.t1
Wpig01	braker	CDS	756511	756592	1	+	2	ID=g6293.t1.CDS9;Parent=g6293.t1
Wpig01	braker	CDS	756714	756877	0.96	+	1	ID=g6293.t1.CDS10;Parent=g6293.t1
Wpig01	braker	CDS	757702	758103	0.77	+	2	ID=g6293.t1.CDS11;Parent=g6293.t1
Wpig01	braker	CDS	759520	759831	0.49	+	2	ID=g6293.t1.CDS12;Parent=g6293.t1
Wpig01	braker	CDS	759909	760108	0.56	+	2	ID=g6293.t1.CDS13;Parent=g6293.t1
Wpig01	braker	CDS	760942	761045	0.31	+	0	ID=g6293.t1.CDS14;Parent=g6293.t1
Wpig01	braker	CDS	761177	761391	0.75	+	1	ID=g6293.t1.CDS15;Parent=g6293.t1
Wpig01	braker	CDS	761871	762179	0.51	+	2	ID=g6293.t1.CDS16;Parent=g6293.t1
Wpig01	braker	CDS	762259	762690	0.42	+	2	ID=g6293.t1.CDS17;Parent=g6293.t1
Wpig01	braker	CDS	762823	762943	0.64	+	2	ID=g6293.t1.CDS18;Parent=g6293.t1
Wpig01	braker	CDS	763511	763715	0.86	+	1	ID=g6293.t1.CDS19;Parent=g6293.t1
Wpig01	braker	intron	753455	753541	0.99	+	.	ID=g6293.t1.intron1;Parent=g6293.t1
Wpig01	braker	intron	753938	754005	0.95	+	.	ID=g6293.t1.intron2;Parent=g6293.t1
Wpig01	braker	intron	754156	754297	0.57	+	.	ID=g6293.t1.intron3;Parent=g6293.t1
Wpig01	braker	intron	754379	755207	0.62	+	.	ID=g6293.t1.intron4;Parent=g6293.t1
Wpig01	braker	intron	755481	755606	0.57	+	.	ID=g6293.t1.intron5;Parent=g6293.t1
Wpig01	braker	intron	755982	756077	1	+	.	ID=g6293.t1.intron6;Parent=g6293.t1
Wpig01	braker	intron	756234	756365	0.97	+	.	ID=g6293.t1.intron7;Parent=g6293.t1
Wpig01	braker	intron	756441	756510	1	+	.	ID=g6293.t1.intron8;Parent=g6293.t1
Wpig01	braker	intron	756593	756713	1	+	.	ID=g6293.t1.intron9;Parent=g6293.t1
Wpig01	braker	intron	756878	757701	0.67	+	.	ID=g6293.t1.intron10;Parent=g6293.t1
Wpig01	braker	intron	758104	759519	0.28	+	.	ID=g6293.t1.intron11;Parent=g6293.t1
Wpig01	braker	intron	759832	759908	0.85	+	.	ID=g6293.t1.intron12;Parent=g6293.t1
Wpig01	braker	intron	760109	760941	0.29	+	.	ID=g6293.t1.intron13;Parent=g6293.t1
Wpig01	braker	intron	761046	761176	1	+	.	ID=g6293.t1.intron14;Parent=g6293.t1
Wpig01	braker	intron	761392	761870	0.75	+	.	ID=g6293.t1.intron15;Parent=g6293.t1
Wpig01	braker	intron	762180	762258	0.43	+	.	ID=g6293.t1.intron16;Parent=g6293.t1
Wpig01	braker	intron	762691	762822	0.63	+	.	ID=g6293.t1.intron17;Parent=g6293.t1
Wpig01	braker	intron	762944	763510	0.6	+	.	ID=g6293.t1.intron18;Parent=g6293.t1
Wpig01	braker	start_codon	753352	753354	.	+	0	ID=g6293.t1.start1;Parent=g6293.t1
Wpig01	braker	stop_codon	763713	763715	.	+	0	ID=g6293.t1.stop1;Parent=g6293.t1
Wpig01	braker	gene	776597	777890	0.67	+	.	ID=g6294
Wpig01	braker	mRNA	776597	777890	0.67	+	.	ID=g6294.t1;Parent=g6294
Wpig01	braker	exon	776597	776954	.	+	.	ID=g6294.t1.exon1;Parent=g6294.t1
Wpig01	braker	exon	777388	777469	.	+	.	ID=g6294.t1.exon2;Parent=g6294.t1
Wpig01	braker	exon	777677	777890	.	+	.	ID=g6294.t1.exon3;Parent=g6294.t1
Wpig01	braker	CDS	776597	776954	0.76	+	0	ID=g6294.t1.CDS1;Parent=g6294.t1
Wpig01	braker	CDS	777388	777469	0.72	+	2	ID=g6294.t1.CDS2;Parent=g6294.t1
Wpig01	braker	CDS	777677	777890	0.94	+	1	ID=g6294.t1.CDS3;Parent=g6294.t1
Wpig01	braker	intron	776955	777387	0.72	+	.	ID=g6294.t1.intron1;Parent=g6294.t1
Wpig01	braker	intron	777470	777676	1	+	.	ID=g6294.t1.intron2;Parent=g6294.t1
Wpig01	braker	start_codon	776597	776599	.	+	0	ID=g6294.t1.start1;Parent=g6294.t1
Wpig01	braker	stop_codon	777888	777890	.	+	0	ID=g6294.t1.stop1;Parent=g6294.t1
Wpig01	braker	gene	778235	780327	0.1	+	.	ID=g6295
Wpig01	braker	mRNA	778235	780327	0.1	+	.	ID=g6295.t1;Parent=g6295
Wpig01	braker	exon	778235	778346	.	+	.	ID=g6295.t1.exon1;Parent=g6295.t1
Wpig01	braker	exon	778460	778660	.	+	.	ID=g6295.t1.exon2;Parent=g6295.t1
Wpig01	braker	exon	778959	779315	.	+	.	ID=g6295.t1.exon3;Parent=g6295.t1
Wpig01	braker	exon	779669	779743	.	+	.	ID=g6295.t1.exon4;Parent=g6295.t1
Wpig01	braker	exon	779905	779986	.	+	.	ID=g6295.t1.exon5;Parent=g6295.t1
Wpig01	braker	exon	780117	780327	.	+	.	ID=g6295.t1.exon6;Parent=g6295.t1
Wpig01	braker	CDS	778235	778346	0.66	+	0	ID=g6295.t1.CDS1;Parent=g6295.t1
Wpig01	braker	CDS	778460	778660	0.4	+	2	ID=g6295.t1.CDS2;Parent=g6295.t1
Wpig01	braker	CDS	778959	779315	0.74	+	2	ID=g6295.t1.CDS3;Parent=g6295.t1
Wpig01	braker	CDS	779669	779743	0.46	+	2	ID=g6295.t1.CDS4;Parent=g6295.t1
Wpig01	braker	CDS	779905	779986	0.72	+	2	ID=g6295.t1.CDS5;Parent=g6295.t1
Wpig01	braker	CDS	780117	780327	0.76	+	1	ID=g6295.t1.CDS6;Parent=g6295.t1
Wpig01	braker	intron	778347	778459	0.67	+	.	ID=g6295.t1.intron1;Parent=g6295.t1
Wpig01	braker	intron	778661	778958	0.39	+	.	ID=g6295.t1.intron2;Parent=g6295.t1
Wpig01	braker	intron	779316	779668	0.47	+	.	ID=g6295.t1.intron3;Parent=g6295.t1
Wpig01	braker	intron	779744	779904	0.39	+	.	ID=g6295.t1.intron4;Parent=g6295.t1
Wpig01	braker	intron	779987	780116	0.74	+	.	ID=g6295.t1.intron5;Parent=g6295.t1
Wpig01	braker	start_codon	778235	778237	.	+	0	ID=g6295.t1.start1;Parent=g6295.t1
Wpig01	braker	stop_codon	780325	780327	.	+	0	ID=g6295.t1.stop1;Parent=g6295.t1
Wpig01	braker	gene	782921	791036	0.03	+	.	ID=g6296
Wpig01	braker	mRNA	782921	791036	0.03	+	.	ID=g6296.t1;Parent=g6296
Wpig01	braker	exon	782921	783149	.	+	.	ID=g6296.t1.exon1;Parent=g6296.t1
Wpig01	braker	exon	783230	783610	.	+	.	ID=g6296.t1.exon2;Parent=g6296.t1
Wpig01	braker	exon	784167	784248	.	+	.	ID=g6296.t1.exon3;Parent=g6296.t1
Wpig01	braker	exon	784334	784428	.	+	.	ID=g6296.t1.exon4;Parent=g6296.t1
Wpig01	braker	exon	785035	785352	.	+	.	ID=g6296.t1.exon5;Parent=g6296.t1
Wpig01	braker	exon	785440	785832	.	+	.	ID=g6296.t1.exon6;Parent=g6296.t1
Wpig01	braker	exon	785901	786050	.	+	.	ID=g6296.t1.exon7;Parent=g6296.t1
Wpig01	braker	exon	786193	786273	.	+	.	ID=g6296.t1.exon8;Parent=g6296.t1
Wpig01	braker	exon	787144	787458	.	+	.	ID=g6296.t1.exon9;Parent=g6296.t1
Wpig01	braker	exon	787543	787917	.	+	.	ID=g6296.t1.exon10;Parent=g6296.t1
Wpig01	braker	exon	788014	788169	.	+	.	ID=g6296.t1.exon11;Parent=g6296.t1
Wpig01	braker	exon	788448	788529	.	+	.	ID=g6296.t1.exon12;Parent=g6296.t1
Wpig01	braker	exon	788651	788814	.	+	.	ID=g6296.t1.exon13;Parent=g6296.t1
Wpig01	braker	exon	789166	789201	.	+	.	ID=g6296.t1.exon14;Parent=g6296.t1
Wpig01	braker	exon	789266	789574	.	+	.	ID=g6296.t1.exon15;Parent=g6296.t1
Wpig01	braker	exon	789645	790046	.	+	.	ID=g6296.t1.exon16;Parent=g6296.t1
Wpig01	braker	exon	790420	790485	.	+	.	ID=g6296.t1.exon17;Parent=g6296.t1
Wpig01	braker	exon	790569	790650	.	+	.	ID=g6296.t1.exon18;Parent=g6296.t1
Wpig01	braker	exon	790805	791036	.	+	.	ID=g6296.t1.exon19;Parent=g6296.t1
Wpig01	braker	CDS	782921	783149	0.23	+	0	ID=g6296.t1.CDS1;Parent=g6296.t1
Wpig01	braker	CDS	783230	783610	0.91	+	2	ID=g6296.t1.CDS2;Parent=g6296.t1
Wpig01	braker	CDS	784167	784248	0.99	+	2	ID=g6296.t1.CDS3;Parent=g6296.t1
Wpig01	braker	CDS	784334	784428	0.85	+	1	ID=g6296.t1.CDS4;Parent=g6296.t1
Wpig01	braker	CDS	785035	785352	0.82	+	2	ID=g6296.t1.CDS5;Parent=g6296.t1
Wpig01	braker	CDS	785440	785832	0.97	+	2	ID=g6296.t1.CDS6;Parent=g6296.t1
Wpig01	braker	CDS	785901	786050	0.69	+	2	ID=g6296.t1.CDS7;Parent=g6296.t1
Wpig01	braker	CDS	786193	786273	0.86	+	2	ID=g6296.t1.CDS8;Parent=g6296.t1
Wpig01	braker	CDS	787144	787458	0.46	+	2	ID=g6296.t1.CDS9;Parent=g6296.t1
Wpig01	braker	CDS	787543	787917	0.99	+	2	ID=g6296.t1.CDS10;Parent=g6296.t1
Wpig01	braker	CDS	788014	788169	0.62	+	2	ID=g6296.t1.CDS11;Parent=g6296.t1
Wpig01	braker	CDS	788448	788529	0.95	+	2	ID=g6296.t1.CDS12;Parent=g6296.t1
Wpig01	braker	CDS	788651	788814	0.91	+	1	ID=g6296.t1.CDS13;Parent=g6296.t1
Wpig01	braker	CDS	789166	789201	0.71	+	2	ID=g6296.t1.CDS14;Parent=g6296.t1
Wpig01	braker	CDS	789266	789574	0.93	+	2	ID=g6296.t1.CDS15;Parent=g6296.t1
Wpig01	braker	CDS	789645	790046	0.94	+	2	ID=g6296.t1.CDS16;Parent=g6296.t1
Wpig01	braker	CDS	790420	790485	1	+	2	ID=g6296.t1.CDS17;Parent=g6296.t1
Wpig01	braker	CDS	790569	790650	1	+	2	ID=g6296.t1.CDS18;Parent=g6296.t1
Wpig01	braker	CDS	790805	791036	0.63	+	1	ID=g6296.t1.CDS19;Parent=g6296.t1
Wpig01	braker	intron	783150	783229	0.88	+	.	ID=g6296.t1.intron1;Parent=g6296.t1
Wpig01	braker	intron	783611	784166	0.61	+	.	ID=g6296.t1.intron2;Parent=g6296.t1
Wpig01	braker	intron	784249	784333	0.99	+	.	ID=g6296.t1.intron3;Parent=g6296.t1
Wpig01	braker	intron	784429	785034	0.76	+	.	ID=g6296.t1.intron4;Parent=g6296.t1
Wpig01	braker	intron	785353	785439	0.97	+	.	ID=g6296.t1.intron5;Parent=g6296.t1
Wpig01	braker	intron	785833	785900	1	+	.	ID=g6296.t1.intron6;Parent=g6296.t1
Wpig01	braker	intron	786051	786192	0.6	+	.	ID=g6296.t1.intron7;Parent=g6296.t1
Wpig01	braker	intron	786274	787143	0.37	+	.	ID=g6296.t1.intron8;Parent=g6296.t1
Wpig01	braker	intron	787459	787542	0.88	+	.	ID=g6296.t1.intron9;Parent=g6296.t1
Wpig01	braker	intron	787918	788013	1	+	.	ID=g6296.t1.intron10;Parent=g6296.t1
Wpig01	braker	intron	788170	788447	0.59	+	.	ID=g6296.t1.intron11;Parent=g6296.t1
Wpig01	braker	intron	788530	788650	1	+	.	ID=g6296.t1.intron12;Parent=g6296.t1
Wpig01	braker	intron	788815	789165	0.71	+	.	ID=g6296.t1.intron13;Parent=g6296.t1
Wpig01	braker	intron	789202	789265	0.9	+	.	ID=g6296.t1.intron14;Parent=g6296.t1
Wpig01	braker	intron	789575	789644	1	+	.	ID=g6296.t1.intron15;Parent=g6296.t1
Wpig01	braker	intron	790047	790419	0.93	+	.	ID=g6296.t1.intron16;Parent=g6296.t1
Wpig01	braker	intron	790486	790568	1	+	.	ID=g6296.t1.intron17;Parent=g6296.t1
Wpig01	braker	intron	790651	790804	1	+	.	ID=g6296.t1.intron18;Parent=g6296.t1
Wpig01	braker	start_codon	782921	782923	.	+	0	ID=g6296.t1.start1;Parent=g6296.t1
Wpig01	braker	stop_codon	791034	791036	.	+	0	ID=g6296.t1.stop1;Parent=g6296.t1
Wpig01	braker	gene	791517	794925	0.02	+	.	ID=g6297
Wpig01	braker	mRNA	791517	794925	0.02	+	.	ID=g6297.t1;Parent=g6297
Wpig01	braker	exon	791517	791739	.	+	.	ID=g6297.t1.exon1;Parent=g6297.t1
Wpig01	braker	exon	791817	792155	.	+	.	ID=g6297.t1.exon2;Parent=g6297.t1
Wpig01	braker	exon	792623	792688	.	+	.	ID=g6297.t1.exon3;Parent=g6297.t1
Wpig01	braker	exon	792881	792962	.	+	.	ID=g6297.t1.exon4;Parent=g6297.t1
Wpig01	braker	exon	793094	793308	.	+	.	ID=g6297.t1.exon5;Parent=g6297.t1
Wpig01	braker	exon	793788	794096	.	+	.	ID=g6297.t1.exon6;Parent=g6297.t1
Wpig01	braker	exon	794180	794446	.	+	.	ID=g6297.t1.exon7;Parent=g6297.t1
Wpig01	braker	exon	794744	794925	.	+	.	ID=g6297.t1.exon8;Parent=g6297.t1
Wpig01	braker	CDS	791517	791739	0.36	+	0	ID=g6297.t1.CDS1;Parent=g6297.t1
Wpig01	braker	CDS	791817	792155	0.67	+	2	ID=g6297.t1.CDS2;Parent=g6297.t1
Wpig01	braker	CDS	792623	792688	0.94	+	2	ID=g6297.t1.CDS3;Parent=g6297.t1
Wpig01	braker	CDS	792881	792962	1	+	2	ID=g6297.t1.CDS4;Parent=g6297.t1
Wpig01	braker	CDS	793094	793308	0.78	+	1	ID=g6297.t1.CDS5;Parent=g6297.t1
Wpig01	braker	CDS	793788	794096	0.5	+	2	ID=g6297.t1.CDS6;Parent=g6297.t1
Wpig01	braker	CDS	794180	794446	0.25	+	2	ID=g6297.t1.CDS7;Parent=g6297.t1
Wpig01	braker	CDS	794744	794925	0.9	+	2	ID=g6297.t1.CDS8;Parent=g6297.t1
Wpig01	braker	intron	791740	791816	1	+	.	ID=g6297.t1.intron1;Parent=g6297.t1
Wpig01	braker	intron	792156	792622	0.64	+	.	ID=g6297.t1.intron2;Parent=g6297.t1
Wpig01	braker	intron	792689	792880	1	+	.	ID=g6297.t1.intron3;Parent=g6297.t1
Wpig01	braker	intron	792963	793093	1	+	.	ID=g6297.t1.intron4;Parent=g6297.t1
Wpig01	braker	intron	793309	793787	0.78	+	.	ID=g6297.t1.intron5;Parent=g6297.t1
Wpig01	braker	intron	794097	794179	0.25	+	.	ID=g6297.t1.intron6;Parent=g6297.t1
Wpig01	braker	intron	794447	794743	0.47	+	.	ID=g6297.t1.intron7;Parent=g6297.t1
Wpig01	braker	start_codon	791517	791519	.	+	0	ID=g6297.t1.start1;Parent=g6297.t1
Wpig01	braker	stop_codon	794923	794925	.	+	0	ID=g6297.t1.stop1;Parent=g6297.t1
Wpig01	braker	gene	802675	803238	0	-	.	ID=g6298
Wpig01	braker	mRNA	802675	803238	.	-	.	ID=g6298.t1;Parent=g6298
Wpig01	braker	exon	802675	802709	.	-	.	ID=g6298.t1.exon1;Parent=g6298.t1
Wpig01	braker	exon	803025	803238	.	-	.	ID=g6298.t1.exon2;Parent=g6298.t1
Wpig01	braker	CDS	802675	802709	0.02	-	2	ID=g6298.t1.CDS1;Parent=g6298.t1
Wpig01	braker	CDS	803025	803238	0.2	-	0	ID=g6298.t1.CDS2;Parent=g6298.t1
Wpig01	braker	intron	802710	803024	0.01	-	.	ID=g6298.t1.intron1;Parent=g6298.t1
Wpig01	braker	start_codon	803236	803238	.	-	0	ID=g6298.t1.start1;Parent=g6298.t1
Wpig01	braker	stop_codon	802675	802677	.	-	0	ID=g6298.t1.stop1;Parent=g6298.t1
Wpig01	braker	gene	810093	812056	0	+	.	ID=g6299
Wpig01	braker	mRNA	810093	812056	.	+	.	ID=g6299.t1;Parent=g6299
Wpig01	braker	exon	810093	810126	.	+	.	ID=g6299.t1.exon1;Parent=g6299.t1
Wpig01	braker	exon	811926	812056	.	+	.	ID=g6299.t1.exon2;Parent=g6299.t1
Wpig01	braker	CDS	810093	810126	0.14	+	0	ID=g6299.t1.CDS1;Parent=g6299.t1
Wpig01	braker	CDS	811926	812056	0.01	+	2	ID=g6299.t1.CDS2;Parent=g6299.t1
Wpig01	braker	intron	810127	811925	.	+	.	ID=g6299.t1.intron1;Parent=g6299.t1
Wpig01	braker	start_codon	810093	810095	.	+	0	ID=g6299.t1.start1;Parent=g6299.t1
Wpig01	braker	stop_codon	812054	812056	.	+	0	ID=g6299.t1.stop1;Parent=g6299.t1
Wpig01	braker	gene	812745	818502	0.06	+	.	ID=g6300
Wpig01	braker	mRNA	812745	818502	0.06	+	.	ID=g6300.t1;Parent=g6300
Wpig01	braker	exon	812745	812847	.	+	.	ID=g6300.t1.exon1;Parent=g6300.t1
Wpig01	braker	exon	812935	813330	.	+	.	ID=g6300.t1.exon2;Parent=g6300.t1
Wpig01	braker	exon	813399	813548	.	+	.	ID=g6300.t1.exon3;Parent=g6300.t1
Wpig01	braker	exon	813691	813771	.	+	.	ID=g6300.t1.exon4;Parent=g6300.t1
Wpig01	braker	exon	814601	814873	.	+	.	ID=g6300.t1.exon5;Parent=g6300.t1
Wpig01	braker	exon	815000	815374	.	+	.	ID=g6300.t1.exon6;Parent=g6300.t1
Wpig01	braker	exon	815471	815626	.	+	.	ID=g6300.t1.exon7;Parent=g6300.t1
Wpig01	braker	exon	815759	815833	.	+	.	ID=g6300.t1.exon8;Parent=g6300.t1
Wpig01	braker	exon	815904	815985	.	+	.	ID=g6300.t1.exon9;Parent=g6300.t1
Wpig01	braker	exon	816107	816270	.	+	.	ID=g6300.t1.exon10;Parent=g6300.t1
Wpig01	braker	exon	817095	817496	.	+	.	ID=g6300.t1.exon11;Parent=g6300.t1
Wpig01	braker	exon	817886	817951	.	+	.	ID=g6300.t1.exon12;Parent=g6300.t1
Wpig01	braker	exon	818035	818116	.	+	.	ID=g6300.t1.exon13;Parent=g6300.t1
Wpig01	braker	exon	818271	818502	.	+	.	ID=g6300.t1.exon14;Parent=g6300.t1
Wpig01	braker	CDS	812745	812847	0.59	+	0	ID=g6300.t1.CDS1;Parent=g6300.t1
Wpig01	braker	CDS	812935	813330	0.95	+	2	ID=g6300.t1.CDS2;Parent=g6300.t1
Wpig01	braker	CDS	813399	813548	0.5	+	2	ID=g6300.t1.CDS3;Parent=g6300.t1
Wpig01	braker	CDS	813691	813771	0.84	+	2	ID=g6300.t1.CDS4;Parent=g6300.t1
Wpig01	braker	CDS	814601	814873	0.48	+	2	ID=g6300.t1.CDS5;Parent=g6300.t1
Wpig01	braker	CDS	815000	815374	0.97	+	2	ID=g6300.t1.CDS6;Parent=g6300.t1
Wpig01	braker	CDS	815471	815626	1	+	2	ID=g6300.t1.CDS7;Parent=g6300.t1
Wpig01	braker	CDS	815759	815833	1	+	2	ID=g6300.t1.CDS8;Parent=g6300.t1
Wpig01	braker	CDS	815904	815985	1	+	2	ID=g6300.t1.CDS9;Parent=g6300.t1
Wpig01	braker	CDS	816107	816270	0.94	+	1	ID=g6300.t1.CDS10;Parent=g6300.t1
Wpig01	braker	CDS	817095	817496	0.98	+	2	ID=g6300.t1.CDS11;Parent=g6300.t1
Wpig01	braker	CDS	817886	817951	1	+	2	ID=g6300.t1.CDS12;Parent=g6300.t1
Wpig01	braker	CDS	818035	818116	1	+	2	ID=g6300.t1.CDS13;Parent=g6300.t1
Wpig01	braker	CDS	818271	818502	0.78	+	1	ID=g6300.t1.CDS14;Parent=g6300.t1
Wpig01	braker	intron	812848	812934	0.98	+	.	ID=g6300.t1.intron1;Parent=g6300.t1
Wpig01	braker	intron	813331	813398	0.99	+	.	ID=g6300.t1.intron2;Parent=g6300.t1
Wpig01	braker	intron	813549	813690	0.44	+	.	ID=g6300.t1.intron3;Parent=g6300.t1
Wpig01	braker	intron	813772	814600	0.71	+	.	ID=g6300.t1.intron4;Parent=g6300.t1
Wpig01	braker	intron	814874	814999	0.54	+	.	ID=g6300.t1.intron5;Parent=g6300.t1
Wpig01	braker	intron	815375	815470	1	+	.	ID=g6300.t1.intron6;Parent=g6300.t1
Wpig01	braker	intron	815627	815758	1	+	.	ID=g6300.t1.intron7;Parent=g6300.t1
Wpig01	braker	intron	815834	815903	1	+	.	ID=g6300.t1.intron8;Parent=g6300.t1
Wpig01	braker	intron	815986	816106	1	+	.	ID=g6300.t1.intron9;Parent=g6300.t1
Wpig01	braker	intron	816271	817094	0.72	+	.	ID=g6300.t1.intron10;Parent=g6300.t1
Wpig01	braker	intron	817497	817885	0.96	+	.	ID=g6300.t1.intron11;Parent=g6300.t1
Wpig01	braker	intron	817952	818034	1	+	.	ID=g6300.t1.intron12;Parent=g6300.t1
Wpig01	braker	intron	818117	818270	1	+	.	ID=g6300.t1.intron13;Parent=g6300.t1
Wpig01	braker	start_codon	812745	812747	.	+	0	ID=g6300.t1.start1;Parent=g6300.t1
Wpig01	braker	stop_codon	818500	818502	.	+	0	ID=g6300.t1.stop1;Parent=g6300.t1
Wpig01	braker	gene	818928	820808	0.37	+	.	ID=g6301
Wpig01	braker	mRNA	818928	820808	0.37	+	.	ID=g6301.t1;Parent=g6301
Wpig01	braker	exon	818928	819234	.	+	.	ID=g6301.t1.exon1;Parent=g6301.t1
Wpig01	braker	exon	819312	819650	.	+	.	ID=g6301.t1.exon2;Parent=g6301.t1
Wpig01	braker	exon	820118	820183	.	+	.	ID=g6301.t1.exon3;Parent=g6301.t1
Wpig01	braker	exon	820376	820457	.	+	.	ID=g6301.t1.exon4;Parent=g6301.t1
Wpig01	braker	exon	820589	820808	.	+	.	ID=g6301.t1.exon5;Parent=g6301.t1
Wpig01	braker	CDS	818928	819234	0.77	+	0	ID=g6301.t1.CDS1;Parent=g6301.t1
Wpig01	braker	CDS	819312	819650	0.63	+	2	ID=g6301.t1.CDS2;Parent=g6301.t1
Wpig01	braker	CDS	820118	820183	0.99	+	2	ID=g6301.t1.CDS3;Parent=g6301.t1
Wpig01	braker	CDS	820376	820457	1	+	2	ID=g6301.t1.CDS4;Parent=g6301.t1
Wpig01	braker	CDS	820589	820808	0.81	+	1	ID=g6301.t1.CDS5;Parent=g6301.t1
Wpig01	braker	intron	819235	819311	0.99	+	.	ID=g6301.t1.intron1;Parent=g6301.t1
Wpig01	braker	intron	819651	820117	0.61	+	.	ID=g6301.t1.intron2;Parent=g6301.t1
Wpig01	braker	intron	820184	820375	1	+	.	ID=g6301.t1.intron3;Parent=g6301.t1
Wpig01	braker	intron	820458	820588	1	+	.	ID=g6301.t1.intron4;Parent=g6301.t1
Wpig01	braker	start_codon	818928	818930	.	+	0	ID=g6301.t1.start1;Parent=g6301.t1
Wpig01	braker	stop_codon	820806	820808	.	+	0	ID=g6301.t1.stop1;Parent=g6301.t1
Wpig01	braker	gene	822615	824370	0.22	+	.	ID=g6302
Wpig01	braker	mRNA	822615	824370	0.22	+	.	ID=g6302.t1;Parent=g6302
Wpig01	braker	exon	822615	822834	.	+	.	ID=g6302.t1.exon1;Parent=g6302.t1
Wpig01	braker	exon	822914	823345	.	+	.	ID=g6302.t1.exon2;Parent=g6302.t1
Wpig01	braker	exon	823478	823639	.	+	.	ID=g6302.t1.exon3;Parent=g6302.t1
Wpig01	braker	exon	823905	823986	.	+	.	ID=g6302.t1.exon4;Parent=g6302.t1
Wpig01	braker	exon	824166	824370	.	+	.	ID=g6302.t1.exon5;Parent=g6302.t1
Wpig01	braker	CDS	822615	822834	0.35	+	0	ID=g6302.t1.CDS1;Parent=g6302.t1
Wpig01	braker	CDS	822914	823345	0.73	+	2	ID=g6302.t1.CDS2;Parent=g6302.t1
Wpig01	braker	CDS	823478	823639	0.87	+	2	ID=g6302.t1.CDS3;Parent=g6302.t1
Wpig01	braker	CDS	823905	823986	0.97	+	2	ID=g6302.t1.CDS4;Parent=g6302.t1
Wpig01	braker	CDS	824166	824370	1	+	1	ID=g6302.t1.CDS5;Parent=g6302.t1
Wpig01	braker	intron	822835	822913	0.49	+	.	ID=g6302.t1.intron1;Parent=g6302.t1
Wpig01	braker	intron	823346	823477	1	+	.	ID=g6302.t1.intron2;Parent=g6302.t1
Wpig01	braker	intron	823640	823904	0.84	+	.	ID=g6302.t1.intron3;Parent=g6302.t1
Wpig01	braker	intron	823987	824165	1	+	.	ID=g6302.t1.intron4;Parent=g6302.t1
Wpig01	braker	start_codon	822615	822617	.	+	0	ID=g6302.t1.start1;Parent=g6302.t1
Wpig01	braker	stop_codon	824368	824370	.	+	0	ID=g6302.t1.stop1;Parent=g6302.t1
Wpig01	braker	gene	837052	837607	0.08	-	.	ID=g6303
Wpig01	braker	mRNA	837052	837607	0.08	-	.	ID=g6303.t1;Parent=g6303
Wpig01	braker	exon	837052	837086	.	-	.	ID=g6303.t1.exon1;Parent=g6303.t1
Wpig01	braker	exon	837158	837253	.	-	.	ID=g6303.t1.exon2;Parent=g6303.t1
Wpig01	braker	exon	837409	837607	.	-	.	ID=g6303.t1.exon3;Parent=g6303.t1
Wpig01	braker	CDS	837052	837086	0.27	-	2	ID=g6303.t1.CDS1;Parent=g6303.t1
Wpig01	braker	CDS	837158	837253	0.74	-	2	ID=g6303.t1.CDS2;Parent=g6303.t1
Wpig01	braker	CDS	837409	837607	0.34	-	0	ID=g6303.t1.CDS3;Parent=g6303.t1
Wpig01	braker	intron	837087	837157	0.26	-	.	ID=g6303.t1.intron1;Parent=g6303.t1
Wpig01	braker	intron	837254	837408	1	-	.	ID=g6303.t1.intron2;Parent=g6303.t1
Wpig01	braker	start_codon	837605	837607	.	-	0	ID=g6303.t1.start1;Parent=g6303.t1
Wpig01	braker	stop_codon	837052	837054	.	-	0	ID=g6303.t1.stop1;Parent=g6303.t1
Wpig01	braker	gene	845807	847785	0.46	+	.	ID=g6304
Wpig01	braker	mRNA	845807	847785	0.46	+	.	ID=g6304.t1;Parent=g6304
Wpig01	braker	exon	845807	845885	.	+	.	ID=g6304.t1.exon1;Parent=g6304.t1
Wpig01	braker	exon	845970	846278	.	+	.	ID=g6304.t1.exon2;Parent=g6304.t1
Wpig01	braker	exon	846501	846875	.	+	.	ID=g6304.t1.exon3;Parent=g6304.t1
Wpig01	braker	exon	847169	847216	.	+	.	ID=g6304.t1.exon4;Parent=g6304.t1
Wpig01	braker	exon	847279	847344	.	+	.	ID=g6304.t1.exon5;Parent=g6304.t1
Wpig01	braker	exon	847402	847483	.	+	.	ID=g6304.t1.exon6;Parent=g6304.t1
Wpig01	braker	exon	847551	847785	.	+	.	ID=g6304.t1.exon7;Parent=g6304.t1
Wpig01	braker	CDS	845807	845885	0.89	+	0	ID=g6304.t1.CDS1;Parent=g6304.t1
Wpig01	braker	CDS	845970	846278	1	+	2	ID=g6304.t1.CDS2;Parent=g6304.t1
Wpig01	braker	CDS	846501	846875	0.7	+	2	ID=g6304.t1.CDS3;Parent=g6304.t1
Wpig01	braker	CDS	847169	847216	0.62	+	2	ID=g6304.t1.CDS4;Parent=g6304.t1
Wpig01	braker	CDS	847279	847344	1	+	2	ID=g6304.t1.CDS5;Parent=g6304.t1
Wpig01	braker	CDS	847402	847483	1	+	2	ID=g6304.t1.CDS6;Parent=g6304.t1
Wpig01	braker	CDS	847551	847785	0.88	+	1	ID=g6304.t1.CDS7;Parent=g6304.t1
Wpig01	braker	intron	845886	845969	1	+	.	ID=g6304.t1.intron1;Parent=g6304.t1
Wpig01	braker	intron	846279	846500	1	+	.	ID=g6304.t1.intron2;Parent=g6304.t1
Wpig01	braker	intron	846876	847168	0.61	+	.	ID=g6304.t1.intron3;Parent=g6304.t1
Wpig01	braker	intron	847217	847278	0.9	+	.	ID=g6304.t1.intron4;Parent=g6304.t1
Wpig01	braker	intron	847345	847401	1	+	.	ID=g6304.t1.intron5;Parent=g6304.t1
Wpig01	braker	intron	847484	847550	1	+	.	ID=g6304.t1.intron6;Parent=g6304.t1
Wpig01	braker	start_codon	845807	845809	.	+	0	ID=g6304.t1.start1;Parent=g6304.t1
Wpig01	braker	stop_codon	847783	847785	.	+	0	ID=g6304.t1.stop1;Parent=g6304.t1
Wpig01	braker	gene	848233	856711	0.62	+	.	ID=g6305
Wpig01	braker	mRNA	848233	856711	0.36	+	.	ID=g6305.t1;Parent=g6305
Wpig01	braker	exon	848233	848311	.	+	.	ID=g6305.t1.exon1;Parent=g6305.t1
Wpig01	braker	exon	848387	848707	.	+	.	ID=g6305.t1.exon2;Parent=g6305.t1
Wpig01	braker	exon	849334	849711	.	+	.	ID=g6305.t1.exon3;Parent=g6305.t1
Wpig01	braker	exon	849802	849978	.	+	.	ID=g6305.t1.exon4;Parent=g6305.t1
Wpig01	braker	exon	850097	850168	.	+	.	ID=g6305.t1.exon5;Parent=g6305.t1
Wpig01	braker	exon	850253	850334	.	+	.	ID=g6305.t1.exon6;Parent=g6305.t1
Wpig01	braker	exon	850460	850679	.	+	.	ID=g6305.t1.exon7;Parent=g6305.t1
Wpig01	braker	exon	851365	851386	.	+	.	ID=g6305.t1.exon8;Parent=g6305.t1
Wpig01	braker	exon	851545	851853	.	+	.	ID=g6305.t1.exon9;Parent=g6305.t1
Wpig01	braker	exon	852094	852225	.	+	.	ID=g6305.t1.exon10;Parent=g6305.t1
Wpig01	braker	exon	852785	852853	.	+	.	ID=g6305.t1.exon11;Parent=g6305.t1
Wpig01	braker	exon	852976	853057	.	+	.	ID=g6305.t1.exon12;Parent=g6305.t1
Wpig01	braker	exon	853141	853292	.	+	.	ID=g6305.t1.exon13;Parent=g6305.t1
Wpig01	braker	exon	853714	853755	.	+	.	ID=g6305.t1.exon14;Parent=g6305.t1
Wpig01	braker	exon	854959	855279	.	+	.	ID=g6305.t1.exon15;Parent=g6305.t1
Wpig01	braker	exon	855367	855747	.	+	.	ID=g6305.t1.exon16;Parent=g6305.t1
Wpig01	braker	exon	856155	856235	.	+	.	ID=g6305.t1.exon17;Parent=g6305.t1
Wpig01	braker	exon	856307	856388	.	+	.	ID=g6305.t1.exon18;Parent=g6305.t1
Wpig01	braker	exon	856474	856711	.	+	.	ID=g6305.t1.exon19;Parent=g6305.t1
Wpig01	braker	CDS	848233	848311	0.85	+	0	ID=g6305.t1.CDS1;Parent=g6305.t1
Wpig01	braker	CDS	848387	848707	0.96	+	2	ID=g6305.t1.CDS2;Parent=g6305.t1
Wpig01	braker	CDS	849334	849711	1	+	2	ID=g6305.t1.CDS3;Parent=g6305.t1
Wpig01	braker	CDS	849802	849978	1	+	2	ID=g6305.t1.CDS4;Parent=g6305.t1
Wpig01	braker	CDS	850097	850168	1	+	2	ID=g6305.t1.CDS5;Parent=g6305.t1
Wpig01	braker	CDS	850253	850334	1	+	2	ID=g6305.t1.CDS6;Parent=g6305.t1
Wpig01	braker	CDS	850460	850679	0.94	+	1	ID=g6305.t1.CDS7;Parent=g6305.t1
Wpig01	braker	CDS	851365	851386	0.83	+	0	ID=g6305.t1.CDS8;Parent=g6305.t1
Wpig01	braker	CDS	851545	851853	1	+	2	ID=g6305.t1.CDS9;Parent=g6305.t1
Wpig01	braker	CDS	852094	852225	0.84	+	2	ID=g6305.t1.CDS10;Parent=g6305.t1
Wpig01	braker	CDS	852785	852853	1	+	2	ID=g6305.t1.CDS11;Parent=g6305.t1
Wpig01	braker	CDS	852976	853057	1	+	2	ID=g6305.t1.CDS12;Parent=g6305.t1
Wpig01	braker	CDS	853141	853292	0.66	+	1	ID=g6305.t1.CDS13;Parent=g6305.t1
Wpig01	braker	CDS	853714	853755	0.66	+	2	ID=g6305.t1.CDS14;Parent=g6305.t1
Wpig01	braker	CDS	854959	855279	1	+	2	ID=g6305.t1.CDS15;Parent=g6305.t1
Wpig01	braker	CDS	855367	855747	1	+	2	ID=g6305.t1.CDS16;Parent=g6305.t1
Wpig01	braker	CDS	856155	856235	0.96	+	2	ID=g6305.t1.CDS17;Parent=g6305.t1
Wpig01	braker	CDS	856307	856388	1	+	2	ID=g6305.t1.CDS18;Parent=g6305.t1
Wpig01	braker	CDS	856474	856711	1	+	1	ID=g6305.t1.CDS19;Parent=g6305.t1
Wpig01	braker	intron	848312	848386	1	+	.	ID=g6305.t1.intron1;Parent=g6305.t1
Wpig01	braker	intron	848708	849333	1	+	.	ID=g6305.t1.intron2;Parent=g6305.t1
Wpig01	braker	intron	849712	849801	1	+	.	ID=g6305.t1.intron3;Parent=g6305.t1
Wpig01	braker	intron	849979	850096	1	+	.	ID=g6305.t1.intron4;Parent=g6305.t1
Wpig01	braker	intron	850169	850252	1	+	.	ID=g6305.t1.intron5;Parent=g6305.t1
Wpig01	braker	intron	850335	850459	1	+	.	ID=g6305.t1.intron6;Parent=g6305.t1
Wpig01	braker	intron	850680	851364	0.83	+	.	ID=g6305.t1.intron7;Parent=g6305.t1
Wpig01	braker	intron	851387	851544	1	+	.	ID=g6305.t1.intron8;Parent=g6305.t1
Wpig01	braker	intron	851854	852093	1	+	.	ID=g6305.t1.intron9;Parent=g6305.t1
Wpig01	braker	intron	852226	852784	0.79	+	.	ID=g6305.t1.intron10;Parent=g6305.t1
Wpig01	braker	intron	852854	852975	1	+	.	ID=g6305.t1.intron11;Parent=g6305.t1
Wpig01	braker	intron	853058	853140	1	+	.	ID=g6305.t1.intron12;Parent=g6305.t1
Wpig01	braker	intron	853293	853713	0.66	+	.	ID=g6305.t1.intron13;Parent=g6305.t1
Wpig01	braker	intron	853756	854958	1	+	.	ID=g6305.t1.intron14;Parent=g6305.t1
Wpig01	braker	intron	855280	855366	1	+	.	ID=g6305.t1.intron15;Parent=g6305.t1
Wpig01	braker	intron	855748	856154	0.96	+	.	ID=g6305.t1.intron16;Parent=g6305.t1
Wpig01	braker	intron	856236	856306	1	+	.	ID=g6305.t1.intron17;Parent=g6305.t1
Wpig01	braker	intron	856389	856473	1	+	.	ID=g6305.t1.intron18;Parent=g6305.t1
Wpig01	braker	start_codon	848233	848235	.	+	0	ID=g6305.t1.start1;Parent=g6305.t1
Wpig01	braker	stop_codon	856709	856711	.	+	0	ID=g6305.t1.stop1;Parent=g6305.t1
Wpig01	braker	mRNA	848233	856711	0.26	+	.	ID=g6305.t2;Parent=g6305
Wpig01	braker	exon	848233	848311	.	+	.	ID=g6305.t2.exon1;Parent=g6305.t2
Wpig01	braker	exon	848387	848707	.	+	.	ID=g6305.t2.exon2;Parent=g6305.t2
Wpig01	braker	exon	849334	849711	.	+	.	ID=g6305.t2.exon3;Parent=g6305.t2
Wpig01	braker	exon	849802	849978	.	+	.	ID=g6305.t2.exon4;Parent=g6305.t2
Wpig01	braker	exon	850097	850168	.	+	.	ID=g6305.t2.exon5;Parent=g6305.t2
Wpig01	braker	exon	850253	850334	.	+	.	ID=g6305.t2.exon6;Parent=g6305.t2
Wpig01	braker	exon	850472	850679	.	+	.	ID=g6305.t2.exon7;Parent=g6305.t2
Wpig01	braker	exon	851365	851386	.	+	.	ID=g6305.t2.exon8;Parent=g6305.t2
Wpig01	braker	exon	851545	851853	.	+	.	ID=g6305.t2.exon9;Parent=g6305.t2
Wpig01	braker	exon	852094	852225	.	+	.	ID=g6305.t2.exon10;Parent=g6305.t2
Wpig01	braker	exon	852785	852853	.	+	.	ID=g6305.t2.exon11;Parent=g6305.t2
Wpig01	braker	exon	852976	853057	.	+	.	ID=g6305.t2.exon12;Parent=g6305.t2
Wpig01	braker	exon	853141	853292	.	+	.	ID=g6305.t2.exon13;Parent=g6305.t2
Wpig01	braker	exon	853714	853755	.	+	.	ID=g6305.t2.exon14;Parent=g6305.t2
Wpig01	braker	exon	854959	855279	.	+	.	ID=g6305.t2.exon15;Parent=g6305.t2
Wpig01	braker	exon	855367	855747	.	+	.	ID=g6305.t2.exon16;Parent=g6305.t2
Wpig01	braker	exon	856155	856235	.	+	.	ID=g6305.t2.exon17;Parent=g6305.t2
Wpig01	braker	exon	856307	856388	.	+	.	ID=g6305.t2.exon18;Parent=g6305.t2
Wpig01	braker	exon	856474	856711	.	+	.	ID=g6305.t2.exon19;Parent=g6305.t2
Wpig01	braker	CDS	848233	848311	0.79	+	0	ID=g6305.t2.CDS1;Parent=g6305.t2
Wpig01	braker	CDS	848387	848707	0.95	+	2	ID=g6305.t2.CDS2;Parent=g6305.t2
Wpig01	braker	CDS	849334	849711	0.99	+	2	ID=g6305.t2.CDS3;Parent=g6305.t2
Wpig01	braker	CDS	849802	849978	1	+	2	ID=g6305.t2.CDS4;Parent=g6305.t2
Wpig01	braker	CDS	850097	850168	1	+	2	ID=g6305.t2.CDS5;Parent=g6305.t2
Wpig01	braker	CDS	850253	850334	1	+	2	ID=g6305.t2.CDS6;Parent=g6305.t2
Wpig01	braker	CDS	850472	850679	0.93	+	1	ID=g6305.t2.CDS7;Parent=g6305.t2
Wpig01	braker	CDS	851365	851386	0.84	+	0	ID=g6305.t2.CDS8;Parent=g6305.t2
Wpig01	braker	CDS	851545	851853	0.99	+	2	ID=g6305.t2.CDS9;Parent=g6305.t2
Wpig01	braker	CDS	852094	852225	0.81	+	2	ID=g6305.t2.CDS10;Parent=g6305.t2
Wpig01	braker	CDS	852785	852853	1	+	2	ID=g6305.t2.CDS11;Parent=g6305.t2
Wpig01	braker	CDS	852976	853057	1	+	2	ID=g6305.t2.CDS12;Parent=g6305.t2
Wpig01	braker	CDS	853141	853292	0.63	+	1	ID=g6305.t2.CDS13;Parent=g6305.t2
Wpig01	braker	CDS	853714	853755	0.62	+	2	ID=g6305.t2.CDS14;Parent=g6305.t2
Wpig01	braker	CDS	854959	855279	1	+	2	ID=g6305.t2.CDS15;Parent=g6305.t2
Wpig01	braker	CDS	855367	855747	1	+	2	ID=g6305.t2.CDS16;Parent=g6305.t2
Wpig01	braker	CDS	856155	856235	0.96	+	2	ID=g6305.t2.CDS17;Parent=g6305.t2
Wpig01	braker	CDS	856307	856388	1	+	2	ID=g6305.t2.CDS18;Parent=g6305.t2
Wpig01	braker	CDS	856474	856711	1	+	1	ID=g6305.t2.CDS19;Parent=g6305.t2
Wpig01	braker	intron	848312	848386	1	+	.	ID=g6305.t2.intron1;Parent=g6305.t2
Wpig01	braker	intron	848708	849333	1	+	.	ID=g6305.t2.intron2;Parent=g6305.t2
Wpig01	braker	intron	849712	849801	1	+	.	ID=g6305.t2.intron3;Parent=g6305.t2
Wpig01	braker	intron	849979	850096	1	+	.	ID=g6305.t2.intron4;Parent=g6305.t2
Wpig01	braker	intron	850169	850252	1	+	.	ID=g6305.t2.intron5;Parent=g6305.t2
Wpig01	braker	intron	850335	850471	1	+	.	ID=g6305.t2.intron6;Parent=g6305.t2
Wpig01	braker	intron	850680	851364	0.84	+	.	ID=g6305.t2.intron7;Parent=g6305.t2
Wpig01	braker	intron	851387	851544	1	+	.	ID=g6305.t2.intron8;Parent=g6305.t2
Wpig01	braker	intron	851854	852093	1	+	.	ID=g6305.t2.intron9;Parent=g6305.t2
Wpig01	braker	intron	852226	852784	0.75	+	.	ID=g6305.t2.intron10;Parent=g6305.t2
Wpig01	braker	intron	852854	852975	1	+	.	ID=g6305.t2.intron11;Parent=g6305.t2
Wpig01	braker	intron	853058	853140	1	+	.	ID=g6305.t2.intron12;Parent=g6305.t2
Wpig01	braker	intron	853293	853713	0.62	+	.	ID=g6305.t2.intron13;Parent=g6305.t2
Wpig01	braker	intron	853756	854958	1	+	.	ID=g6305.t2.intron14;Parent=g6305.t2
Wpig01	braker	intron	855280	855366	1	+	.	ID=g6305.t2.intron15;Parent=g6305.t2
Wpig01	braker	intron	855748	856154	0.96	+	.	ID=g6305.t2.intron16;Parent=g6305.t2
Wpig01	braker	intron	856236	856306	1	+	.	ID=g6305.t2.intron17;Parent=g6305.t2
Wpig01	braker	intron	856389	856473	1	+	.	ID=g6305.t2.intron18;Parent=g6305.t2
Wpig01	braker	start_codon	848233	848235	.	+	0	ID=g6305.t2.start1;Parent=g6305.t2
Wpig01	braker	stop_codon	856709	856711	.	+	0	ID=g6305.t2.stop1;Parent=g6305.t2
Wpig01	braker	gene	857132	859078	0.9	+	.	ID=g6306
Wpig01	braker	mRNA	857132	859078	0.9	+	.	ID=g6306.t1;Parent=g6306
Wpig01	braker	exon	857132	857171	.	+	.	ID=g6306.t1.exon1;Parent=g6306.t1
Wpig01	braker	exon	857320	857640	.	+	.	ID=g6306.t1.exon2;Parent=g6306.t1
Wpig01	braker	exon	857728	858108	.	+	.	ID=g6306.t1.exon3;Parent=g6306.t1
Wpig01	braker	exon	858516	858596	.	+	.	ID=g6306.t1.exon4;Parent=g6306.t1
Wpig01	braker	exon	858668	858749	.	+	.	ID=g6306.t1.exon5;Parent=g6306.t1
Wpig01	braker	exon	858835	859078	.	+	.	ID=g6306.t1.exon6;Parent=g6306.t1
Wpig01	braker	CDS	857132	857171	1	+	0	ID=g6306.t1.CDS1;Parent=g6306.t1
Wpig01	braker	CDS	857320	857640	0.97	+	2	ID=g6306.t1.CDS2;Parent=g6306.t1
Wpig01	braker	CDS	857728	858108	0.96	+	2	ID=g6306.t1.CDS3;Parent=g6306.t1
Wpig01	braker	CDS	858516	858596	0.96	+	2	ID=g6306.t1.CDS4;Parent=g6306.t1
Wpig01	braker	CDS	858668	858749	1	+	2	ID=g6306.t1.CDS5;Parent=g6306.t1
Wpig01	braker	CDS	858835	859078	1	+	1	ID=g6306.t1.CDS6;Parent=g6306.t1
Wpig01	braker	intron	857172	857319	1	+	.	ID=g6306.t1.intron1;Parent=g6306.t1
Wpig01	braker	intron	857641	857727	0.94	+	.	ID=g6306.t1.intron2;Parent=g6306.t1
Wpig01	braker	intron	858109	858515	0.96	+	.	ID=g6306.t1.intron3;Parent=g6306.t1
Wpig01	braker	intron	858597	858667	1	+	.	ID=g6306.t1.intron4;Parent=g6306.t1
Wpig01	braker	intron	858750	858834	1	+	.	ID=g6306.t1.intron5;Parent=g6306.t1
Wpig01	braker	start_codon	857132	857134	.	+	0	ID=g6306.t1.start1;Parent=g6306.t1
Wpig01	braker	stop_codon	859076	859078	.	+	0	ID=g6306.t1.stop1;Parent=g6306.t1
Wpig01	braker	gene	859480	862840	0.39	+	.	ID=g6307
Wpig01	braker	mRNA	859480	862840	0.39	+	.	ID=g6307.t1;Parent=g6307
Wpig01	braker	exon	859480	859483	.	+	.	ID=g6307.t1.exon1;Parent=g6307.t1
Wpig01	braker	exon	859574	859708	.	+	.	ID=g6307.t1.exon2;Parent=g6307.t1
Wpig01	braker	exon	860000	860368	.	+	.	ID=g6307.t1.exon3;Parent=g6307.t1
Wpig01	braker	exon	860671	860739	.	+	.	ID=g6307.t1.exon4;Parent=g6307.t1
Wpig01	braker	exon	862441	862522	.	+	.	ID=g6307.t1.exon5;Parent=g6307.t1
Wpig01	braker	exon	862606	862840	.	+	.	ID=g6307.t1.exon6;Parent=g6307.t1
Wpig01	braker	CDS	859480	859483	0.96	+	0	ID=g6307.t1.CDS1;Parent=g6307.t1
Wpig01	braker	CDS	859574	859708	0.71	+	2	ID=g6307.t1.CDS2;Parent=g6307.t1
Wpig01	braker	CDS	860000	860368	0.74	+	2	ID=g6307.t1.CDS3;Parent=g6307.t1
Wpig01	braker	CDS	860671	860739	0.99	+	2	ID=g6307.t1.CDS4;Parent=g6307.t1
Wpig01	braker	CDS	862441	862522	1	+	2	ID=g6307.t1.CDS5;Parent=g6307.t1
Wpig01	braker	CDS	862606	862840	0.71	+	1	ID=g6307.t1.CDS6;Parent=g6307.t1
Wpig01	braker	intron	859484	859573	1	+	.	ID=g6307.t1.intron1;Parent=g6307.t1
Wpig01	braker	intron	859709	859999	0.59	+	.	ID=g6307.t1.intron2;Parent=g6307.t1
Wpig01	braker	intron	860369	860670	0.91	+	.	ID=g6307.t1.intron3;Parent=g6307.t1
Wpig01	braker	intron	860740	862440	1	+	.	ID=g6307.t1.intron4;Parent=g6307.t1
Wpig01	braker	intron	862523	862605	1	+	.	ID=g6307.t1.intron5;Parent=g6307.t1
Wpig01	braker	start_codon	859480	859482	.	+	0	ID=g6307.t1.start1;Parent=g6307.t1
Wpig01	braker	stop_codon	862838	862840	.	+	0	ID=g6307.t1.stop1;Parent=g6307.t1
Wpig01	braker	gene	863152	865045	0.69	+	.	ID=g6308
Wpig01	braker	mRNA	863152	865045	0.69	+	.	ID=g6308.t1;Parent=g6308
Wpig01	braker	exon	863152	863230	.	+	.	ID=g6308.t1.exon1;Parent=g6308.t1
Wpig01	braker	exon	863299	863619	.	+	.	ID=g6308.t1.exon2;Parent=g6308.t1
Wpig01	braker	exon	863688	864068	.	+	.	ID=g6308.t1.exon3;Parent=g6308.t1
Wpig01	braker	exon	864503	864583	.	+	.	ID=g6308.t1.exon4;Parent=g6308.t1
Wpig01	braker	exon	864654	864735	.	+	.	ID=g6308.t1.exon5;Parent=g6308.t1
Wpig01	braker	exon	864805	865045	.	+	.	ID=g6308.t1.exon6;Parent=g6308.t1
Wpig01	braker	CDS	863152	863230	0.7	+	0	ID=g6308.t1.CDS1;Parent=g6308.t1
Wpig01	braker	CDS	863299	863619	0.99	+	2	ID=g6308.t1.CDS2;Parent=g6308.t1
Wpig01	braker	CDS	863688	864068	0.99	+	2	ID=g6308.t1.CDS3;Parent=g6308.t1
Wpig01	braker	CDS	864503	864583	1	+	2	ID=g6308.t1.CDS4;Parent=g6308.t1
Wpig01	braker	CDS	864654	864735	1	+	2	ID=g6308.t1.CDS5;Parent=g6308.t1
Wpig01	braker	CDS	864805	865045	1	+	1	ID=g6308.t1.CDS6;Parent=g6308.t1
Wpig01	braker	intron	863231	863298	1	+	.	ID=g6308.t1.intron1;Parent=g6308.t1
Wpig01	braker	intron	863620	863687	1	+	.	ID=g6308.t1.intron2;Parent=g6308.t1
Wpig01	braker	intron	864069	864502	0.99	+	.	ID=g6308.t1.intron3;Parent=g6308.t1
Wpig01	braker	intron	864584	864653	1	+	.	ID=g6308.t1.intron4;Parent=g6308.t1
Wpig01	braker	intron	864736	864804	1	+	.	ID=g6308.t1.intron5;Parent=g6308.t1
Wpig01	braker	start_codon	863152	863154	.	+	0	ID=g6308.t1.start1;Parent=g6308.t1
Wpig01	braker	stop_codon	865043	865045	.	+	0	ID=g6308.t1.stop1;Parent=g6308.t1
Wpig01	braker	gene	865686	867217	0.44	+	.	ID=g6309
Wpig01	braker	mRNA	865686	867217	0.44	+	.	ID=g6309.t1;Parent=g6309
Wpig01	braker	exon	865686	865908	.	+	.	ID=g6309.t1.exon1;Parent=g6309.t1
Wpig01	braker	exon	866011	866382	.	+	.	ID=g6309.t1.exon2;Parent=g6309.t1
Wpig01	braker	exon	866660	866734	.	+	.	ID=g6309.t1.exon3;Parent=g6309.t1
Wpig01	braker	exon	866817	866898	.	+	.	ID=g6309.t1.exon4;Parent=g6309.t1
Wpig01	braker	exon	866992	867217	.	+	.	ID=g6309.t1.exon5;Parent=g6309.t1
Wpig01	braker	CDS	865686	865908	0.45	+	0	ID=g6309.t1.CDS1;Parent=g6309.t1
Wpig01	braker	CDS	866011	866382	0.87	+	2	ID=g6309.t1.CDS2;Parent=g6309.t1
Wpig01	braker	CDS	866660	866734	0.99	+	2	ID=g6309.t1.CDS3;Parent=g6309.t1
Wpig01	braker	CDS	866817	866898	1	+	2	ID=g6309.t1.CDS4;Parent=g6309.t1
Wpig01	braker	CDS	866992	867217	0.98	+	1	ID=g6309.t1.CDS5;Parent=g6309.t1
Wpig01	braker	intron	865909	866010	0.76	+	.	ID=g6309.t1.intron1;Parent=g6309.t1
Wpig01	braker	intron	866383	866659	0.99	+	.	ID=g6309.t1.intron2;Parent=g6309.t1
Wpig01	braker	intron	866735	866816	1	+	.	ID=g6309.t1.intron3;Parent=g6309.t1
Wpig01	braker	intron	866899	866991	1	+	.	ID=g6309.t1.intron4;Parent=g6309.t1
Wpig01	braker	start_codon	865686	865688	.	+	0	ID=g6309.t1.start1;Parent=g6309.t1
Wpig01	braker	stop_codon	867215	867217	.	+	0	ID=g6309.t1.stop1;Parent=g6309.t1
Wpig01	braker	gene	867533	869353	0.34	+	.	ID=g6310
Wpig01	braker	mRNA	867533	869353	0.34	+	.	ID=g6310.t1;Parent=g6310
Wpig01	braker	exon	867533	867608	.	+	.	ID=g6310.t1.exon1;Parent=g6310.t1
Wpig01	braker	exon	867757	868062	.	+	.	ID=g6310.t1.exon2;Parent=g6310.t1
Wpig01	braker	exon	868153	868524	.	+	.	ID=g6310.t1.exon3;Parent=g6310.t1
Wpig01	braker	exon	868808	868885	.	+	.	ID=g6310.t1.exon4;Parent=g6310.t1
Wpig01	braker	exon	868988	869069	.	+	.	ID=g6310.t1.exon5;Parent=g6310.t1
Wpig01	braker	exon	869134	869353	.	+	.	ID=g6310.t1.exon6;Parent=g6310.t1
Wpig01	braker	CDS	867533	867608	0.98	+	0	ID=g6310.t1.CDS1;Parent=g6310.t1
Wpig01	braker	CDS	867757	868062	0.98	+	2	ID=g6310.t1.CDS2;Parent=g6310.t1
Wpig01	braker	CDS	868153	868524	0.83	+	2	ID=g6310.t1.CDS3;Parent=g6310.t1
Wpig01	braker	CDS	868808	868885	0.47	+	2	ID=g6310.t1.CDS4;Parent=g6310.t1
Wpig01	braker	CDS	868988	869069	0.85	+	2	ID=g6310.t1.CDS5;Parent=g6310.t1
Wpig01	braker	CDS	869134	869353	0.94	+	1	ID=g6310.t1.CDS6;Parent=g6310.t1
Wpig01	braker	intron	867609	867756	1	+	.	ID=g6310.t1.intron1;Parent=g6310.t1
Wpig01	braker	intron	868063	868152	1	+	.	ID=g6310.t1.intron2;Parent=g6310.t1
Wpig01	braker	intron	868525	868807	0.43	+	.	ID=g6310.t1.intron3;Parent=g6310.t1
Wpig01	braker	intron	868886	868987	0.42	+	.	ID=g6310.t1.intron4;Parent=g6310.t1
Wpig01	braker	intron	869070	869133	1	+	.	ID=g6310.t1.intron5;Parent=g6310.t1
Wpig01	braker	start_codon	867533	867535	.	+	0	ID=g6310.t1.start1;Parent=g6310.t1
Wpig01	braker	stop_codon	869351	869353	.	+	0	ID=g6310.t1.stop1;Parent=g6310.t1
Wpig01	braker	gene	869735	871454	0.44	+	.	ID=g6311
Wpig01	braker	mRNA	869735	871454	0.44	+	.	ID=g6311.t1;Parent=g6311
Wpig01	braker	exon	869735	869741	.	+	.	ID=g6311.t1.exon1;Parent=g6311.t1
Wpig01	braker	exon	869838	870152	.	+	.	ID=g6311.t1.exon2;Parent=g6311.t1
Wpig01	braker	exon	870252	870629	.	+	.	ID=g6311.t1.exon3;Parent=g6311.t1
Wpig01	braker	exon	870932	871006	.	+	.	ID=g6311.t1.exon4;Parent=g6311.t1
Wpig01	braker	exon	871088	871169	.	+	.	ID=g6311.t1.exon5;Parent=g6311.t1
Wpig01	braker	exon	871247	871454	.	+	.	ID=g6311.t1.exon6;Parent=g6311.t1
Wpig01	braker	CDS	869735	869741	0.6	+	0	ID=g6311.t1.CDS1;Parent=g6311.t1
Wpig01	braker	CDS	869838	870152	1	+	2	ID=g6311.t1.CDS2;Parent=g6311.t1
Wpig01	braker	CDS	870252	870629	0.87	+	2	ID=g6311.t1.CDS3;Parent=g6311.t1
Wpig01	braker	CDS	870932	871006	0.75	+	2	ID=g6311.t1.CDS4;Parent=g6311.t1
Wpig01	braker	CDS	871088	871169	1	+	2	ID=g6311.t1.CDS5;Parent=g6311.t1
Wpig01	braker	CDS	871247	871454	1	+	1	ID=g6311.t1.CDS6;Parent=g6311.t1
Wpig01	braker	intron	869742	869837	1	+	.	ID=g6311.t1.intron1;Parent=g6311.t1
Wpig01	braker	intron	870153	870251	1	+	.	ID=g6311.t1.intron2;Parent=g6311.t1
Wpig01	braker	intron	870630	870931	0.75	+	.	ID=g6311.t1.intron3;Parent=g6311.t1
Wpig01	braker	intron	871007	871087	1	+	.	ID=g6311.t1.intron4;Parent=g6311.t1
Wpig01	braker	intron	871170	871246	1	+	.	ID=g6311.t1.intron5;Parent=g6311.t1
Wpig01	braker	start_codon	869735	869737	.	+	0	ID=g6311.t1.start1;Parent=g6311.t1
Wpig01	braker	stop_codon	871452	871454	.	+	0	ID=g6311.t1.stop1;Parent=g6311.t1
Wpig01	braker	gene	871871	873606	0.19	+	.	ID=g6312
Wpig01	braker	mRNA	871871	873606	0.19	+	.	ID=g6312.t1;Parent=g6312
Wpig01	braker	exon	871871	871886	.	+	.	ID=g6312.t1.exon1;Parent=g6312.t1
Wpig01	braker	exon	872065	872301	.	+	.	ID=g6312.t1.exon2;Parent=g6312.t1
Wpig01	braker	exon	872392	872673	.	+	.	ID=g6312.t1.exon3;Parent=g6312.t1
Wpig01	braker	exon	873057	873131	.	+	.	ID=g6312.t1.exon4;Parent=g6312.t1
Wpig01	braker	exon	873213	873294	.	+	.	ID=g6312.t1.exon5;Parent=g6312.t1
Wpig01	braker	exon	873372	873606	.	+	.	ID=g6312.t1.exon6;Parent=g6312.t1
Wpig01	braker	CDS	871871	871886	0.55	+	0	ID=g6312.t1.CDS1;Parent=g6312.t1
Wpig01	braker	CDS	872065	872301	0.99	+	2	ID=g6312.t1.CDS2;Parent=g6312.t1
Wpig01	braker	CDS	872392	872673	0.63	+	2	ID=g6312.t1.CDS3;Parent=g6312.t1
Wpig01	braker	CDS	873057	873131	0.95	+	2	ID=g6312.t1.CDS4;Parent=g6312.t1
Wpig01	braker	CDS	873213	873294	1	+	2	ID=g6312.t1.CDS5;Parent=g6312.t1
Wpig01	braker	CDS	873372	873606	0.5	+	1	ID=g6312.t1.CDS6;Parent=g6312.t1
Wpig01	braker	intron	871887	872064	0.99	+	.	ID=g6312.t1.intron1;Parent=g6312.t1
Wpig01	braker	intron	872302	872391	1	+	.	ID=g6312.t1.intron2;Parent=g6312.t1
Wpig01	braker	intron	872674	873056	0.62	+	.	ID=g6312.t1.intron3;Parent=g6312.t1
Wpig01	braker	intron	873132	873212	1	+	.	ID=g6312.t1.intron4;Parent=g6312.t1
Wpig01	braker	intron	873295	873371	1	+	.	ID=g6312.t1.intron5;Parent=g6312.t1
Wpig01	braker	start_codon	871871	871873	.	+	0	ID=g6312.t1.start1;Parent=g6312.t1
Wpig01	braker	stop_codon	873604	873606	.	+	0	ID=g6312.t1.stop1;Parent=g6312.t1
Wpig01	braker	gene	873836	878495	0.47	+	.	ID=g6313
Wpig01	braker	mRNA	873836	878495	0.47	+	.	ID=g6313.t1;Parent=g6313
Wpig01	braker	exon	873836	873911	.	+	.	ID=g6313.t1.exon1;Parent=g6313.t1
Wpig01	braker	exon	874000	874305	.	+	.	ID=g6313.t1.exon2;Parent=g6313.t1
Wpig01	braker	exon	874430	874804	.	+	.	ID=g6313.t1.exon3;Parent=g6313.t1
Wpig01	braker	exon	875087	875161	.	+	.	ID=g6313.t1.exon4;Parent=g6313.t1
Wpig01	braker	exon	875244	875325	.	+	.	ID=g6313.t1.exon5;Parent=g6313.t1
Wpig01	braker	exon	875438	875604	.	+	.	ID=g6313.t1.exon6;Parent=g6313.t1
Wpig01	braker	exon	876156	876182	.	+	.	ID=g6313.t1.exon7;Parent=g6313.t1
Wpig01	braker	exon	876524	876838	.	+	.	ID=g6313.t1.exon8;Parent=g6313.t1
Wpig01	braker	exon	877165	877557	.	+	.	ID=g6313.t1.exon9;Parent=g6313.t1
Wpig01	braker	exon	877619	877771	.	+	.	ID=g6313.t1.exon10;Parent=g6313.t1
Wpig01	braker	exon	877949	878023	.	+	.	ID=g6313.t1.exon11;Parent=g6313.t1
Wpig01	braker	exon	878113	878194	.	+	.	ID=g6313.t1.exon12;Parent=g6313.t1
Wpig01	braker	exon	878297	878495	.	+	.	ID=g6313.t1.exon13;Parent=g6313.t1
Wpig01	braker	CDS	873836	873911	0.62	+	0	ID=g6313.t1.CDS1;Parent=g6313.t1
Wpig01	braker	CDS	874000	874305	0.98	+	2	ID=g6313.t1.CDS2;Parent=g6313.t1
Wpig01	braker	CDS	874430	874804	0.93	+	2	ID=g6313.t1.CDS3;Parent=g6313.t1
Wpig01	braker	CDS	875087	875161	1	+	2	ID=g6313.t1.CDS4;Parent=g6313.t1
Wpig01	braker	CDS	875244	875325	1	+	2	ID=g6313.t1.CDS5;Parent=g6313.t1
Wpig01	braker	CDS	875438	875604	1	+	1	ID=g6313.t1.CDS6;Parent=g6313.t1
Wpig01	braker	CDS	876156	876182	0.88	+	2	ID=g6313.t1.CDS7;Parent=g6313.t1
Wpig01	braker	CDS	876524	876838	1	+	2	ID=g6313.t1.CDS8;Parent=g6313.t1
Wpig01	braker	CDS	877165	877557	0.99	+	2	ID=g6313.t1.CDS9;Parent=g6313.t1
Wpig01	braker	CDS	877619	877771	1	+	2	ID=g6313.t1.CDS10;Parent=g6313.t1
Wpig01	braker	CDS	877949	878023	1	+	2	ID=g6313.t1.CDS11;Parent=g6313.t1
Wpig01	braker	CDS	878113	878194	1	+	2	ID=g6313.t1.CDS12;Parent=g6313.t1
Wpig01	braker	CDS	878297	878495	0.94	+	1	ID=g6313.t1.CDS13;Parent=g6313.t1
Wpig01	braker	intron	873912	873999	1	+	.	ID=g6313.t1.intron1;Parent=g6313.t1
Wpig01	braker	intron	874306	874429	1	+	.	ID=g6313.t1.intron2;Parent=g6313.t1
Wpig01	braker	intron	874805	875086	0.93	+	.	ID=g6313.t1.intron3;Parent=g6313.t1
Wpig01	braker	intron	875162	875243	1	+	.	ID=g6313.t1.intron4;Parent=g6313.t1
Wpig01	braker	intron	875326	875437	1	+	.	ID=g6313.t1.intron5;Parent=g6313.t1
Wpig01	braker	intron	875605	876155	0.88	+	.	ID=g6313.t1.intron6;Parent=g6313.t1
Wpig01	braker	intron	876183	876523	1	+	.	ID=g6313.t1.intron7;Parent=g6313.t1
Wpig01	braker	intron	876839	877164	1	+	.	ID=g6313.t1.intron8;Parent=g6313.t1
Wpig01	braker	intron	877558	877618	1	+	.	ID=g6313.t1.intron9;Parent=g6313.t1
Wpig01	braker	intron	877772	877948	1	+	.	ID=g6313.t1.intron10;Parent=g6313.t1
Wpig01	braker	intron	878024	878112	1	+	.	ID=g6313.t1.intron11;Parent=g6313.t1
Wpig01	braker	intron	878195	878296	0.96	+	.	ID=g6313.t1.intron12;Parent=g6313.t1
Wpig01	braker	start_codon	873836	873838	.	+	0	ID=g6313.t1.start1;Parent=g6313.t1
Wpig01	braker	stop_codon	878493	878495	.	+	0	ID=g6313.t1.stop1;Parent=g6313.t1
Wpig01	braker	gene	878776	880967	0.93	+	.	ID=g6314
Wpig01	braker	mRNA	878776	880967	0.93	+	.	ID=g6314.t1;Parent=g6314
Wpig01	braker	exon	878776	878854	.	+	.	ID=g6314.t1.exon1;Parent=g6314.t1
Wpig01	braker	exon	879033	879329	.	+	.	ID=g6314.t1.exon2;Parent=g6314.t1
Wpig01	braker	exon	879515	879916	.	+	.	ID=g6314.t1.exon3;Parent=g6314.t1
Wpig01	braker	exon	880390	880455	.	+	.	ID=g6314.t1.exon4;Parent=g6314.t1
Wpig01	braker	exon	880533	880614	.	+	.	ID=g6314.t1.exon5;Parent=g6314.t1
Wpig01	braker	exon	880745	880967	.	+	.	ID=g6314.t1.exon6;Parent=g6314.t1
Wpig01	braker	CDS	878776	878854	0.98	+	0	ID=g6314.t1.CDS1;Parent=g6314.t1
Wpig01	braker	CDS	879033	879329	1	+	2	ID=g6314.t1.CDS2;Parent=g6314.t1
Wpig01	braker	CDS	879515	879916	1	+	2	ID=g6314.t1.CDS3;Parent=g6314.t1
Wpig01	braker	CDS	880390	880455	0.99	+	2	ID=g6314.t1.CDS4;Parent=g6314.t1
Wpig01	braker	CDS	880533	880614	1	+	2	ID=g6314.t1.CDS5;Parent=g6314.t1
Wpig01	braker	CDS	880745	880967	0.94	+	1	ID=g6314.t1.CDS6;Parent=g6314.t1
Wpig01	braker	intron	878855	879032	1	+	.	ID=g6314.t1.intron1;Parent=g6314.t1
Wpig01	braker	intron	879330	879514	1	+	.	ID=g6314.t1.intron2;Parent=g6314.t1
Wpig01	braker	intron	879917	880389	0.99	+	.	ID=g6314.t1.intron3;Parent=g6314.t1
Wpig01	braker	intron	880456	880532	1	+	.	ID=g6314.t1.intron4;Parent=g6314.t1
Wpig01	braker	intron	880615	880744	1	+	.	ID=g6314.t1.intron5;Parent=g6314.t1
Wpig01	braker	start_codon	878776	878778	.	+	0	ID=g6314.t1.start1;Parent=g6314.t1
Wpig01	braker	stop_codon	880965	880967	.	+	0	ID=g6314.t1.stop1;Parent=g6314.t1
Wpig01	braker	gene	881204	883587	0.93	+	.	ID=g6315
Wpig01	braker	mRNA	881204	883587	0.93	+	.	ID=g6315.t1;Parent=g6315
Wpig01	braker	exon	881204	881279	.	+	.	ID=g6315.t1.exon1;Parent=g6315.t1
Wpig01	braker	exon	881340	881636	.	+	.	ID=g6315.t1.exon2;Parent=g6315.t1
Wpig01	braker	exon	881754	882149	.	+	.	ID=g6315.t1.exon3;Parent=g6315.t1
Wpig01	braker	exon	883151	883232	.	+	.	ID=g6315.t1.exon4;Parent=g6315.t1
Wpig01	braker	exon	883383	883587	.	+	.	ID=g6315.t1.exon5;Parent=g6315.t1
Wpig01	braker	CDS	881204	881279	0.94	+	0	ID=g6315.t1.CDS1;Parent=g6315.t1
Wpig01	braker	CDS	881340	881636	1	+	2	ID=g6315.t1.CDS2;Parent=g6315.t1
Wpig01	braker	CDS	881754	882149	1	+	2	ID=g6315.t1.CDS3;Parent=g6315.t1
Wpig01	braker	CDS	883151	883232	1	+	2	ID=g6315.t1.CDS4;Parent=g6315.t1
Wpig01	braker	CDS	883383	883587	0.99	+	1	ID=g6315.t1.CDS5;Parent=g6315.t1
Wpig01	braker	intron	881280	881339	1	+	.	ID=g6315.t1.intron1;Parent=g6315.t1
Wpig01	braker	intron	881637	881753	1	+	.	ID=g6315.t1.intron2;Parent=g6315.t1
Wpig01	braker	intron	882150	883150	1	+	.	ID=g6315.t1.intron3;Parent=g6315.t1
Wpig01	braker	intron	883233	883382	1	+	.	ID=g6315.t1.intron4;Parent=g6315.t1
Wpig01	braker	start_codon	881204	881206	.	+	0	ID=g6315.t1.start1;Parent=g6315.t1
Wpig01	braker	stop_codon	883585	883587	.	+	0	ID=g6315.t1.stop1;Parent=g6315.t1
Wpig01	braker	gene	884261	885412	0.55	-	.	ID=g6316
Wpig01	braker	mRNA	884261	885412	0.55	-	.	ID=g6316.t1;Parent=g6316
Wpig01	braker	exon	884261	884333	.	-	.	ID=g6316.t1.exon1;Parent=g6316.t1
Wpig01	braker	exon	884509	884600	.	-	.	ID=g6316.t1.exon2;Parent=g6316.t1
Wpig01	braker	exon	884811	884950	.	-	.	ID=g6316.t1.exon3;Parent=g6316.t1
Wpig01	braker	exon	885223	885412	.	-	.	ID=g6316.t1.exon4;Parent=g6316.t1
Wpig01	braker	CDS	884261	884333	0.59	-	1	ID=g6316.t1.CDS1;Parent=g6316.t1
Wpig01	braker	CDS	884509	884600	0.56	-	0	ID=g6316.t1.CDS2;Parent=g6316.t1
Wpig01	braker	CDS	884811	884950	0.6	-	2	ID=g6316.t1.CDS3;Parent=g6316.t1
Wpig01	braker	CDS	885223	885412	0.97	-	0	ID=g6316.t1.CDS4;Parent=g6316.t1
Wpig01	braker	intron	884334	884508	0.59	-	.	ID=g6316.t1.intron1;Parent=g6316.t1
Wpig01	braker	intron	884601	884810	0.58	-	.	ID=g6316.t1.intron2;Parent=g6316.t1
Wpig01	braker	intron	884951	885222	1	-	.	ID=g6316.t1.intron3;Parent=g6316.t1
Wpig01	braker	start_codon	885410	885412	.	-	0	ID=g6316.t1.start1;Parent=g6316.t1
Wpig01	braker	stop_codon	884261	884263	.	-	0	ID=g6316.t1.stop1;Parent=g6316.t1
Wpig01	braker	gene	893761	896191	0.85	-	.	ID=g6317
Wpig01	braker	mRNA	893761	896191	0.85	-	.	ID=g6317.t1;Parent=g6317
Wpig01	braker	exon	893761	893941	.	-	.	ID=g6317.t1.exon1;Parent=g6317.t1
Wpig01	braker	exon	894222	894303	.	-	.	ID=g6317.t1.exon2;Parent=g6317.t1
Wpig01	braker	exon	894464	894523	.	-	.	ID=g6317.t1.exon3;Parent=g6317.t1
Wpig01	braker	exon	894633	894800	.	-	.	ID=g6317.t1.exon4;Parent=g6317.t1
Wpig01	braker	exon	895048	895425	.	-	.	ID=g6317.t1.exon5;Parent=g6317.t1
Wpig01	braker	exon	895602	895931	.	-	.	ID=g6317.t1.exon6;Parent=g6317.t1
Wpig01	braker	exon	896161	896191	.	-	.	ID=g6317.t1.exon7;Parent=g6317.t1
Wpig01	braker	CDS	893761	893941	1	-	1	ID=g6317.t1.CDS1;Parent=g6317.t1
Wpig01	braker	CDS	894222	894303	1	-	2	ID=g6317.t1.CDS2;Parent=g6317.t1
Wpig01	braker	CDS	894464	894523	0.98	-	2	ID=g6317.t1.CDS3;Parent=g6317.t1
Wpig01	braker	CDS	894633	894800	0.91	-	2	ID=g6317.t1.CDS4;Parent=g6317.t1
Wpig01	braker	CDS	895048	895425	0.98	-	2	ID=g6317.t1.CDS5;Parent=g6317.t1
Wpig01	braker	CDS	895602	895931	1	-	2	ID=g6317.t1.CDS6;Parent=g6317.t1
Wpig01	braker	CDS	896161	896191	0.98	-	0	ID=g6317.t1.CDS7;Parent=g6317.t1
Wpig01	braker	intron	893942	894221	1	-	.	ID=g6317.t1.intron1;Parent=g6317.t1
Wpig01	braker	intron	894304	894463	1	-	.	ID=g6317.t1.intron2;Parent=g6317.t1
Wpig01	braker	intron	894524	894632	0.89	-	.	ID=g6317.t1.intron3;Parent=g6317.t1
Wpig01	braker	intron	894801	895047	1	-	.	ID=g6317.t1.intron4;Parent=g6317.t1
Wpig01	braker	intron	895426	895601	1	-	.	ID=g6317.t1.intron5;Parent=g6317.t1
Wpig01	braker	intron	895932	896160	1	-	.	ID=g6317.t1.intron6;Parent=g6317.t1
Wpig01	braker	start_codon	896189	896191	.	-	0	ID=g6317.t1.start1;Parent=g6317.t1
Wpig01	braker	stop_codon	893761	893763	.	-	0	ID=g6317.t1.stop1;Parent=g6317.t1
Wpig01	braker	gene	896481	898649	0.91	-	.	ID=g6318
Wpig01	braker	mRNA	896481	898649	0.91	-	.	ID=g6318.t1;Parent=g6318
Wpig01	braker	exon	896481	896559	.	-	.	ID=g6318.t1.exon1;Parent=g6318.t1
Wpig01	braker	exon	896867	896958	.	-	.	ID=g6318.t1.exon2;Parent=g6318.t1
Wpig01	braker	exon	897866	898005	.	-	.	ID=g6318.t1.exon3;Parent=g6318.t1
Wpig01	braker	exon	898460	898649	.	-	.	ID=g6318.t1.exon4;Parent=g6318.t1
Wpig01	braker	CDS	896481	896559	1	-	1	ID=g6318.t1.CDS1;Parent=g6318.t1
Wpig01	braker	CDS	896867	896958	1	-	0	ID=g6318.t1.CDS2;Parent=g6318.t1
Wpig01	braker	CDS	897866	898005	0.94	-	2	ID=g6318.t1.CDS3;Parent=g6318.t1
Wpig01	braker	CDS	898460	898649	0.96	-	0	ID=g6318.t1.CDS4;Parent=g6318.t1
Wpig01	braker	intron	896560	896866	1	-	.	ID=g6318.t1.intron1;Parent=g6318.t1
Wpig01	braker	intron	896959	897865	1	-	.	ID=g6318.t1.intron2;Parent=g6318.t1
Wpig01	braker	intron	898006	898459	0.94	-	.	ID=g6318.t1.intron3;Parent=g6318.t1
Wpig01	braker	start_codon	898647	898649	.	-	0	ID=g6318.t1.start1;Parent=g6318.t1
Wpig01	braker	stop_codon	896481	896483	.	-	0	ID=g6318.t1.stop1;Parent=g6318.t1
Wpig01	braker	gene	925726	938687	0.89	-	.	ID=g6319
Wpig01	braker	mRNA	925726	938687	0.89	-	.	ID=g6319.t1;Parent=g6319
Wpig01	braker	exon	925726	925892	.	-	.	ID=g6319.t1.exon1;Parent=g6319.t1
Wpig01	braker	exon	927535	927652	.	-	.	ID=g6319.t1.exon2;Parent=g6319.t1
Wpig01	braker	exon	927740	927813	.	-	.	ID=g6319.t1.exon3;Parent=g6319.t1
Wpig01	braker	exon	928027	928131	.	-	.	ID=g6319.t1.exon4;Parent=g6319.t1
Wpig01	braker	exon	928256	928349	.	-	.	ID=g6319.t1.exon5;Parent=g6319.t1
Wpig01	braker	exon	929123	929356	.	-	.	ID=g6319.t1.exon6;Parent=g6319.t1
Wpig01	braker	exon	929563	929647	.	-	.	ID=g6319.t1.exon7;Parent=g6319.t1
Wpig01	braker	exon	929755	929837	.	-	.	ID=g6319.t1.exon8;Parent=g6319.t1
Wpig01	braker	exon	929972	930028	.	-	.	ID=g6319.t1.exon9;Parent=g6319.t1
Wpig01	braker	exon	930107	930178	.	-	.	ID=g6319.t1.exon10;Parent=g6319.t1
Wpig01	braker	exon	930407	930470	.	-	.	ID=g6319.t1.exon11;Parent=g6319.t1
Wpig01	braker	exon	930567	930704	.	-	.	ID=g6319.t1.exon12;Parent=g6319.t1
Wpig01	braker	exon	930975	931078	.	-	.	ID=g6319.t1.exon13;Parent=g6319.t1
Wpig01	braker	exon	931223	931402	.	-	.	ID=g6319.t1.exon14;Parent=g6319.t1
Wpig01	braker	exon	931503	931750	.	-	.	ID=g6319.t1.exon15;Parent=g6319.t1
Wpig01	braker	exon	931882	932044	.	-	.	ID=g6319.t1.exon16;Parent=g6319.t1
Wpig01	braker	exon	932145	932251	.	-	.	ID=g6319.t1.exon17;Parent=g6319.t1
Wpig01	braker	exon	932383	932464	.	-	.	ID=g6319.t1.exon18;Parent=g6319.t1
Wpig01	braker	exon	932539	932678	.	-	.	ID=g6319.t1.exon19;Parent=g6319.t1
Wpig01	braker	exon	932872	932953	.	-	.	ID=g6319.t1.exon20;Parent=g6319.t1
Wpig01	braker	exon	933232	933303	.	-	.	ID=g6319.t1.exon21;Parent=g6319.t1
Wpig01	braker	exon	933385	933498	.	-	.	ID=g6319.t1.exon22;Parent=g6319.t1
Wpig01	braker	exon	933687	933789	.	-	.	ID=g6319.t1.exon23;Parent=g6319.t1
Wpig01	braker	exon	933940	934059	.	-	.	ID=g6319.t1.exon24;Parent=g6319.t1
Wpig01	braker	exon	934298	934467	.	-	.	ID=g6319.t1.exon25;Parent=g6319.t1
Wpig01	braker	exon	934559	934768	.	-	.	ID=g6319.t1.exon26;Parent=g6319.t1
Wpig01	braker	exon	934861	934999	.	-	.	ID=g6319.t1.exon27;Parent=g6319.t1
Wpig01	braker	exon	935161	935201	.	-	.	ID=g6319.t1.exon28;Parent=g6319.t1
Wpig01	braker	exon	935365	935523	.	-	.	ID=g6319.t1.exon29;Parent=g6319.t1
Wpig01	braker	exon	935717	935818	.	-	.	ID=g6319.t1.exon30;Parent=g6319.t1
Wpig01	braker	exon	935884	936044	.	-	.	ID=g6319.t1.exon31;Parent=g6319.t1
Wpig01	braker	exon	936173	936517	.	-	.	ID=g6319.t1.exon32;Parent=g6319.t1
Wpig01	braker	exon	936677	936806	.	-	.	ID=g6319.t1.exon33;Parent=g6319.t1
Wpig01	braker	exon	937098	937235	.	-	.	ID=g6319.t1.exon34;Parent=g6319.t1
Wpig01	braker	exon	937469	937588	.	-	.	ID=g6319.t1.exon35;Parent=g6319.t1
Wpig01	braker	exon	937820	937893	.	-	.	ID=g6319.t1.exon36;Parent=g6319.t1
Wpig01	braker	exon	938097	938173	.	-	.	ID=g6319.t1.exon37;Parent=g6319.t1
Wpig01	braker	exon	938536	938687	.	-	.	ID=g6319.t1.exon38;Parent=g6319.t1
Wpig01	braker	CDS	925726	925892	0.97	-	2	ID=g6319.t1.CDS1;Parent=g6319.t1
Wpig01	braker	CDS	927535	927652	1	-	0	ID=g6319.t1.CDS2;Parent=g6319.t1
Wpig01	braker	CDS	927740	927813	1	-	2	ID=g6319.t1.CDS3;Parent=g6319.t1
Wpig01	braker	CDS	928027	928131	1	-	2	ID=g6319.t1.CDS4;Parent=g6319.t1
Wpig01	braker	CDS	928256	928349	1	-	0	ID=g6319.t1.CDS5;Parent=g6319.t1
Wpig01	braker	CDS	929123	929356	1	-	0	ID=g6319.t1.CDS6;Parent=g6319.t1
Wpig01	braker	CDS	929563	929647	1	-	1	ID=g6319.t1.CDS7;Parent=g6319.t1
Wpig01	braker	CDS	929755	929837	1	-	0	ID=g6319.t1.CDS8;Parent=g6319.t1
Wpig01	braker	CDS	929972	930028	1	-	0	ID=g6319.t1.CDS9;Parent=g6319.t1
Wpig01	braker	CDS	930107	930178	1	-	0	ID=g6319.t1.CDS10;Parent=g6319.t1
Wpig01	braker	CDS	930407	930470	1	-	1	ID=g6319.t1.CDS11;Parent=g6319.t1
Wpig01	braker	CDS	930567	930704	1	-	1	ID=g6319.t1.CDS12;Parent=g6319.t1
Wpig01	braker	CDS	930975	931078	1	-	0	ID=g6319.t1.CDS13;Parent=g6319.t1
Wpig01	braker	CDS	931223	931402	1	-	0	ID=g6319.t1.CDS14;Parent=g6319.t1
Wpig01	braker	CDS	931503	931750	1	-	2	ID=g6319.t1.CDS15;Parent=g6319.t1
Wpig01	braker	CDS	931882	932044	1	-	0	ID=g6319.t1.CDS16;Parent=g6319.t1
Wpig01	braker	CDS	932145	932251	1	-	2	ID=g6319.t1.CDS17;Parent=g6319.t1
Wpig01	braker	CDS	932383	932464	1	-	0	ID=g6319.t1.CDS18;Parent=g6319.t1
Wpig01	braker	CDS	932539	932678	1	-	2	ID=g6319.t1.CDS19;Parent=g6319.t1
Wpig01	braker	CDS	932872	932953	1	-	0	ID=g6319.t1.CDS20;Parent=g6319.t1
Wpig01	braker	CDS	933232	933303	1	-	0	ID=g6319.t1.CDS21;Parent=g6319.t1
Wpig01	braker	CDS	933385	933498	1	-	0	ID=g6319.t1.CDS22;Parent=g6319.t1
Wpig01	braker	CDS	933687	933789	1	-	1	ID=g6319.t1.CDS23;Parent=g6319.t1
Wpig01	braker	CDS	933940	934059	1	-	1	ID=g6319.t1.CDS24;Parent=g6319.t1
Wpig01	braker	CDS	934298	934467	1	-	0	ID=g6319.t1.CDS25;Parent=g6319.t1
Wpig01	braker	CDS	934559	934768	1	-	0	ID=g6319.t1.CDS26;Parent=g6319.t1
Wpig01	braker	CDS	934861	934999	1	-	1	ID=g6319.t1.CDS27;Parent=g6319.t1
Wpig01	braker	CDS	935161	935201	1	-	0	ID=g6319.t1.CDS28;Parent=g6319.t1
Wpig01	braker	CDS	935365	935523	1	-	0	ID=g6319.t1.CDS29;Parent=g6319.t1
Wpig01	braker	CDS	935717	935818	1	-	0	ID=g6319.t1.CDS30;Parent=g6319.t1
Wpig01	braker	CDS	935884	936044	1	-	2	ID=g6319.t1.CDS31;Parent=g6319.t1
Wpig01	braker	CDS	936173	936517	1	-	2	ID=g6319.t1.CDS32;Parent=g6319.t1
Wpig01	braker	CDS	936677	936806	1	-	0	ID=g6319.t1.CDS33;Parent=g6319.t1
Wpig01	braker	CDS	937098	937235	1	-	0	ID=g6319.t1.CDS34;Parent=g6319.t1
Wpig01	braker	CDS	937469	937588	1	-	0	ID=g6319.t1.CDS35;Parent=g6319.t1
Wpig01	braker	CDS	937820	937893	1	-	2	ID=g6319.t1.CDS36;Parent=g6319.t1
Wpig01	braker	CDS	938097	938173	1	-	1	ID=g6319.t1.CDS37;Parent=g6319.t1
Wpig01	braker	CDS	938536	938687	1	-	0	ID=g6319.t1.CDS38;Parent=g6319.t1
Wpig01	braker	intron	925893	927534	0.89	-	.	ID=g6319.t1.intron1;Parent=g6319.t1
Wpig01	braker	intron	927653	927739	1	-	.	ID=g6319.t1.intron2;Parent=g6319.t1
Wpig01	braker	intron	927814	928026	1	-	.	ID=g6319.t1.intron3;Parent=g6319.t1
Wpig01	braker	intron	928132	928255	1	-	.	ID=g6319.t1.intron4;Parent=g6319.t1
Wpig01	braker	intron	928350	929122	1	-	.	ID=g6319.t1.intron5;Parent=g6319.t1
Wpig01	braker	intron	929357	929562	1	-	.	ID=g6319.t1.intron6;Parent=g6319.t1
Wpig01	braker	intron	929648	929754	1	-	.	ID=g6319.t1.intron7;Parent=g6319.t1
Wpig01	braker	intron	929838	929971	1	-	.	ID=g6319.t1.intron8;Parent=g6319.t1
Wpig01	braker	intron	930029	930106	1	-	.	ID=g6319.t1.intron9;Parent=g6319.t1
Wpig01	braker	intron	930179	930406	1	-	.	ID=g6319.t1.intron10;Parent=g6319.t1
Wpig01	braker	intron	930471	930566	1	-	.	ID=g6319.t1.intron11;Parent=g6319.t1
Wpig01	braker	intron	930705	930974	1	-	.	ID=g6319.t1.intron12;Parent=g6319.t1
Wpig01	braker	intron	931079	931222	1	-	.	ID=g6319.t1.intron13;Parent=g6319.t1
Wpig01	braker	intron	931403	931502	1	-	.	ID=g6319.t1.intron14;Parent=g6319.t1
Wpig01	braker	intron	931751	931881	1	-	.	ID=g6319.t1.intron15;Parent=g6319.t1
Wpig01	braker	intron	932045	932144	1	-	.	ID=g6319.t1.intron16;Parent=g6319.t1
Wpig01	braker	intron	932252	932382	1	-	.	ID=g6319.t1.intron17;Parent=g6319.t1
Wpig01	braker	intron	932465	932538	1	-	.	ID=g6319.t1.intron18;Parent=g6319.t1
Wpig01	braker	intron	932679	932871	1	-	.	ID=g6319.t1.intron19;Parent=g6319.t1
Wpig01	braker	intron	932954	933231	1	-	.	ID=g6319.t1.intron20;Parent=g6319.t1
Wpig01	braker	intron	933304	933384	1	-	.	ID=g6319.t1.intron21;Parent=g6319.t1
Wpig01	braker	intron	933499	933686	1	-	.	ID=g6319.t1.intron22;Parent=g6319.t1
Wpig01	braker	intron	933790	933939	1	-	.	ID=g6319.t1.intron23;Parent=g6319.t1
Wpig01	braker	intron	934060	934297	1	-	.	ID=g6319.t1.intron24;Parent=g6319.t1
Wpig01	braker	intron	934468	934558	1	-	.	ID=g6319.t1.intron25;Parent=g6319.t1
Wpig01	braker	intron	934769	934860	1	-	.	ID=g6319.t1.intron26;Parent=g6319.t1
Wpig01	braker	intron	935000	935160	1	-	.	ID=g6319.t1.intron27;Parent=g6319.t1
Wpig01	braker	intron	935202	935364	1	-	.	ID=g6319.t1.intron28;Parent=g6319.t1
Wpig01	braker	intron	935524	935716	1	-	.	ID=g6319.t1.intron29;Parent=g6319.t1
Wpig01	braker	intron	935819	935883	1	-	.	ID=g6319.t1.intron30;Parent=g6319.t1
Wpig01	braker	intron	936045	936172	1	-	.	ID=g6319.t1.intron31;Parent=g6319.t1
Wpig01	braker	intron	936518	936676	1	-	.	ID=g6319.t1.intron32;Parent=g6319.t1
Wpig01	braker	intron	936807	937097	1	-	.	ID=g6319.t1.intron33;Parent=g6319.t1
Wpig01	braker	intron	937236	937468	1	-	.	ID=g6319.t1.intron34;Parent=g6319.t1
Wpig01	braker	intron	937589	937819	1	-	.	ID=g6319.t1.intron35;Parent=g6319.t1
Wpig01	braker	intron	937894	938096	1	-	.	ID=g6319.t1.intron36;Parent=g6319.t1
Wpig01	braker	intron	938174	938535	1	-	.	ID=g6319.t1.intron37;Parent=g6319.t1
Wpig01	braker	start_codon	938685	938687	.	-	0	ID=g6319.t1.start1;Parent=g6319.t1
Wpig01	braker	stop_codon	925726	925728	.	-	0	ID=g6319.t1.stop1;Parent=g6319.t1
Wpig01	braker	gene	938711	945745	0.48	-	.	ID=g6320
Wpig01	braker	mRNA	938711	945745	0.48	-	.	ID=g6320.t1;Parent=g6320
Wpig01	braker	exon	938711	938752	.	-	.	ID=g6320.t1.exon1;Parent=g6320.t1
Wpig01	braker	exon	938992	939065	.	-	.	ID=g6320.t1.exon2;Parent=g6320.t1
Wpig01	braker	exon	940067	940196	.	-	.	ID=g6320.t1.exon3;Parent=g6320.t1
Wpig01	braker	exon	940521	940862	.	-	.	ID=g6320.t1.exon4;Parent=g6320.t1
Wpig01	braker	exon	940961	941079	.	-	.	ID=g6320.t1.exon5;Parent=g6320.t1
Wpig01	braker	exon	941794	942010	.	-	.	ID=g6320.t1.exon6;Parent=g6320.t1
Wpig01	braker	exon	942327	942447	.	-	.	ID=g6320.t1.exon7;Parent=g6320.t1
Wpig01	braker	exon	943227	943302	.	-	.	ID=g6320.t1.exon8;Parent=g6320.t1
Wpig01	braker	exon	943525	945745	.	-	.	ID=g6320.t1.exon9;Parent=g6320.t1
Wpig01	braker	CDS	938711	938752	0.86	-	0	ID=g6320.t1.CDS1;Parent=g6320.t1
Wpig01	braker	CDS	938992	939065	0.82	-	2	ID=g6320.t1.CDS2;Parent=g6320.t1
Wpig01	braker	CDS	940067	940196	0.81	-	0	ID=g6320.t1.CDS3;Parent=g6320.t1
Wpig01	braker	CDS	940521	940862	1	-	0	ID=g6320.t1.CDS4;Parent=g6320.t1
Wpig01	braker	CDS	940961	941079	1	-	2	ID=g6320.t1.CDS5;Parent=g6320.t1
Wpig01	braker	CDS	941794	942010	1	-	0	ID=g6320.t1.CDS6;Parent=g6320.t1
Wpig01	braker	CDS	942327	942447	1	-	1	ID=g6320.t1.CDS7;Parent=g6320.t1
Wpig01	braker	CDS	943227	943302	1	-	2	ID=g6320.t1.CDS8;Parent=g6320.t1
Wpig01	braker	CDS	943525	945745	0.62	-	0	ID=g6320.t1.CDS9;Parent=g6320.t1
Wpig01	braker	intron	938753	938991	0.86	-	.	ID=g6320.t1.intron1;Parent=g6320.t1
Wpig01	braker	intron	939066	940066	0.8	-	.	ID=g6320.t1.intron2;Parent=g6320.t1
Wpig01	braker	intron	940197	940520	1	-	.	ID=g6320.t1.intron3;Parent=g6320.t1
Wpig01	braker	intron	940863	940960	1	-	.	ID=g6320.t1.intron4;Parent=g6320.t1
Wpig01	braker	intron	941080	941793	1	-	.	ID=g6320.t1.intron5;Parent=g6320.t1
Wpig01	braker	intron	942011	942326	1	-	.	ID=g6320.t1.intron6;Parent=g6320.t1
Wpig01	braker	intron	942448	943226	1	-	.	ID=g6320.t1.intron7;Parent=g6320.t1
Wpig01	braker	intron	943303	943524	1	-	.	ID=g6320.t1.intron8;Parent=g6320.t1
Wpig01	braker	start_codon	945743	945745	.	-	0	ID=g6320.t1.start1;Parent=g6320.t1
Wpig01	braker	stop_codon	938711	938713	.	-	0	ID=g6320.t1.stop1;Parent=g6320.t1
Wpig01	braker	gene	946659	953422	0	-	.	ID=g6321
Wpig01	braker	mRNA	946659	953422	.	-	.	ID=g6321.t1;Parent=g6321
Wpig01	braker	exon	946659	946703	.	-	.	ID=g6321.t1.exon1;Parent=g6321.t1
Wpig01	braker	exon	948352	948438	.	-	.	ID=g6321.t1.exon2;Parent=g6321.t1
Wpig01	braker	exon	953294	953422	.	-	.	ID=g6321.t1.exon3;Parent=g6321.t1
Wpig01	braker	CDS	946659	946703	0.04	-	0	ID=g6321.t1.CDS1;Parent=g6321.t1
Wpig01	braker	CDS	948352	948438	0.81	-	0	ID=g6321.t1.CDS2;Parent=g6321.t1
Wpig01	braker	CDS	953294	953422	0.06	-	0	ID=g6321.t1.CDS3;Parent=g6321.t1
Wpig01	braker	intron	946704	948351	.	-	.	ID=g6321.t1.intron1;Parent=g6321.t1
Wpig01	braker	intron	948439	953293	.	-	.	ID=g6321.t1.intron2;Parent=g6321.t1
Wpig01	braker	start_codon	953420	953422	.	-	0	ID=g6321.t1.start1;Parent=g6321.t1
Wpig01	braker	stop_codon	946659	946661	.	-	0	ID=g6321.t1.stop1;Parent=g6321.t1
Wpig01	braker	gene	957374	957727	0.91	+	.	ID=g6322
Wpig01	braker	mRNA	957374	957727	0.91	+	.	ID=g6322.t1;Parent=g6322
Wpig01	braker	exon	957374	957495	.	+	.	ID=g6322.t1.exon1;Parent=g6322.t1
Wpig01	braker	exon	957562	957727	.	+	.	ID=g6322.t1.exon2;Parent=g6322.t1
Wpig01	braker	CDS	957374	957495	0.91	+	0	ID=g6322.t1.CDS1;Parent=g6322.t1
Wpig01	braker	CDS	957562	957727	0.97	+	1	ID=g6322.t1.CDS2;Parent=g6322.t1
Wpig01	braker	intron	957496	957561	0.92	+	.	ID=g6322.t1.intron1;Parent=g6322.t1
Wpig01	braker	start_codon	957374	957376	.	+	0	ID=g6322.t1.start1;Parent=g6322.t1
Wpig01	braker	stop_codon	957725	957727	.	+	0	ID=g6322.t1.stop1;Parent=g6322.t1
Wpig01	braker	gene	957892	961363	0.79	-	.	ID=g6323
Wpig01	braker	mRNA	957892	961363	0.79	-	.	ID=g6323.t1;Parent=g6323
Wpig01	braker	exon	957892	958086	.	-	.	ID=g6323.t1.exon1;Parent=g6323.t1
Wpig01	braker	exon	958857	959004	.	-	.	ID=g6323.t1.exon2;Parent=g6323.t1
Wpig01	braker	exon	959721	959968	.	-	.	ID=g6323.t1.exon3;Parent=g6323.t1
Wpig01	braker	exon	960222	960383	.	-	.	ID=g6323.t1.exon4;Parent=g6323.t1
Wpig01	braker	exon	960638	961047	.	-	.	ID=g6323.t1.exon5;Parent=g6323.t1
Wpig01	braker	exon	961288	961363	.	-	.	ID=g6323.t1.exon6;Parent=g6323.t1
Wpig01	braker	CDS	957892	958086	1	-	0	ID=g6323.t1.CDS1;Parent=g6323.t1
Wpig01	braker	CDS	958857	959004	0.94	-	1	ID=g6323.t1.CDS2;Parent=g6323.t1
Wpig01	braker	CDS	959721	959968	1	-	0	ID=g6323.t1.CDS3;Parent=g6323.t1
Wpig01	braker	CDS	960222	960383	1	-	0	ID=g6323.t1.CDS4;Parent=g6323.t1
Wpig01	braker	CDS	960638	961047	1	-	2	ID=g6323.t1.CDS5;Parent=g6323.t1
Wpig01	braker	CDS	961288	961363	0.85	-	0	ID=g6323.t1.CDS6;Parent=g6323.t1
Wpig01	braker	intron	958087	958856	0.94	-	.	ID=g6323.t1.intron1;Parent=g6323.t1
Wpig01	braker	intron	959005	959720	1	-	.	ID=g6323.t1.intron2;Parent=g6323.t1
Wpig01	braker	intron	959969	960221	1	-	.	ID=g6323.t1.intron3;Parent=g6323.t1
Wpig01	braker	intron	960384	960637	1	-	.	ID=g6323.t1.intron4;Parent=g6323.t1
Wpig01	braker	intron	961048	961287	1	-	.	ID=g6323.t1.intron5;Parent=g6323.t1
Wpig01	braker	start_codon	961361	961363	.	-	0	ID=g6323.t1.start1;Parent=g6323.t1
Wpig01	braker	stop_codon	957892	957894	.	-	0	ID=g6323.t1.stop1;Parent=g6323.t1
Wpig01	braker	gene	971963	973722	0.9	+	.	ID=g6324
Wpig01	braker	mRNA	971963	973722	0.9	+	.	ID=g6324.t1;Parent=g6324
Wpig01	braker	exon	971963	971972	.	+	.	ID=g6324.t1.exon1;Parent=g6324.t1
Wpig01	braker	exon	972417	972489	.	+	.	ID=g6324.t1.exon2;Parent=g6324.t1
Wpig01	braker	exon	973455	973722	.	+	.	ID=g6324.t1.exon3;Parent=g6324.t1
Wpig01	braker	CDS	971963	971972	1	+	0	ID=g6324.t1.CDS1;Parent=g6324.t1
Wpig01	braker	CDS	972417	972489	0.98	+	2	ID=g6324.t1.CDS2;Parent=g6324.t1
Wpig01	braker	CDS	973455	973722	0.9	+	1	ID=g6324.t1.CDS3;Parent=g6324.t1
Wpig01	braker	intron	971973	972416	1	+	.	ID=g6324.t1.intron1;Parent=g6324.t1
Wpig01	braker	intron	972490	973454	0.98	+	.	ID=g6324.t1.intron2;Parent=g6324.t1
Wpig01	braker	start_codon	971963	971965	.	+	0	ID=g6324.t1.start1;Parent=g6324.t1
Wpig01	braker	stop_codon	973720	973722	.	+	0	ID=g6324.t1.stop1;Parent=g6324.t1
Wpig01	braker	gene	974462	974882	0.9	-	.	ID=g6325
Wpig01	braker	mRNA	974462	974882	0.9	-	.	ID=g6325.t1;Parent=g6325
Wpig01	braker	exon	974462	974559	.	-	.	ID=g6325.t1.exon1;Parent=g6325.t1
Wpig01	braker	exon	974636	974882	.	-	.	ID=g6325.t1.exon2;Parent=g6325.t1
Wpig01	braker	CDS	974462	974559	0.91	-	2	ID=g6325.t1.CDS1;Parent=g6325.t1
Wpig01	braker	CDS	974636	974882	0.9	-	0	ID=g6325.t1.CDS2;Parent=g6325.t1
Wpig01	braker	intron	974560	974635	0.91	-	.	ID=g6325.t1.intron1;Parent=g6325.t1
Wpig01	braker	start_codon	974880	974882	.	-	0	ID=g6325.t1.start1;Parent=g6325.t1
Wpig01	braker	stop_codon	974462	974464	.	-	0	ID=g6325.t1.stop1;Parent=g6325.t1
Wpig01	braker	gene	1022801	1028503	0.46	+	.	ID=g6326
Wpig01	braker	mRNA	1022801	1028503	0.46	+	.	ID=g6326.t1;Parent=g6326
Wpig01	braker	exon	1022801	1022825	.	+	.	ID=g6326.t1.exon1;Parent=g6326.t1
Wpig01	braker	exon	1022995	1023500	.	+	.	ID=g6326.t1.exon2;Parent=g6326.t1
Wpig01	braker	exon	1028112	1028190	.	+	.	ID=g6326.t1.exon3;Parent=g6326.t1
Wpig01	braker	exon	1028247	1028503	.	+	.	ID=g6326.t1.exon4;Parent=g6326.t1
Wpig01	braker	CDS	1022801	1022825	0.75	+	0	ID=g6326.t1.CDS1;Parent=g6326.t1
Wpig01	braker	CDS	1022995	1023500	0.91	+	2	ID=g6326.t1.CDS2;Parent=g6326.t1
Wpig01	braker	CDS	1028112	1028190	0.61	+	0	ID=g6326.t1.CDS3;Parent=g6326.t1
Wpig01	braker	CDS	1028247	1028503	0.61	+	2	ID=g6326.t1.CDS4;Parent=g6326.t1
Wpig01	braker	intron	1022826	1022994	0.74	+	.	ID=g6326.t1.intron1;Parent=g6326.t1
Wpig01	braker	intron	1023501	1028111	1	+	.	ID=g6326.t1.intron2;Parent=g6326.t1
Wpig01	braker	intron	1028191	1028246	0.61	+	.	ID=g6326.t1.intron3;Parent=g6326.t1
Wpig01	braker	start_codon	1022801	1022803	.	+	0	ID=g6326.t1.start1;Parent=g6326.t1
Wpig01	braker	stop_codon	1028501	1028503	.	+	0	ID=g6326.t1.stop1;Parent=g6326.t1
Wpig01	braker	gene	1031093	1033719	0.63	+	.	ID=g6327
Wpig01	braker	mRNA	1031093	1033719	0.63	+	.	ID=g6327.t1;Parent=g6327
Wpig01	braker	exon	1031093	1031279	.	+	.	ID=g6327.t1.exon1;Parent=g6327.t1
Wpig01	braker	exon	1032085	1032168	.	+	.	ID=g6327.t1.exon2;Parent=g6327.t1
Wpig01	braker	exon	1032924	1033290	.	+	.	ID=g6327.t1.exon3;Parent=g6327.t1
Wpig01	braker	exon	1033662	1033719	.	+	.	ID=g6327.t1.exon4;Parent=g6327.t1
Wpig01	braker	CDS	1031093	1031279	0.66	+	0	ID=g6327.t1.CDS1;Parent=g6327.t1
Wpig01	braker	CDS	1032085	1032168	0.92	+	2	ID=g6327.t1.CDS2;Parent=g6327.t1
Wpig01	braker	CDS	1032924	1033290	0.95	+	2	ID=g6327.t1.CDS3;Parent=g6327.t1
Wpig01	braker	CDS	1033662	1033719	0.95	+	1	ID=g6327.t1.CDS4;Parent=g6327.t1
Wpig01	braker	intron	1031280	1032084	0.92	+	.	ID=g6327.t1.intron1;Parent=g6327.t1
Wpig01	braker	intron	1032169	1032923	0.95	+	.	ID=g6327.t1.intron2;Parent=g6327.t1
Wpig01	braker	intron	1033291	1033661	1	+	.	ID=g6327.t1.intron3;Parent=g6327.t1
Wpig01	braker	start_codon	1031093	1031095	.	+	0	ID=g6327.t1.start1;Parent=g6327.t1
Wpig01	braker	stop_codon	1033717	1033719	.	+	0	ID=g6327.t1.stop1;Parent=g6327.t1
Wpig01	braker	gene	1034776	1036273	0.94	+	.	ID=g6328
Wpig01	braker	mRNA	1034776	1036273	0.94	+	.	ID=g6328.t1;Parent=g6328
Wpig01	braker	exon	1034776	1034823	.	+	.	ID=g6328.t1.exon1;Parent=g6328.t1
Wpig01	braker	exon	1034982	1035113	.	+	.	ID=g6328.t1.exon2;Parent=g6328.t1
Wpig01	braker	exon	1036139	1036273	.	+	.	ID=g6328.t1.exon3;Parent=g6328.t1
Wpig01	braker	CDS	1034776	1034823	0.94	+	0	ID=g6328.t1.CDS1;Parent=g6328.t1
Wpig01	braker	CDS	1034982	1035113	1	+	0	ID=g6328.t1.CDS2;Parent=g6328.t1
Wpig01	braker	CDS	1036139	1036273	1	+	0	ID=g6328.t1.CDS3;Parent=g6328.t1
Wpig01	braker	intron	1034824	1034981	1	+	.	ID=g6328.t1.intron1;Parent=g6328.t1
Wpig01	braker	intron	1035114	1036138	1	+	.	ID=g6328.t1.intron2;Parent=g6328.t1
Wpig01	braker	start_codon	1034776	1034778	.	+	0	ID=g6328.t1.start1;Parent=g6328.t1
Wpig01	braker	stop_codon	1036271	1036273	.	+	0	ID=g6328.t1.stop1;Parent=g6328.t1
Wpig01	braker	gene	1051998	1055467	0.67	-	.	ID=g6329
Wpig01	braker	mRNA	1051998	1055467	0.67	-	.	ID=g6329.t1;Parent=g6329
Wpig01	braker	exon	1051998	1052069	.	-	.	ID=g6329.t1.exon1;Parent=g6329.t1
Wpig01	braker	exon	1053059	1055467	.	-	.	ID=g6329.t1.exon2;Parent=g6329.t1
Wpig01	braker	CDS	1051998	1052069	0.78	-	0	ID=g6329.t1.CDS1;Parent=g6329.t1
Wpig01	braker	CDS	1053059	1055467	0.67	-	0	ID=g6329.t1.CDS2;Parent=g6329.t1
Wpig01	braker	intron	1052070	1053058	0.78	-	.	ID=g6329.t1.intron1;Parent=g6329.t1
Wpig01	braker	start_codon	1055465	1055467	.	-	0	ID=g6329.t1.start1;Parent=g6329.t1
Wpig01	braker	stop_codon	1051998	1052000	.	-	0	ID=g6329.t1.stop1;Parent=g6329.t1
Wpig01	braker	gene	1056740	1057071	0.56	+	.	ID=g6330
Wpig01	braker	mRNA	1056740	1057071	0.56	+	.	ID=g6330.t1;Parent=g6330
Wpig01	braker	exon	1056740	1056881	.	+	.	ID=g6330.t1.exon1;Parent=g6330.t1
Wpig01	braker	exon	1056962	1057071	.	+	.	ID=g6330.t1.exon2;Parent=g6330.t1
Wpig01	braker	CDS	1056740	1056881	0.56	+	0	ID=g6330.t1.CDS1;Parent=g6330.t1
Wpig01	braker	CDS	1056962	1057071	0.57	+	2	ID=g6330.t1.CDS2;Parent=g6330.t1
Wpig01	braker	intron	1056882	1056961	0.59	+	.	ID=g6330.t1.intron1;Parent=g6330.t1
Wpig01	braker	start_codon	1056740	1056742	.	+	0	ID=g6330.t1.start1;Parent=g6330.t1
Wpig01	braker	stop_codon	1057069	1057071	.	+	0	ID=g6330.t1.stop1;Parent=g6330.t1
Wpig01	braker	gene	1061920	1063516	0.28	+	.	ID=g6331
Wpig01	braker	mRNA	1061920	1063516	0.28	+	.	ID=g6331.t1;Parent=g6331
Wpig01	braker	exon	1061920	1062084	.	+	.	ID=g6331.t1.exon1;Parent=g6331.t1
Wpig01	braker	exon	1062312	1062430	.	+	.	ID=g6331.t1.exon2;Parent=g6331.t1
Wpig01	braker	exon	1063330	1063516	.	+	.	ID=g6331.t1.exon3;Parent=g6331.t1
Wpig01	braker	CDS	1061920	1062084	0.32	+	0	ID=g6331.t1.CDS1;Parent=g6331.t1
Wpig01	braker	CDS	1062312	1062430	0.37	+	0	ID=g6331.t1.CDS2;Parent=g6331.t1
Wpig01	braker	CDS	1063330	1063516	0.96	+	1	ID=g6331.t1.CDS3;Parent=g6331.t1
Wpig01	braker	intron	1062085	1062311	0.35	+	.	ID=g6331.t1.intron1;Parent=g6331.t1
Wpig01	braker	intron	1062431	1063329	0.76	+	.	ID=g6331.t1.intron2;Parent=g6331.t1
Wpig01	braker	start_codon	1061920	1061922	.	+	0	ID=g6331.t1.start1;Parent=g6331.t1
Wpig01	braker	stop_codon	1063514	1063516	.	+	0	ID=g6331.t1.stop1;Parent=g6331.t1
Wpig01	braker	gene	1067899	1069295	0.34	+	.	ID=g6332
Wpig01	braker	mRNA	1067899	1069295	0.34	+	.	ID=g6332.t1;Parent=g6332
Wpig01	braker	exon	1067899	1068032	.	+	.	ID=g6332.t1.exon1;Parent=g6332.t1
Wpig01	braker	exon	1068092	1068227	.	+	.	ID=g6332.t1.exon2;Parent=g6332.t1
Wpig01	braker	exon	1068903	1069295	.	+	.	ID=g6332.t1.exon3;Parent=g6332.t1
Wpig01	braker	CDS	1067899	1068032	0.95	+	0	ID=g6332.t1.CDS1;Parent=g6332.t1
Wpig01	braker	CDS	1068092	1068227	0.36	+	1	ID=g6332.t1.CDS2;Parent=g6332.t1
Wpig01	braker	CDS	1068903	1069295	0.48	+	0	ID=g6332.t1.CDS3;Parent=g6332.t1
Wpig01	braker	intron	1068033	1068091	0.95	+	.	ID=g6332.t1.intron1;Parent=g6332.t1
Wpig01	braker	intron	1068228	1068902	0.35	+	.	ID=g6332.t1.intron2;Parent=g6332.t1
Wpig01	braker	start_codon	1067899	1067901	.	+	0	ID=g6332.t1.start1;Parent=g6332.t1
Wpig01	braker	stop_codon	1069293	1069295	.	+	0	ID=g6332.t1.stop1;Parent=g6332.t1
Wpig01	braker	gene	1075070	1076629	0.85	+	.	ID=g6333
Wpig01	braker	mRNA	1075070	1076629	0.85	+	.	ID=g6333.t1;Parent=g6333
Wpig01	braker	exon	1075070	1076629	.	+	.	ID=g6333.t1.exon1;Parent=g6333.t1
Wpig01	braker	CDS	1075070	1076629	0.85	+	0	ID=g6333.t1.CDS1;Parent=g6333.t1
Wpig01	braker	start_codon	1075070	1075072	.	+	0	ID=g6333.t1.start1;Parent=g6333.t1
Wpig01	braker	stop_codon	1076627	1076629	.	+	0	ID=g6333.t1.stop1;Parent=g6333.t1
Wpig01	braker	gene	1077534	1078966	1	-	.	ID=g6334
Wpig01	braker	mRNA	1077534	1078966	1	-	.	ID=g6334.t1;Parent=g6334
Wpig01	braker	exon	1077534	1077615	.	-	.	ID=g6334.t1.exon1;Parent=g6334.t1
Wpig01	braker	exon	1078043	1078202	.	-	.	ID=g6334.t1.exon2;Parent=g6334.t1
Wpig01	braker	exon	1078592	1078720	.	-	.	ID=g6334.t1.exon3;Parent=g6334.t1
Wpig01	braker	exon	1078798	1078966	.	-	.	ID=g6334.t1.exon4;Parent=g6334.t1
Wpig01	braker	CDS	1077534	1077615	1	-	1	ID=g6334.t1.CDS1;Parent=g6334.t1
Wpig01	braker	CDS	1078043	1078202	1	-	2	ID=g6334.t1.CDS2;Parent=g6334.t1
Wpig01	braker	CDS	1078592	1078720	1	-	2	ID=g6334.t1.CDS3;Parent=g6334.t1
Wpig01	braker	CDS	1078798	1078966	1	-	0	ID=g6334.t1.CDS4;Parent=g6334.t1
Wpig01	braker	intron	1077616	1078042	1	-	.	ID=g6334.t1.intron1;Parent=g6334.t1
Wpig01	braker	intron	1078203	1078591	1	-	.	ID=g6334.t1.intron2;Parent=g6334.t1
Wpig01	braker	intron	1078721	1078797	1	-	.	ID=g6334.t1.intron3;Parent=g6334.t1
Wpig01	braker	start_codon	1078964	1078966	.	-	0	ID=g6334.t1.start1;Parent=g6334.t1
Wpig01	braker	stop_codon	1077534	1077536	.	-	0	ID=g6334.t1.stop1;Parent=g6334.t1
Wpig01	braker	gene	1080172	1083782	0.42	+	.	ID=g6335
Wpig01	braker	mRNA	1080172	1083782	0.42	+	.	ID=g6335.t1;Parent=g6335
Wpig01	braker	exon	1080172	1080216	.	+	.	ID=g6335.t1.exon1;Parent=g6335.t1
Wpig01	braker	exon	1080606	1080776	.	+	.	ID=g6335.t1.exon2;Parent=g6335.t1
Wpig01	braker	exon	1080998	1081194	.	+	.	ID=g6335.t1.exon3;Parent=g6335.t1
Wpig01	braker	exon	1081587	1081807	.	+	.	ID=g6335.t1.exon4;Parent=g6335.t1
Wpig01	braker	exon	1081988	1082208	.	+	.	ID=g6335.t1.exon5;Parent=g6335.t1
Wpig01	braker	exon	1082306	1082425	.	+	.	ID=g6335.t1.exon6;Parent=g6335.t1
Wpig01	braker	exon	1082571	1082740	.	+	.	ID=g6335.t1.exon7;Parent=g6335.t1
Wpig01	braker	exon	1082807	1082885	.	+	.	ID=g6335.t1.exon8;Parent=g6335.t1
Wpig01	braker	exon	1082950	1083112	.	+	.	ID=g6335.t1.exon9;Parent=g6335.t1
Wpig01	braker	exon	1083435	1083478	.	+	.	ID=g6335.t1.exon10;Parent=g6335.t1
Wpig01	braker	exon	1083669	1083782	.	+	.	ID=g6335.t1.exon11;Parent=g6335.t1
Wpig01	braker	CDS	1080172	1080216	1	+	0	ID=g6335.t1.CDS1;Parent=g6335.t1
Wpig01	braker	CDS	1080606	1080776	0.99	+	0	ID=g6335.t1.CDS2;Parent=g6335.t1
Wpig01	braker	CDS	1080998	1081194	0.57	+	0	ID=g6335.t1.CDS3;Parent=g6335.t1
Wpig01	braker	CDS	1081587	1081807	1	+	1	ID=g6335.t1.CDS4;Parent=g6335.t1
Wpig01	braker	CDS	1081988	1082208	1	+	2	ID=g6335.t1.CDS5;Parent=g6335.t1
Wpig01	braker	CDS	1082306	1082425	1	+	0	ID=g6335.t1.CDS6;Parent=g6335.t1
Wpig01	braker	CDS	1082571	1082740	1	+	0	ID=g6335.t1.CDS7;Parent=g6335.t1
Wpig01	braker	CDS	1082807	1082885	1	+	1	ID=g6335.t1.CDS8;Parent=g6335.t1
Wpig01	braker	CDS	1082950	1083112	1	+	0	ID=g6335.t1.CDS9;Parent=g6335.t1
Wpig01	braker	CDS	1083435	1083478	1	+	2	ID=g6335.t1.CDS10;Parent=g6335.t1
Wpig01	braker	CDS	1083669	1083782	0.78	+	0	ID=g6335.t1.CDS11;Parent=g6335.t1
Wpig01	braker	intron	1080217	1080605	0.99	+	.	ID=g6335.t1.intron1;Parent=g6335.t1
Wpig01	braker	intron	1080777	1080997	1	+	.	ID=g6335.t1.intron2;Parent=g6335.t1
Wpig01	braker	intron	1081195	1081586	0.57	+	.	ID=g6335.t1.intron3;Parent=g6335.t1
Wpig01	braker	intron	1081808	1081987	1	+	.	ID=g6335.t1.intron4;Parent=g6335.t1
Wpig01	braker	intron	1082209	1082305	1	+	.	ID=g6335.t1.intron5;Parent=g6335.t1
Wpig01	braker	intron	1082426	1082570	1	+	.	ID=g6335.t1.intron6;Parent=g6335.t1
Wpig01	braker	intron	1082741	1082806	1	+	.	ID=g6335.t1.intron7;Parent=g6335.t1
Wpig01	braker	intron	1082886	1082949	1	+	.	ID=g6335.t1.intron8;Parent=g6335.t1
Wpig01	braker	intron	1083113	1083434	1	+	.	ID=g6335.t1.intron9;Parent=g6335.t1
Wpig01	braker	intron	1083479	1083668	1	+	.	ID=g6335.t1.intron10;Parent=g6335.t1
Wpig01	braker	start_codon	1080172	1080174	.	+	0	ID=g6335.t1.start1;Parent=g6335.t1
Wpig01	braker	stop_codon	1083780	1083782	.	+	0	ID=g6335.t1.stop1;Parent=g6335.t1
Wpig01	braker	gene	1084771	1089422	0.11	+	.	ID=g6336
Wpig01	braker	mRNA	1084771	1089422	0.11	+	.	ID=g6336.t1;Parent=g6336
Wpig01	braker	exon	1084771	1084773	.	+	.	ID=g6336.t1.exon1;Parent=g6336.t1
Wpig01	braker	exon	1085022	1085219	.	+	.	ID=g6336.t1.exon2;Parent=g6336.t1
Wpig01	braker	exon	1085461	1085657	.	+	.	ID=g6336.t1.exon3;Parent=g6336.t1
Wpig01	braker	exon	1086000	1086166	.	+	.	ID=g6336.t1.exon4;Parent=g6336.t1
Wpig01	braker	exon	1086813	1087033	.	+	.	ID=g6336.t1.exon5;Parent=g6336.t1
Wpig01	braker	exon	1087286	1087420	.	+	.	ID=g6336.t1.exon6;Parent=g6336.t1
Wpig01	braker	exon	1087736	1087905	.	+	.	ID=g6336.t1.exon7;Parent=g6336.t1
Wpig01	braker	exon	1088261	1088339	.	+	.	ID=g6336.t1.exon8;Parent=g6336.t1
Wpig01	braker	exon	1088605	1088767	.	+	.	ID=g6336.t1.exon9;Parent=g6336.t1
Wpig01	braker	exon	1089016	1089059	.	+	.	ID=g6336.t1.exon10;Parent=g6336.t1
Wpig01	braker	exon	1089309	1089422	.	+	.	ID=g6336.t1.exon11;Parent=g6336.t1
Wpig01	braker	CDS	1084771	1084773	0.7	+	0	ID=g6336.t1.CDS1;Parent=g6336.t1
Wpig01	braker	CDS	1085022	1085219	0.77	+	0	ID=g6336.t1.CDS2;Parent=g6336.t1
Wpig01	braker	CDS	1085461	1085657	0.94	+	0	ID=g6336.t1.CDS3;Parent=g6336.t1
Wpig01	braker	CDS	1086000	1086166	0.84	+	1	ID=g6336.t1.CDS4;Parent=g6336.t1
Wpig01	braker	CDS	1086813	1087033	0.82	+	2	ID=g6336.t1.CDS5;Parent=g6336.t1
Wpig01	braker	CDS	1087286	1087420	0.62	+	0	ID=g6336.t1.CDS6;Parent=g6336.t1
Wpig01	braker	CDS	1087736	1087905	0.82	+	0	ID=g6336.t1.CDS7;Parent=g6336.t1
Wpig01	braker	CDS	1088261	1088339	0.56	+	1	ID=g6336.t1.CDS8;Parent=g6336.t1
Wpig01	braker	CDS	1088605	1088767	0.56	+	0	ID=g6336.t1.CDS9;Parent=g6336.t1
Wpig01	braker	CDS	1089016	1089059	0.67	+	2	ID=g6336.t1.CDS10;Parent=g6336.t1
Wpig01	braker	CDS	1089309	1089422	0.69	+	0	ID=g6336.t1.CDS11;Parent=g6336.t1
Wpig01	braker	intron	1084774	1085021	0.76	+	.	ID=g6336.t1.intron1;Parent=g6336.t1
Wpig01	braker	intron	1085220	1085460	0.94	+	.	ID=g6336.t1.intron2;Parent=g6336.t1
Wpig01	braker	intron	1085658	1085999	0.84	+	.	ID=g6336.t1.intron3;Parent=g6336.t1
Wpig01	braker	intron	1086167	1086812	0.84	+	.	ID=g6336.t1.intron4;Parent=g6336.t1
Wpig01	braker	intron	1087034	1087285	0.6	+	.	ID=g6336.t1.intron5;Parent=g6336.t1
Wpig01	braker	intron	1087421	1087735	0.6	+	.	ID=g6336.t1.intron6;Parent=g6336.t1
Wpig01	braker	intron	1087906	1088260	0.55	+	.	ID=g6336.t1.intron7;Parent=g6336.t1
Wpig01	braker	intron	1088340	1088604	0.76	+	.	ID=g6336.t1.intron8;Parent=g6336.t1
Wpig01	braker	intron	1088768	1089015	0.65	+	.	ID=g6336.t1.intron9;Parent=g6336.t1
Wpig01	braker	intron	1089060	1089308	0.68	+	.	ID=g6336.t1.intron10;Parent=g6336.t1
Wpig01	braker	start_codon	1084771	1084773	.	+	0	ID=g6336.t1.start1;Parent=g6336.t1
Wpig01	braker	stop_codon	1089420	1089422	.	+	0	ID=g6336.t1.stop1;Parent=g6336.t1
Wpig01	braker	gene	1092282	1097628	1	-	.	ID=g6337
Wpig01	braker	mRNA	1092282	1097628	1	-	.	ID=g6337.t1;Parent=g6337
Wpig01	braker	exon	1092282	1093062	.	-	.	ID=g6337.t1.exon1;Parent=g6337.t1
Wpig01	braker	exon	1093700	1093781	.	-	.	ID=g6337.t1.exon2;Parent=g6337.t1
Wpig01	braker	exon	1094080	1094115	.	-	.	ID=g6337.t1.exon3;Parent=g6337.t1
Wpig01	braker	exon	1095901	1096056	.	-	.	ID=g6337.t1.exon4;Parent=g6337.t1
Wpig01	braker	exon	1096530	1096877	.	-	.	ID=g6337.t1.exon5;Parent=g6337.t1
Wpig01	braker	exon	1097088	1097384	.	-	.	ID=g6337.t1.exon6;Parent=g6337.t1
Wpig01	braker	exon	1097553	1097628	.	-	.	ID=g6337.t1.exon7;Parent=g6337.t1
Wpig01	braker	CDS	1092282	1093062	1	-	1	ID=g6337.t1.CDS1;Parent=g6337.t1
Wpig01	braker	CDS	1093700	1093781	1	-	2	ID=g6337.t1.CDS2;Parent=g6337.t1
Wpig01	braker	CDS	1094080	1094115	1	-	2	ID=g6337.t1.CDS3;Parent=g6337.t1
Wpig01	braker	CDS	1095901	1096056	1	-	2	ID=g6337.t1.CDS4;Parent=g6337.t1
Wpig01	braker	CDS	1096530	1096877	1	-	2	ID=g6337.t1.CDS5;Parent=g6337.t1
Wpig01	braker	CDS	1097088	1097384	1	-	2	ID=g6337.t1.CDS6;Parent=g6337.t1
Wpig01	braker	CDS	1097553	1097628	1	-	0	ID=g6337.t1.CDS7;Parent=g6337.t1
Wpig01	braker	intron	1093063	1093699	1	-	.	ID=g6337.t1.intron1;Parent=g6337.t1
Wpig01	braker	intron	1093782	1094079	1	-	.	ID=g6337.t1.intron2;Parent=g6337.t1
Wpig01	braker	intron	1094116	1095900	1	-	.	ID=g6337.t1.intron3;Parent=g6337.t1
Wpig01	braker	intron	1096057	1096529	1	-	.	ID=g6337.t1.intron4;Parent=g6337.t1
Wpig01	braker	intron	1096878	1097087	1	-	.	ID=g6337.t1.intron5;Parent=g6337.t1
Wpig01	braker	intron	1097385	1097552	1	-	.	ID=g6337.t1.intron6;Parent=g6337.t1
Wpig01	braker	start_codon	1097626	1097628	.	-	0	ID=g6337.t1.start1;Parent=g6337.t1
Wpig01	braker	stop_codon	1092282	1092284	.	-	0	ID=g6337.t1.stop1;Parent=g6337.t1
Wpig01	braker	gene	1098392	1100689	0.9	+	.	ID=g6338
Wpig01	braker	mRNA	1098392	1100689	0.9	+	.	ID=g6338.t1;Parent=g6338
Wpig01	braker	exon	1098392	1098446	.	+	.	ID=g6338.t1.exon1;Parent=g6338.t1
Wpig01	braker	exon	1098622	1098921	.	+	.	ID=g6338.t1.exon2;Parent=g6338.t1
Wpig01	braker	exon	1099006	1099401	.	+	.	ID=g6338.t1.exon3;Parent=g6338.t1
Wpig01	braker	exon	1099588	1099740	.	+	.	ID=g6338.t1.exon4;Parent=g6338.t1
Wpig01	braker	exon	1099969	1100043	.	+	.	ID=g6338.t1.exon5;Parent=g6338.t1
Wpig01	braker	exon	1100153	1100234	.	+	.	ID=g6338.t1.exon6;Parent=g6338.t1
Wpig01	braker	exon	1100491	1100689	.	+	.	ID=g6338.t1.exon7;Parent=g6338.t1
Wpig01	braker	CDS	1098392	1098446	0.92	+	0	ID=g6338.t1.CDS1;Parent=g6338.t1
Wpig01	braker	CDS	1098622	1098921	1	+	2	ID=g6338.t1.CDS2;Parent=g6338.t1
Wpig01	braker	CDS	1099006	1099401	1	+	2	ID=g6338.t1.CDS3;Parent=g6338.t1
Wpig01	braker	CDS	1099588	1099740	1	+	2	ID=g6338.t1.CDS4;Parent=g6338.t1
Wpig01	braker	CDS	1099969	1100043	0.98	+	2	ID=g6338.t1.CDS5;Parent=g6338.t1
Wpig01	braker	CDS	1100153	1100234	0.98	+	2	ID=g6338.t1.CDS6;Parent=g6338.t1
Wpig01	braker	CDS	1100491	1100689	1	+	1	ID=g6338.t1.CDS7;Parent=g6338.t1
Wpig01	braker	intron	1098447	1098621	1	+	.	ID=g6338.t1.intron1;Parent=g6338.t1
Wpig01	braker	intron	1098922	1099005	1	+	.	ID=g6338.t1.intron2;Parent=g6338.t1
Wpig01	braker	intron	1099402	1099587	1	+	.	ID=g6338.t1.intron3;Parent=g6338.t1
Wpig01	braker	intron	1099741	1099968	1	+	.	ID=g6338.t1.intron4;Parent=g6338.t1
Wpig01	braker	intron	1100044	1100152	0.98	+	.	ID=g6338.t1.intron5;Parent=g6338.t1
Wpig01	braker	intron	1100235	1100490	1	+	.	ID=g6338.t1.intron6;Parent=g6338.t1
Wpig01	braker	start_codon	1098392	1098394	.	+	0	ID=g6338.t1.start1;Parent=g6338.t1
Wpig01	braker	stop_codon	1100687	1100689	.	+	0	ID=g6338.t1.stop1;Parent=g6338.t1
Wpig01	braker	gene	1106826	1108761	2.23	+	.	ID=g6339
Wpig01	braker	mRNA	1106826	1108761	0.81	+	.	ID=g6339.t1;Parent=g6339
Wpig01	braker	exon	1106826	1106868	.	+	.	ID=g6339.t1.exon1;Parent=g6339.t1
Wpig01	braker	exon	1107014	1107316	.	+	.	ID=g6339.t1.exon2;Parent=g6339.t1
Wpig01	braker	exon	1107390	1107836	.	+	.	ID=g6339.t1.exon3;Parent=g6339.t1
Wpig01	braker	exon	1107926	1108078	.	+	.	ID=g6339.t1.exon4;Parent=g6339.t1
Wpig01	braker	exon	1108209	1108286	.	+	.	ID=g6339.t1.exon5;Parent=g6339.t1
Wpig01	braker	exon	1108441	1108486	.	+	.	ID=g6339.t1.exon6;Parent=g6339.t1
Wpig01	braker	exon	1108551	1108761	.	+	.	ID=g6339.t1.exon7;Parent=g6339.t1
Wpig01	braker	CDS	1106826	1106868	0.81	+	0	ID=g6339.t1.CDS1;Parent=g6339.t1
Wpig01	braker	CDS	1107014	1107316	1	+	2	ID=g6339.t1.CDS2;Parent=g6339.t1
Wpig01	braker	CDS	1107390	1107836	1	+	2	ID=g6339.t1.CDS3;Parent=g6339.t1
Wpig01	braker	CDS	1107926	1108078	1	+	2	ID=g6339.t1.CDS4;Parent=g6339.t1
Wpig01	braker	CDS	1108209	1108286	1	+	2	ID=g6339.t1.CDS5;Parent=g6339.t1
Wpig01	braker	CDS	1108441	1108486	1	+	2	ID=g6339.t1.CDS6;Parent=g6339.t1
Wpig01	braker	CDS	1108551	1108761	1	+	1	ID=g6339.t1.CDS7;Parent=g6339.t1
Wpig01	braker	intron	1106869	1107013	1	+	.	ID=g6339.t1.intron1;Parent=g6339.t1
Wpig01	braker	intron	1107317	1107389	1	+	.	ID=g6339.t1.intron2;Parent=g6339.t1
Wpig01	braker	intron	1107837	1107925	1	+	.	ID=g6339.t1.intron3;Parent=g6339.t1
Wpig01	braker	intron	1108079	1108208	1	+	.	ID=g6339.t1.intron4;Parent=g6339.t1
Wpig01	braker	intron	1108287	1108440	1	+	.	ID=g6339.t1.intron5;Parent=g6339.t1
Wpig01	braker	intron	1108487	1108550	1	+	.	ID=g6339.t1.intron6;Parent=g6339.t1
Wpig01	braker	start_codon	1106826	1106828	.	+	0	ID=g6339.t1.start1;Parent=g6339.t1
Wpig01	braker	stop_codon	1108759	1108761	.	+	0	ID=g6339.t1.stop1;Parent=g6339.t1
Wpig01	braker	mRNA	1106826	1108761	0.89	+	.	ID=g6339.t2;Parent=g6339
Wpig01	braker	exon	1106826	1106868	.	+	.	ID=g6339.t2.exon1;Parent=g6339.t2
Wpig01	braker	exon	1107005	1107316	.	+	.	ID=g6339.t2.exon2;Parent=g6339.t2
Wpig01	braker	exon	1107390	1107836	.	+	.	ID=g6339.t2.exon3;Parent=g6339.t2
Wpig01	braker	exon	1107926	1108078	.	+	.	ID=g6339.t2.exon4;Parent=g6339.t2
[truncated: 51,176,114 more chars]
