# Supplementary material for: A Chromosome-Level Genome Assembly of the Non-Hematophagous Leech Whitmania pigra (Whitman 1884): Identification and Expression Analysis of Antithrombotic Genes
Source: Genes (Basel). 2024 Jan 26;15(2):164. doi: 10.3390/genes15020164 (PMC10887747; doi:10.3390/genes15020164)
Supplement: Supplementary file 1 [file genes-15-00164-s001.zip › supplementary_File_S3_all_CDS.fa]

>g6184.t1 gene=g6184
ATGGCATCAGCGGAAGCTGTGGGGTTATTCGCAGAACTTGCGTCTGTACCATCTGTGAAATGCGGATCAA
TTACGAAAAGTTGCAGTGGGAATAATTTTTTGTGCAATAGTACCTGGAACCAACGGGATTTAACTACGAA
TCGATTGTCGCTTTTCTCCCGCACTTATGCTATCACGGACCAGGAGATACTAAAATCACATCCATCGGAA
CTCAATAATGAACAATGGAACGTTGTATCGCATTCGGGTAGTTTCAGAGCAGTCGTACGTAAAATCAAAG
ACAACAAATCAAATGAACTAAAGCAATACATTGAGATTTGGAGTGAAGATTCGAAAAATTTAAATCTCGA
AGTACAAAGTTTGGAACAACATGGCGAAATCTACGATGATGATTCAGTTTTTGGCTCAGTAAAGTGGTCC
CCTTCAGAAACCAAGCTTCTCTATATAGCAGAAGAAAAACAACCAAAGTCTGTATCATACTTCAAACAAG
GTCCTAAATCAAATGCTGAAATTGAAGGTGAATTATATGTGTACAAGGAAAGCTGGGGTGAGCAGATGAT
AAATAAATGCAAACCTGTTCTTTGTCTTTTCGATTCGGCTTCTTCTTTGGTTTCTGTCTTGGATTGGCTA
CCCCAATATTTGTGCTATGGGCAGGCCATATGGGGATGTGATGACTCAATGGTTTATGTAGTTGGATGGT
ACACAGACCCCTACAGGCTTGGGATAATTTACTGTCCAATCAGAAAGAATGTTTTGCTGAAAGTCGATTT
GAAGAAGAAGATATGGGATCAAATTGGTCCAAGGGATAGGTCTATATCCTTTCCAGTCCTCAGCCCCATG
GGAGACAAAATGGTCTATTTGGATGCTCGGTGTGAAGGCCCTCACATGCAATGCAGTCGGTTGATACTCC
ACGAAATACATGGTGATAAGTGGAAAGTTGTGGTTGACGTTGTGGCATCTCCTTCAAAAGATTCTTTTCC
TGGGTTATACTGTTCCAGCCCAAATCACAAATTTTGGTCAAAGGATAATGTAAGAGTAGTCCTACAATCT
CATTGGAGGAGTAGAGTTGATCTTTTGGTAATTGACACTAATGACCTTACTGTGAAAAGACTGACAAGCG
ACACTGATATTGGCTGTTGGAAATTGTTGGCATTGGATAAGAGTGACAACATCCTGGCTTGCAGATCCTC
TGTCAACCAATCAGATCAGCTAGTTCTTGGAAGGCTCCCTGAGTCTGGACACGAAGAAGAAATCTGCTGG
CGTGTTTTGAGTGGATCGCAATTTGATGCTCAAAACCGGATGAAATGGTCTATTATACCTATGCAGGTTC
CGGAAGCCCTCGTCAACAAGGATTTTGGTTGCCTTGACTTTGAATGCTTGCTCATTGAGCCCATAGGCCT
AGAGGACAAGAGACCGCCTTTGCTTGTCTTCAACCATGGTGGACCACATTCTGTTGTCCCTGCTGGCTTC
AATCATCTCCTGGCTGGATATTGTCTTTCAGGACTGATGGTTTTATTAGTAAACTACAGGGGCTCCATTG
GATTTGGCCAGGACAACATAGAGAGTTTGCTTGGAAACATTGGAACTCAGGATGTCCTAGATGTCAAGCA
TGCAGTTGACTGGCTCATAAAGGAGGGGAAGGTCGACCAAAATAGGATGGCTGTAACTGGAGGATCACAT
GGGGGGTTCCTCTCTTGTCACCTAATAGGACAGTTCCCTGAATTATTTAAAGTAGCTGTTGTGAGAAATC
CAGTGTTTAACTTGACAACTCTCCTCGGTACTTCAGACATACCCGATTGGGCTTACACTGAAATGGGCCT
CAAATTTGAAGCTAATTTGCCCATGGATGCTGAAATGTGCTCATTGCTCTATTCCAAATCACCAATTGCT
CACGTATCAAAAGTAAAGACGCCGACGCTATTTCTTTTGGGAGCCAATGATCTTAGGGTACCTCCAAGAC
AGGGACTCCAGTGCTCTGAGATCCTAAAGAGCAAGGCTATTCCAACCAGGGTGCTCATGTATCCCGATTC
TAACCATCCCCTCTCAGAAGTGGAGTCCGAAAGCGATGGCTTTGTGAATGGCGTCTTATGGATAAAATCT
CACTTGGAGAAAGCGAACTGA
>g6185.t1 gene=g6185
ATGGGGACCAAAGGAGTGGACTTGGAATGGAAGGAATTTTTTGGTTCATCTGTCAGCCTAGTGCCCTCTC
TCATATCAATATACGATGAGAAAGTCAAGGAGGACAGCATTCCGTCCGGGACAGATGAACCCTCATCAAC
CTTACAAGCTGATCCCAGGAAAAGGCCATCTAGCATAAGGTCAAATGACTCATCATCCTCTATATCTTCA
AGACCCTCAAAGAAGAAAATGACCCCTTCAGCAAAATATCTAGCTTTCAAAAGAGTTTCTGCAAAGGACA
GTGACTTTTCACTGAACTTAGAAAAATTTTGTGGGTTGAAAAATAATGATTCAATAGAGAACAAATTTGA
GAATCGTCGGAGCAAGAGCGTTGAAAATGGCACGAGAGTAAAAAAGCACGCATCCTTCAATGCTTTTCTA
GTTTGCCGGGAGATCTTGGAAACGGAAAAAATTTACGTGAGGGATCTGAAAGAAACCATAGAGGGCTATA
AGAGGGCAATGGAGTCACAGCCTAACTTGTTTACCTCTGAAACTGTTGAAATTCTTTTTGGCAATATAGA
GGACATATATTCCTTCCATTGTGAACTATTGAAAGAATTGAATCTTCACGAGAGGGATGTTGGAAAGCTT
TCGGACAGCTTCGTCAACAACACTGTTCATTTCAAGATGTATTCTAAGTATTGCACCAACTACCCCAGAT
CTCAAAAGGTTGTGTTGAATATATCAGGAGAAGAGACTGCTTCATCTTGGCTCCAAGAACAACAGACAGC
CTTGAACCACAAGCTACCACTGAGTTCCTATCTCCTCAAACCTGTGCAAAGAATTCTGAAATACCACCTC
TTGTTTCAGAACTTAATTAAGAGCTTTGAGGGTTGCGATGGCATAGATAATGTGGAGCTCATGAAGGCAT
CTTCTGCTCTGAGCTGCATGAGCTCAATGGCAAGATATATTAATGAGATGAAACGAATTCACGACAAGAA
TGTCAAAAGGAAGGAGATCCTTGATCTTCTCATTGCCTGCAACCCTAATTTCAATCTTAGTGGATCCGGA
GAGCTTATTATTGAAGACAAATTCCAATTTGGTGTAAAGACATTGCAGCACATTCTGCTCTTTAAGAAGC
AGATCCTAATCTGCAAATGGAAAGAGAACTGTGCTTTGCTCATCAAGGTTCAAATACCATGCTCCAACTT
GATGCTGGTTGAGACAGTCTCAAAATCACCCCTGAGCTTTTCTATTCATCCATTCACTGACCCTTCTCTC
CTCTTCACAATCCAGGCCAAGAGCCTCGAGCAAAAGTCTATTTGGTGCCACGAAATCAGGAAGTCCATTC
TTAGCAACTTTGATGCTCACATTCCAGACAGGGCTCGTAACATAGTCATGAATCTCACCCCTGAGGTTGC
TACCATCAATCAGATTGATGAGAAGGGCTTTGGACAAATAGAATGGAGAAAAAACAGTAGGAGGTGCTCA
ATGGCTTTTGTTCCAGATATCAGGCAACCAACAAAAAGCAATGAGGTGTTTAGCTCCACAGACAACTCCT
GCCTTGAGGGCAAACAGAAGCATCTACCACTCAGCCAATCGCTATTCAGCATCACGGACGAGCCGACTCA
CGACCAGATCCCTGCCATTTTTTCTATCAGTTCAACCATGTTGACCACGAGGAGCCCCGACAATGAACCA
AACGACCAAGATGCCTTCTCAGCTTACATGAGCCTTCGGACTTTAGACAGAAGCTATGTGGTCGGTCAGG
AGCAGTCGGAGCCCGAGTTCACTTGGCGTACGAGGAAAGAAAACACGTTGGTCCTGAAGAGGAATTCATC
TGCTGATAATTGTCTCACCTCAAAAGGAGCTGACGACCACAGTGAAAATCTCAGTCAAGGATCAGGGGAA
ACCTATGAGTGTTCAAATTCATCAGCAGGGAGTGATCGATCATGGTCAAGCAACAGACCAAACATTCCAA
AGAGATCGGGGAGCCTCCACCACTCATCACTCCACTCGACATCATCTAAAACATCCTTTAGGAACACCTT
ATTGAACCTGAAGGACAGATTTAAGAAGAGATCTCACAGCACAGACAACAGGCACTACAAGTCCACCCCA
AAACTCCAGGGCATGCTAGAGGACAGGGCAGATTACATAAGGAGGCCATCACAAAGGCTTATTTCAAGAT
TTGCCCTCTCAAATATGAAGTTTAAATCCAATCTGGACAATGACGAAGATGTAACAGAGCCAGGCGAAGG
CTCTCAGAACTGGAACTCTGGCCGACCGAATCTCAGGTCACAATTCATAATGAGAGCGAGTCCCGGTGCA
ACTTACCAGAAAGCTAATACCATGTCAGAGGGCAACAAGAGTCTGGTGATTAGTGCCGATGACAGAAATT
GCCGGGCCCTTGCCCCCCTCCTCGACAGTCCTGCTGATGATTGGTGA
>g6186.t1 gene=g6186
ATGAGCAGGAGAACATTCAAGAACTCGAATAAAAGTGAATCTAACCCAAACAAAGATGAACGCGATGACG
ACGACGGCGGCGTCTTATCTCCCTTGTACAGATACACACTTCCAGCCAGGTTCGCTTCTTTCCATGCTTC
CTTCCTTCCTTCAGCCTTCCATTCTGCGGTTATTCATTTACCTTTTGTTCAATCCATGTCCGTAGCCACG
ATCATGAAGCATATCGTCTCATTCACTCGTTCACTCACTTAA
>g6187.t1 gene=g6187
ATGTATGATCCAAACTCCCAGGGTATGATAACATTGACGCCTTCAAACTTAATCAGTCACTGGGGCAACG
CTGCTTCATACCCAGGTGCCTCGGGTACCTCGAGAAAGCAGAGACGAGAAAGGACAACGTTCACGCGAAA
ACAGCTGGACGAATTGGAGAAGACGTTCAAGCAGACGAGATATCCGGATGTCTTCGCCAGGGAGGAGCTC
TCGCAGCGAGTTCAACTTCAGGAATCGCGAATACAGGTAATCTGCAATCGGGCGCAAAGCAAAACTGAGC
TAAAAAAGCCAGTCGTCGAGAACCATCATGCAAACGAATGCCCTTCGAACAACCCATCGTCCGATAGCAG
TTCTATCCTCCTGAACGCCCCTGCTAAAAATGTGACTCGATCTCAAACAGGAGACGACAGTCGGGGCAGT
CAATCGCCGTTTGACAACATCTTGCCTTATTCTTACTCAAAGCCAAAGCCATCGTGTCAAGAAGCTTATT
CTTGCAATCAGTCTTACAATTCAACACTCCCTTCCTGGCCTGGAGGCTATCCAGCACCTCTCTTTAAATC
GACGTCTGCAGAACTAACAAACTACCCTAGCAATGCACTTTACGGTCACATCGGCAATAATACCTACGGT
ACCCAAGCGACCCAGCCGTTTTCCTGCCAATCGACTTTCTACGCCAAGGTTTATCCAGGTCAACAGCCGA
GAGGCTGTTTCTCATTCGAAGAAACGACATCGGCAAACATGATGGAGATTGAAGACAGTTTGCCTCAATT
CCAACAATTCAACTCTCCTGCCGATTGCCAGATGCAGTGTACGCTTAACGACAGCGCAGAATCAGGGACT
TCATTCTCATTATCACAGAATTGTACAGGTCGCTACTCATACCTCGAATCGAAGGATAAAGAGATGAGCC
AAGACTTCTGGTCCCAGCAAAATTTGTACAAATTCGGAGGAAACTTTAACTTTTCGGATCATTCGATCCT
CGACTACGATGGAAGTTTGGAGTTTCGAGATGAAGACGAGCAAGACTCGATCGGAAGACGTCCGAGTTGC
ACAGGATCTGTAAAAAGGATGACCCCTACTACCACCATCTCGAACAGTTGCAACGTTGCCAGCATTCATT
ACGTCAGCGAATACGTCGGCGACAACTCACCACCTTTTTTCGATCAAAACAACAACAACAACAACAATAA
TAACAACAACAACAGCGCTTATGATTACATGTTCGGCCAGTATTCGCACATCGACAACAAACCCAGCGAA
GAAGCTTTCCAATTCATTTCTCTATGA
>g6188.t1 gene=g6188
ATGGACGACGAAACAGAAACTGAACTTTATTACGCAATCGAGAGAAACGACTGTGAAACCCTGAAAAAGT
TGTTGATTAACGGCCTCGACCCGGATGTCATTTTCAATGGCTACGATCCTTTGGGGAAGCCCCTGTTTTG
GTGTCCTCTTCACTTTTGCTGTGAAAAAGGCCGGCTCGAATGCGCTAGATTGCTTTTGGAATACGGGGCA
GATCCCGATGTGGGGGATAGGTGGTGCATGACTCCGCTGATGTACGCCGTCAGGACTGAGTGGCACAACA
TGGTCGAGTTGATGCTTAAGGTTAACGCTTCTGTCGACCTCCAGGACACCAGGGGTCGTACTCCCCTTCA
TCTGGCCACCGAGTGCTCCGATGATGTATGCGTGCAGATGTTATGCGATGCAAAGGCCGATGTAAATGTT
CAAGACTTGGTTGGAAGGACGCCCGCATGGGTAGCAGTGACCCAAGACGGACGAAAAGCTCATTTGGAAA
GATTGCTCAAGGAATCCTGTGATATTAACATTCCTGATAAGAGAGATAAAAGGATTGCGCTCCAAGAAGC
CATTGTATATGCCAACGTTGATTGCTTGGAGTACGTTCGGATGCTCATCCTTTCTGGAAGCAACGTCAAC
CATAGGGACGAGGCTAATCTCAACTCCATGTTGAACCTGCTCGTCAAATCGAAGAGAAAAAGAAGAGAAA
TCACTAAGGAGGAGTTCGAGATTGCCAAACTTCTTATCGATGCTGGTTACAAGCTAAACGATGTTCCACA
TAGGAGCAGTTGGCATAAGTACGGCGGTACCGCTTTGAAAATGGCTGCCGAACAAGGCACCACTGAATTG
GTCGAACTATTTCTTGAGCACGGCGCCGATCCAGATATTCCAGACGACTGCGGTGTGACTCCATTGTTGG
CTGCCGTTTCTAATGACCATCTTCCCGCCGTCGTGGCCCTACTGCGTTGCAATTGTCAACCGGACATTCA
GGGTGAAATGAAGATCGGTTACTCCGTTCAGCTCATGACTCCGCTCCAAAGTGCCATTTCCAATGGAAAC
TTTCCCATTGCTCGCCTTCTCATCAATTGCGGCGCTTGTTTTCAAACTGCTGAAAATTCTTACTTGTTGC
AGGGAGCTTGTGCCTCGGTGCCGGAAAAATTGGTAGAAAATCCATTGTTTTGGTCTTGGTTGATTGATAG
AGCCTCCAATCCTTGCACTCTTTTTGATCTGGCCGTGCTCAAGATACGTCGTTGTTTGAAGAGGAACCTT
TTAAGTTCAATTTCCAAACTGCCTCTCCCGCCCGCCTTAAAGAGGGCCGTACTACTTGATTATTTGTTCG
CCAACTTTAATGAGTCTGAGACTTTCTGA
>g6189.t1 gene=g6189
ATGTTGAACGTTAATTTGACGTTGATAAAAGAAATTAAAACGCTCGAGGATGATTATAACAAGATCCTGC
TCATTGGAGGTTCGGAAAACAGATTAATTGCTTGTGGGACGTCTAGCAACACAACCTGCTTTATTCGAGA
TTTAAATAACCTGGAAATCCTAAAACGTTCTCAAGATTACAGTCTCATCTTAAGGAGTGAACGCAGAAAC
GTAGTAGCTGTGATCGGACAACAAAATAAAGATATCATGTTTGTAGGTAATTATTTTGAAAAGGACTTCA
TCAACACAGCTGAATTTAATGTCCATCCACTGTTTTACAACGGAATATTCGCACTTTCTCTCGAAAACTT
CGACTTCTATGACTGCAATGAAAGTGATTCATCTTTTCCGAAATTTTGCTCATCCATGCCAATAGACATC
ACAAAGAATAACGAATTTGATTATATAGACGGTTTCGTAGTTCAAGGATTCGTTTACATCTTTAAAATAG
AGAAAGTAGATAATATTCAGCGATCAGTTGTTGCCCGTGTTTGCGAGAACGATCAGAACTACTTTAATTC
CTACTTCGAAATGCCCATAAAATGCGATGGCCTCACAAAAATCGCGGCTGTTACATTGTTGGTCGCAGAC
GAGAAGTTGTCTTCGAGAATAAACTCGAAAACAAATGAATTTATTTTTATGGCAGCCTATGAAGTTCCGG
AAAGCTCGCGTTCTCGTATATGTCCCATCAGAGTGCCGACGATTTCTGAAAAATTCACCCTCAATAAGAA
ACGTTGTTTCAATACAACTGGCTTGTTTCTCTTGCCACGTGTTAATGGATGCCTCAAAGATATACCCACT
GACTTCTGCGGGGGAAACAAGAATTCAGAAAGGTCGGCTGTGATGTCCCAGGAAAACATAGAAGTAAATT
CTGTGATTGAAGTCAATTTCACAATCACATCTTTGTTAGGGAGCAACAGTCCTGCTAAGAATCTCATACT
TTCTCGAAATTCTCAATATCTTTTCTGGAGAACCACAAACCAGGTTTACAGATCAGATGTGACTGATTGC
AATTTATTCCGTACTTGTGACAAGTGCTTGGACCCGCTTAATCCTTTGTGCGGCTGGTGTTCTCTAGAGT
CCAGATGCACCCGGAGGCTAGAATGCTTTCATCATGACTTGGAAAGGCGATGGATTCCAAGCAACGGAAA
TTCTTCCAATTGCCCGATGTTAATTAAGGATTTCGATTTGGAAGTCACAATGAATAGAAGTATAAAAATT
GAGGTACAAAATCCACCACAACTTGGAAATGGCGAAAGCTTTGAGTGCGTCTTCAGCACATCGAACCATT
CAACTCCTGCAATTGTGAACGGTGGCTGGATTTCCTGTGATGTGCCGACTAATCTTCTCAGTTCTGAAGG
CATCTACGAAGGACAATTTATTCTGAGGATCAACGAGAAAAATTCATTCCTGACAAATCATTTTTCTGCC
TACAGATGCAGTTTCATGAATACGTGTGACTTTTGTTTGAGCAAGAAGATGTGCTATTTTGACATCGTCT
CATATTCCTGCGTGACTTCTCCAAGTGGAAAAACATGTCCCAGTATAATGAGCAAGTTCTTAAAAGTTAG
CACGGGAACTAAAGAAAGTGTTGAGATTCAGCTAGAAGATGTTCAGGGTCTTCAACTTGACAACTTGATG
TGCTGGATTTCCGGTTTGAATGTTAGTTTGCCGATCACAAAATCAGGAAGTAGTAGCTTGTGTGGTCCTT
TTGAGTTTGCGACTTTAAAAGATCAAGAAAACCTGATTATTTACGTAACGTTTGGTGCTAACAAACGTCT
TAGTGGGTCCATAACTATTGAAGTGTACAATTGCGAAGTGATTGGCAAGGACGACTGTTCCCTGTGCAAG
AGCAGGGGACCAAAATATGGTGGATACGAATGTGTTTGGTGCGGACAGAATTGCAATTTCCGCAACTGCT
CGTCCAATTCGAAAGAGGAGCAATGTCCGTTCCCAAGTATTACTGAGGTCGTTCCTTTGATCGGTCCTAA
AGAAGGAGGCACAAGGCTGAGTGTATTCGGTAAAAACTTAGGTTCAGCCGCCGATCAAGTTGTCGTAAAG
ATCGATGACGAGCCTTGCAAATCCTTGAAGGAATCCTACATACCGTCAAGAAAATATGTTTGCATCACGC
CTGCATCCAAAAGGGCTAACGTTTCGGCTAAAATTGCATTACAAGTGACTGGTACAGGAGAAAATAATTT
CATTGCAAAATTTCTTTACAAGGAGGTTAGGGTGGCCAAATTTTACCCTCTTGTCGGGCCACAAGCAGGT
GGAACGAAGATTACTCTGACAGGCGAGAACTTAATGATGGACTCGAATACTTATGTCAATATCACAACAT
CTAAAAACGACAGTCTTGAGATTAACAGAAATGAAAGTAACAGTTCACAAATCGTCTTTACAACGCTACC
AGGACTATCTGGAACTTTTTTAGAGTTGACGAACCTTAATATCGATGGTTATACGAATAATTCATTGAAT
CAGATCTTCAAATACCTCAGCAACCCTAGCATCAATAACAGCCATGTCCTGGCAATGTTTAAGAGTGCCG
GTTGCAACCTGACTATTTTTGGCTCGAATCTCAACTATTCCTCATCTTCTTTCATCTCTGCTGCCGACTG
TTCCTCCGGTATAAAAAAATCAACCACTATTTTTCAGAATTTCGAAACAATTCAAGCAATGCTACCTCGA
TTTGACTGTCCAGAAATATCTGCCACGTTGCATTTGGATGGATGGACGCAAATAATAACCATTCAAATGA
TAGAGGAACCCAAGTTCAGCATTCAGAACCAGGAGAACTCTCTCTTCATGGTGGCCATTTCTGGCAATGA
TTCGTCATTTTCATTCCTTCAGTCTTCCGGTTCAATATTCTTGATCTCAAAGCTATATCCGAATCTCGTC
ACCCGCATTGAACTCAAGAATGAAGGAGCTTCCTGCACTAGACTGAGAGCTTTGGACAACAATATAATCT
GCGAATTTGTGACAAATCCAGGAGACTACGTTCAGTTAAGTCTATGTGATCTCTCGTACAAGCTGTCTCT
CAAGAAACAAAACGATTTTCCGGCCTGGCAGACTGCCCTTGGCGTCTGCATAGGCATTCTTTTGGTAGTC
CTCGTTATTGTGTGTGCCACTCTGCTCATCAAATACTTTGAGAGCAAGAGAAATTATAAGAAGCTAATGA
TGGAAATTAATGTCATGGAGCAAGAGGCCAGGAACCAGATGAAGGAAGCTTTTGCGAAGTTGCAGACAAC
TGAAGGTGGTTCGCAGAGTGAAGCAGACGAGGAGGTTCCATTCAATCCTTACAGAATCTACTCTTACAGG
ATACTTTATCCCAGAGAAAGAGATGATCATGTGTTACATACGAAAAAAAGAATTGAAAAATACGAGAAGA
AAAATCAATGTCTCACACAGCTCCTGAACAGCAAGTTCTTTTTTGTGAACTTCGTCAAAGTTCTCGAGAA
GCAGAAGGACACAAATGAGAAATCAAAGATAGGGTCGTATTTGAGTCTGTTCCTACTAGATAAGATGGAT
TATGCTGCTCAGGTAATTACGGCTTTGCTCAGCGATAGAATAGATAGTTTTTTGTCATCAGGAAAGAATT
TGAAACTTATGATGAGGAGCGGTGAGACCGTTGTTGAAAGGATTATGAGCTCATGGTTGAGTCTGACGAT
GTACAGGCACCTGACCGGTAATATTGGCAGTAGCCTCTTAGAACTGTGTTTAGCCATTAAGAAACAGGCC
TATAGCGGCCCAGTTGACGTATGTACTAATGAAGCCAGATTCACTCTTTCGGAAGGGTTTTTCCTGAAAA
ATTACAAGTTTGAAGAGAGCGAGATCTTGGTCGCAACCTTCGACAACTCGGAGAACCATCCGAGTAGTTG
CAAGCTGCTGGCTTGTGATGCCATCTGTCAAGCAAAAGAGAAAATTTATGACAAATATTTTCAAGGTGTA
CCTTTTAGACTTAGACTTTCAGTCAACAAGTTCAACCTGGTATGGCGCAGGGGTGCGGAAGATCTCGTCA
CGTTGCACGAGGAAGATGACAACAATGACCTTTCGATGGAGGTCGTGAGGGTCAAGACCTTGAAAAGTTA
CGGGATTACCAGTAATTCTCATTTTATTCTCGAGAGAAGGCTAGCAGAGGCAGACGAGAGCCAGGTTCAG
TTATTAGGAGACGAAACGCTAGCTCTGTTCAATGGATCACCATCTCTTTATCCCATCACTGTTAAGATGC
CTCAAAGGCGTTATCATCTGATGGATAAGGCTGCTTTAGAAAATAAGGCAATTAAAGGCAAGATTTTCTT
CACAGAAATGTATTATCCTCTCCTTCAAACTAAGGTAGCTCTAGAGGATAATATCAACAAACTCTTTACT
GAAATCTTGAACGTTAGCGATAGTCTACCACCCAGCGTCAAATTCCTCTTTGATTTTATCGACGACTCCA
TTCAAATGAAGGGAATCAATGAACAAGATATTGCCAAGCTGTGGAAGAGAGACAGCTTTATGCTTCGTGT
CTGGGTCAACCTTTTACAGAATCCCTACTTTCTGTTAGACATTCCGAGAAACCCCGTGGTTGACGTGAAC
CTGGCCGTGATTGGTCAGGCGCTCGTGGATAGTTGTTCTCCACAAGAAAAGAAACTTACAAAGGATTCAC
CGACATCTACTCTTTTGTTCGCCAAAAATCACAAGGACTACAAACCCCTTAGAGATGTCAACTTCAACGT
CGATTTCAATTTAGAAATGGTTCTGGCCGAGTTGTACGAATTTGCAAAGAGTTTCAAAGAAGAGATTCTT
GTTGCACTGGATGATGATGAGTCATCAAGGAATCTTAGATTAGTTCAAAAATTTCAATTTTTATTCAACA
TAGAATAA
>g6190.t1 gene=g6190
ATGGCATGCTGTGAACTTCAAAATGTAATTGATTGGGTGGAAAGTTCTAAACGGGGAGATCTGCTGTCTA
TTCCTCAATGCTGCAAAAGTGGCAACCCCTGTGAATTGGTGCCTTCGAATGAAAGGAACATCAATTCCAC
CTTTGTCCTTAGGGAGGGTTGCACCACCAAATTATCGAATGCTTTCAAAGGTATCAACACAGCTGCAAAT
GTCACTCTGTCCCTGGCATTTATACAGATAATGCTGTTCGTTGGCTCCATGTTACACCTAAGAGAGTTGT
CCTATAAGAGTTGCAAAAGAGAGTCGAGCAAAAGATCGTACGTCCATGTGAACAGTGGTGGAGTTAGCAT
AGAAGAAAAACTTGGTTCTGATCTAGTTCTATCAAGCTCTAAATCCACACTTACTGTTATCAAGCGGTTC
GATGTCAACAGTATACATTTAGCAACAAACATAGCTCAAATGGAACTCAAGGTATGGACAGATGATGGAA
TGCTTAGTTTGGTATCTGGAGTGGATAAAAAAACCACATGCCGAGACGTTATGGTGGCTGTGGCTCAGGC
AACTGGAGGAGTTGAGCCATGGCGCAAAGATGCCAGATTTTTCGTCAGTTCATCCGCAAAAGCTACTCAC
GAGAAATTAAAATCAAAGCTTGAAATTGTGGAAGTTATTTCAAATTCTCAGGAAATTGTCAACAAATTCT
CAGCATTTGATAAAGATATTTTAACTGCCAGGGCATCGAGGACGGTGCCGGAGGACTTTCAAGAGGATCG
CAAACTTCAGGCCAAAGAGCAGTTTTTTGAGGAGGCTGACAAATTGCACCTAGAGAGCCTCGCTGAGTGT
CATTGTGCATCTACAAAATATCAATTGCATAGTGAAGACGTGAATCTAAGACATTTTATCTCCAATGAAA
AGGACAATTACTTGAAGCTTCAGGACAGAATGATATTGCTGAAGAGTGAAAGTAAAAAGGAAGATGACAT
AGCCAAAACTGAGATGCAAAAGATAGAAGCCTTATTGAGAAGTCTTGCAGAACTCCAGGCAAACAATGAC
AAAATCAACATTGAACTTGAAGAACTCCAACTCGTAAGCTGGAAAGACAAGCTCCAAATAGAGAAATCTA
AGGAAGAAAAGTTGCAGAAAGACACAAAAGAAGCTCAAAGCAATATAGAAATTCTTAGCAACCACATCGT
GGCAGTGGACGACGACATCTCAAAGATCAAGCAGCAAATTATTGCAGAAGAAGACCTAAAAGACTCCTTG
AAAGTTGAAATTGATGGATTAAAACAGGACCTTGCTGATAAGAGTGAAAACGTGAAGAAATCGCAAGAAG
CACTAGAAAAGATCGAGGCAAATGTCATTTCTCTCCAAGAAATGTTGAAGCAAAACAAGGAAGAAATCAA
AGACCTCGAGAAGTCGATATTAGTAGAAGTTGAGGATGCTTGCAATGGATATATTTGA
>g6191.t1 gene=g6191
ATGGATGTAGGTAAAGTCGACATCTTTATGTCACCAGTCAGAGGGGAAGTTTTTAGCCCGTCTGCCCCAT
TGACGGATCACAGGGAGATGAGAAATACTTTTTTGAGTCCCGATCGCGCATATCGATCACCACAATCTTT
GGGATCGCCCGACAATGGCGAATTCATGAAACGTGGTAGGCCTAAAGCCGCGATGATTAGAAATCTCATC
AGCCAAGGTTCGTCTACCGACAGTTCTATTCGTTGCTCCGAATGTCAAAGAATTTTTCCTAGGGAGAAAT
CTCTTACTGCTCATATGAGAACACACACTGGAGAAAAACCTTATGCTTGTGATTTCCCAAACTGTTCAAA
AGCATTTTGTCAGAGTGGCCAATTGAAAACCCATCAGAGACTCCATACAGGAGAAAAGCCTTTCATTTGT
GCTGTTAGAGACTGCAACAATCGATTCACACACTCCAACCGTCACTGCCCATCCCATCCCGACTTGGCAC
TCATGAGAGACGAAGAAAACATGCCTCTACCCATCATGGACGACCGATCTCCGTCGCCAGTCAAGCAGTG
GATGCAAAGGCATTTGTCTTCTCGAAATGGGAGGACTCCATACAAGAACAGATCTTCTCCTAATGGAAAT
CCCACAAAGCGTTCCCTCTTCAGTTCACCTAGGGCAGATTCAAATCCCTCGGACATCTCTTTGACCTTCG
ACAGTCCGCAAAACAAACGCCATCTCGATTTTAATGTAGAAGATCCGCCGGCCCACACCCCTGTTAAAAA
AAGCCGATTCGGAATTTCCGAAGATGCCATCTGGGGAGCTCTGGCACTTATGGAACTATCTCAGAGCATG
TGTTGA
>g6192.t1 gene=g6192
ATGGGAGTTTGTGACTGTACGAAAAACTGCTTCAAACATGCTTCTAGCGATTCTATAGCTAATCACGTGT
CTACGAGGGTTGTCAAGGTAACACAGGAACAACAGGAACCAGACGGCAATGATTCCAAACACTTTGTCGT
GGATGATGCGCCCTTGGACGAAGGTCAGAACAGGGTTCAATGGTCATCCCCTGTTGAATTCTTACTTACC
TGTATCGGGTATAGCGTTGGACTTGGAAATGTTTGGAGATTTCCTTATCTTTGCTACAAAAATGGTGGAG
GAGCTTTCCTCATCCCCTACACGTTGATGATCCTCTTCATTGGCATGCCTCTCCTATTCATGGAGTACAG
TTTTGGTCAGTACTTTGGCATTGGGAGCCTTTCTATCTTCAAACAAGTTTGTCCCCTCTTTCAAGGAGTG
GGCATAGGATACAGCATACTGAACGGCCTGGTTGGGATATACTACAATGTCATCATTGCCGTCTCCATCT
ACTTCCTGTTCGGTTCTTTCTCTCCTACGCTGCCGTGGTCGCATTGCAACAACACTTGGAACACGGAACA
GTGCGGAGATCCTGTCGATGCCTCCGACGACGCGGACGCCACTTTGGATTGGAACTCTACAACATTCTTC
TACAACTCCACTGCGCAAACTCTTTTATCGCCACCTTACGTGACGACCACGATAACGGCATCGCTCGCCT
CGTTGTCGTCTGCAATTTCTGAGGTCACCTTGGAGATATCTAATCGTTCGAGTCGGTACAATTCTAGAAT
TCTAGAAAAGTCATCTCCCAGCGATGAATTCTTCAGGCTGTCGCTGATGGGAGAAACAGAGGACAGCAGC
ATCGCAAATCTAGGTCACGTGCGGTGGGCTCTCTGCTTGTGTCTTTTGTTGTCGTGGATACTGGTCGCCA
TGTTCGTCAGTCAGGGAATCAAATCTAGTGGAAAAGTTTCATACTTCACAGCAACATTTCCTTACGTTAT
GTTGACAGTGCTGGTGGTGAGGGGTGTCACACTTAATGGAGCTGTAGATGGACTCCTATATTTCATTGTG
CCAAAGTGGGAGAAGCTCATGAGCCCTGATGTATGGTTCCAAGCTGCCACTCAACTCTTTTATTCGTTGA
ATCTGGCCTGGGGTGGTATGATTACCATGTCTAGTTATAACCTCCATAACCACAATTGCTACAGAGATGC
CATAGTGATCAACTGTGTGAGCTTTGGAACCAGTCTGTATGCAGGAATTGCTGTCTTTTCTATCATTGGT
TACATGGCACGAGAGAGTAAACAGCCAATCACCAAAGTCATCAAATCAGGTCCTGGCTTAGCCTTCATTG
CCTATCCCAGAGCCCTAAGTCTAATGCCCTTTCCTCAGCTGTGGTCTGCTCTCTTTTTCTTCATGTTATT
CTTGCTTGGAATTGGAAGTCAGATGGTATGTGTGGAAACTATAATGACTGGCATAATGGATACGTGGAGA
TTCCTGGTTGTGAAATGGCAATACAGAGTTGCGGTCATTGCCATCGTCTGCTCCATTGGCTTTTTCCTTG
GAATTCCTTGTACAACACAGGGAGGAATGTATGTTCTCCAACTTATGGATCACTATAGTGCTGGCTTTTG
TGTCCTCATCATTGCAATTGTCGAATGTCTGGTCATCAATTGGATATATGGAGATGCAAAAATGGCAGAC
CATATCAAGTACATGCTGGGCAAGGACCTGAATCCAGTATTTAGGATATGCTGGAAATACATCTCTCCAA
TGCTCATACTAGTCATCCTGGTTTTCAGTTTTGTTCGCTACACACCTGTTGTATATGCCGGTAAGGCTTA
CCCCGTTTGGGCGGATGTAATTGGTTGGCTCATGACATTGGCTTCCAACCTACCGATCGTTGTCGTTGCT
GTGTACATGCTTTGTACTGCCAAAGGAAGCACATTCAGACAGAGGTGGCAGGCATCCATCCGCCCACAGG
TCGATGAGGAGTCGAGCGATCGACGACACAGAGAAAGTCTCTACTTGAATGCGAAGAGAGACATCGGCCT
TGACGACGTCATGCTCGGTTGCGACGCCAACAACGACGCGACGGCAGACCGTGATGTCGTGTTCCATCAA
TGCGAAATGAAGCTCCAGGCATCCGATGACGTGGCCGTAAACGGAGAGCCGTTATAA
>g6193.t1 gene=g6193
ATGGATATCTTGGGTTATTTACTTCGACCGGGCGAACTTGTGGCACTTATAAATTGCACAAAATTTAATA
GGGAAATCCGGAAACAGCTGGAAAATGATACAGTTAACATGAGACGTTGTTACGAGTTTCTCGACCTTAC
TAGCAGGTCATTTGCATCAGTTACCATGAGGCTGGACCCAGAAATAAGGAACGCAATTTGCTTATTTTAC
CTGGTACTTCGAGCTCTGGACACCATAGAAGATGACATGTCAATAGACAGGAGCGAAAAAATATATATGT
TAGAAACATTTTCAGAATATTTGGAAGATCCTAACTGGAAATACTGCGAAAGCGGAGATCGTTATAAAAT
TGTCTTGGAAGAATTTCCCAAAATTTCACAAGAGTACAGACAACTCAAAGATTCCTACAAGAAAATCATC
AAGGCAACATGCAAGAAAATGGGACTAGGAATGGTAAAATACTTGGATTTCAGTCCGCGGGACATCTCCC
AATGGGACGAGTATTGCTACTATGTTGCCGGAATGCTGGGTGTCGAGTTAACAAAAATGTTCGTCGCATC
CGAGCTCGAAGATCCTTTGATTTCTGAAAATCCAACCCTGGCAACTTCTATGGGTTTATTTCTTCAGAAA
GTCAACATAATCCGCGACTATTTGGATGACACTAAGGAAGGACGACAGTTTTGGCCAGCATCTGTGTGGA
AAAAGTACGTGGAGAATTTGGATGATTTCTTGAATGTTGAGAACTCGAAAATTGCTGTACGTTGCGCAAA
CGAACTAATAACAAATGCCCTGCAGCATGTCCAGGATGTGATAGAGTATTTGTCATGTTTAAAAAGCAAA
TCTGTTTTCCTATTTTGCGCAATCCCTCAAGTAATGGCTATAGCCACGCTTGAAAGATGTTACAATAACA
ACTCCATATTCAAAAAAGTGGTTAAAATACGAAAAGGAGAAGCAGCTCAATTAATCAGCCAATCCGACAA
TCTAACTGGAGTGAAGCAGATATTTTATTTTTACGCAACAAAAATCAAGAATAAAATTCCCGCGCTGGAT
CCGTCCGCAATAGAGACTATGGAACGGTTTGAAGCGATCCTTACGTCCGTTAATTTCTATTCGAAGGATA
AAACGTGCTCCGGACAGATGGAGCATGCACACACGAAGTCCGTTGACGATTTAGTCAAATACTTCAAAAC
AGATTTAGAGTTTGGATTATCAGATGATCAGGTAGAAGACTATCAGAACAAATATGGTTTTAATGAATTA
CCTGCAGAAGATCACAAATCACTGTGGCAGCTTGTTTTGGAGCAGTTTGAAGATTTATTAGTTAGGATCC
TGCTTTTAGCTGCTATCATATCCTTTGTCTTGGCATTATTCGAAGAATCGAAAGATCAGATCACGGCCTT
TGTTGAGCCTTTTGTCATCCTGCTTATATTGATTGCTAATGCAGTTGTAGGAGTTTGGCAGGAAAGAAAC
GCTGAAAGTGCCATAGAAGCTCTGAAGGAATATGAGCCTGAGGTTGCAAAAGTTCTAAGAAAAAATCATA
AGGGTGTCCAACAGATCAGAGCAAGGGGGCTTGTCCCTGGAGACATTGTCGATGTATCAGTTGGCGACAA
GATTCCTGCTGATTTGAGGATTGTGAAGATTTTCTCGACTTCTATGAGGATTGATCAGGCTCTTCTTACT
GGTGAGAGTGTATCTGTGATCAAGCACAATGAAGTGGTCCCTGATGTCCGAGCGGTCAACCAGGACAAGA
CCAACATCCTCTTTTCGGGAACTAATGTTGCAACAGGGAAAGCTCGAGGTATTGTAATAGGAACTGGGCT
CAACACAGAAATAGGGAAAATCCAAAAGAATTTGAACGAAGAAGATGACTTTAAAACTCCTCTCCAGCAA
AAGCTTGATGAGTTTGGACATCAGCTCTCAAAGGTGATAACCATTGTTTGTATAGCAGTATGGGCCATCA
ACATTGGTCACTTCAACGATCCAGCTCACGGTGGATCGTGGATCAAGGGTGCCATCTATTATTTCAAAAT
TGCTGTGGCTTTGGCTGTGGCAGCCATCCCCGAAGGTCTCCCTGCTGTCATAACGACTTGTCTTGCTCTC
GGCACAAGGAGGATGGCCAAGAAGAATGCCATTGTCAGGAGTTTACCCTCTGTTGAAACACTAGGCTGCA
CATCGGTCATCTGTTCTGACAAGACTGGTACATTGACAACTAATCAGATGTCCGCATGCAAGGTGGCAAT
AGTAGATCATGCAGATGAAAAGAAGGTTATGTTTCACCAGTTTGACATTTCCGGTACGACTTACAATCCC
GAGGGTCAAGTTACAAAAGATTCACGCAAAATAAAGTCGTCGGACTACCCGGCTCTGACGGAAGTGGCGA
CCATATGCAGCCTTTGCAATGATTCAAGTCTTGATTATAATGAGACTAAGGGGGTGTATGAAAAAGTTGG
TGAGGCCACAGAGACTGCACTGGTGGTACTGGTTGAGAAATTAAACATCCATAATCTTGTGAAGAAAAAG
ATGACGAAGAAGGAAGCTGCAATGGCTTGTAACAGAAAAATTCAGGAGAGCTGGAAAAAAGAATTTACGT
TGGAATTTTCAAGAGACAGGAAGTCTATGAGTTGTTACTGCACGCTGACCACAAATCACACTGCCTTTGA
AGGAAAGTCTTTTGTCAAGGGAGCACCAGAGTGTGTATTAGAAAGATGTTCCTATGTGAGGGTAGGAGGC
AACAAAATTACCATGACAAGCAGCATGAGATCTGAAATTCTGAAGCAAGTCAAAGCTTATGGCACAGGTC
AGGATACTCTGAGGGTTTTGGCATTGGCTACCATTGATGAGCCTTCTCATGTGGGAGCATGGGATCTCAG
TGATGCATCTAAATTCTATCAATATGAGACTAACTGCACATTTGTCGGTCTTGTGGGTATGTTGGACCCC
CCTCGTCTGGAAGTTTGTGATGCCATCAAAGAATGCAAAATGGCAGGCATTCGAGTTATTGTTATTACTG
GCGACAATAAGGCCACAGCTGAGGCAATTTGCAGGAAAATTGGGGTTTTTGATGATGGAGAGAGCACAGA
GGGAAAATCATTTACAGGGCGAGAATTTGATGATCTTGATCCTGAACAACAAGCAGCAGCTGTAAGGATG
GCCAAACTATTTACCAGAGTTGAGCCAAGCCACAAGAGCAAGATTGTTGAATATTTGCAAGCTGAGGGGG
AGGTCACTGCCATGACCGGGGATGGAGTGAACGATGCACCTGCTTTGAAAAAGGCCGAGATTGGAATTGC
CATGGGATCGGGCACTGCGGTTGCAAAGAGCGCTTCCGAGATGGTTTTGGCCGATGACAATTTCTCGACC
ATTGTCTCTGCCGTCGAGGAAGGACGTGCTATTTACAACAACATGAAACAGTTTATCCGCTATCTCATCT
CCTCCAACATCGGTGAGGTCGTTTGCATCTTCCTGACCGCCGCCCTTGGCATGCCGGAGGCCCTTATTCC
CGTCCAGTTACTTTGGGTCAATTTGGTTACGGATGGATTGCCTGCCACTACGCTCAGCTTCAACCCTCCT
GACCTAGACATTATGTCTAAGCCACCAAGAATTGCTGCTGCCGCCTGGTGGTTCATGTTCTATTCTCAGG
GTCCTCTCTTTACTTACGATCAACTGACCCATCACCTTCAATGTGGAAATCATGGTAATCCAATCTTTGA
GGGAGTTGAATGTTCCACATTCTTCAGCAGGAAGCCCATGACAATGGCCCTGTCTGTCCTTGTTGTCATA
GAGATGCTCAATGCCCTGAACAGTTTGTCAGAGAATCAGTCATTGTTTGTGATGCCTCCTTGGTGCAATC
CCTGGCTCATTGGTGCAATTACCTTGAGCATGAGCCTGCATTTCTTTATCCTGGAAATTCCCTTCCTTGC
AACCGTATTCCAGATTACGCCTCTCAACTTTGCTGAATGGATGGTTGTGCTGAAACTATCTTTCCCTGTA
ATACTAATTGATGAGAGTCTCAAGCTGGCTTCGAGGATCTATTCGGAGGGTTCACCAAGTCTGCAGCAGG
GAGTCCTGGTAGTTGGAGCATGTGCTCTCTACGTTGGCTATATCTGTCACTCTGGCTTCTAG
>g6194.t1 gene=g6194
ATGGCCACTAACAACAATACAATTACGGCAATGTTTGATAAAATGAGTAAAGATGCCACCAAGAGAAAAG
CAGGTGATTTGCCAAGCTTTGAAGACGATATTGATGAGCCCAGTCCTCCAAAAAAGCATAGGCTATCAAT
TGAAAGAATATATCAAAAGAAGAGTCAACTTGAGCATATCTTGCTCAGGCCAGATACTTACATTGGATCA
GTAGAGAAGACAAAAGAGCCTATGTGGGTGTACGATGAGGCCAGCGAAAGCATGGTTGCGAAAGAAATAA
CATTTGTGCCCGGTCTTTATAAAATCTTTGATGAAATTCTTGTTAATGCTGCTGACAACAAGCAAAGAGA
TGCCCAAGGCATGACAACAATAAAGATCAACATCGATCCGGAGAAGAATATGATCATGATTTGGAACAAT
GGAAAGGGAATTCCTGTGGTGGAACACGCCACCGAAAAAGTCTACGTGCCGACCCTCATCTTCGGACACC
TTCTGACTTCGAGTAACTACAACGACGACGAGAAGAAAGTCACCGGAGGTAGAAATGGATATGGAGCAAA
ACTTTGTAACATCTTCAGCACGAAGTTTGTTGTGGAGACTAGATGCAGTGATTACGGGCTGTCTTTCAAG
CAGACGTGGACTGACAACATGACCAAAGCAGGGGAACCAAAGGTAACTTCATCGAAAGGGGAGGATTTCA
CATCCATAACGTTCTGGCCCGATCTCAAGAAGTTCAACATGGACTCTCTCGATAATGACATTGTGGATCT
TTTTAAGAGAAGAGCTTATGACATGGTAGCATCCACCAGGGGTGTCAAAGTCTATCTTAATGGAAAAAAA
CTAGAGATCAAGAACTTCAAGGATTATGTGGAACTTTTCACTAAAGGGAAGGTTGATGATTTGGATCAGC
CACTTAAAGTTGTCTTTGAAACTGTTAATAATCGTTGGGAAGTGGGGGTCGCTTTAAGTAACCAAGGATT
CCAGCAGGTCTCCTTTGTCAACAGCATTGCCACTACAAAGGGAGGAAAGCATGTTGATTTTGTAACGGAT
CAGATCGTTGCAACTCTCATTGAAGTCATCAAGAAAAAGGAGAAAAAAGCTGGAATTCCAATAAAACCCA
ACCAGGTGAAGACTCATATGTGGGTTTTTATAAATTGTCTCATTGAGAACCCTACGTTCGACTCCCAAAC
AAAAGAATACATGACCAAGCAGGCGAAGAGCTTTGGCAGTACATGTCAACTGTCTGAGAAATTTTTCAAC
TCAGTTACAAAGAGTGGAGTTGTCGACGCAATCCAGTCGTGGATGAGGATCAAGCAGCAGGCACAACTCA
ATCAGAAAAGTGGCACCAAAAGACAAAAGCTCAAAGGCATTCCTAAACTCGACGATGCCAACGATGCCGG
GACAAAGAACTCCATCGACTGCACCCTCATCCTTACGGAGGGAGACTCGGCCAAGACTTTAGCCGTAGCC
GGCCTCGGGGTGGTCGGCAGGGATCGCTACGGTGTTTTCCCTCTCAAGGGTAAAGTTTTGAATGTCAGAG
ATGCTCTTCACAAACAGCTCATGGATAATGCAGAGATCAACAATCTTGTCAAGATCGTGGGACTGCAGTA
CAAGCTTAAATATGACACCCCAGAATCTCTCAATACTTTAAGATATGGCAAGGTAATGATAATGACTGAT
CAGGACCAGGATGGATCACACATTAAGGGCCTCATAATAAACTTCATCCACAGCAACTGGCCACATTTAT
TGAAGCACAAGTTCCTTGAAGAATTCATCACACCGATTGTCAAGGTTAGCAAAAAGCAACAGGAAAAGTC
TTTTTACAGTTTGCCGGAATTTGAGGAGTGGAAGTCTGCAACTGAGAATTGGCACACGTGGAAGGTCAAA
TATTACAAAGGTTTGGGTACCTCCACAGCTAAGGAGGCAAAGGAATACTTCAGAGACATGGCAAGGCACA
GGATTCCCTTCAAATATGCAGGGCCAGAAGATGATGCTGCCATAGTTCTTGCTTTTAGCAAGCAAAAAAT
TCAAGAAAGGAAAGAATGGCTAACCAATTGGATGGAAGAGAAGAAACGGAGGGCAGAGATTGGCCTACAA
GAGGCTTACTTATATGGGAAGGACACCAAATTCATCTCATACAATGAATTTGTTAACAAAGAGTTGATAT
TGTACAGCAACATGGATAATGAAAGATCTATTCCTTCTATTATGGACGGCTTCAAGCCAGGACAGAGGAA
AGTGATATTTACTTGTCTGAAAAGGAATTTGATCAAAGAAATCAAGGTTGCTCAGTTGGCTGGTTCGGTT
GCAGAGTTGTCCGCCTATCACCACGGAGAGAATTCTCTCATGGCAACCATCATTGGATTAGCTCAGAACT
TCGTAGGCAGCAACAATCTCAACTTACTGCTTCCGATCGGTCAGTTCGGCACGAGGCTCAATGGAGGCAA
AGATTGTGCGAGTCCTCGTTATATCTTCACTGCTCTCAGCTCTCTCACGAGGCACGTGTTCAATGCATCC
GACGATCCGCTTCTAAAATGCATGACCGACGACAACCTCAAGATCGAACCGGAATGGTACGTCCCCATCA
TCCCCATGGTGCTGGTCAACGGAGCCGAGGGAATCGGGACGGGTTGGAGCACCAAGATTCCCAACTACGA
CATTCGGGAGATCGTAAACAACATCAGGATGATGCTCGACGGCAGGGAGCCTCTGCCGATGATTCCTTCA
TTCAAGCATTTTAAAGGAGAAATTGAAATGATAGACAATACGAAGTGTGTATCCAATGGCGAGATTTCCA
TCCTCGACGAACAGACCATAGAGATCACAGAGCTACCGGTCCGGGTCTGGACGCAAGTTTACAAGGAACA
AGTCCTCGAACAAATGCTTCTGGGAACTGAAAAGATTGCATCTACCATTCTGGACTACAAGGAGTACCAC
ACCGACTTGACGGTCAGATTCTTGGTGAAGATGTCGCCAGAGACCATGAGGAAGGCCAGGGAGCAAGGCA
TGCACAGATTCTTTAAACTACAGACAACCTTCCCTACCACCTCCATGGTGTTGTTCGATGCTGCTGGGTG
TATCAGAAGATATGAGAATGTGGAGTCCATCCTTAAGGAGTTTTACGAACTGAGACTCGAGTTCTACAGA
AGGAGGAAGGACTACCTGGAGGGGATGTTAGCAGCGGAATCTCTTAAACTCGACAACCAGGCGAGATTCA
TAGTCGAGAAGATCGACAAGCTCATCATCATCGAAAATGTACCTAAGAAAGAAATTATCAGGGTAATGCT
TGAGAGGAAGTATGACTCGGATCCTGTTAAAGCCTGGAAGAAAGTCCAAGCCAAACTACAGTCATCGGGA
GACAGTAAATCTGACACCGAGGAAGGTGACGAGGAATCGGGCGGTCCTGATTACGCTTACATCCTTTCCA
TGCAACTCTTGAGCTTGAGCAGAGAGAAGAAAGAAGAATTGCTTAAACAGAAGCAACAGAAAGCAGACGA
ACTGTATCATCTGAGAAAGAAATCTCCGACTGATCTTTGGAGAGATGATCTTGATGCCTTTGTTGAGGAA
CTCGATAAAGTGGAAAAGCAAGAGAAGGAAGATGAACTGCTAAGTCTCTCTCATCCTTCTGGCAAGCCAG
TCAAAGGTAAGGGTAGCAAAAAGGCTTTGGATATGGAAAGCAGACCTTCACCAAAAGGAGTCAGGGTCGT
TCCATCCACTGAGGCGCTCAGGAGCAAGATCGAGGCTGTCAAGGTGGCAGCTGGAAGGAGAAAGAAGAAA
ACTGAAGATGCAGTGGTCGATGGTGATGGTGACAAACTAATGGCTGAAAGTCTGGAGAGAAGCAACAGTG
AACCTTCCAAACCTCAGAAAGCAAAGAGAGTAACCAAACCTAGGGAGAAAAAGGAACAGAATTCAACTCC
TAAGAAGAAAGGAGCGAGGAAAGGAAACAAGAAAATTATTTCATCCGACGAAGATTCTGATGGCGGCGAT
ATTAGCATGGAGTTCTCGGGTGGTGATAGTGATGAGGATTTTGGGAAGGAGGACAGCTCATTTGAGAACT
TGGCAGTACATAAAAAGCCGAGAAAGAAAGTAATAAACAGCTTTGATGAGGGAGATGAAGACAACCTATG
CGGTGATGGCAAGCAGGAAATTCATGACGGTGAAGAAATAGTGCTGTCGGATGATGGTGACTTCAAGCCA
TCCGCCCCAAAGCAAGCAAAACCTGCGAAAACAAAGCAGGTGACAGATAAGAAGAAGGTGGTTGCTAAGA
AACCAACGGAGAAAAAACCAAAGGAACCCAGCAAACCTAAAGCAACCAAGGCTGGAGTTTCAAAAGCTGC
AAAGTCATCTTCAAAAAAGAAGGCCATCAGTGATAGTGAAGAAGAGAACGATTCTCAGAATAAGGGTGAT
GATTTTGAGGAAGAGGAGGTTCATGTTCCACTGAGGGAGAGACTTGCCAGGAGGAACAAACAGATCACGT
ACAACTATGGCGAAGATTCCGAGGAAGACTGA
>g6195.t1 gene=g6195
ATGTCATCCGGTGACCTGAATAATGGCATCAACCACATGTCATCAGATGACCTGAATAATGACTTCAACC
AATCCGTCGATCTGGACTTTTTGACTCCTGACGAGAGGGATGCCATTCTTGCCGTCCTCGCGAGGGACGA
GAATCTCAAAAGGAAGGAGGAAGAAAGAATTGATCAATTGAAGAGGCAGATCAGAGAGCTTCGAGCAGAA
GAGTTTTCTCGAATCTCCTTCGATGCTTCTCGGATTTGCGGTCGGTGCCTCCAGGAATTTAGCTGGTTCT
TCAACAGAGGACAGGTTTGCTCCAAATGCAGACTGAGAGTTTGCAAGAAATGTCGTCAATTGTTAAACAA
CAAGACGTGGATGTGCCTCATGTGCCTCAAAATCCTTGAATTGGAGACTCAGACAGGAAGCTGGTTTTAT
GCTAATTATCCTCAGAACAAGAAGCACATGTCTTCGTGCCAGATCATCTCGGCCATTGATCTTCTTCGCT
CTTCGCTCCATCAATCCCAGACCCCCGATCCGAATGAAGCCACAATGTTGCTTGGCCAGTTCAGGAATCA
CGTGACATCGATGACACAGCTTCCTAGTGTTTTCATGGAGGAAGATGAAGAATCAGAAAAGCTATCAGAT
TCTGATTCGCTGTTTAATAAATTCCTCTCCTCTTCTACTCCAAACTTATCTCTCAAGTCGCCTTCCCCGG
ACAAGGGCAGTCTGACGAACCTCTACGTCACCGACGTCAAGGAGCTGCAGGAGGATCTCCCCCAGCAATC
TAATTCTCTTTCTTCTCAAACTCAGGATGAAGTCTTTGAATTGAATGATCGAGAGGTCATCTCTGCAGAT
CAGAGCCAGGAGTCAATATCGCTGATTAGTTCGACTCTTCTTTTGGATTTGAACACCAGAAACAAAAGTC
ATCCAAAAACTTATCCAGATATTGATGGTACTTCAACTGGAGATTTAAAATGTGACTATAAAGAATCGAT
ATCAGTGGCATCGAGCAATGAAGTAAAAATTGTTGTTGCAGAGGAAGATGACTCTCAGATTGATTTGACA
GTCAAAAATGAGGCTCTAGACTTTAGTGAAGGTAATAAAGAATCGACGAGCAAAGAAAACGCAGGAACTT
CTTCTCCATCCGTAGGGAACTCGTCCGATGCAGTGAGGTTAAAGGTCAGTGCCCTCCTCGCTAAATATGG
TCGAGAGGACGTCAAGACCTCGTATAATGCCGTGTACGAAAGCATTTTGAAAACCTCTGCCAACGAAGGC
GACCGCGTCGCAGTTGTCGACGATGAAAACGATTCCTCTCCTACTCTGCCGGTCGCAACTGAAGCCTTAC
CAAAATTTAGTCCATTAGATCCGATCGGACCTCGTTCTCTCGACCGGAAGCACAGGTCCGCAGATAATTC
TCCCACTTGCGACACCTCCGTCGAGGATATTTCTCCTATCGTCGAGTCATTAGGTGGTGAAGAAGATGAT
GATGACGACCCACTACGGAGGTTTTTGAGAAATGAAGAACTCCTTCAGAAGCAAGGCAAAGATGACTGTG
GATTTTCCTCTGCTGTTTCTTGGGTGACAGGTGGAAATTATGATCTAGATTGGGAAGCATCTGATGAGGA
AGCTCCTTTCTCCATACAGGACTTTGACCACGTATCCACTGGCTTTCTTGATGATGAAAATGGAAGTAAG
GGTGCATTTTCAGATCTGAGATCAGTCATAAACAACATCCTAAGGCAATCATCCCACGAGAATCCTGAAG
GTGAGGACATCGATGGTGAGGAGCTTGAAGATGAGGAAGAAGAGGAAGAGAGAGGGGATACTTTAGTTCT
CCCCGTTACCTCCTCCATTCCGAACGTCAGGGGAGGCATTCCGATGCTGAGGAAGAAGTCTTTGAGCGTT
ATCAGCGAACACACGGAACCGTCGGCATGCAGCTCCTTCGACGAGTCGTCATTTGCCGGGGAATTTTCAG
AGAGAGACGAATCTCTTAACGAACCGTCGTCTCTTTTGTCGGGGCTCCGATGA
>g6196.t1 gene=g6196
ATGACTGCTGAGAATGGTGGTGATGATGACGAGGAAGTTGCAAAAACGTCCGACAGTTTGAGCAACGTAG
AAACTCCAGAAGTGAAGCCCCCAATCACCCTCCAATTGCAAGGGAAAGATTATCAACCGAGAAAGGGCAA
TAACTTTTCTACCTCTGTTACTGACCTGAGATATCACAAAGAGCTAATGACAGATATGATGTCCGGCAGA
GATGCACCGTACGCGCATCAGACCGGGGCCGACACCGAAGGCAAAATGACGGACAGTAGTGGTGAAGGTA
TGCATGAAGATGATGATTCATTTGATAATGCAACAAATCTTCATCCAAAAACAAAGAGAATCACAAATCT
GGCCTCTTCACTTTCTAATAGCATGGAGAGTTTGAAAACAATCTACAGTGGAGCTGGAGAAGTTCATTAT
GGAAAGGTGATTGTCAGTGGGGAAGTGGATCTCAGCTGTTGCTACAATGACAGGGAAGAGAGTCTGAACA
TTGTCATCATCCAGTGCAGGAATCTTGGGATTGTCAATTTTTCAAAGAGGACGTCAAATCCGTATATGAA
ATGTTACCTCCTGCCGGAGAAGAGTAGACGCAGCAAAAGGAAATCCCACGTTGTAAAGAACACCTTAAAT
CCAGTCTTCCAAGTGACATTCCAGTACAAAATAAGTCGTGCCTCGCTCCCCATGCATAGCTTGTGCGTGA
TGGTCTGGCATTCGGATAAACTCGGCAGGAATGACTTCCTTGGCGAGACAATCATTCCTTTGGATGAATC
TACTCTCGGAAGGTTCATGACCTCCCAATGGCTGCCTCTGAAGCCTAGGAGATCTCTGAATCCATCATCC
CTGTCTTACTATGGTGATTTTGATCTCTGCCTCAAATTCCTGTCAAGGGACAGTCTCCAAACAAAGGAAA
TCTCGAGCAAAGGAGAACTCCAGGTTTTAATCAAGCAGGCTCGAAACCTGAGCACCGACAAGTCGAGCAA
ACTTAACGGATCCTTTTGCAGAGCTCTTCTACTCCAGGATAACATGAAAGTTGTGAGGCAGAAATCAGAA
GCTGTTCAAGCCAAAGGTAACAATCCATGTTGGAATCACACCTTCATCTTCACGGAAGTGACCAGGAGCA
AGCTGCTCGAATCAAGCCTAGAACTGACATTCTGGGATAAGGATAGAGGATCAAATGATTTTCTAGGTGG
CATCAGACTCAATACTGGAACAGGATTTGCTAACGGAAAGAGAGCAGAATTCATGGATGCCAAGGGAGAA
GAGGCTTTCTTGTGGCAGTCCATGCTGGACCGACCAGACATTTGGGTGGAAGGCACGCTCATGCTGAGGG
CTAACATGGTCTCCCGCAAATGA
>g6197.t1 gene=g6197
ATGTCCCGCAGTCACTTTTCTGACAAAAACAGTGACAGACTGTCAGATACATGGGCTCTTGTGTCATTCC
AAACTGAAAAAGTGATTCCATCAAGGTCTATCACTCCTCCAAACTCTCTCAGTAGTTCCATGCAGAAGTG
GCTTCTAGATGCCCAGATGGACCCTGGCACTCCCAGGTCAAATGGTTCCTCTGAAGAACCTACATCAAGG
AACAGTCTCAGTGACTATCAACCCCATTATACTGATGCATCTGTAAATGCAAATTCTCAGGACATTCCCA
TCCTCAATCCTGATTGGGTAGTGGACTGGTCAAGTAGGCCTGAGGTTCCAAGCCCACTGAGTGTTGCCAC
CTGGCAAGCGAAGATGAGACATTTTGAGCTGCAGAAGAAGCAGAGAATGGAGCATTCAAAGACCCCAATA
TTTCTTCTGCTGGTGTCACATGCTTGCTCCTTCCTAATTGGGGCCACCCTGGCTTTCCTGTATTTGAGGA
GGTGTCATGCCACTAGCTTCGGTGGTGGCATCGTTTAA
>g6198.t1 gene=g6198
ATGGTCTCATTTACGTACAGACTTCTGTGGCTTTCGTGTGGTATCGTCATTCCTGTATACAGCTCTTATA
AAACCATAAAGGATAAAAATGTCAAGGAATATGTTCGCTTGATGATGTATTGGGTAGTATTTGCCATTTT
CAGTTTTGTGGAGGTGTTTACGGATTTCTTTCTGTCTTGGTTGCCGTTTTATTTCGAGGTCAAGGTCGTA
GTGTTGTTATGGTTGGCGTTGCCTGCCACAAGAGGCTCAACCGTGGTGTACACAAGGTACATCCACCCGA
TGTTCATCAGTAGGGAGAAATTTTTAAACTTCATCGATCGGCTCGTATTTCGATCGATGTTGATGTTGGT
GATGGTGATGATGATGTCCTTGAAAGACCACTGCTTCGATTTCCTTGTGTTCCTTGGATCAAAAGGACTC
GGCGTGTTTACTGATCTTATCATGACATTGACAATAAAGGGTCAGGCGAAGTTAGCCAATCACTTGAGAA
GTCTCAGCTTAAGTGACCTCAGTGGAGTGGACAAGGATGCTCTACAAAGGTCAGAGTCGCTTCAAGCAGG
TTCACGCATTAAAAGTTCGACTAAAAGAACCCGTCTCTTGAGATTTAACACAGTTTGTAGCGTACTTCGA
AGTTCTAATTTAATCTCAAGTCCGACAAATCGATCGGAGATGGAAATTATCGTCGGTTCAGAAAATCGTT
TCCATGACAACCTGAACAGCTCGATGAAGTCTGTTTTTTCAGAGGAGGACCTCATCTCGAATTCTGAGCA
TGAATCCGCTAATGTAGCACTTCCTCCACTGGAATTACCTAATAGAGAACCGATCGATCTTATTGCTAGA
TCAGAAATCAATCCCATCAAACAATGCCCTTCACCGCCATTGGTCGATAGAGCATCGAGTTTTCCGCACG
ACGACTTAGCATTAAATTTGACCAGTATTCCAAACTCTGAAAAAGCTGTCTGCTCTTCCGTAAAAGATGA
AAGTTCGGATGTAATTCCTCAGACGAGCAAAGAAATGTCACCACCATCATCAGATGATGCAGGGGTCCAC
CGATTGCCAACGCAAACCTCCTGTAACGAAGCACCTTTATCCACATTCGAGGAATGTTCTCAAATCGTAA
AAGTTGAATTGCCAGAGCAGCATCCCTCTGACTTTGTAAACCAATCTTCATTCAAAGCCAATCCCTCTTC
CAGTCCTGAACCATCTTTACTCCAAAAATCCATCTCGAGGCCATCGACAAAATCTTCAGGTTTTACAAAA
ACCAATTTCTTGAGATCTTTTAAATTTTTTGATGCGAAAGGGTCGAAATCTATAAAGACGCTAGACGGCA
ATCCGCGACCCAAGTAA
>g6198.t2 gene=g6198
ATGGTCTCATTTACGTACAGACTTCTGTGGCTTTCGTGTGGTATCGTCATTCCTGTATACAGCTCTTATA
AAACCATAAAGGATAAAAATGTCAAGGAATATGTTCGCTTGATGATGTATTGGGTAGTATTTGCCATTTT
CAGTTTTGTGGAGGTGTTTACGGATTTCTTTCTGTCTTGGTTGCCGTTTTATTTCGAGGTCAAGGTCGTA
GTGTTGTTATGGTTGGCGTTGCCTGCCACAAGAGGCTCAACCGTGGTGTACACAAGGTACATCCACCCGA
TGTTCATCAGTAGGGAGAAATTTTTAAACTTCATCGATCGGCTCGTATTTCGATCGATGTTGATGTTGGT
GATGGTGATGATGATGTCCTTGAAAGACCACTGCTTCGATTTCCTTGTGTTCCTTGGATCAAAAGGACTC
GGCGTGTTTACTGATCTTATCATGACATTGACAATAAAGGGTCAGGCGAAGTTAGCCAATCACTTGAGAA
GTCTCAGCTTAAGTGACCTCAGTGGAGTGGACAAGGATGCTCTACAAAGGTCAGAGTCGCTTCAAGCAGG
TTCACGCATTAAAAGTTCGACTAAAAGAACCCGTCTCTTGAGATTTAACACAATCTCAAGTCCGACAAAT
CGATCGGAGATGGAAATTATCGTCGGTTCAGAAAATCGTTTCCATGACAACCTGAACAGCTCGATGAAGT
CTGTTTTTTCAGAGGAGGACCTCATCTCGAATTCTGAGCATGAATCCGCTAATGTAGCACTTCCTCCACT
GGAATTACCTAATAGAGAACCGATCGATCTTATTGCTAGATCAGAAATCAATCCCATCAAACAATGCCCT
TCACCGCCATTGGTCGATAGAGCATCGAGTTTTCCGCACGACGACTTAGCATTAAATTTGACCAGTATTC
CAAACTCTGAAAAAGCTGTCTGCTCTTCCGTAAAAGATGAAAGTTCGGATGTAATTCCTCAGACGAGCAA
AGAAATGTCACCACCATCATCAGATGATGCAGGGGTCCACCGATTGCCAACGCAAACCTCCTGTAACGAA
GCACCTTTATCCACATTCGAGGAATGTTCTCAAATCGTAAAAGTTGAATTGCCAGAGCAGCATCCCTCTG
ACTTTGTAAACCAATCTTCATTCAAAGCCAATCCCTCTTCCAGTCCTGAACCATCTTTACTCCAAAAATC
CATCTCGAGGCCATCGACAAAATCTTCAGGTTTTACAAAAACCAATTTCTTGAGATCTTTTAAATTTTTT
GATGCGAAAGGGTCGAAATCTATAAAGACGCTAGACGGCAATCCGCGACCCAAGTAA
>g6199.t1 gene=g6199
ATGATTCCAAGATTTGAGGACCAGTGGGTTCCCATTTCAGATTTGAAAATTTTAATCGAAGAAAGAGGTC
ATGATGTTCTGTCTGAACACTTTGGTTCGTCAAACAGGCTTTGCGAACTCCTGCAAACTGATCCACAGAG
AGGATTGTCGAGGGTGCCTACCGACGTGAAGGCCAGGATACTTTATTATGGAAGAAATTTTGTGGAAAGG
AAGAAACGGAAACCGTTCATTATGTTTGTTTGGGAAGCATTGAATGACTTCATCTTATTCATCCTTATTG
GAGCAGCTGCCATTTCACTGATTTTGTCTTTTATTATCAGGGAGGAATCGTCTGACGAGAGTATGTTCAC
ATCGATAATCGAGAGCGGCGCCATTTTGGTTGCAGTAGTTGTTATAGTCCTCATGACTGCCATCAACGAC
TGGAAAAAAGAGAGACAATTCAGAAGTCTGCATAAGCAATTGGAAATGGATCATCGGGTGGCAGTTCTCA
TGAACAAGGAAGTGGTGAATATTCCCATGAGAGATCTTTTGGTGGGAGACATTTGTCATATAAAGTACGG
AGATTCAGTTCCTGCAGACGGCATTGTGCTTCAGGCTAGTGATCTCAAGATTGATGAAAGTGCGATGACA
GGAGAAACAAACCTCTTAGACAAGACTCCAAACAGAGATTACAGACTGATAGCGGGAACCAATGTAATGG
AGGGAAGCGGTAAGATGTTGGTGGTAGCAGTGGGCAAAAACACAATATCTGGAGCCAGCATGGCTCTCAT
GGAGTCGGAAGGAAAGGAGATGTCGCTTATCAGGGGTAAACTAATCAAAATGACTGTCTATTTGGGATAT
TCAGGTTTCATAGTAGCACTAATAACCACAATGGTCTTATTCGTTCGGTTTTCCTTGGAGAACTATCTCA
ACAACGTGGCATGGAATATGACTATGGTGAAGGAGTACCTCAACTTTTTTATCTTCGGAGTTACCATCCT
TGTACTTTCCATTCCTGAAGGATTGCCATTGGCTGTCACGCTCGCACTCGCTTATTCAGTCAAGAGGATG
ATGTCAGAAAATATCCTGGTACGACATTTGGATGCTTGCGAAACTATGGGCAATGCAACAGCCATTTGTT
CGGATAAGACAGGAACGCTGACAACCAATAGGATGACTGTTGTGGAATGCTTTCTGGCTGGAAGAATGTT
TCAGAAAGCCACGCATGCGGATTTCACTCAAAGAGTCCTTGACCTCCTCGGTGATTCCATCGCTATCAAC
AGCAGCATCACCTCCAGCATCATCCTTCCCACTGAGAAAGAGAGAAGGGCCGGGCAACTTCCGATCTACG
TCGGCAACAAGACCGAATGCGCTCTCCTCAATTTTCTTTCGACGATCGGCATCAACTACATGAGCGTCAG
AAGAGCAGCAACGCCAGAGAAGATTACCAACGTCATCACGTTTAACTCGGTCAGAAAATCAATGACCACT
GTCTACAATCCAAAACCCAACAAGTATTTGGTGCTGGTTAAAGGTGCTACAGAAGTCATACTCGAGAAAT
GTACGTACATGCTCGAAGATGACGACACCATAATACGCATTGAGCAGGATGCCAAAGTCAGGGTAAACAC
GGCCTTCATGCACATGACCGGGAGTACGCTGAGAACCATTTGCCTCGCTTACAGGGACATCCGGCTCGGG
AATGTGACGCTAAAGAGAAGGGAAGATGAAGACCTTCGAAGAGAGTTTTCGAACAACATATTTGACGACG
AATACACAATGGTCAGAAACCTCATTCTTATCGGCATTTTTGGTATTGAAGATCCACTCAGGACAGAAGT
GATTGATTCCATCGCTTTGTGCCAAGCTGCAGGCATAACCGTGCGAATGGTGACAGGGGACAACCTAGAA
ACAGCTCGTTCTATAGCAACGAAGTGTGGAATTTTAAAACCGGGCGTTCATCTCATACTCGAAGGGAAAG
AGTTTAATGAACTCATCAGAGACACGCCAGATGGACCTGTAGTGCAAGAACTGTTTGATAGAATATGGCC
AAGATTGCGTGTATTGGCGCGTTCCCTACCCCAGGATAAGTACACGCTGGTGAGTGGGATAATTGATAGC
AAGATCAGAAAGTACAGAGAAGTCGTGGCTGTCACTGGTGACGGAACCAACGATGCACCTGCCCTGAAGA
AAGCAGACGTGGGATTTGCCATGGGCATATCTGGAACAGACGTAGCAAAGATGGCTTCCGACATCATTCT
GGTGGACGACAATTTCACTGGCATCGTCAAGTCGGTCATGTGGGGAAGGAACGTCTACGACAGCATCTCC
AAGTTCCTTCAGTTTCAGCTGACAGTGAATTGTGTGGCAGTACTAACCTCTTTCTTAGGGGCTTGTTTCT
TTAAGGACACCCCACTTAAAGCGATTCAAATGCTATTCCTCAATCTCATCATGGACACTTTCGCTTCTCT
GGCACTGGCAACGGAATCCCCAACGAAGGATATTTTGAAGAGGAAACCGTACGGAAGAACAAAGTCACTC
CTTTCGACTAGGATGCTCAAATGCGTCATCGGTCATTCCATCTACCAACTGACGGTCATCATTGTTCTAC
TGATCATCGGTCACCGGATAGTCGACGTGGATAACGCCATGGACACAAAGCGTGGACCAGCGAAGAAGCA
CTACGTCATCATCTACAACACTTTCGTACTCATGACTCTCTTCAACGAAATTAACTGCAGAAAAATACAC
GATGAATTGAATGTTTTCTCTGGCATTTTTAGGAACAAACTCTTTCCAACCATCTGGATATCCACATTCG
TCACACAGGTCCTCATTGTGCAATATGGCGGAACACTTTTCCATACCGTAACATTGGGTATCGATGAATG
GCTTTGGTGTATTGCATTTGGATCGGGAGAAATTATCTGGGGAGAGTTTCTATCTCTTATCCCCGACAAA
TTGCTGGGCATTAGAGGAGCCTCCGATGAACTGGCCCCCACCCCAATAAGAAAGAGCAGTCGTCAGTCCG
AGATTAGTGCGGGAAGAGAAGAACCAGTTAGAGAATCGAGGGACAGGGAATGA
>g6199.t2 gene=g6199
ATGATTCCAAGATTTGAGGACCAGTGGGTTCCCATTTCAGATTTGAAAATTTTAATCGAAGAAAGAGGTC
ATGATGTTCTGTCTGAACACTTTGGTTCGTCAAACAGGCTTTGCGAACTCCTGCAAACTGATCCACAGAG
AGGATTGTCGAGGGTGCCTACCGACGTGAAGGCCAGGATACTTTATTATGGAAGAAATTTTGTGGAAAGG
AAGAAACGGAAACCGTTCATTATGTTTGTTTGGGAAGCATTGAATGACTTCATCTTATTCATCCTTATTG
GAGCAGCTGCCATTTCACTGATTTTGTCTTTTATTATCAGGGAGGAATCGTCTGACGAGAGTATGTTCAC
ATCGATAATCGAGAGCGGCGCCATTTTGGTTGCAGTAGTTGTTATAGTCCTCATGACTGCCATCAACGAC
TGGAAAAAAGAGAGACAATTCAGAAGTCTGCATAAGCAATTGGAAATGGATCATCGGGTGGCAGTTCTCA
TGAACAAGGAAGTGGTGAATATTCCCATGAGAGATCTTTTGGTGGGAGACATTTGTCATATAAAGTACGG
AGATTCAGTTCCTGCAGACGGCATTGTGCTTCAGGCTAGTGATCTCAAGATTGATGAAAGTGCGATGACA
GGAGAAACAAACCTCTTAGACAAGACTCCAAACAGAGATTACAGACTGATAGCGGGAACCAATGTAATGG
AGGGAAGCGGTAAGATGTTGGTGGTAGCAGTGGGCAAAAACACAATATCTGGAGCCAGCATGGCTCTCAT
GGAGTCGGAAGGAAAGGAGATGTCGCTTATCAGGGGTAAACTAATCAAAATGACTGTCTATTTGGGATAT
TCAGGTTTCATAGTAGCACTAATAACCACAATGGTCTTATTCGTTCGGTTTTCCTTGGAGAACTATCTCA
ACAACGTGGCATGGAATATGACTATGGTGAAGGAGTACCTCAACTTTTTTATCTTCGGAGTTACCATCCT
TGTACTTTCCATTCCTGAAGGATTGCCATTGGCTGTCACGCTCGCACTCGCTTATTCAGTCAAGAGGATG
ATGTCAGAAAATATCCTGGTACGACATTTGGATGCTTGCGAAACTATGGGCAATGCAACAGCCATTTGTT
CGGATAAGACAGGAACGCTGACAACCAATAGGATGACTGTTGTGGAATGCTTTCTGGCTGGAAGAATGTT
TCAGAAAGCCACGCATGCGGATTTCACTCAAAGAGTCCTTGACCTCCTCGGTGATTCCATCGCTATCAAC
AGCAGCATCACCTCCAGCATCATCCTTCCCACTGAGAAAGAGAGAAGGGCCGGGCAACTTCCGATCTACG
TCGGCAACAAGACCGAATGCGCTCTCCTCAATTTTCTTTCGACGATCGGCATCAACTACATGAGCGTCAG
AAGAGCAGCAACGCCAGAGAAGATTACCAACGTCATCACGTTTAACTCGGTCAGAAAATCAATGACCACT
GTCTACAATCCAAAACCCAACAAGTATTTGGTGCTGGTTAAAGGTGCTACAGAAGTCATACTCGAGAAAT
GTACGTACATGCTCGAAGATGACGACACCATAATACGCATTGAGCAGGATGCCAAAGTCAGGGTAAACAC
GGCCTTCATGCACATGACCGGGAGTACGCTGAGAACCATTTGCCTCGCTTACAGGGACATCCGGCTCGGG
AATGTGACGCTAAAGAGAAGGGAAGATGAAGACCTTCGAAGAGAGTTTTCGAACAACATATTTGACGACG
AATACACAATGGTCAGAAACCTCATTCTTATCGGCATTTTTGGTATTGAAGATCCACTCAGGACAGAAGT
GATTGATTCCATCGCTTTGTGCCAAGCTGCAGGCATAACCGTGCGAATGGTGACAGGGGACAACCTAGAA
ACAGCTCGTTCTATAGCAACGAAGTGTGGAATTTTAAAACCGGGCGTTCATCTCATACTCGAAGGGAAAG
AGTTTAATGAACTCATCAGAGACACGCCAGATGGACCTGTAGTGCAAGAACTGTTTGATAGAATATGGCC
AAGATTGCGTGTATTGGCGCGTTCCCTACCCCAGGATAAGTACACGCTGGTGAGTGGGATAATTGATAGC
AAGATCAGAAAGTACAGAGAAGTCGTGGCTGTCACTGGTGACGGAACCAACGATGCACCTGCCCTGAAGA
AAGCAGACGTGGGATTTGCCATGGGCATATCTGGAACAGACGTAGCAAAGATGGCTTCCGACATCATTCT
GGTGGACGACAATTTCACTGGCATCGTCAAGTCGGTCATGTGGGGAAGGAACGTCTACGACAGCATCTCC
AAGTTCCTTCAGTTTCAGCTGACAGTGAATTGTGTGGCAGTACTAACCTCTTTCTTAGGGGCTTGTTTCT
TTAAGGACACCCCACTTAAAGCGATTCAAATGCTATTCCTCAATCTCATCATGGACACTTTCGCTTCTCT
GGCACTGGCAACGGAATCCCCAACGAAGGATATTTTGAAGAGGAAACCGTACGGAAGAACAAAGTCACTC
CTTTCGACTAGGATGCTCAAATGCGTCATCGGTCATTCCATCTACCAACTGACGGTCATCATTGTTCTAC
TGATCATCGGTCACCGGATAGTCGACGTGGATAACGCCATGGACACAAAGCGTGGACCAGCGAAGAAGCA
CTACGTCATCATCTACAACACTTTCGTACTCATGACTCTCTTCAACGAAATTAACTGCAGAAAAATACAC
GATGAATTGAATGTTTTCTCTGGCATTTTTAGGAACAAACTCTTTCCAACCATCTGGATATCCACATTCG
TCACACAGGTCCTCATTGTGCAATATGGCGGAACACTTTTCCATACCGTAACATTGGGTATCGATGAATG
GCTTTGGTGTATTGCATTTGGATCGGGAGAAATTATCTGGGGAGAGTTTCTATCTCTTATCCCCGACAAA
TTGCTGGGCATTAGAGGAGCCTCCGATGAACTGGCCCCCACCCCAATAAGAAAGAGCAGTCGTCAGTCCG
AGATTCATTTTTTGCAGAGTGCGGGAAGAGAAGAACCAGTTAGAGAATCGAGGGACAGGGAATGA
>g6200.t1 gene=g6200
ATGGATCGGTATGAGTATATCAATTGGTGGGGCTACTCTCCATCTCTCGATTTATTGGAAAACTTTCAAT
CTGACACAGATGAAGTTAACATTTTATCCTTCGGAGCTGGAGATTGTAGGCACATTTTGGAAACATTGTC
TAACCTTTTCAAAAAAAAGAAAAAAGTAAATTTTTACATTGTTGAGAGTTCAATGGAACTTTATGCTCGT
CATATGCTTCTCATGTCCATCATCCTCAAACAGCAAGCCATGAAAGGAATCCGAGAAAAGTCTGAGGTTT
TTCTTGAAATTCATGGCAACGCTCTCATCAGGAAGCAAACTGTTGATTGCATACAAGAGAATTCTGAGCA
GCTGTTAAAGATGGTCACCGATTACGGCTATCTGGACAAGAAGCTCCCATTGTTTGACCTCACCAACCTG
AAGTACAAGGAGAGAGATTGCCTTGAGGGAATTTTTAAGTACTGGAGAAAGCCTGAAATAGGAGACAAGT
TTGACCTAGCCAAGTGTTGGGACTTCAGGCTGCGTTCGTATCTCGGATCAAGATACGATGCCATTCCCAA
CGTTTTTGACTGGCATTTTTACATGAGGCTTGTTGACAAACATGCAGAGATAATCGGATCGAGAAATTAC
ATTAGATGGAGGAGGTCCGGAGTATCCTATCAACTGAGGGAAGCCGATTACAATATGACTAACAAGACGC
TCGCTTCTGCCGTGATTTTTAAAAAAGAGGGTGATAAGATCCCAACAAGGGGTTATTGGGGCGATGTAAT
ACTTAGTCCCTACGTGTCTTTCGGCATCGAGTGCCGAGAGCAGAGTTTCTTCAAGAGGTGCAACAAAATT
CTCACCAAGACAAGTGAGGATGTAGCCATGTACAATATGGAATGTGTCATCCATCAAATCATATATGGGG
AAGAGCATAAGCCAACCACTTCATCATGCAACTTCATCAGCAGGGAGTTTGAAGGCCACAATCAAGAAAG
CGAAGGTAGCTCGAGAACGTCGGCCAAAGCAGATGTCATGTCGGATGATGAATTTATTCACCTTGGTGGA
GTCAAGGTCATTTTCTTGTCCCATTTAATTTCTCCGAAGTTGCACCATCACTCCGAGTTCAAAAAGAAAT
TCCATGTGATTTATTTTGGAAACAGTCAACTCCAAGTCTTGACAAAGGACTTGTGTGATACCTTTCAAGA
CACCGCCATTCTGTACTTTGAGACGGCCAAATTCATGTTGGATCTCAAAAAAGAGGAGATAGAAAGATTT
GACGAGAAAGTTCGGGAAATTGCAGAATCGGTTGGTTGCAAAGAACAGACTGAACTGTCCAATGGTGCCC
ACGTTCGATTTACTCTCGAGCGCCAATCAGGGAATCAAAGTTGA
>g6201.t1 gene=g6201
ATGGATTCCAGACACTATGTTTTGGCTTGCAGCTTACTGACTTTATTTTTCTTTTCAATTTTTATTGATA
CATCAACCGCACAGTGCGTAGACAGATCTGACGAGTGTAGAACAATGTTGCAATCACATTATTGTTACTT
GGAACACAACAGGAATCTCTGCTGTCAGTCTTGTAGGAGATTCGAAACGGGGATCCAAGATTGCCAGTAC
GGAGACCACTTCGTCAAAATCTCTCGGAACGTTGGTGAAGAACAAAGATCGAAGGTGTACACTTGCGACG
GTTACGTCTCCTTCTTCGGTCACCATCACTGCACTAACGATCCCAAGTTCAAAGAATACTGCTGCAAATC
TTGCAACGCGCAGTAA
>g6202.t1 gene=g6202
ATGGGTGCTAAGAAGGTGCCGGTTGTCAAAGGGATGAGGTCTAGGAGAAAAGAGCACGTAAACAAGGTCG
GGGATGTCCACTCGATAAATACAAAATTTGATCAAATAGTGGGGGAATCACAAATTTCTCCAAAGGTTTC
ACCTTCATTTTGGGTGGCGTTGGTGAAGTCTGCCACCAAAACAGACATAAGACTTTATGCCTGCCTATTG
GTTTTCCGCATAGTAAATGCCTGGATGATACAGACATCCTTTGTGCCTGATGAGTATTGGCAGTCGCTTG
AAGTTGCTCACAGCGCCACTTTTGGTTATGGTTACTTGACATGGGAATGGAGAAAAGGCCTGAGAAGCTA
CCTTTACCCATTTTGTTTTTCTTGCTACTTTTTCTTGCTGAAGGTTTTGAATCTTGATAGCAGATCTCTC
ATTGCCAAGGGCCCAATGTTTATGCAGTCTACTTTATCAGCACTGGGTGACCTTTACATGTACAAGACAG
CTTACAAGATGTCATCCAATCACAGGGTGGCAAGATGGACTCTCTTGTGCCAGTTAACTTCATGGTACCT
TTTCTATTCTTCGACAAGAACACTTTCGAACTCAACAGAAGGCAGCCTTGTAGCAATAGCACTGTACTTT
TTTCCTTGGTCAAAGAAAGAAGCTTCTGGTTGTCCCGCTTTCATTGCATTAGTGTGTCTTTCCGTTGTTA
TGAGGCCCACTGCCCTGATTGCTTGGACACCAATGATTTTACAACAACTCAAAAGCTCTCTGGGAAATAG
AAATTTCTGCTCTCTCATCTTCTCCTGGGTTGCAGTTGGATCAGTTATTATGGTCTCGTCAGCTGCCGTG
GACTACCTTTTCTACGGAGATTTCATCAATGTCTATTATAATTTCTTTAAGTTTAACGTGATGTCAGGAC
TTTCTAGTATTTATGGCGTGCATCCGTGGCATTGGTATTTCACCCAAGGATTTACCACCATTCTCTTCAC
CCATGTGGTGATGCTTGCGATGGCAATTCTGAAATGGCAGCACACCCTATTCATTATCACTATCGCGTGG
ACGATCATCGTGTATAGCTTTCTTCCCCATAAGGAATTTAGGTTTTTGTCAGGAATTTTACCATTTGCCT
TTCACTTATGTGGCATGGCACTTCACCACTACATTGATGGATGTTCACATGTGCCCATTGTTCAAAACCA
TGTCAAAGCTAGGGTTGACCAGGACAAAGATAAAAAGCCCAAACAGCCCAACAACAGCAGCAACAATAAA
CGTATCACAAATGAAAACCATACTTCAAAATTCCTTGTGACAATGCTCCTTATAAGCCTAAATGCTGCTC
CTGCAATATACACCTGTATATTCCACCAGAGAGGAACTCTCGACATCATGGCATATCTGTCCGAGCAAGC
AAGCCAAGATCCTAATAGCAATATTTTATTCTTGTTGCCATGTCATTCTACCCCATATTACAGCCATATT
CACAAGAACATCACTATGAATTTCTTGACTTGTGAACCAAATCTGGATCATAAAGACAATTACTTGGATG
AAGCAGACTTGTTTTTCTCAGAACCATCTGCTTGGCTCAGCAGGCAGAAATGGTCGAAGGTGCAACATTT
CAAAGAAATGACTGAATCCACGGGAAGTCCCACTCACATAATTATGTTCGAGTCGCTTTTCATTGAGTTG
TCACCGAACCTCGCCGAGTATGGTTTCACAAAATGTGCCAAATTTTTTCATACTCATTTTCCAGCGGGCA
GAATTTCTGAATATCTTATTGTGGTTTGTAAATGA
>g6203.t1 gene=g6203
ATGTCTGAATTTAACATTTATGGAGACAAGTTCGGCTTTGAGAATGTTAAAAGGAGGCGAGAAGGCTCCA
GCGAGAAAATTCTCAGAAATAGCGATCGCCGTAAAAAGGAAGCCCAAAAGAACGACTTCTTCTGTGAAGG
CCCCTTCAAATCACGGAAGCAATACTCAGAAGAAGATAACAAAGGAAGATCAGGCAGCTATTACAACAAT
CAGGAAAGATATTCTGTGAGCTCAGAGTCGGAGAATGATTCAAGTCACAACAAGGAGGATGATAGAAAGC
CAAAGAGTTCTTTTTTTGAGGATTGCAAATCTCCTAGAACTAATAGGGCATCTATAGCTGATAGCAAGAT
CAGAAATAACCAAGAGAATGATGAATCAGAATCTGGGGATGAAGATTTTTCATCTGCCCGTGCTCTGACT
CTAAAAACAAAGTTAATTCTTTCCCAACTTGGCTGGAAGGTAAACAACTTACCAGACAGTGACAACAAAT
TGCTGACTGCAAATGTTGACTGCAAATTGGTAGAAAACAAATTATATGAAGATGAGGACCTATCTTTGCC
TGAAAACCTCCCTAAGTCCAACAAAACCGGTGAGGGATATGCTGAAGAAAGGAGGGTCCGAACAGGCATT
CAGAACGATGCTCAAACGAGAAAATCTAGAGATTGTGAAAACAAAGTGGGCAGCAGGCCAAAGGGGTGTG
ATAATTTATACGAAGATTATTCAGATTTTGAGGAGAAAATGGAGGAAAGCAACTGCTCCAAAGATGAAGA
CAGTTTGATTGCATTGAACATCAAGAGGTGCAGAAGCATGGTCGAGTCCAAGAAGGGTGATGGAGGAACC
ACATTTGAAGGTGAGTGTGAAGAAATCAGGAATGTGAAAGTAGAGCCCATTCCAGAGAAAAGCAAATCCA
AGAAAAGACATTGTTCAGAACGTGATTTAGAAGAAAATCCATTTGATGTGGCAGGTGATGTTGTTTTGGC
CAAGCCCAAACGATTTAAGAAATCTTCAAGGATTAAATATGATGACAGAGATGACTGGAAGAATGAAGAT
CAATGTTTTAGGAGAGATGAGAGAAGATGGATCAGAGTAAAAGAAAGAAGTCATGCTAAGGCAAAGAGAT
GCAGATCAATTAGCATGAGTAGCTTCAGTGATGATAGCTACGATAGTTACCATGAGAGAAGAAAGAGGTC
GAAAGGACGATCTTTAAAGAAGAAGCACAAGAAAAGCTTGAAGGATTCTTACTCGTGGAGGGAGAACGAG
CACAAGACTCGAGGCAGAAGCAGAGATCTCGTAATTTACGACGACTCGTTCAAGTACGACAGATCGTTTA
ACAGGTGGCCCAAGAAGAAAAGTCATCCGGTCGACCTCGTAGAGAAATTCGACTTGACCGAAGAGCACGG
AAAAGAAGACGCAAAGAAGGAGAAGCCGAAGAAGAAAACTCAGTACGACTACTTCGATGAGGGAAGTCAC
TGGTGTGACAGATGTAATGTCGTTTATGAAGAAGCCGTTGACTACCTCAGGCACCTTCATTTCGACTCCC
ATCAGAAATCAGTGAGAAATGACCCGAAGCCGTGGGCGGAGGATCTCGCGGAAAAATCCAGGATGAAGTC
GAAAAGCAGGATATCCGTGCCGCTGAAAGGACTGGAGTTCATGCTTGGAACATCTGCTTTCTACTGCAAA
CTGTGCAGTGAACTCATTGCTGACGTCAAGCTGGCCGATAAGCACATAAAGAGCGAGGAGCATAATAATA
ACTACAGGGATTTCCTTCAAAAGAATCCGAGGTACCAAAAGAGACGCACGTTGGACGTAGAGTCGAGGAT
GTATCAAGCCGTGCGAGTCGTCCACCAGGAAATTTTGGAGCCGGAAGTCGCCCCAGAGGTAACGGTAAAA
GAAGAAGTCAAGGTGGTAGATGTCCCGAGAGTGACCGTAATAGAGGAAGAAGTTTCAGAAACTAGACCTG
AAGTCAGCAATGCGGATACGATTGTTGAGCAGGAATTAGAGAAGAAAGATGAGGAAACCATTGCTAAGGA
TCCTGAGACTCCAGAAAAGTATCGAGTTGAGGAATCTTTTGAGAAGGAATGCAGTGTATCTGATGTTTCT
GTGAAACATGCCGTCGTCGAAACCATTAGGCAGGAGCCGATCGTGATGGAATTAAAATCCAGGCCTGAGA
AGGTAACCCTCGACCTCAAGACAACTTTGGAGACAAATTCATTTAAGAACATCGTGCAGGCCAAGGATAA
AGAAACTCCAGCAAACAGTTCATCTGTTTTATCCTCTTTAAAAAAGTTACCATTTATAGGGAAGAGACCA
TCAAAGATGAATCTTAAGAGTGAAGCTGAATCTGGCAAGCCCCAAATCACAACCAATTCTGCCAGTCTGA
GTAGAGAGGAACTGCTTTCAAGGGTCATGAAGGACACTGTGACAGTTCAACCAAAGGATATCAGGATTCC
ACCTTTCCCGGGAGTTCCTCCCAATGCGGTGATGAGCGGATACGTGGGTGGCTACGTGCCGATGATGGCT
CCCTACGTGGGATATCCGTCTTACGGAGGATACTACGACATGAGCATGTACTACGATCAATCGCTCTTTC
CGGCACCGGCTTCTGATGCCCAAACCAACAATGCTGTCGAAGCGCAGGTCGACGAGCAATCCGCCTCGAC
CGGAGGAACTTTAGCCGACGTCGATTCCGAGCGCAACAACTTAAGTCAAGACCATTACGAGAACTACACC
ATCGGGTGCGATAATACTTCCTTCGATGGCACTGTGAACATAGAGCAAGTTGCAGATGATCCAATTCCCG
ATGCCCTGGAAGTTCCTGGAGTGACTGATAGCTTGCTTCTGGGTAAGACAAACAATGATGCAGAAAATGC
TCTGCCTACACTCTCTCCATCACAATCAGAATCAATCGCTGGGTTTTCTAGTGCAGAAGTGCCGGTGCAA
CAAGATGACAATTGA
>g6204.t1 gene=g6204
ATGGAAGTGTTTTTAATATCAGTTACATCCACACACCATCATCACAAAATGGAATTCAGAGAGGTTGTTG
GAGATCTGTTTGCCTGTCCTTTAACACACAGTATGGCTCATTGTGTAAGTGAAGACTTGAAGATGGGAAA
GGGGATTGCAGCTATCTTCAAAAGGCGATTCGGTGGCGTCGACACTCTGTCAGAGCAAAAGGTATCTGTG
GGCGATGTTGCTATTCTGGAGCGCCAAGGAAGATATGTGTACTACCTCATCACCAAGAAGGCATTTTATC
AGAAGCCTACGTATGCACAGCTCAAAGCAAGTCTGGAGGCAATGAAAAAACATTGCCTAGAAAATAAAGT
CACGAGCTTGGCCATGCCGCGCATCGGTTGCGGACTCGACGGTCTCGAATGGAACGAGGTGTCGAACACG
ATAAAAGAAGTTTTTGGAGACACGAAGATCTCTATTACGGTTTACTCGCTCGGCTAA
>g6205.t1 gene=g6205
ATGCTTGCAAGAAAGCAGAGCAAATCTGGTGGTGATGGTGGAACACCTACGGCCATAATGGCAGATTACG
GACCAGATGAAAACCTTAACGACAATACTGATATTGAATGGGTCAATAAATTACTTACCAGGCGGGCTTT
GAGGGCGTGTGCCCTCCTCAGCCTAATCTCAGTCAGCATGAATACGCCCAAAACATTTGATCTCCATCCC
GCTTTAGTCTACGTAACCTTTGTCATTGACGTGTTGGTGACATTTTGTTTCACTGCTGAGATGATTGCCA
AGATGCACATCAGAGGAATATTCAAGGGAGATAACTCTTATCTTAAAGAGAGATGGTCACAGTTTGATGG
AATTATGGTGTTCTGCCTTTGGGTTTCTGTAATCTTGCAGATGTTTGAAATGGCCACTGCCATCGATCGC
TGGTCCTATTGGTCGATACTGAGGTCGCCCCGCCCCCTCATCCTTATTCGTGTGTTCAGAGTCTTTTTGA
AGTTCCAGCTTCCAAAGACCCGTATAGAGTCCATCTTCAAACGTTCGAGTCAACAGATCTACAACGTGAC
CATCTTCTTCCTGTTTTTCATGTCCCTTTACGGCATCCTCGGAGTTCAGTTCTTCGGAGGGATGAAGTAC
CACTGCGTCAGGAACGGCACCGATCCGAAGAACGTGACCGTACGAGACCTTGCCATCCCCGACACTTACT
GCTCGCCTCACGACGCTTCGAGCAAACTCTGTCCGAGAGGAATGGTCTGCATGGAGTTGGAACTGTCGAG
GAGTCAACAAGAATTCAATGGCTTTGATGAATTTGCAACGAGCTTCTTCACCGTATACGAGGCAGCCTCC
CAGGAGGGTTGGGTGTTCATCATGTATCGAGCCCTGGACAGCCTGCCTTCATGGAGGGGGTACATCTTCT
TCATCTCAATGATATTCTTCCTTGCATGGCTTAATGTATTCATAGCGGTCATCATCGAGACGTTCGCAGA
GATCCGAGTTCATTTTCAGCAAATGTGGGGTTCGCGATCCTCCGCCACCGATTCCAATTCTTCTCAAATT
CTGGTCTCGGACATGAGCGGTTGGAAGATGGTGTCGGTGGACGAGACGAAACCTCGAGGGGCGATAACGG
GAGCCCTCCAGAAAGTCCTGAAGATGACCTGGTTTCATGTCTTGGTTCTCGCTCTTGTGCTGCTGAATGC
CGTCGTCATGGCTTCCATGAACTTCGATCCTAGAAAGCCAGAACCCAGGAAAAGGGCAAGCAGATACTAC
TATTATTATGCCGAGATCATATTCACGTGCCTCTTCGATGTCGAGGCCATTTTCAAGATCTGCTGCTTGG
GATTCGCCGGCTACTTCAAGATCTCCGCCCACAAGTTTGAGCTCATGCTTGCCGTCACTACGACCATCCA
CATCATCCCGCACTTTTACCACACCCAGTTGACCTATTTTCAAGTCTTACGAGTGGTCCGATTGGTCAAG
GCTTCTCCTATGCTGGAGGACTTTTGTTGGAAGATCTTTGGACCAGGCAAGAAGCTGGGCAGTCTGGTGT
TGTTTACAATGTGTCTCCTCATCATCACGTCTTGTGTCAGTCTTCAATTATTCTGTTCTATCAAGGACTT
TCAGAAATTTGAGACCTTTCCTCAGGCAACAATGTCTATGTTCCAGATACTGACCCAGAAAGGTTGGAAT
GAGGTCATGCACCTTACTATGTGGGAGACGGGGGAGAGGTTTGCACCCCTGGTAGCCATCTACTTTATCT
TCTACCATCTCTTTGTCACCTTGATTGTGGTGAGCTTGTTTGTAGCAGTCATTCTAGATAATTTGGAATT
GGACGAAGACATAAAGAAATTGAAGCAATTGAAGCTGAGGGAACAAGTGGCAGAGACCCAGCAAAACCTC
CCGATGAGATTGCGGATATTCGAGAAATTTCCGGACCACCCGCAGATGGTGAAATTAACTCGAACGTCTT
CAGAGTTCACCCCTTCAAGGGTGAGAGAGAGCTTTATGAGGCAATTCGTCGATCAGGGCACTCAACCGCC
GCAACCGAACGAACAAGCCGAGAAGCTAGGACTAGTTTTGGAAGACACGCTCGAGGTAGACGTCGAGGAT
CCCATAACTTCCCTTGTGGAATCTCACATCTACAGTCATCTCGGCCAATCGAAAGCCAAGCACGGCAGAG
AAGTTCAGTTGTCGTTTGTTATTGGCTGCCCGAAGAGTTTCTTCCAGACGGAGGAGAAGCAGGCTGCCGT
GTCCGAGCTCGTGAGGGACTCCAACAAGCATCGCATCATTTTCGACGAAAACCCCTCAGGAGGAGCTCTG
GTTAAGACTCAGTCGCTCATATCTCAACAGCATCAGATCAGGATGGAGAACAGAAGAAGCATAAGAAGCA
GACCGGGTAGCCTGAGAACCAAGAGTCAGTATCATAAGTTAAAGGAGAATGGTGACCTCGCCTCTAATGT
GGTCATGACGTCTACAGCTCCAGGTATGTCGTCTGCCATCTCGACGGACCACAAGAGGGACGACAACGAC
ATCAAGATAATCCAGCAGAAGCGTCACGAAGCAGAGGTCAAGAGGTCACAACAAGAAGAAGACTTGAGAG
AGAACCATCCCATGTTCGACACTCCGCTGTTTGCCGTCGGTCGCGACAGTCAGTTCAGGAAGTTCTGCAA
GTCGGTGGTGTCGGCGAAGTATCAGCCGGTCGGTTCGAATCCCATCAAAGGCAGAGAGTACAAGAGCAAG
TACAAACAACTGCACAAACTGCTTGGTCTGGTGACGTATTTGGACTGGGTGATGATCGTAGTAACAACGG
TATCCTGCATATCCATGATGAACGAAACTGCCGACCAACGAATCATGAACACTCCTGCTCTCCAGATAGC
CGAGTACATGTTCGTGATATTCATGAGCATCGAAATGAACCTCAAGGTAATGGCCAATGGTCTCTTTTTC
ACACCACAGGCCGTAGTCAGAGATATCGGGGGAGTGCTGGACCTTTTCATTTACGCTGTGAGCCTCATAT
TTCTGTGTTGGATGCCCACGAACGTCCCTCAAAATTCGGGCGCACAAATCCTGATGATCCTGAGGTGCCT
TCGGCCGCTCAGGATATTCATTCTCGTGCCGCACATGAGATGCGTCGTTTACGAGCTGTGCAGGGGGTTC
AAGGAGATCCTACTGGTCTCGATACTGTTGATTCTTCTCATGTTTGTCTTTGCCTCGTACGGGGTTCAAC
TGTTTGGGGGAAGGCTGGCCAGGTGCAATGATCCGATGGTGAAAACCCAGGCAGAATGCACGGGAATTTA
TCTCCGACCTCTGTTCGTGACCAAACTAAAGATCAGTCCCAAGGAAACCGATCCGACGTACCCGAAGATC
TTTGTGCCGAGGGTTTGGGCAAACCCGAGAAACTTTAACTTTGATCACATCGGCAGTGCCATGCAGACCT
TGTTTGAAGTTTTGTCTTTGGAAGGATGGCTCGAGGTCAGGGATGTCATCATCGAGAGGGTTGGAGCGCA
TCACGCCGTCTTCATTCATCTCTTCGTCTTCATCGGCTGCATGATCGGGCTCACCCTCTTTGTCGGTGTC
GTTATAGCTAATTACATGGAAAATAAGGGCACAGCACTTTTAACTGTCGATCAGAAGAGATGGCAGGATC
TCATGGGACGGATTAAGTTGGCACAACCCCTTCACATTCCTCCCAGACCAGAACACAGTCCGTTCAGAAC
CCTCGTCTTTGACATAACGCAAAACATTCTGTTCAAGAGATTCGTTGCCGTCCTCGTTTTGGCAAACTGC
AGTTTATTGGCCGTGCCGTGGCTGACACAAGAGAAACACACTTGGTTCTTGGCATCAATGTCTGTGGTCT
TTACCATTCTATTTGTCCTTGAGGTTCTCATGAAGAACATTGCCCTAACACCTGCTGGTTATTGGCAAAG
CAGGAGGAACTGTTTTGACATGTTTGTGACATTCTTAGGGGTCGTCTGGGTCGTCTTGCACTTCTCGCTT
CATGCCAATGACGTCAGCAACACGTTCGGATACTTCGTCATTGTGCTCAGGTTCTTTACTGTCACAGGAA
AGCATGCCACTCTGAAGATGTTGATGCTGACGGTGGTTGTCTCCATGTTCAAGAGTTTCTTCATCATCCT
CGGAATGTTCCTCCTCATGCTGTTCTACGCTCTCACTGGCGTCATCCTCTTCGGTTGTGTCAAGTATGGC
GAAGACCTCGGAAGACAAGCCAACTTCCGGACGGCCCTCAATTCGGTCGTTCTTCTGTTCCGCATTGTGA
CCGGAGAAGATTGGAACAAGATTATGCACGACTGCATGGTGGCTCCCCCTTTCTGCACTCGAGGCAAGAA
TTATTGGGAAACAGACTGCGGCAACTACAGGGCTGCATTGGTCTACTTTTGCACCTTCTACGTGATCATC
ACCTACATAGCACTTAACCTATTAGTTGCCATCATCATGGAGAACTTTTCTCTTTTCTACTCAAACGAGG
AGGATGCTCTTCTCAGTTACAGCGACATTCGACAGTTTCAAGTCACGTGGAACATGGTCGACAATAACAA
TAGGAACATGCACGGCATCATATCAGTGAGAAGGGCAAAGCTGCTTCTCCACTTGTTGAAAGGTCGACTC
GAGGTCGATCTAGAGAAAGATCGACTCCTTTTCAGGCACATGTGCTATGAAATTGAAAAGATCAGGAATG
GAGACGATGTCACCTTCCACGATGTTCTCAGCATGCTGGCCTATCGCTCGGTCGACATCAGGAAAAGTCT
CCAATTGGAAGAGTTGCTCGCGAGAGAGGAACTCGAGTACTCGATCGAAGAGGAGGTGGCCAAACAGACC
ATTAGGAATTGGCTGGACAAATGCTTGAAGAGATTCAGAGCCAAAGAGAGCATGAACCTGATGTCGAACC
TGCGGGCGACCAACGACCTCATCATTCCCAGCATGACCGAAAACGTTCCGACCATCACCGAGACGAAAGA
CGAGGGGGGAGGAGAGGTGACGTCCGTCCTCGGTGGCCTCGGGTCGGTGCAATCCATTGCCGGAGGCACC
CGACAGAGAAGAAAGATCGAGAGAAATACCAGTGCTCCTTTGCCGGGGATGCTGCAGGTGCCGAACTCTC
GCAAATACCTCGCTCCCTCTCTCAGTGACGGGGCAACCAGGCAAGACAAGGCTATGGCCGTCATGGGACT
CAAAAAACGCAATCCCAGAATTCAAACGAGTAACAAAAATCTGCCAAATTTATTGGAAAGCGAGGAGATG
AACATCAATCAGCCGGAACTGCACAATTCCTGGGACGACCCTTCCAGTCCGGGTCGCAACGCCAACTTCT
TCTCGACCAGAAAGGTCGTAGAAGACGTGCAGCAATGGTGGAAGGCCATGAAACGCAAGAAGGGATCCAA
GATCAGTTTCAAAGATGAGGACAATGAAGAAGGGTAA
>g6205.t2 gene=g6205
ATGCTTGCAAGAAAGCAGAGCAAATCTGGTGGTGATGGTGGAACACCTACGGCCATAATGGCAGATTACG
GACCAGATGAAAACCTTAACGACAATACTGATATTGAATGGGTCAATAAATTACTTACCAGGCGGGCTTT
GAGGGCGTGTGCCCTCCTCAGCCTAATCTCAGTCAGCATGAATACGCCCAAAACATTTGATCTCCATCCC
GCTTTAGTCTACGTAACCTTTGTCATTGACGTGTTGGTGACATTTTGTTTCACTGCTGAGATGATTGCCA
AGATGCACATCAGAGGAATATTCAAGGGAGATAACTCTTATCTTAAAGAGAGATGGTCACAGTTTGATGG
AATTATGGTGTTCTGCCTTTGGGTTTCTGTAATCTTGCAGATGTTTGAAATGGCCACTGCCATCGATCGC
TGGTCCTATTGGTCGATACTGAGGTCGCCCCGCCCCCTCATCCTTATTCGTGTGTTCAGAGTCTTTTTGA
AGTTCCAGCTTCCAAAGACCCGTATAGAGTCCATCTTCAAACGTTCGAGTCAACAGATCTACAACGTGAC
CATCTTCTTCCTGTTTTTCATGTCCCTTTACGGCATCCTCGGAGTTCAGTTCTTCGGAGGGATGAAGTAC
CACTGCGTCAGGAACGGCACCGATCCGAAGAACGTGACCGTACGAGACCTTGCCATCCCCGACACTTACT
GCTCGCCTCACGACGCTTCGAGCAAACTCTGTCCGAGAGGAATGGTCTGCATGGAGTTGGAACTGTCGAG
GAGTCAACAAGAATTCAATGGCTTTGATGAATTTGCAACGAGCTTCTTCACCGTATACGAGGCAGCCTCC
CAGGAGGGTTGGGTGTTCATCATGTATCGAGCCCTGGACAGCCTGCCTTCATGGAGGGGGTACATCTTCT
TCATCTCAATGATATTCTTCCTTGCATGGCTTAATGTATTCATAGCGGTCATCATCGAGACGTTCGCAGA
GATCCGAGTTCATTTTCAGCAAATGTGGGGTTCGCGATCCTCCGCCACCGATTCCAATTCTTCTCAAATT
CTGGTCTCGGACATGAGCGGTTGGAAGATGGTGTCGGTGGACGAGACGAAACCTCGAGGGGCGATAACGG
GAGCCCTCCAGAAAGTCCTGAAGATGACCTGGTTTCATGTCTTGGTTCTCGCTCTTGTGCTGCTGAATGC
CGTCGTCATGGCTTCCATGAACTTCGATCCTAGAAAGCCAGAACCCAGGAAAAGGGCAAGCAGATACTAC
TATTATTATGCCGAGATCATATTCACGTGCCTCTTCGATGTCGAGGCCATTTTCAAGATCTGCTGCTTGG
GATTCGCCGGCTACTTCAAGATCTCCGCCCACAAGTTTGAGCTCATGCTTGCCGTCACTACGACCATCCA
CATCATCCCGCACTTTTACCACACCCAGTTGACCTATTTTCAAGTCTTACGAGTGGTCCGATTGGTCAAG
GCTTCTCCTATGCTGGAGGACTTTTGTTGGAAGATCTTTGGACCAGGCAAGAAGCTGGGCAGTCTGGTGT
TGTTTACAATGTGTCTCCTCATCATCACGTCTTGTGTCAGTCTTCAATTATTCTGTTCTATCAAGGACTT
TCAGAAATTTGAGACCTTTCCTCAGGCAACAATGTCTATGTTCCAGATACTGACCCAGAAAGGTTGGAAT
GAGGTCATGCACCTTACTATGTGGGAGACGGGGGAGAGGTTTGCACCCCTGGTAGCCATCTACTTTATCT
TCTACCATCTCTTTGTCACCTTGATTGTGGTGAGCTTGTTTGTAGCAGTCATTCTAGATAATTTGGAATT
GGACGAAGACATAAAGAAATTGAAGCAATTGAAGCTGAGGGAACAAGTGGCAGAGACCCAGCAAAACCTC
CCGATGAGATTGCGGATATTCGAGAAATTTCCGGACCACCCGCAGATGGTGAAATTAACTCGAACGTCTT
CAGAGTTCACCCCTTCAAGGGTGAGAGAGAGCTTTATGAGGCAATTCGTCGATCAGGGCACTCAACCGCC
GCAACCGAACGAACAAGCCGAGAAGCTAGGACTAGTTTTGGAAGACACGCTCGAGGTAGACGTCGAGGAT
CCCATAACTTCCCTTGTGGAATCTCACATCTACAGTCATCTCGGCCAATCGAAAGCCAAGCACGGCAGAG
AAGTTCAGTTGTCGTTTGTTATTGGCTGCCCGAAGAGTTTCTTCCAGACGGAGGAGAAGCAGGCTGCCGT
GTCCGAGCTCGTGAGGGACTCCAACAAGCATCGCATCATTTTCGACGAAAACCCCTCAGGAGGAGCTCTG
GTTAAGACTCAGTCGCTCATATCTCAACAGCATCAGATCAGGATGGAGAACAGAAGAAGCATAAGAAGCA
GACCGGGTAGCCTGAGAACCAAGAGTCAGTATCATAAGTTAAAGGAGAATGGTGACCTCGCCTCTAATGT
GGTCATGACGTCTACAGCTCCAGGTATGTCGTCTGCCATCTCGACGGACCACAAGAGGGACGACAACGAC
ATCAAGATAATCCAGCAGAAGCGTCACGAAGCAGAGGTCAAGAGGTCACAACAAGAAGAAGACTTGAGAG
AGAACCATCCCATGTTCGACACTCCGCTGTTTGCCGTCGGTCGCGACAGTCAGTTCAGGAAGTTCTGCAA
GTCGGTGGTGTCGGCGAAGTATCAGCCGGTCGGTTCGAATCCCATCAAAGGCAGAGAGTACAAGAGCAAG
TACAAACAACTGCACAAACTGCTTGGTCTGGTGACGTATTTGGACTGGGTGATGATCGTAGTAACAACGG
TATCCTGCATATCCATGATGAACGAAACTGCCGACCAACGAATCATGAACACTCCTGCTCTCCAGATAGC
CGAGTACATGTTCGTGATATTCATGAGCATCGAAATGAACCTCAAGGTAATGGCCAATGGTCTCTTTTTC
ACACCACAGGCCGTAGTCAGAGATATCGGGGGAGTGCTGGACCTTTTCATTTACGCTGTGAGCCTCATAT
TTCTGTGTTGGATGCCCACGAACGTCCCTCAAAATTCGGGCGCACAAATCCTGATGATCCTGAGGTGCCT
TCGGCCGCTCAGGATATTCATTCTCGTGCCGCACATGAGATGCGTCGTTTACGAGCTGTGCAGGGGGTTC
AAGGAGATCCTACTGGTCTCGATACTGTTGATTCTTCTCATGTTTGTCTTTGCCTCGTACGGGGTTCAAC
TGTTTGGGGGAAGGCTGGCCAGGTGCAATGATCCGATGGTGAAAACCCAGGCAGAATGCACGGGAATTTA
TCTCCGACCTCTGTTCGTGACCAAACTAAAGATCAGTCCCAAGGAAACCGATCCGACGTACCCGAAGATC
TTTGTGCCGAGGGTTTGGGCAAACCCGAGAAACTTTAACTTTGATCACATCGGCAGTGCCATGCAGACCT
TGTTTGAAGTTTTGTCTTTGGAAGGATGGCTCGAGGTCAGGGATGTCATCATCGAGAGGGTTGGAGCGCA
TCACGCCGTCTTCATTCATCTCTTCGTCTTCATCGGCTGCATGATCGGGCTCACCCTCTTTGTCGGTGTC
GTTATAGCTAATTACATGGAAAATAAGGGCACAGCACTTTTAACTGTCGATCAGAAGAGATGGCAGGATC
TCATGGGACGGATTAAGTTGGCACAACCCCTTCACATTCCTCCCAGACCAGAACACAGTCCGTTCAGAAC
CCTCGTCTTTGACATAACGCAAAACATTCTGTTCAAGAGATTCGTTGCCGTCCTCGTTTTGGCAAACTGC
AGTTTATTGGCCGTGCCGTGGCTGACACAAGAGAAACACACTTGGTTCTTGGCATCAATGTCTGTGGTCT
TTACCATTCTATTTGTCCTTGAGGTTCTCATGAAGAACATTGCCCTAACACCTGCTGGTTATTGGCAAAG
CAGGAGGAACTGTTTTGACATGTTTGTGACATTCTTAGGGGTCGTCTGGGTCGTCTTGCACTTCTCGCTT
CATGCCAATGACGTCAGCAACACGTTCGGATACTTCGTCATTGTGCTCAGGTTCTTTACTGTCACAGGAA
AGCATGCCACTCTGAAGATGTTGATGCTGACGGTGGTTGTCTCCATGTTCAAGAGTTTCTTCATCATCCT
CGGAATGTTCCTCCTCATGCTGTTCTACGCTCTCACTGGCGTCATCCTCTTCGGTTGTGTCAAGTATGGC
GAAGACCTCGGAAGACAAGCCAACTTCCGGACGGCCCTCAATTCGGTCGTTCTTCTGTTCCGCATTGTGA
CCGGAGAAGATTGGAACAAGATTATGCACGACTGCATGGTGGCTCCCCCTTTCTGCACTCGAGGCAAGAA
TTATTGGGAAACAGACTGCGGCAACTACAGGGCTGCATTGGTCTACTTTTGCACCTTCTACGTGATCATC
ACCTACATAGCACTTAACCTATTAGTTGCCATCATCATGGAGAACTTTTCTCTTTTCTACTCAAACGAGG
AGGATGCTCTTCTCAGTTACAGCGACATTCGACAGTTTCAAGTCACGTGGAACATGGTCGACAATAACAA
TAGGAACATGCACGGCATCATATCAGTGAGAAGGGCAAAGCTGCTTCTCCACTTGTTGAAAGGTCGACTC
GAGGTCGATCTAGAGAAAGATCGACTCCTTTTCAGGCACATGTGCTATGAAATTGAAAAGATCAGGAATG
GAGACGATGTCACCTTCCACGATGTTCTCAGCATGCTGGCCTATCGCTCGGTCGACATCAGGAAAAGTCT
CCAATTGGAAGAGTTGCTCGCGAGAGAGGAACTCGAGTACTCGATCGAAGAGGAGGTGGCCAAACAGACC
ATTAGGAATTGGCTGGACAAATGCTTGAAGAGATTCAGAGCCAAAGAGAGCATGAACCTGATGTCGAACC
TGCGGGCGACCAACGACCTCATCATTCCCAGCATGACCGAAAACGTTCCGACCATCACCGAGACGAAAGA
CGAGGGGGGAGGAGAGGTGACGTCCGTCCTCGGTGGCCTCGGGTCGGTGCAATCCATTGCCGGAGGCACC
CGACAGAGAAGAAAGATCGAGAGAAATACCAGTGCTCCTTTGCCGGGGATGCTGCAGCCGAACTCTCGCA
AATACCTCGCTCCCTCTCTCAGTGACGGGGCAACCAGGCAAGACAAGGCTATGGCCGTCATGGGACTCAA
AAAACGCAATCCCAGAATTCAAACGAGTAACAAAAATCTGCCAAATTTATTGGAAAGCGAGGAGATGAAC
ATCAATCAGCCGGAACTGCACAATTCCTGGGACGACCCTTCCAGTCCGGGTCGCAACGCCAACTTCTTCT
CGACCAGAAAGGTCGTAGAAGACGTGCAGCAATGGTGGAAGGCCATGAAACGCAAGAAGGGATCCAAGAT
CAGTTTCAAAGATGAGGACAATGAAGAAGGGTAA
>g6206.t1 gene=g6206
ATGTCGTCTGCTAATTTCTTGCCTCTGGTGGTTAGAATAACTTATCCAGTTTCACACTCTGAGGCTTCAG
GTGGTGTGACTGATGGTAGTGGATGTACAGATTGGAAATTAGAGACTTTTGAGGAATTAACCTTCAAAAA
CTTTGTGGATGCTACTTGCAAAGCCTCATGCAATGAAAATGCAACAGCCTTCGAATACAAAGATGAAGAT
GGAGACATGATAACAGTGAGAAGTGATGAGGAGATGATATCAATGCTAACATCATATTACCAATCGGTCG
GACGTAACGTGGACAAGGGATCGAGAGAGCCACTAGTCATATTTCCAAAAATCTCAAAATCCCTGGCCAA
GAGAAACAAGTGTGGACTAAAGATCGACACGAAAGACGTCAACGTCATCGAGCCGATGGAAGTTGAAGGA
AGTAGAAAGAAATCTGGCAACATAGACGAAATATTGGCTTGTGGTAAAATGCGGGACGTCGATCTTTCGT
ACATCGAACTCCTCGGTTCGGGAAGTTGCGGAAGCGTCTACAAAGCCCAGCATAAAATTACAGGAGGCTA
TCTTGCTGTCAAGGTCATACCTCTGGACATAACGAAAGACGTCCAGCAGAGGATTATATCGGAATTGGAC
ATATTGCACAGGTGTAACTCCAATGTCATCATTTCATTCAAGGGAGCTTACTTCACTGAGAACAAGATAT
CCATCTGCACTGAGTTTATGGATGGTGAGGATCATCATCACACTAATTATCATCATCATCACCATCACTT
GTCGTCATCATCACTACCATGTTCGCCAGGGGGCTCCCTCGACAGATACAGGTGCATACCAGAAAACATC
CTCGGACCCATTTCCGTGTCCGTCGTTCAAGGTCTTCAGTATCTTTGGTCCATGAAGATTCTACACAGAG
ACGTGAAACCCTCAAATGTTCTTGTCAACACACAAGGACAAGTCAAGTTGTGTGATTTTGGCATCAGTGT
TCAGCTCATTGACTCAATTGCCAAAACTTTCATTGGTACAAATGCTTACATGGCTCCTGAAAGGATTTTA
GGTCAGGAGTATAGCATACATTCCGAGGTTTGGAGCCTTGGAGTGTCTCTCTTTGAGTTAGCTGCTGGCC
ATTTCCCCTACAAGACGGGCAAAATAAATTCTGAGGAACCTCCTAAGTTATCAGGCTCCAATTTCTCTGC
TCAATTTGTTGACTTTGTATCTCAGTGCATGCAGAAAATCCCTTCCATGAGGCCTGCCCCTGAAAGTTTG
ATGCGCCATCCGTTCACACTGAGGTTCGTGGAGAGCGATCCTCGTGTCGTGGCTCGATGGGTTGCCGACG
GCCGAATGATGCAGGACTCGACTTGA
>g6207.t1 gene=g6207
ATGGACGACAAAAGTGTGGCTGATTACTTTGTAGTAGCTGGACTCGATTGGGGCAAGCAACCTCTACTGC
CACAAGAAGAGGTGTTTCCAATTGAAGCAAAAACTTCTGCTGGTCAGCTCCAAGATCCCATGGTGGAGTT
GGCTGTGATCAATCGCACCATGGGAGAGTCCAACCCCGATGGATTCAAATGTATCGAATTCACTCCGACC
GGATTTCCTGCCGATCTGAACCATGGCAGCATACGGGCCCCCGAAATGTTCCTCTGTTACAGGAGGGGTA
GGGACATGCCACCCATTGTGGATGTTGGAGTCTTGTACGAAGGAAAGGACACGAGGGAGAGGTTACTTCC
GGGCTGCGAGGTGATTTACCTGACTCCGCACGGAAGGTCTGCCAACGTGAACAACAGCAGCGGCACCAAA
ATATTCGTAACTTTCAGGAGGGCAAGTCCGATCGCCCCTTGCGACATTCTGGTCGTGACGGAGATATGCA
TCATACTCTACAACAAGGGAGAGATTGCACCTCATGCACATTGCATAATTCGAAAAAACCTTAACAGAGG
CATGATGGGATCCGAAGTCTACCTGTGCTATAAAAAGTCCATGGTTAAAGTCAATTGCCTCACTTACAAA
CCATCCATTTTGAGTAGGTACCCCGTGGAGGACCTGCCGAACCTTCCTCTGCCGCAGCAGGTGTCCACGT
TCTGCCTCCCGATGGGTGCCACCCTCGAAAGTTGGCCCCCGGAGAACCTACCCCCGACCCCCGTTTTTTC
GACTTTCATCCTCACCACCGGCATCGCCGCCGAGAAAGTGTACGGAGCGGCCGTCGTCTTTCAGGAGCCT
CTTCCGCGAGACAAAGTTGCCCTCCTCGACGAGGATCAGAGACGAGTTCTCGGAGTTTCTGAGGTCGAAG
AAAGCGAGGATTCGGTTCGTTCGAGGAACGGCGGAAAACTCGTCGTTCATCAGAACAAGAGCATCTGCCT
GCTGTCGAGATCGCCGTTCTTCGATACGTTCAAGAAATTTCTCTTTTACATTTATCGTCTCGTCTTCTCC
AAGGCGGATCTTTACTCGCAGCAGATTCCGCTCGAAAGGCACGTAGCTCACTTCCTCTCCAAGATTCCGA
TGCCGTGCATACAAAGACCTCGCATCATGATTCAGCTTTCGCCGCTCACTTCCATCATACTCACTCAACC
CGATGAAACACCACTTCCGAAGAGTGGTGCGTCGTTTGTGGATGTCCTGAAGAACCTGGGACCGACCAAT
TGTGTACTTTTGTTGCTCAGTTGTCTCATGGAGCACAAGATCCTTATACATTCTCTCAGACCAGCAGTTC
TTACTGGGGTTGCTGAGGCCATTGCTGCTATGACATTCCCTTTGCACTGGCAATGCATAGACTCCAGGTA
CTTCGACACCTTCGAATTGCCGACAGAAGTGACATGCGTAGACCTCGACACCAACACGCTTACCATATCT
GAAGATAGAAGAAGTCATACTATAAAGATGCTTCCAAAGAAGCCGTCAAAACTGCTCAAGTCGAGCCTCG
AGAGGTTGTACGGGTGCTTGTCCGAGTGCCCCGAGATCCTGACTCCCACCCTTCCGAGGGAGGGTACGCA
GACCCTCGACGATCAGTACTTCAATGCCGAACTGGCTGTCAACAAGAAAAGGATGCAGTTGGAGCTGCTG
ATAAGGGAGGCTTACTTGCGATTCATGGCCTCCATTCTCAAGGGTTACAACAACTTTCTCCTCCCGATCA
CCAATGCGCCCACGGATGGCGCCATGGACCTCAATTCCCTTTTTGACATACTGGGCTTCGTCAAGTCCAG
AGACAAGGCCTATCACAAGTTCTACGCCCTGCTGATGAAAACCCAGTCCTTCAGTCGGTTCATCGAGGAG
AGGTCCTTCGTCTCGGACAAGGATTCCAGCTTGGCCTTCTTCGACTACTGTCTCGATAAGGTGGACGACG
GTCAGGAAGGACAGAGGCTCATTGAGATCGATGAAACACAGCTCAGCTCCGAGAGGACGGTTCTGATAAT
GGGTCCCGAGCCAGATGATCCGGATCATCCGCCAATTAGCTACCCGGGTTACTTCCCTGACCTCGACCCG
CTGAAATTTAACGAGCACTCTCGACGTTCTCCTCCGACCCCCGCGTCCCGTCCGTCGCAAACCGATCCCC
ACCCTTCGGATCAAGGGCAGGCGCACCACCTCAGTTCCAAGATTTCCGGCTACAACAGCCCGATGGTTTG
CAGGACGCAGCACGAGATTAAACAGTCGCAAAAGATTGCCGTGAAACATGCCAACGTGCCTGGGATGTGG
GCAAGGTTCCTTGCGTGGCATTGTTACAGTCTGTGGTTCATCCACCTGTCCTCGTACGCCAAGAACGTTC
ACTCCAAGTCGAAGGTGCTTCGAGCGTCGTACGACATCCTCGTCACGATGCAATCTTCCAAGCTCCAGCC
ACCCGACGAGGTTTGCTACAGAGTCCTAATGCAACTTTGTGGCATCTATCAATTACCTGTATTGGCCGTC
AAGGTGCTCTTTGAAATGAAGAGAAGAGGCATTCAACCGAATGCCATTACCTATGGCTTCTACAATAAGG
CTGTGCTGGAGAGCAAATGGCCTACCTCCCATGCAACGGCTGACCAATTGTGGACCAAATTAAGAAACGT
TGTCATGGCAGTGGCATACTTTAAGAGAGGTTCTTCCTTCTGCATCACATCCTCCCATCACATTCCCCTG
GGAGGAGTCGGTCTCCGGTACGGTGCCGGGATCGGCCCGTCGCACCCTCAGATTCTTCATTCCAATTCCG
AGAGCGATCCCGACAGGCAGAGCATGGATTCCTACCTCGATTCCGTCAGCGTGGAAGCCTCGAGCATTTC
CACTGCAGTTGTGCCTGGAACTCAAAGCAGCAAAATCGTAAGCAATATTACCCGCTCGGGCGGGCAGGCC
GATCTGCCCGCGGAGGATGGAAAGCATTCGTCGGGTTCGCGTTCTCCGAGGAAATTTTTTGTGCCCGAGA
ACAATCAGAAGCAATTTTCCGACGAACCCGGAAACAATAGCAACAGTCGACCCGAAGAGTTAGCCCGTCG
GATTTCTCCCGACAAGTCCAAATTAGAAGGGCCGACCGGTCAGCCTTCGGGTAGCAGGCAGAGGGCCAGG
TCCACCAGCGAAGTGGGAGGAGATATAGATTTGATTGGCATCATAAAACACAAGAGCAAAGAATCCATAA
GTGCAGGGGGACTCTCAGATAGGGGTTATGGTTCTCTGAGTATGGAAGAGACAAGAGATGGTGCATTATT
TTCATACCAGTCACTTTCTGCCACAAAAGGCAAAGATATCCACAAGTCGGCAGAAGTCACTCCCACACAC
AGCCTCTCGAACGAGGCTGGAACTTCTAAAGAGGCAGAAAGCACCAAGTCGCCAGAGAAGTTGATGTCGG
GAAGTTTTGAATCCTCGCCATCTGTTTCTCTCGACTGGCAAACTCATCCTCACCTTGCCAGCTCTGTATC
CAGCGTCAGAATCCCAGTCACCCAAAATGACCCTCTTGGTCTCTTTGATCCTCCTGGCCCTCTCCAAGTC
ACTTCTACGACGGACGTCACCCCAAAGAAAGAAAAGTCACAGGATGAAGGGGTGAGGATGACAAAGTCCG
CCCAGTTGCTTTTGTTCACCTCGCCCTCGTTCAGTCAATCTTACCCAGACGAACAGGTTACTCCGGTTGC
CCCCAAACCGACCGAATCCCTGTGCGATGTAGCGCAAGCTTCTCCCGTTCCGTGCGGTTCGGCCAGGCAG
CCTTCGAAAACCTCGGCGTGGGTGACGATGGCCGCAGAAAACGTGGTCGGGGGAGGCTCGGAACTGCTCG
GTTCGGCCCTCAAGATGGTCACGAACAGGATATCTCGCTATCGCGAGGCCATCTCCGGTGGCGGGGCTTG
GTCGGGAACGCCGTCGTCCGTCGCAGGCCGTCGGACGGAGAGCACGAGCAGCCTCAACAGCGCAGAATCT
TCCTCGGACTGCAGCAACGGGGGATGTCCGACTTCCTCGGCCCTTCTGGACAAGAGGCACAGCGAGGTCA
TTCAGGTGCACGATTCGGAGTCGGGGATCGACGTGTGCTTGCCTACCCATCCGAAGAGGAGTTCCGTTAC
TTTCCAAGAAACTCCAAACAGGGGGATGAGCAGCAATAGGATGAGGAATGCACCATTTGTTTCCAACCTT
TGGAACGGTCTAAGGAACTTCCAACAGAGTAACACCTTCAAGGGTTTCACGACCGGTCTCAGCCAAGTGG
GCACGAGCGTCAAGGTGACGGTCAAAGAAACGTTGACTTCCGACGTCTGGGGACTGCATAATGCCATGCC
GTTCGGGGCTTTGCCAAACGTCGGAGCAGATTTTTATGGGGGAAGCATCTCTGGAAGCATCGATGAGGAG
AACGAAGAGGGTGCTGATGGTGGAATGGATGCAAAAGATGATGATGATGATGATGATCTGACTTCAAAAA
GGCTTCCACTCCCACAACTGAACGATCCGACCTGTCCCTACACGTCGACAGTCGGGGCGGATCTCGGCCA
AACTCGTCCGGGAACCGGCGGAAACGCGAGCCAGGATTTAAGCGCGGATCCTCGTCACGGCCAGTACGAC
CCGGGCTCTCTGTCGAGCATCCCTTCGAACGTGAGTGGCACCGCCCCCTTGAACCCCCGACTGCACCCGG
TTCAGGTTGAAATGTCGACCCTGAACAAATGCAGTAAATGTTTCAATCTCATCTACGACGAGGAAATCAT
GGTGGGGTGGACTGCGGACGATTCAAATTTGAATACAAGTTGTCACTTCTGCACTTCACAGTTGGTTCCA
TTCATCAACATCTACATAAAAGATTACAGACCGTTCCTCAAGACTCAGCTCGTATCGAACCTCAGCCAAT
CATCTGAGAGCATTCTCAGTTGTCAATCTTCCACAGCCAATCCACATCCAGCTCCAAGCGACCAGCAGCG
CCAAGCAAACGCCGGCACCTTCGAATCGACCCCGACTTCGAACACTGTCGCTTCGATGGAATCCACTCCC
CCAGCTTTGCACGGTTGTCAATCGGGCGATGAAACTTTGCCAGAGGAAGCACCCGATGTAAAACTTAACG
AAGCGTTGATGAAGAAAGATGCTCAGGAGGAAAATATCTCTGGTGCTGCCGAGGATGTTCCCTCGTTTCC
CGCGACTTCCGTCTCTTCTCCTGTCGTCGATTCTTTACGGAGACGAAAAAGCATCTCCTCGCTGCCCGAA
GTGAACAAGGACGAACGTGCTTCGACAAAAGATCGAAAGAACAAATCCGGTTCCGTCGATGCTCTCAACG
ACTCGAGAAACAATGTCGCTTCTAACAGGGATCCTGTTCAACCCCTGATGAGGTCAGAAAACGAAGTGTC
ACCTGCAGAGAACTTTGTGGAATTGGAGCCCCAATGCTATCCGTACCTGAGCCCTCTGGTGCTGAGAAAA
GAAGTTGAAAACTTGCTCGTTCAAGAGGGTGATTCGTGTTTTGATGGAGATGCACTCGTAGATGAACATC
CCATCCTCTTCTGGAACCTCGTGTGGTACTTCAAAAGACTCGACATTCCGAGCCATCTTCCGTCGTTTGT
TTCCACCTGCAAGAGCCTCAACCAGCACCTCGAGAAACACGTTCCCATTGGTCGTCAACAGTTCTCGGGG
AGCCAATCGAAGCAGTCGGTGGCCATTAGAGCCGTTTGGGACAATGTCAGACTGCACACAGACCACGGTC
CTCCCATGTACATTCTCTGGAATCAAGGTCTCAGCACAGCAAGTGGCATCTTTAGCAAAAAGATGATGAT
AACGATTGTGGAATGCGTCATGAGGAACGACGTTTCGAAGCCCCTGCGCCTCATCCTGTCCGAACGGGCC
CGTCACCTCATTGCTCTCCAGACGACTGAACCGTCCGTGACTTCGACGACGCTTCCCCGTGCGTACACCT
CTTTCCACAGCATCTACAGGGACATATTGTTCCTATCCTTTGTTGCATTAGGTCGAGACAACATCGACGT
AGATGCCTTCGACAAGGAGTTCAAGAACGTCCTGGCCGATCTCACCCCTTACGACTCGGCCCGTCTCAGG
ATAGCCGACAGGGCACCGAGGGCGGCTGCCATAAGCTGTCGGAAGGTCTTCAAAGACCTCGAAATCTAG
>g6208.t2 gene=g6208
ATGCTCACTTTGGAAGGACTGTCGAGTAATCTTTCCTACTCAAACATCATTCAGGCCACCAGATCTCCTC
GTGAGGCAAAGTCACAGCACAACTCGATCCCTGCTCCTAATTTGAGAAATGCTCCAGCGGGATGTTCTGT
GCGATTGGACACTGAACGACAAAAGGTAAACTTTTATTCGTCCATTCATGCTGCCTCGAATGGTGCTCCC
GCTTCTTCCCATTCTCTGGCGGCGACGCCTGTGCCAGTCGACGTTGTCGCCACGACGATCGTACATTCGG
TCGCAGCTTCGAAAGACTGCTGCCATGACGACGGAGACGAATTAGACGGAAGAACTAACAAGATGTCCTT
GTCTTCCGGTCTGATGGATGCCGTCAGAAGCTTTGGTTCGTCGTTCAACAAGATTCACTTCCAGGGCAGA
AGTGTTCAAGATAAGATCAGCCACAATAACCACAGCGTCCCTGTAATCGGCCGCACGACGCAAAACCTGC
GCCTTAAAACCAGGCGCCATCATACCCAGCTTCACATCACTAGATCTTTGCTTCTGGTGTCTTCCATCTT
CATCCTCCTCAATCTTCCGAGCTATGCGTTTCACGTCTGCGGTCTCGTAATGAGCATCTGGAAGAAGCCC
GGATTGTTGGACGACGGTTCGTACCCTTTCCTGTGGGATCATTTCGTTCAGTTCGTATACTGCAGCAACT
TTTCTTCGAGATTTTTCTTATACATCGGATGTTCCCAGCACTTTCGCTACGCTCTCAGAAGACTGGCTTG
TCTCTTCAAGAAGCGCAAAAGAAGCGCCTTAGCACCCAGAAGGAGAGCCAAGACCGGTTGCATTAGCGGC
AACAAAGAATGA
>g6208.t1 gene=g6208
ATGGATGGACAAAAAAGGACGGAGGTTCAACGTGAAAGCGAAACGAAGACATTCCAGATGCTCACTTTGG
AAGGACTGTCGAGTAATCTTTCCTACTCAAACATCATTCAGGCCACCAGATCTCCTCGTGAGGCAAAGTC
ACAGCACAACTCGATCCCTGCTCCTAATTTGAGAAATGCTCCAGCGGGATGTTCTGTGCGATTGGACACT
GAACGACAAAAGGTAAACTTTTATTCGTCCATTCATGCTGCCTCGAATGGTGCTCCCGCTTCTTCCCATT
CTCTGGCGGCGACGCCTGTGCCAGTCGACGTTGTCGCCACGACGATCGTACATTCGGTCGCAGCTTCGAA
AGACTGCTGCCATGACGACGGAGACGAATTAGACGGAAGAACTAACAAGATGTCCTTGTCTTCCGGTCTG
ATGGATGCCGTCAGAAGCTTTGGTTCGTCGTTCAACAAGATTCACTTCCAGGGCAGAAGTGTTCAAGATA
AGATCAGCCACAATAACCACAGCGTCCCTGTAATCGGCCGCACGACGCAAAACCTGCGCCTTAAAACCAG
GCGCCATCATACCCAGCTTCACATCACTAGATCTTTGCTTCTGGTGTCTTCCATCTTCATCCTCCTCAAT
CTTCCGAGCTATGCGTTTCACGTCTGCGGTCTCGTAATGAGCATCTGGAAGAAGCCCGGATTGTTGGACG
ACGGTTCGTACCCTTTCCTGTGGGATCATTTCGTTCAGTTCGTATACTGCAGCAACTTTTCTTCGAGATT
TTTCTTATACATCGGATGTTCCCAGCACTTTCGCTACGCTCTCAGAAGACTGGCTTGTCTCTTCAAGAAG
CGCAAAAGAAGCGCCTTAGCACCCAGAAGGAGAGCCAAGACCGGTTGCATTAGCGGCAACAAAGAATGA
>g6209.t1 gene=g6209
ATGATCCTCATTCAAGTCATGGATGACTACATCCTCCCGGTCGTCATGCTCCTGGGAATCCTCGGTAACA
CTATGTCCCTCATCGTGTACGTCAGCACCCCTAGACTCTCGAGACAAACCAGTAGCGTTTATTTGGCCTT
CTTATCTGGTGTCGACAATGCCTACCTGTTGTTCTACTGCATGGTGTGGTTCAATTTCATAGGCATCAAC
ATTTACCACCAGAACGGATGGTGTCAGACGATATTTTACAGCATGTATGTCTGCAACTTTCTTGCCGCCT
GGACTGTCGTCAGTTTCACTGGCGAGAGATGGATTATAGTCTTCAGACCTCTTCTCAGAAGAAGTCTGTG
CACGAGGAAAAGGGCCTTCAAGAACATGGTTTTCCTGACAGTACTGGCTCTCTTTCTCTACTCATACTCT
CTCCTCACTGTTTTCGTCGAACAAGCCAGTTTGTATGGAATCGATCAAGAACGAAACACTGAGCCTGGTG
ATCAAAGCTCTCAACATCATCATCACCATCCTGGTTGGTCCAAGAGTGAAGTGGGTGGTTGTGTGGACAT
GGAGATGGGTAGAAGAATGGTGCTTCAAAATATCGATGTCATAAAGTTGTCGCCAAATCGTTTCTGA
>g6210.t1 gene=g6210
ATGAAGGGACTCGGTACTGATGATGATGCTCTAATAAGGATCGTTGTGTCCAGATGCGAATGCGATATGG
TGCAGATCAAGCAAGCATTTTACGATGCTTACGGAAAACACCTGTCAGATTGGATCAAGGACTTGATAAA
AGAATTAAAGTCAGAACTGAGCGGAAACCTCAGTCACGTGATGACATCACTCTGCAAAACAAGGGCTCAG
TTTGCCGCAGATGAGCTGAGGAAGGCTATGAAGGGATTGGGTACTGATGAGGACTGCCTGATCGATATCT
TATGCACGAGAACCAATCAGGAACTCCAGGACATATCCTCAGAGTTTAAACAGAGACACGGGAAAAACCT
GGAAGAGTGCCTAACGTCTGAGACTTCAGGACACCTGAAGCGCCTATTCGTCTCCCTAGCTCAGTGCAAC
CGACCAATGACGAGGGGGGTGAAGAGGGGCGTGGCCAGGAAGGATGCCAGGGACTTGTGGCAGGCTGGGG
AGTTGAAGAAATTTGGCACTGATGAGTCGAGGAGCTACGCCCAGCTGAGAGCAACGTTCGAAGAATATCA
CAAACTCTCGGGTAAAGATTTCGTCGAGAGCATCAAATCTGAAATGTCAGGTGACCTCAAAAGGGCTCTG
ATTGCTATTGTCGAATGCATCAGGGATGACATTGGCTTCTACGCTCGTTCGCTTTACGAATCCATGCACG
GACTCGGAACTAATGACGACAAGCTCATCAGGGTCGTCGTATCTAGGTCAGAAATTGACATGACCCAGAT
AAAGGAGAGGTTCAAGGTCGACTATAAACAGACCCTAGCCCAGTACGTAAAGGTGAGGAGACGCAAATAA
>g6211.t1 gene=g6211
ATGGAATCCTGTAGTGACGCATTCTTTTTCGACTTGTTCTTGTATTCCTTCATGAGGGACCTCAAATTCG
TCGGTGCCCCATTTATTCTGCCCTGCCCTCAGAAGCTCATCGACGTCATCGTGAACCTGTGTCAGGTCAA
AGGTCAGCTCTTCACTCCTGTTTCCCTGAACCTGAGCGACCAGTACTTTCCTGAAGTGACCTGA
>g6212.t1 gene=g6212
ATGCCTTCAGCCGGCGGTGTCTGTCCACCTGTCATAATTCCGCTCAGAGAAAATTATGATGGAAAAAGTT
GCAACAATATATCTAGTCACACTTACGTTGAGCTGGAAACTGAAACTCCGGATTGCAAAATTTATTTCAC
AACCGACGGTTCAAAGCCACTTTCGTACCAGAGCAAATACAAGGATGGTAAATCCACTTTTATTTACAAG
GGACCTTTTCATCTCAAACCTGGCAAAAGGACTTTGAAGGCTTTGGCGGTTACCAGAGACGGATTGAAAG
AAAGCGATGTCGTCACAAAGACTTTCAACGTCCAGGAACCCAAGGAGAGGGGGTCAGATATTCCCCAAGT
TCCTCACACGGGAAAGGTCAAGTCGAGGTCAAAGAAAAACCATTCTGTGGTTTTATCATCATCATCATCA
TCATCTTGCGAAACATTGAATATGCATGAGGTTCATGACATCAGCCACAACAACCAGTTGCAATCGTATT
CTAACGGCTTTGGCATGCCCCAAGTTCAAAGCAATGTTTCAGCATCGTTCTCACCCCAAAACAATCCTTT
CAATCCGCAAAGCCACTCGGGGACTCAAATAAACCTCTGGGGATTTCCACCTCCTCAAGCTCCGCATTGG
TCTGCTGGGGGAATTCCTAATTCTTTTTATAGCTTACCTCAGCCTCATTTGGGTTACATGACCACGAGGG
CCCTAGAAAATCTCAATCAACCGAAGTTACCGCTTCATGACCTGAAAAAAATCATAAGAGAGGAAGGAGA
TAGACTGTTGGTCAAGAATACTCAAATGCAATTCCAGTTGGCCAATCAGATGAGACAAAACGAGGTTAAT
GAGATGCAAAAGCAAGAACCAAGTCGGTTTTATGCCTATGTTAGCCAGGACAGCAGTCTGACTGAAACCA
GCCCCGGCAACGGCAACTGGCAAGGTCAGATGCAGCACATAATGGGGCATCTGAAGGAGAAGATACTGAA
TGATGGACAGTTACAAAAGAAACTGGCCAATCATAAACTGGGACGGATATCAGGAGTAATAGTAGAAGAT
GGTCATGACAACAGTCTCGAAATAAACTTGACATTTACAAAAATCGAAAATCAGAAATTACGACCCGAAG
AAAGATTTCAATCGAAACAGGAAATTCCCAAGCACGAATTACCAATTACTGAATTGAAAGCAGAGAATGT
AAAAACAGAAGGAATTAACATTCGGAGCAAGCAAAACCCCATCAGGAATATCGTAGCTACTCGAGCCATT
GCATGTAAATATAAGGATGTTAAAAGTAAAATTGATTCCAACTTATCGAAGCCATCTAACGGTGGAAAAT
CGAAAAAAGACGATGCAGAAGACGATTGTGAACGACTGAGGAAGGCGATGAAGGGATTGGGCACGGATGA
AGCGGCCATAATCGATGTGCTCGGTTACAGAATCAGTCGACAGAGAGTGCAAGTGGTTAAACTTTTTAAG
ACGATGTTTGGCAAGGATTTGCTGAAAGAACTCGAAAGTGAACTGAGTGGGAATTTCCTGACCTGCTGTA
AATCCCTCTGCTTGCCTCCTCCAGATTTTGATGCCACTGAACTCAGAAAAGCCATCAAGGTTGAATTTTA
A
>g6213.t1 gene=g6213
ATGCTATCGAACGGTAATACGAACCGGCCACTGAAAGTCATCGGAAGAGTCTCCAGTAGTTCAGGTTTCT
TGGCCTCTGCTGGAAAATTGACTTCCATACAATGTCTAGCAGGTCCTAATGCAGTTCTCGATCCAATGCA
GCTGATGTCGATGCAGGAGGACGCGTACGCACGCAAGATTTCCACGGAGGTCATGAGGAGGTCGCTCCAC
AATTCCATCACGACTCCGTGCAGGAGGCGATACAACCGCTCTCGAAAGCCTTCCTCGGGGATGACCGGAG
CCGGCCGCGGCCACGCCCCTCGATACTTCCAGTCGCTGCCGGTTACCCCCGCGAGACCCTCTCCGAGTTC
GAGTCCCACGAGGAATCTCGACGGCTCGAGGGAGGTCCTGCCTTTTGTCGACCTTCAGGTCGAAGAGGAC
AGTTGGAGAGGGTTGGCCAGCCTCTTCAAGCCGAAACCGAGGTACATAGGGGCCTGCTACGGAAGCAAGA
CCGCCCTCTGCGGGGAAAACGACGAAAACCTCGACTCGACCAACGTCGTCGACCTGCAACGAGTCGACGG
GCACGGAAACGCTCCTTGA
>g6214.t1 gene=g6214
ATGAGCGTCCCTACGATTCCAGAAAGTCCCGGAGCTGGATTGATAGAGGGGAGTGGTTCCTCCTCCGTCT
TTCCACCCACTGCAGGAGGCAAGGGTCACCAATCCCAATTCCCCAACCCCAATCGCAAGATAAGCTCGGG
GTCTTTGGGCCCTTTGCGCAAACTCAGCGACATAATCGGGCCCGAGAGAAGAATCAGCTCCAGTGTCAAC
CCCTTTTACAAGCCGTTGGAGGACGAAAACCAGTTGACCAGGGAAGTAAGCAACGAGGAAGAAGCAGAAG
ACAGGGACAAAAATGACGTGCTGTATTTTGACGACGACGAGGAATACGGAGCTCAGAGAGACGACGATGA
TGGAGATTCTCTCGATGGTGACGTCAGGACTGACGAAGATTTAGAAGCAAGAAGGTACTGCTGTGGAGAA
GCCAGATTAAACTGTGGACGATTTGCCAACGAAATGAAAAAACAAGGCCAAGACATAAAGAAGAGTTGCC
AAAAAATGGACATTAAAAAGAAATGTTCTTCATTCTTCACGATGGACCTGCTGAAGAGAAGGTTCCCAAT
AATTAAATGGGCTCCCAAGTACAGATTAGCAGAATTTCAAGGGGACCTTGTGGCTGGTATCACGGTTGGT
TTAACAGTTGTTCCACAGTCCATCGCTTATGCCTCCTTGGCTGGCATTCCCAGCGAGAATGGACTTTACA
CTGCCTTCCTCGGCAGTTTTGTGTACGTCATCTTCGGCACTTCAAAGGACATCACACTCGGACCGTCTGC
TGTTTTTTCCCTCCTCACGGCTTTCTTTGGATCTTCCCCGATGGGCAAGGAGGCCACCCCTGCAATCATG
CTGGCATTTTTTGTGGGCTTCATCGAACTAGCCATGTTTATGATCAATTTTAGTTATTTCGTCAATTTCA
TCTCATTTCCCGTTATAAAAGCCTTCACTGTTGCCTCAGCCATTACTATTGCAGCCAGTCAAGTTAAGAA
ATGGTTCGGACAAAGGGGCGTGCCAAGAGACTTCCTTCCTCAATTCTATTGGACAATCAGAAAGTTACCG
GAAGTAAGACTGTATGATTTCCTGCTGGGCGTGGTGTCCATTGCGGTCATAGTGACCCTGAAAAAGGTCA
AGGAAATTCCTTGGAAGACGAAGTATGAAGACCTGAGCATAGGAAAAAAAATTCTCTTCAAAGTCATTTG
GTTTGCAGGCTTAGGCAGAAACATTGTCGTCATCATCTTCAGTTCAGTGGTCGCCTACATATTCTACGTG
AATGGTTACGTACCTTTCACACTGACTGGTTACATAACTCCTGGAATTCCATCTTTCAAGTTGCCAGCTT
TCAGTCTTTATGATCCAAAAAACAACAGGACCTACAGTTTGGAGTACATTTCCACCAATGTGATTGGAGC
AGGTTTTATCGTGGTCCCCATTCTCGGCCTATTGGAAGCCATGGCAATCGGATCTGTTTTTGCAAGAAAA
TTCAACTACGTGATCGATTGGAACCAAGAATATTTGGCTTACGGTATTGGAAACGTTCTGACGTCATTCC
TGGGAGGCAATATAATCACCGGAACTTTTTCAAGGACTGCCGTCAACGCTCAATGTGGAGTGAAGACCCC
AGCCGGGGGTATTTGGACTGGAATTGTGGTACTGATTGCCCTCCAATTCTGTACGCCCGCAATGTTCTAC
ATCCCCGACGCCTCGTTGGCCGTGGTCATCTTCATGGCTGTCATCGACATGGTCACCTTCCACAAGGTCT
GGATCTTCTGGAACGTCAACAAAATCGATTTGATACCCTGGATTCTAACACTGGTTTTGTCTTTCGTGAT
CAGCATAGCCTATGGAGTTATCATTGGTGCGGGAGTCTCCATATTGCTTCTTCTTTATCCAACCACAAAG
CCTAAAATCAAGACGTTGATGCAAAAGATGACTGGATCGGACGGCAAGCACACGGGAGAAATAAAACTCG
TCACGGTAAACACAGGCCTCCTTTACCCTGCCATTGAAAACCTCAAGAACACCCTCATGCCTATGTACAG
CAAGCCATCCGATCTACCCAGAGGAGTTATAGTGGACTTCCAACATGTGGCTTACATCGACACTTCAACC
GTTCAAGGTCTGCGGCTGATGCTCGAGAACTTCCATAAAAACAACATCCCTTTGGTCATCTGCAAACTCC
AGAAATCGGTCAAGTCGATGCTAGAAAGAGCCAAACCTAGATTCTTGTTGCTGGCCGAAAGTATTGAAGA
AGCTGAGGAGATCATAATCAAGGGTCCTAAAGACAAGAATGGAAACCTGGCGAATGGCAAGAGAATGCGA
AGGAGAGGGGACGTTACCCCGGTTCCCCAGGGCATTGATAACCCCTCGTTCGTTGTCAACATCGAAGAAG
ATTCCATTGGCAGCAAGAGCGACCAAAACAACACAATCGATAACAACGTTGCGGGCGCCATAAACGAGCG
CAAATTGTAA
>g6215.t1 gene=g6215
ATGATAACGCGGAACAAGACTTTCGTTCCTCTCACTCTGTCATCTACATCTCTCCTGTTTGCTTTGGATC
GGTCATCTTCATCATCATCATCATCACCAGATGTCTTTTTCGAAGATCCGAAAAGCTGCCATAGCAACGG
CATCAACGGCTGCCATAGCAACAGCGTCCGTGACGACGACGACGACGAGCCGCCGACGACCAATCAGCGG
TCGTTGGGTTTGGCTCCGAAGATTCTGAAACCACTCAGGGTGGTCGAGAAGACGAAACAGGAGGCAGAAA
ACGAAAATGAAACCGAAACCGAAACCACCGATTTGGAAATCCAATGCGAGGTCGAGGCTTTTCCCGAACC
ATCCTGGAGCTGGAAGAAGGACTCGGGCAAGATCAAGAACGGAGGCCGTTACGAAATACACGTGTATCAT
GTGGGAACCAATGACATGAGTCCTCGTGAAAATCCCCAGCTCTCATTGGCCAACCAATTCAGGGCCGCAC
TAATCATTAAGGGCGTGACCTTTGAGGACGCAGGCATGTACCAGGTCGTGGCCAATAATGAATGGGGTGT
TGTCAGATCCGCTGTCAAGTTGGCCTTCCAAGACGGTAACTTGAAGTTTTAG
>g6216.t1 gene=g6216
ATGGCAACCGTCACGAAAAAGGATCACAAGCAGCAGTTTTTCTCGCTCGTTGTCAACGACGACGATCAGC
TGACCATTGGCCTAGATAAACTCAACCTCATTGGTCCAGTCTCGGTCACTTGGCTGGCCAATGGCGAGGT
CGTCGTCAAGAACAACGTTTCGGTTGCTATGGAAAGGAAAACTAACAATAATAATAATAATAATGAAGAA
GTAGAATTTGAGAAATTGAAATCAAAAGAAGGTTTGGCGGGAAAGTACAAGTCTGAAAATTATTACTCTA
GAGATGGAAAAACCAAAGAACTATGTACAAGTGCGAAGCTCTGCGTCAGCGAGTGCGACTGTTGCCTGTA
CGAGGGTACGGTTAAAGGTCAATACGACGAGGTCAAAAGGAAGTTCGAGGTCACTAAAGACCTCCTGAAG
AGACTCATCCTCAATCGTGGTTCAGTTTTAACGAAAAAGAAAACAGTCAGAGCAAAAAAAGCAGACGTTC
TCCCTACTTCCGGTCAGACTTCCAAGATGGCGGACGACGACGAGACAAACTTGCAGGTGTTGATAAACGT
ATTGGAGCCGACGAACGCTCCCGTTACCAATGGCAACGGATCAACTAATTTATCGTTGCCATTGGTAACA
AACGGATGCGGCGCTAAGGAACGCCGAAGATCTGAATCGTTGGAGACACCTGGCGACAACATGAAACTCG
TCATCAACGGACCAATGAGATTCGAGCGTTCGAAAAGTCCCGGATGTTTTCCATCCATCGTGGTTGGAGG
GGGAGACGGAATTGCTTCGAGAAGAAACAGCATGGAGGATGAGTCATTGGCAGATCAACTTAAGTTTCTG
GGTCAAAACAGCCTCAGCGTCTTCCTACCACGTGACTTCCCCAAAGAAATAAAATCGAGAAGAGATTCAG
AATCAAGCGACACTTCGGAACCAGGAACCACTGAAGATTGTCCAGCAGTAACTACTGGTGCTGTTGAAAT
CAAACCAGGAAGGGCTAGTAGGTTGAGGAGAAGAGCAGACCTCAATCCACAAGAAATAGCTGGAGATGAA
AACGAGCCACCACCCACTTATCAGCGCGGCAGAAGGATGTCTGCAGTGGACATTTCAAAAACAACTCACG
AGAGACTGCTCAGACTTTCGGCTGCTGCTACGGCCGGATCGGATACGCCACCGGTTGCCGACGTGGCAGT
TTACAATCCAGACATGGAGATGTTCAGACAGAGAAGAATTCTTCAACATCCAAACTCGAGAAGACAGTCC
TTGGCTGAAGTGATCCCCGATTGGCCGACCTTGGATTCGGTTGAGAAGCGAGAGACAAGGGAACTCAAGA
AAACTCTGAGCAGTGGAAAATTCGAAATTCCACAGCGTTTGGAGGTCGAAAACTTTGAGTTGCAGCAATT
TGAAAGAAGGAGGAGTTCCTTGATGGCCACGAGGAGGCGCAGTTTGGCCGAGGTCATCCCCGATTGGCCG
CAGCTACAGAAACCCAAGGATTTGAAGCAGGACTTTTGGAGGGATGGTGCGGAAGATGTGACAGCTATAG
ACGAGGATTCCAGAGCGGAACTTTCTGCCAGGTTTTCCAAGGGAAACGTCAAAGTGCGATGGTTCAAGGG
GGACATGGAAATTTTCCACGGAGAGAAGTACAATTTCCTCATGGATGACGAGGGCGTGGTGAGGTTGATT
ATTCAGAGAATCATCAAGGACGATGAAGGAAGATACACCTGCATCATCAACGACGTCAGCACATCGGCAT
CCTTGACTGTTGAAGAAAAAGAATACCACTTCGTCAGAGGACTGCCAGCCATGATGACGGCGAAAGAAAG
GAACACGTTGATTCTCGAATGCCAACTCAATGACCTCAGACCTGCCGTGACCTGGACCAGAAACAACGAA
CCAATTGAGTACACTCCAGGGCTGTACGAAATCTCGCGTAGGGACAACAGATGCATTTTGAGAATTCCTT
CCATAACGAAAGTACAAAACGGTGTCAGGTTCGTCTGCTCGGTTTACAAAGACACAACCTCCTGTGACGT
CATTGTTGAGGATCCCGAATACGAATTTGTGAAGGGTTTGTCAGACAAGGATTGCTACGAAAAGGAGACA
ATTACGTTCGACTGCCAACTCAATTACGATGGGGCCCCTGTCAGGTGGCTCAAGAATGGCAAGGTCATAA
GAAAATGTGACGGGAAATACCAGAAGAAAGTGAAAGGCGCTCTTCATCGTTTGGTCATTTTGAACGTCGA
ACAATCAGACGAGGCAGAATACACCTGCGTTGTTCAGAACAAATCGTCGACTGCCAAGCTGTTTGTTTCT
CCTGACGTCGTCATCCTGGAAAGATTTGAAAGTCAAACTAAATTGGAACATGAATCTCTCGTACTTCTCA
TCCGCTTGAAGAATCCGAAGCATTACGTCGTTAAATGGTTCAAGAACGGCAAGATTATCAGCGAAAAATT
CGGGGAGAGGTCAGCTAGTTAA
>g6217.t1 gene=g6217
ATGAATTGGATCCCGAGGGTCCAGTTTTATTTACTCCTGACGATCATCGAATCATCGAGGGCAATTGTCG
TCGATAGAAATGTCGTAAAAAAGTGGTACAAATTCAGTTGCAATGGACTGCCATGCACTTCGGAATTGTG
GCCCAACTCGGTCGTTTCTTGTAGAATTTTCGACAACCCATACAAAGATTTAACGGAATCACAACTCGGT
AACGCCTACGATGTAGTAACAGAGGTAACGAAAGATTCGGCAAGTGTTCATGTAGATCCGATTGTAACGG
TTACAGCGCTAAAGACGTCTTCGAAATTAAATTACAGCCAATTCGACGAAATAAAATCTGAAATAAACAC
CGCAATGGATAAAGATATTGTTTCATCATCTAAAGAGACTACGACGAGCAACGTGAGTACAGGTTATACG
ACTACATCGAAGGTTACATCACTCGAATCGACTGGTTCACTCCATCGCTCTCATAAAGAGCAGAACGGTT
GGTCGGGTTTCGTGGAATTGGAGAAGAGAAAAAGAGTTCCGTCCTTGGTTGTCGAACTCAACTCAGGAGA
GGATCTGCACGCTGACGAACTCATGAGGTCAGTGACAGGAGACCACGCGACCGTGGCCTGTGTAAATAAT
CCGAAGGAGGTCAAACACCCTGTGGAATCGGGAATGAGTTTGTCTGAGCTTCAGACGAGTCATCGGATGT
TCTTTAGACTCATGAGGCACGATCAGTTGAAGGATTTGAAGGTGGTCATGGCTGTACGACAAGATAAGGT
CGCCTCTAGTGGAGTCGAATACAATATCTCTTTCCCCGATTTTGTATACTCCATCGCCAACAAAGACGAA
GAGGTCAGTTCGCTGACCATAGACAATTTACAGTTGACTGATGCCGGGCTCTACTGTTGCAAAGTTAGAG
ACAGGGAAACCACTGCCAGGATACAAGTCGATGAATGCCAAAAACCGCCGTTCATCAATTTCGACCAAGT
TCCGAGAGAGATCGTAGTGAAGGCGGGAAAGGCTTTTAAACTTGAAATTCCCTACAAAGCCATCCCTCAG
CCGGAAGCCGTCTGGTCAAAAAATGGACGCCAGTTGGAATCTTCTGAAAGTCAACGCTTTGGTCTCCAGC
AGACGAAGGACAAGTGCTGTCTGAGCATCGATGAGTCGATGAGGAAAGACAGTGGTGAATATGTCTTGAC
GCTGACAAATTTGTGCGGCGAGGTCAAAGTGAACATGTCCATCACCGTCGTCAGTGTGCCTTCCGAGCCC
AACGGACCCTTGGCCGTGATTGGCCTCTACAAGGACAGGTGCAGACTTAAGTGGGAGGAGCCTCTGGACA
AGGGCGGCCTACCACTGACCGGCTACGTCGTCGAGGCTTACGACCTGACCACTAAGAAGAGCGGTCATTC
GCTAAGAGTTGGAACGGACACCCAGTGTGCAGTCAATGGATTGATACCAGGTCACAAGTACAAGTTCAAG
GTGAAGGCAACGAACCAGGAGGGTGAAAGTGCCTGGCTGGCTACAGACCGAGAAGTTTTGGCCAAAGATC
CTTGGGATCCTCCAAGCAAACCTGGCACTCCTGAGATCAAGGACTACGACAAGGACAGAGCAGAGATTCA
ATGGCATCCTTCAAAGAGTGACGGAGGCAGTGAAATCCTTAAATACGTCATCGAAAAAAGGCTCGTGTCG
AGGGACTGGCAAACCGTCGGCATGGTACCTCCGACAGAACTAGACGCCGTAATACCAGACCTGACAGAAG
GCGAGGAATACGAGTTCAGGGTCGTCGCAGTCAATCGGGCTGGTCGCGGAGAATACTCGAGTCCCAGCGA
AGCCGTCAAGATCAGAGCCACGAAACGACAACTTCAATTAATAAACATCAGTTAA
>g6218.t1 gene=g6218
ATGGCAAGCGAGCAGGAGGGGACTATCGAAAAATTAAAATTGGTCGATTTATTTGAGCACCTCGTCTCAC
AGAAGAAGTATGCAGAATTTGTGGAGAGCATCAACAAAAAGACTAAAGATGAGTTGAATTATGAGGCCTG
GGAGTTGGCCCCTAAGCTATGCCAGTATCTTCATCCAAAATCAAAACCCAAGTTGCTCAATACTTGCACA
TTGACTTTGAATCATTTGGCAAGTGTCTGTGACCCCAAAGATTTGTTATTGATTTTTGTTGAATTGATTA
ATGATGCTGCTAAGCTGAAAGATACTCTTTTTCTGAATCTCTTGGATCCTATATTTATCTGCTTGAGAAG
GATTGAATATCCAAAAAGCCAGGCAATGTCTTTGGTCTTCACCGATCTGTACAAGAGAATCTCGTACTTG
AAATTGCCAAAGGAATACGAGTTGGAAAATAAAGAGAGGCAATTGTTGGAGTTTGATACTTCCGTCCAGA
CAATCCTCAAATGGCTTGTTCCCCTTCAGAACAGAGTCGAAGATCTTTTGATGCAGAGCGTTGCAGAGTT
GAGACAAACTCCTACGAGGAAGAAGGAAATGTACGAGTTCATGAAACTCGAGATTAAGATTTTGTCCCAA
CCGTTGGCATATTTTGATTTGAGCCACGAAAAGGAAACCAAATCCGGCAGTCGAAATGTCGCAGAGTCTT
GCTTGAAGGTTCTGCATTCGCTTCGGTCGGACACCGTCAGACTCCTGGCATTCTGTTCCAATCAAAACGA
CAAGCACGAGATCAGGAAGCTCTGCAGGAACGTCGAAGAGTCGGAAGACGAGTCCGAGAAGCCGTTCGCC
GAACGAGGATGCGCCGTCCTGGCGTACTTGGTTTTCGGAGAGAACTTGGCAGCCGACTCGTTTCCCTACA
TCTACACGTCCCAGTTTTTGTTCGAGTTCAACGCCCCGAACTACCTCCATCTCCTCCAAGAGACGAAGTC
GTCCCTCCTCGTCTACAAAGGACTCGTTCTGTGCACGAACCTCCTCAAAAGACTCTCTCCGTCGATTTGG
AGGTCGGAGTTCCTCGAATGGAGTCCGATGGTCGAACTGCTCAAGAGTCTCATGTTCGTCGCGAGCTCGA
CGAAGCTCAAGGAATTCCAGAAGTCGTCGCTCCAGTTGATCGCGTCCCTGGTCGAAGCTTTCCGTCCCGA
GGCTCGATCCAAGCTCTACCACTTCCTGCTGGCCAGGTGCCCCAGACAAGTGGTGGTCGGCTTCGTCATC
GCCCTCTTGAAGAAAGAAATCGAAGAAGGACTGAAGGAGAAGGACTTGGAAATCGACAAAAAGCCGATCC
GAGAGATTTTGGAGCTCGAGAAGCTTTACCAAGTCATATTTTCCCTTCCGAAGGGCGAGAAGTCCGACCT
CGTCGAATACGCCGAGCAAATCATGGGGGCGCTCAACTTGCTCAGGTTCGTGCTGGAGGCGGACCCTCGG
GAAGAAAACGAGACCGGCGTTTGGACCGTCCTCCCGCTGGTGGAGTCCAAGTACTTTGCCGTGCTCGGAT
CGGGAATAGAGCTCTCGAGGTCTCACTACAGACTCGAGATCAAGAAGATCAGGGATTCGAGATCGGAGAA
GGCGGCCTCCGGCGTGGCTCTCGACGACCCCGAATCAAAGCAGAAGCTCTCCGATGCTCACAGAATAGCT
TTTCTGGAAAAGGCCATCCACACTTTTGATATGATGGAAGAAGTGCTCGGCAAAGTTTCCGGATTGGTCA
GGGCAGCACAGAAATGA
>g6219.t1 gene=g6219
ATGTTAAAAGTCGCAGCAAAGATTGACCACACCAGTTACGACTCGACTCTTAGAGTGAAAGCTGGCCAAG
ATTTCCACCTGGAAGTATTATATTATGGCGAACCAGCTCCCGAAGTGCATTGGTCAACAGAAAATAAAGA
ATTCTACGAAGATGACGAGCACATTCGAATCAGAAACTCTCGCAATTGTTCCATGCTTTCTTGCAAAGGA
GCCAGGCGCTTACACTCTTCTTGCTACACTGTCGTAGTTAAAAATGATCACGGTGTGGACCAAGCCAGTA
TAACCGTCACTGTTATAGATGTGCCAGAATCTCCAAAAGGTACTCTGGAAGTGATTGACGTTCGAAAATC
GTCAGCAATTTTGAAATGGCAACAGCCTGACAACACAGGAGGAAAACCTATAACGAACTACGTGATCGAG
AAGAAGATCGTTGGTTCCGACTGGGAAAGACTGACACAATTCGTGGCCGGAAGTGCCGAGGAGATAAAAC
TGACGAAACTCAAAACTGGAGAGGCCCATTTGTTCAGAATTGCGGCAGAAAATGAGATTGGTCTCGCACC
AGGCAAACCGTTTTTGATGGAAAATGGAACGACTTGCATAACAATCGGATGGAAAGATGGAAACAACAAG
AGATGCCAGAATGGTTCGAGAATGTTGGGTTACAACGTAGAGAGGAAGAATCTGAGGAGTCACATAGGAG
AATGGATTGCACTGAACGACACTCCAGTTGAAGGCACGTGTTACAAAGACGATAATTTGAAGCCCAACAG
TTTGTTCATCTACAGAATCATAGCAGAGAATGAAGAAGGATTTTCTGATCCTGGTTTATCGTCTGACATC
ATGTCCACCCTTCCCTTGGATGAAAAACCCAGCATCAACCTGCTAAGCATAAAGGACGTCACAGCAAGGA
TAGGTCAGGACATAAAACTGATGGTTCCCTTCTCGGCCAATCCACTACCCTCGCTTGAATGGAAAGTACT
GAGACAAAATAACACCAACGGATTTTCAATGGCCTTCCCAAAGAATAAGAGATTTAGCATCGTTGAAGGA
AACATGGATTCTGTCGGAACAAAAGCTAAGAGAAGGCGTCATAGCATTTCTCAGTTTGAAGGAAAGACTC
TGAAAAGGCAAAGCAGTTGTACTTTTGAACCTGGAAGAGAATTTGAGGACCTAGAAAGCGAGGGTAGAAT
TTCTTTTGGGGTACAGGATGGTAATGCACTTTTGGTTATAAAAAAGGCAAGTCTCTACGACACTGGTGTT
TATAAGTTGAAGTTGTCAAATGCGATGGGTTTTTGTGAGGCAACATGTAGGATTACCGTCATTGGTACTC
CTTCGGCACCAAATGGTGTACTGGAAGTAATTGAACTGATGGCAGACAGCGTCACCCTACAATGGAAAAC
ACCTCTCTCTGACGGAGGTTCTGCCATTTTACGTTACATCGTCGAAAAGAGATTTACATCCAGAGGTTCG
AAATGGGCGAAAGTGGCGAGCAATGTGAAGCCACAGGGCTTAGAAAACAAGGCCACTATCAGAAACCTCG
ATGTGGGCGTGGCCTGTGAATTTCGAGTTTTCGCAGTCAACGATGTTGGAGAGGGCGAACCTCTTGTCAT
CATGGAAGCTGTCATACCGGGATCGGTCAAAGGAGCTCCTGAAGAACTTAAGAACGTACGAGTCAATCAA
ATCTCAGAGACGTCTGCGTCATTAGCCTGGGATGACCCTAGAGATCAAGGAGTCATTGGGTTCATCGTCG
AGAGGAAAGAAAAGTCCTTCCATTATTGGAGCAGAGTTAGCGCAGGAGCTGTTGAAAAGAACGAAGCCCA
CCTGAAACACCTCACTCCAGGTAAGGAGTATGAATTCAGGGTGGCTGCCATCAACCATTCCGGTATTGGG
GAATTCTGCGTGGTTCCATTCACTCCGCAACTCATGCAGGTTTTTGCGAGTCCAAAGATTCTTCTGAGCA
GCTCCTCGCTGAACACCTCAGTTCATGTCGGACAGAAACTCAACCTTAGAATACCATTTTCAGGATTCCC
GAAACCCGAATTTACTGTCATTGATCCGTCTGGCATGCCTCTAACAGACTCTCAGAGCGAAGGCGACCGA
AGATTAAAAATAGAGAGGCGTTCAGACACCGAGATAATCCTCTTCAAGTCCAACATCGAAGAATCAGACG
AAGGCATGTACAGCGTCCACCTGGCTAATGCCCTCGGAGGTGACGAGGTCAAAGTCAACATAGGGGTGCT
GACTCCGCCGTCTGAGCCCCAAAAGCCCTTGAGGATCACCGGTGTCAAGGGCACTTCTTATCTTTTGTCA
TGGAGACCACCACTGATCACAGGAGGTAGGGCAGTGACTCATTACATCGTCGAATCGAGAGAAGTTGGGG
ACAAGAAATGGCGCCCCCTGAACAAATACTGCCGCAAACTGGAGCTTCTTATTGAGGAGTTAGATGAGGG
CGGGTCTTACGAGTTCAGAGTTTCGGCAGCCAATGAGGTTGGAGTGGGAGGTCCTCTGGTTTCCAATGAA
CCCCTCGTGGTACCTGCTTCTGTCGATCTGCCCGTCTCTCCGGACAGACCAAAGGTTGAGATTAGCAAGA
AGAGGAGAATTAATATTCTTTGGACGACATCAAAGCAAAGAGCTAAAAATGCTCCCGACGACTTTGTCAT
TGAATCATGTAGAAAAGGGTCTTCTGATTGGATTGCTAGCGGACGTGTCTCCGCCCACCTCGACAACCAA
TACGAAGGCACCAATATTGGAAAGAGTGGTGAATACCAGTTCAGAGTGAGAGGTGCCAACAGGTGGGGAG
TTGGAGAACCCAGTTTGCCCTCGAGTTTCGTTTCCATTGGCGACCGCAAACTGCCCAGAATTTCAGGCCT
CATCACAGGGGTGGAGCGTCTTCCATCTGGAAAGTTGAGACTCGACTGGAAACTTCCAAAGCAGAAAGAA
GGTGAAGCACCGGTGCTGGTGCTCGAGAGAAGAAGGACGAGAAGTCAAGGCTCAGAAAGTTGGATGATCC
TTGCAGATGGTCACCTATCCGAGAAGTTTGTCATCATCGACGACGATCATGATGATGATGCTGGATACGA
ATACAGAGTTCGGGCAAACAATGATAATGATTATGACGATGATGATGATGACGACAACGTTTTTGATGGC
GATGGTGCTGATTCTTGTAAGAACACAAAAGGAAAAAAGAATTTGCACAGTGGAGTTGATGATCGCGATT
TTCAAGAAAGATTATTGTCTAAGCCTGGTTCGAGAGAATCTAAGGAACCGGAATTTGTCACACCCCTTGA
AAACGTCAGCATCTTATTAGGCAATGAAGCAAATATAAAGGCCAAGATCGATGGAAAACCCTGGCCAATC
ATTAGATGGTACCTCAATGGAAACCCAGTGTCCAATCACGGTCGATTTTCGACACTTAGTAACGAGAATG
AGGGAACGGCTGAATTCGTCATCAAAGACACCAAATCGTCTGATCTGGGATTGGTCACTTGTGAGCTGAG
CAATTTCAATGGCAAGGCTTCGTCTTCAGCAAAATTAACACTTCTCGAACGGCCATCCTTCCAGCAGCAG
TTGCACGAATTGAATCTCAACAAAGGCGAGTCTCACAGACTTCGAATTCCTTTTTCCGGTTCAGGACCCC
ACCGTTTCAATCTCTCCATTGACGATGCACGCTCTGGAAAAATTGACGAAGACGACGACGATGAAGATGT
CAATTCAGACAGCTCTTTGGAAATGATTTCTCCAGGAGAGAACGACGACTTTGTCATCCTGCACGTTAAA
AGAGCACAAATGTCTATGAACAGAAAGATATACCTGCTTGAGTTGACCAACAGTCTGGCCAGTGCTCTCT
GCGAAATCAAAATCACGGTCAAAGGTCCTCCAGCCGTGTGCAAAGGCACCCTGAACGTCAACAGCGTAAC
AAAAACTTCCTGCGTGTTGTCATGGAAACCTCCCTCGTTTGATGGAGGAAACAAACTTCAACATTACGTG
GTGGAGAAGAGAGACTTGGACAAACCCTATTGGATGTCGGCTTGCCCTCCCATTAAGACTCAGCAAGTTG
AAGTAAAGGGTTTGATCGAGGGTAAAAGTTACATATTCAGAGTTGCAGCTGTAAACACGTCAGGGATTGG
CCAGTACCTGACGTCAGCTCAGCCAATCACAGCCAGACTACCCTATGCTGTTCCTAGAAGCCCTGGAAAA
CCTAGTGTTGTTGACTTCACCTGCAAAAACGCATCCTTGGAGTGGCTTCCTTCTCCACCAACTCAATTTT
TCGACGATTTCGAAACCGTTTCGCCCACTCCATCGACTCCACAATCGTCGCCTCTGAGATTTGTATCGTT
ATCACCACCACCTTCATCGTCGCCATCTTCTTCATCATCAGCAGCTCCACCACTAGAATCATCGTCATCA
TCATCATCGTCACCACCACAAACATCTTACTCAATCGAAAAGGCCTTGGTGGATTTAGCCAGCGACGACG
AGTGCAATGATGACAAGCAGAGTGACGACAGCTTGGAAAATGGAGGCATTGATTTCCTTGCCAACGGCGA
CGACGAAAATCACTTCAAGTGGACGTTGGCTACGATTTCAGCCCTGAAAATCCAAACCAACAACAGTAAC
AACAACACGGGTGATCAAAAATGCTCGTGTGTCGTTGAAAACCTGATCGAGGGACGCTGTTATAGGTTCA
GGGTGGTGCCTCTCAACGAGGCAGGGAAAGGTGATCCATCACCGGCTTCTGAACCTGTCGTCATATCCGG
CAAAACTTCTACTCCGATGTTTTTGGAGCCTCTTGAGAATGTCGAAGTACTCGTGGGAAGATCAGTTGAA
CTTCAGGTGGAAGTTGTCGGAAAGCCAAGTCCCACTGTCACGTGGTATAAGGGCAGCCAGGCTCTGATGG
CCACGCCCTCCAAGTACGAGATGGACGACGATGACCAGGTGCACACCCTCGTAATTAAGAGCGTTTCATT
GGATGATGCAGATGAATACATCGTAAGGGCGACCAATGATCTTGGGTCGAAAACGTCGAGGGCCTACGTT
ACAGTTGACGCTCCGCCCAAGATCCAGTCGACTCAACTTTATCAAGCCCCATTGGTACACGACAGGGGCA
GCACCATCAATGTCAGATTTTATTACACCGCCCATCCCCTGCCAAAGATCGATTGGAGTAAGGATGGTGA
GCAGATACATGTCTCTGATGAACCACAGCCAGAGAAAGTCAAAGATGAACCGATTTCATCTTACAAGCCT
TCGTATGATCCTAGACAAAGAAGGTTCTCCGTCAATTCAAGGTTTCTCTCGAATGGACCTCCAACTTTTC
ACTCCGCCCACTTGAGCCAATCTTCTCTTTCATTGGACGACAGGAGGAAATTCGACAGCACGCCTAGGTA
CGTGTCCATGCACATAACGAACGTTCAGCCAATCGACAAGGGGGAGTACACGCTCACCCTGAGCAACAAA
TTTGGATTGGATCAAATTCCGATTCAGATAAAAGTCAACGATGTCCCAGGCCCTCCTACGTCACTGAGGG
CAGAAAAGGTCAGGGACACTAGTATAACCTTAACCTGGGACGAACCATCGGATGACGGTGGCAGCACCAT
AACCCAGTACTTTCTCGAAGTCGCGCATGAAATGCAGGGGCTAAGATGGTTGCCCCATTCTCTCATGAGG
TTCAGTCGTTGCACTGTGGAGAACCTCCTTTATAAGAAGACCTACCAGTTTCGTGTCGGAGCCATCAACG
TATTTGGCAGAGGATTGCCATGCCAACCTATTTCTGTCACGACGGGCGAAGAAGTTGATTACGATTGCCA
TTACACCAACCTATGGAAAGAAGGGCTGAGCGCATCGAACCATGCTCCTCCAATCAGGAGAGAGACATTA
GAAGACTTTTATGACGTGTGCGAGCAGCTCGGAAGCGGACCACACGGCAGAATAAACAGGGTCGTTGAAA
GGTCAACAGGTCGTAGCTACATCTGCGAGTTCATTGACCTGTTGAGTCCCGATGGCGATGGAAATGAGAA
GAAACTGAGGAAGAGTAAAGAGCTTGTTATGAACGAAATCGATAACATGAGAAAACTTCACCACAGGAAG
ATCCACCATCTCCACGAGGTTTTCCACGGTGATGCTGCTGGTGATGATGGTGATGCTAATAAGATGGCAG
TTGTCATGGAATTTCTCTCCGGGGAGGATCTTCTCACGAGACTGACCAATGACGACGAACGATTCAATGA
AGAGACTGTTGCTAAATTCATGAGACAAGTTTGTGAAGCTCTGCAGCACATGCACGAAAAGAACGTGGTC
CATTTAGCCATCAGGCCTGAAAACATGATTTGTTCAACTCTTAAAAGTTCTGAGGTTAAGTTGACGAATT
TTGGAGCATCTGCATTCCTTGACCCAGAAAAGACGGTATCCATTGCAAAGGCCAACGTTGATTATCAAGC
CCCAGAGATAATTGAAGGACGACCAATTGGATTTTACTCCGACATGTGGTCTATTGGAGTCGTCACCTAT
GTTTTGTTAACAGGGAAACTGCCTTTTGACGGCTCAACGAGGTCAGAGAAGATGAAGAAAATCTCTGAAT
GCAGGTGGAAAATGGACGCCAAGAAGCTACAAGTGTCAGACGCTGCCAAGGATTTTGTGGCCAATCTTTT
GGAAAAGGATACGGGGATGAGAATGACAGTCCAAGAGGCACTGGATCATCCGTGGTTGTGCCAGGAATGC
AACTACTCGACCAAAACCCTGGAATCTTCCAATTACTTGAATCTTCTTCATCGTAATGATGATAATGATG
ATGACGAGAACAAGACCACGCCTCTTATTGCTATTGGTTCGCTCATAAAGTCCACATCTCTCCTGAGAAG
TGAAGTTAAGAAAAATCTTGTGGACGTGCATAAAATCGATCGAAAAGAGGTTCAACCAAGATTCGTCTGG
AAGCCTAAAAATTGCTCCGCCCAGGAAGGTAGCACCGCCTCCTTCAAGTGCAAGATCGTTTCCTCTGATA
GGCTGACCGTGAAATGGTACAAAGATTCCAACGAACTGGATTGTAGTACAGCAAAATATCTTCCTCAAAA
CACAGGGGATCATCATGAATTGAAAATCTCGAAAGTTTCATCATCGGATTGTGGCGAATACGTTGTGAGG
GCAGAGAATAAGTACGGAAGGGTCGAAGAGGCTGCCTTGCTGACCATGGATGGTGGTGGTAAGCATGGAA
ACAGGAGAACACTGGCTCAAAGATCTCAAAGTTTAGAACCAGCATCGGTCGTAACCAGACCTTCATCAGT
GACAAAGCACACAGTAGATTCGAGCATCCACCTAGGAATGTCTTCCTTGACGAACAACGACGCCGAACCG
ACCTTCACCTTTGCACTGAGGGACAGAACCATTCAGGAGGGATCAGGACCCTACTCGAAGAGATATTCAA
GATGCTCTATAGACAGATGGTGA
>g6219.t2 gene=g6219
ATGTTAAAAGTCGCAGCAAAGATTGACCACACCAGTTACGACTCGACTCTTAGAGTGAAAGCTGGCCAAG
ATTTCCACCTGGAAGTATTATATTATGGCGAACCAGCTCCCGAAGTGCATTGGTCAACAGAAAATAAAGA
ATTCTACGAAGATGACGAGCACATTCGAATCAGAAACTCTCGCAATTGTTCCATGCTTTCTTGCAAAGGA
GCCAGGCGCTTACACTCTTCTTGCTACACTGTCGTAGTTAAAAATGATCACGGTGTGGACCAAGCCAGTA
TAACCGTCACTGTTATAGATGTGCCAGAATCTCCAAAAGGTACTCTGGAAGTGATTGACGTTCGAAAATC
GTCAGCAATTTTGAAATGGCAACAGCCTGACAACACAGGAGGAAAACCTATAACGAACTACGTGATCGAG
AAGAAGATCGTTGGTTCCGACTGGGAAAGACTGACACAATTCGTGGCCGGAAGTGCCGAGGAGATAAAAC
TGACGAAACTCAAAACTGGAGAGGCCCATTTGTTCAGAATTGCGGCAGAAAATGAGATTGGTCTCGCACC
AGGCAAACCGTTTTTGATGGAAAATGGAACGACTTGCATAACAATCGGATGGAAAGATGGAAACAACAAG
AGATGCCAGAATGGTTCGAGAATGTTGGGTTACAACGTAGAGAGGAAGAATCTGAGGAGTCACATAGGAG
AATGGATTGCACTGAACGACACTCCAGTTGAAGGCACGTGTTACAAAGACGATAATTTGAAGCCCAACAG
TTTGTTCATCTACAGAATCATAGCAGAGAATGAAGAAGGATTTTCTGATCCTGGTTTATCGTCTGACATC
ATGTCCACCCTTCCCTTGGATGAAAAACCCAGCATCAACCTGCTAAGCATAAAGGACGTCACAGCAAGGA
TAGGTCAGGACATAAAACTGATGGTTCCCTTCTCGGCCAATCCACTACCCTCGCTTGAATGGAAAGTACT
GAGACAAAATAACACCAACGGATTTTCAATGGCCTTCCCAAAGAATAAGAGATTTAGCATCGTTGAAGGA
AACATGGATTCTGTCGGAACAAAAGCTAAGAGAAGGCGTCATAGCATTTCTCAGTTTGAAGGAAAGACTC
TGAAAAGGCAAAGCAGTTGTACTTTTGAACCTGGAAGAGAATTTGAGGACCTAGAAAGCGAGGGTAGAAT
TTCTTTTGGGGTACAGGATGGTAATGCACTTTTGGTTATAAAAAAGGCAAGTCTCTACGACACTGGTGTT
TATAAGTTGAAGTTGTCAAATGCGATGGGTTTTTGTGAGGCAACATGTAGGATTACCGTCATTGGTACTC
CTTCGGCACCAAATGGTGTACTGGAAGTAATTGAACTGATGGCAGACAGCGTCACCCTACAATGGAAAAC
ACCTCTCTCTGACGGAGGTTCTGCCATTTTACGTTACATCGTCGAAAAGAGATTTACATCCAGAGGTTCG
AAATGGGCGAAAGTGGCGAGCAATGTGAAGCCACAGGGCTTAGAAAACAAGGCCACTATCAGAAACCTCG
ATGTGGGCGTGGCCTGTGAATTTCGAGTTTTCGCAGTCAACGATGTTGGAGAGGGCGAACCTCTTGTCAT
CATGGAAGCTGTCATACCGGGATCGGTCAAAGGAGCTCCTGAAGAACTTAAGAACGTACGAGTCAATCAA
ATCTCAGAGACGTCTGCGTCATTAGCCTGGGATGACCCTAGAGATCAAGGAGTCATTGGGTTCATCGTCG
AGAGGAAAGAAAAGTCCTTCCATTATTGGAGCAGAGTTAGCGCAGGAGCTGTTGAAAAGAACGAAGCCCA
CCTGAAACACCTCACTCCAGGTAAGGAGTATGAATTCAGGGTGGCTGCCATCAACCATTCCGGTATTGGG
GAATTCTGCGTGGTTCCATTCACTCCGCAACTCATGCAGGTTTTTGCGAGTCCAAAGATTCTTCTGAGCA
GCTCCTCGCTGAACACCTCAGTTCATGTCGGACAGAAACTCAACCTTAGAATACCATTTTCAGGATTCCC
GAAACCCGAATTTACTGTCATTGATCCGTCTGGCATGCCTCTAACAGACTCTCAGAGCGAAGGCGACCGA
AGATTAAAAATAGAGAGGCGTTCAGACACCGAGATAATCCTCTTCAAGTCCAACATCGAAGAATCAGACG
AAGGCATGTACAGCGTCCACCTGGCTAATGCCCTCGGAGGTGACGAGGTCAAAGTCAACATAGGGGTGCT
GACTCCGCCGTCTGAGCCCCAAAAGCCCTTGAGGATCACCGGTGTCAAGGGCACTTCTTATCTTTTGTCA
TGGAGACCACCACTGATCACAGGAGGTAGGGCAGTGACTCATTACATCGTCGAATCGAGAGAAGTTGGGG
ACAAGAAATGGCGCCCCCTGAACAAATACTGCCGCAAACTGGAGCTTCTTATTGAGGAGTTAGATGAGGG
CGGGTCTTACGAGTTCAGAGTTTCGGCAGCCAATGAGGTTGGAGTGGGAGGTCCTCTGGTTTCCAATGAA
CCCCTCGTGGTACCTGCTTCTGTCGATCTGCCCGTCTCTCCGGACAGACCAAAGGTTGAGATTAGCAAGA
AGAGGAGAATTAATATTCTTTGGACGACATCAAAGCAAAGAGCTAAAAATGCTCCCGACGACTTTGTCAT
TGAATCATGTAGAAAAGGGTCTTCTGATTGGATTGCTAGCGGACGTGTCTCCGCCCACCTCGACAACCAA
TACGAAGGCACCAATATTGGAAAGAGTGGTGAATACCAGTTCAGAGTGAGAGGTGCCAACAGGTGGGGAG
TTGGAGAACCCAGTTTGCCCTCGAGTTTCGTTTCCATTGGCGACCGCAAACTGCCCAGAATTTCAGGCCT
CATCACAGGGGTGGAGCGTCTTCCATCTGGAAAGTTGAGACTCGACTGGAAACTTCCAAAGCAGAAAGAA
GCACCGGTGCTGGTGCTCGAGAGAAGAAGGACGAGAAGTCAAGGCTCAGAAAGTTGGATGATCCTTGCAG
ATGGTCACCTATCCGAGAAGTTTGTCATCATCGACGACGATCATGATGATGATGCTGGATACGAATACAG
AGTTCGGGCAAACAATGATAATGATTATGACGATGATGATGATGACGACAACGTTTTTGATGGCGATGGT
GCTGATTCTTGTAAGAACACAAAAGGAAAAAAGAATTTGCACAGTGGAGTTGATGATCGCGATTTTCAAG
AAAGATTATTGTCTAAGCCTGGTTCGAGAGAATCTAAGGAACCGGAATTTGTCACACCCCTTGAAAACGT
CAGCATCTTATTAGGCAATGAAGCAAATATAAAGGCCAAGATCGATGGAAAACCCTGGCCAATCATTAGA
TGGTACCTCAATGGAAACCCAGTGTCCAATCACGGTCGATTTTCGACACTTAGTAACGAGAATGAGGGAA
CGGCTGAATTCGTCATCAAAGACACCAAATCGTCTGATCTGGGATTGGTCACTTGTGAGCTGAGCAATTT
CAATGGCAAGGCTTCGTCTTCAGCAAAATTAACACTTCTCGAACGGCCATCCTTCCAGCAGCAGTTGCAC
GAATTGAATCTCAACAAAGGCGAGTCTCACAGACTTCGAATTCCTTTTTCCGGTTCAGGACCCCACCGTT
TCAATCTCTCCATTGACGATGCACGCTCTGGAAAAATTGACGAAGACGACGACGATGAAGATGTCAATTC
AGACAGCTCTTTGGAAATGATTTCTCCAGGAGAGAACGACGACTTTGTCATCCTGCACGTTAAAAGAGCA
CAAATGTCTATGAACAGAAAGATATACCTGCTTGAGTTGACCAACAGTCTGGCCAGTGCTCTCTGCGAAA
TCAAAATCACGGTCAAAGGTCCTCCAGCCGTGTGCAAAGGCACCCTGAACGTCAACAGCGTAACAAAAAC
TTCCTGCGTGTTGTCATGGAAACCTCCCTCGTTTGATGGAGGAAACAAACTTCAACATTACGTGGTGGAG
AAGAGAGACTTGGACAAACCCTATTGGATGTCGGCTTGCCCTCCCATTAAGACTCAGCAAGTTGAAGTAA
AGGGTTTGATCGAGGGTAAAAGTTACATATTCAGAGTTGCAGCTGTAAACACGTCAGGGATTGGCCAGTA
CCTGACGTCAGCTCAGCCAATCACAGCCAGACTACCCTATGCTGTTCCTAGAAGCCCTGGAAAACCTAGT
GTTGTTGACTTCACCTGCAAAAACGCATCCTTGGAGTGGCTTCCTTCTCCACCAACTCAATTTTTCGACG
ATTTCGAAACCGTTTCGCCCACTCCATCGACTCCACAATCGTCGCCTCTGAGATTTGTATCGTTATCACC
ACCACCTTCATCGTCGCCATCTTCTTCATCATCAGCAGCTCCACCACTAGAATCATCGTCATCATCATCA
TCGTCACCACCACAAACATCTTACTCAATCGAAAAGGCCTTGGTGGATTTAGCCAGCGACGACGAGTGCA
ATGATGACAAGCAGAGTGACGACAGCTTGGAAAATGGAGGCATTGATTTCCTTGCCAACGGCGACGACGA
AAATCACTTCAAGTGGACGTTGGCTACGATTTCAGCCCTGAAAATCCAAACCAACAACAGTAACAACAAC
ACGGGTGATCAAAAATGCTCGTGTGTCGTTGAAAACCTGATCGAGGGACGCTGTTATAGGTTCAGGGTGG
TGCCTCTCAACGAGGCAGGGAAAGGTGATCCATCACCGGCTTCTGAACCTGTCGTCATATCCGGCAAAAC
TTCTACTCCGATGTTTTTGGAGCCTCTTGAGAATGTCGAAGTACTCGTGGGAAGATCAGTTGAACTTCAG
GTGGAAGTTGTCGGAAAGCCAAGTCCCACTGTCACGTGGTATAAGGGCAGCCAGGCTCTGATGGCCACGC
CCTCCAAGTACGAGATGGACGACGATGACCAGGTGCACACCCTCGTAATTAAGAGCGTTTCATTGGATGA
TGCAGATGAATACATCGTAAGGGCGACCAATGATCTTGGGTCGAAAACGTCGAGGGCCTACGTTACAGTT
GACGCTCCGCCCAAGATCCAGTCGACTCAACTTTATCAAGCCCCATTGGTACACGACAGGGGCAGCACCA
TCAATGTCAGATTTTATTACACCGCCCATCCCCTGCCAAAGATCGATTGGAGTAAGGATGGTGAGCAGAT
ACATGTCTCTGATGAACCACAGCCAGAGAAAGTCAAAGATGAACCGATTTCATCTTACAAGCCTTCGTAT
GATCCTAGACAAAGAAGGTTCTCCGTCAATTCAAGGTTTCTCTCGAATGGACCTCCAACTTTTCACTCCG
CCCACTTGAGCCAATCTTCTCTTTCATTGGACGACAGGAGGAAATTCGACAGCACGCCTAGGTACGTGTC
CATGCACATAACGAACGTTCAGCCAATCGACAAGGGGGAGTACACGCTCACCCTGAGCAACAAATTTGGA
TTGGATCAAATTCCGATTCAGATAAAAGTCAACGATGTCCCAGGCCCTCCTACGTCACTGAGGGCAGAAA
AGGTCAGGGACACTAGTATAACCTTAACCTGGGACGAACCATCGGATGACGGTGGCAGCACCATAACCCA
GTACTTTCTCGAAGTCGCGCATGAAATGCAGGGGCTAAGATGGTTGCCCCATTCTCTCATGAGGTTCAGT
CGTTGCACTGTGGAGAACCTCCTTTATAAGAAGACCTACCAGTTTCGTGTCGGAGCCATCAACGTATTTG
GCAGAGGATTGCCATGCCAACCTATTTCTGTCACGACGGGCGAAGAAGTTGATTACGATTGCCATTACAC
CAACCTATGGAAAGAAGGGCTGAGCGCATCGAACCATGCTCCTCCAATCAGGAGAGAGACATTAGAAGAC
TTTTATGACGTGTGCGAGCAGCTCGGAAGCGGACCACACGGCAGAATAAACAGGGTCGTTGAAAGGTCAA
CAGGTCGTAGCTACATCTGCGAGTTCATTGACCTGTTGAGTCCCGATGGCGATGGAAATGAGAAGAAACT
GAGGAAGAGTAAAGAGCTTGTTATGAACGAAATCGATAACATGAGAAAACTTCACCACAGGAAGATCCAC
CATCTCCACGAGGTTTTCCACGGTGATGCTGCTGGTGATGATGGTGATGCTAATAAGATGGCAGTTGTCA
TGGAATTTCTCTCCGGGGAGGATCTTCTCACGAGACTGACCAATGACGACGAACGATTCAATGAAGAGAC
TGTTGCTAAATTCATGAGACAAGTTTGTGAAGCTCTGCAGCACATGCACGAAAAGAACGTGGTCCATTTA
GCCATCAGGCCTGAAAACATGATTTGTTCAACTCTTAAAAGTTCTGAGGTTAAGTTGACGAATTTTGGAG
CATCTGCATTCCTTGACCCAGAAAAGACGGTATCCATTGCAAAGGCCAACGTTGATTATCAAGCCCCAGA
GATAATTGAAGGACGACCAATTGGATTTTACTCCGACATGTGGTCTATTGGAGTCGTCACCTATGTTTTG
TTAACAGGGAAACTGCCTTTTGACGGCTCAACGAGGTCAGAGAAGATGAAGAAAATCTCTGAATGCAGGT
GGAAAATGGACGCCAAGAAGCTACAAGTGTCAGACGCTGCCAAGGATTTTGTGGCCAATCTTTTGGAAAA
GGATACGGGGATGAGAATGACAGTCCAAGAGGCACTGGATCATCCGTGGTTGTGCCAGGAATGCAACTAC
TCGACCAAAACCCTGGAATCTTCCAATTACTTGAATCTTCTTCATCGTAATGATGATAATGATGATGACG
AGAACAAGACCACGCCTCTTATTGCTATTGGTTCGCTCATAAAGTCCACATCTCTCCTGAGAAGTGAAGT
TAAGAAAAATCTTGTGGACGTGCATAAAATCGATCGAAAAGAGGTTCAACCAAGATTCGTCTGGAAGCCT
AAAAATTGCTCCGCCCAGGAAGGTAGCACCGCCTCCTTCAAGTGCAAGATCGTTTCCTCTGATAGGCTGA
CCGTGAAATGGTACAAAGATTCCAACGAACTGGATTGTAGTACAGCAAAATATCTTCCTCAAAACACAGG
GGATCATCATGAATTGAAAATCTCGAAAGTTTCATCATCGGATTGTGGCGAATACGTTGTGAGGGCAGAG
AATAAGTACGGAAGGGTCGAAGAGGCTGCCTTGCTGACCATGGATGGTGGTGGTAAGCATGGAAACAGGA
GAACACTGGCTCAAAGATCTCAAAGTTTAGAACCAGCATCGGTCGTAACCAGACCTTCATCAGTGACAAA
GCACACAGTAGATTCGAGCATCCACCTAGGAATGTCTTCCTTGACGAACAACGACGCCGAACCGACCTTC
ACCTTTGCACTGAGGGACAGAACCATTCAGGAGGGATCAGGACCCTACTCGAAGAGATATTCAAGATGCT
CTATAGACAGATGGTGA
>g6220.t1 gene=g6220
ATGATGTTCAAGAAGGTCCTGGATGCCGTCGACATGATTCGCGTCAAGCGATCCGACAGCGACCACATCG
ACCGCCTCAACCACCGATGGACGAGCATCCTGCTCGTGGTGGCTTGCCTGCTCCTGACCACCGCCAACTA
CGGCAGTTTGCCGATGTTCTGCTGGTGTCCTGCCTACTTTGTGTCGGCCTACGAGAAGTACGCTCAGAAG
ATCTGCTGGGTGTCCGAGACTTACAACATCGTCGACGATCGTAGCCAGCCTTTCCCGGCTGCCAATCGCG
ACTCGTCGCACGTCGCCGACGGTCGCTACTACGACTACTCGACGCAGCCTCAGCCGCAGTCGTTGACGCC
GAGTCGGAAGAAGGTTCTGAGGGTCAGCTATTACCAGTGGATACCGCTGCTTCTTCTGCTGCAAAGCTTC
CTATTCTACCTCCCTGGGCTCGTTTGGAAAACTCTGGCGGCAAGATCAGGTCTTGATCTCGCGAACATCG
TCGAGGCCTCGGACACTGTTCAGAACGCCATCTACCCGGAGAGGAGAGAGAAAACTCTGAGATACATGTC
GAGGCACATCAACAGGTTCCTAACCTACCAAAACAACTACAGAGGAGGATGTTGTAGATGCTTTAGAGGG
ATCATTACCAGGAGGATGTGTTTCTGTTGTGGAAACAGATTCGGTAACTACCTCAGCTGTCTCTACCTTG
GTCTGAAGACAATCAACTTGGTCAACATCGTCCTACAGGTGTTGTTCATAGATTTCTACCTGGGAAGTCA
TTTCCACTTGATGGGCGTTGCCTTCCTCCACGGCGTCTCGACCAATCAAACGATCGAAGCGGCAACGGCC
ATAGCGTCCAATCATCCGTCGCTCGCTCACATACTGGCCAATGGCGCCGGTAGTAACAGCGGCGGTTACG
CTGCCCCAAACGCTGGTATCCTGTTCAAGAGAGATTTGGAGCGAGTCGGTTCAGCGAGTTCAGCAAACGA
AAGTTTGTTTAAAACCGAAATGGATATTTCCGCCCTCAACACCACTGATCTGGAAATTCCCATTGTCAAC
GAAAGCTTGTTTAAGACAAGCGTGACATTAAATCCGACATTAAATCGTTCTTCTACATTACCCTCCACCA
ATAAAACCGATGAAAATCGTCAGTTACCCGCTCCGGGTTCAAAATCGTCCAATAGGAGCAAGCGCGATGA
CAGAAGCTCGCACAATTGGTCGCAGAGATCAGAAAGGAGAAAATACAGAAAGCGACCTACTTCCGTCCAA
TATGATTGGTCGAGCTACATGGCCAGTCTCAAATCGTTTCCTTATTTGTCGTCGAAATTGTTTCCAAAAA
TAACTTATTGCGACTTCACTGTTCGTCAGATGACGACCTTTCAACTCTTCACAACGCAGTGCGTGCTGTC
CATCAATTTTATCAATGAAAAGCTGTTCCTGCTTCTATGGTTCTGGTTCTGTCTGTTGTTCTTCATCAAC
CTGTACAGCATCACCATCTGGTCGGTGCGATTGTGCAGCCGAAGTTCGAGGGAAGATTACGTCAGACGAC
AACTCGCCATGATCCAGCGCAGGCTCTTCCTCGAAGCGTCACATTACGACCGCCAACTTCACGCGCAACG
GCCGTCGCTAGCAGCCGTCGACCCTGCCGATGCCGCCGAGAGAAAGACCGAACCGAGTCTAATCCAAGAA
GCCGATCCGAGCGTCGGCGTCGACGACAAGACGGCCGAGCTTCAGCCGCTACAGACGCCTCAGCGACAAG
CGTCACTGAACAGGCGACTGGTCAAGTTCGATGAGGGCGTCTCGACTCAGGAAAGGAGCGAGTTATCGTA
CGAGCAGGCCATCAACAGTTTCATTCATTGTCGTTTGAAACAGGACGGCATTTTCATCTTGAAGATTCTC
GCCACGAACACCACCCGTCTGGTCGAGTTGGACGTTTTGGCGCTTCTCTGGTCCGTGCACGAGCGACGTC
TGGCGACCAGCGATCCCTACTACCACAGCGACAGACGCGAGTCGCTCGTACCTTCGGGTACCGAACGCAG
GGACACCATCGTTGACGTCACAGAGCTGAGGAGGGCAAAGACTGCCCTGTCGGAACGCGACCTATAG
>g6221.t1 gene=g6221
ATGAAACAAGAGGTTTTCGTGTACAGAGTTCCAGCTAGAACAACGAATCGTGGTTACCGTGCTGCAGAAT
GGAAACTGGACGAGCCCGATTGGACGGGAAGGTTAAAGGTAGTCTCGAAGAATCGCGACCTCTGCATCAA
ACTTGAAGACAAAACCACAGGTGAACTTTTTGCGCAGTGTCCTGTGGAGTCCTATCCGTCTGCAGCAGTC
GAGCAAGTGCTGGACTCGAGCCGATACTTTGTCGTTCGCATCAGAGACGAAACTGGCAGGAATGCTTTCA
TCGGCATCGGTTTTGCCGACAGGGGGGACTCTTTCGACCTCCTCGTCGCCATACAAGACCACTTCAAGCA
GGTCAAAAGAGAGGAAAGTGCAGAGCAAGAGTTGACATCTGGGGCTGGGTCGCTCGCCCTCAATGACCCC
GGCCCGAAACTCGACCTCGGCTTCAAGGAAGGACAAACGATCAAGTTGAATTTTGCTACAAAGAAAACCG
GGGAGAATGCGTCCTCGCCGTCGACGACGAAGCCACGCCAAAAACAACCTGAAGGTCAAGGCGGGATCCT
TCTGCCACCGCCTCCCGGGGGCATAAAAATCCCGGGACCCCCGAGAACATCCCCGGTGGCCCCCGCGAGT
TCGCTGGCCGCCTCTGCCAACGGCAACAAGCAACTTCCCCCTCCGTCAGATCTCGACCTGCTCATCGACC
TCGGCTTGGGAAACCAGCATTCCAGGTCCGCAAATCCTTTCAACATCCCGACGAGCGTCAGTGGAAACGA
CGGATGGGAGGAGTTCGCGAGTGCACCTCCGGCAAAACCACCGACCAATCCTCAGCCCAACCACGACTGG
GTCAACTTCGATTGA
>g6222.t1 gene=g6222
ATGAACGGAAACTACAAGAGCATTGATGAACTCCTCGCACATCTCAACGGGAAAAATTTGGATCCCAACG
CCGAGGTTGTGGTGGCTCCTCCTGCTGTATACCTCTCCTACGTGAAACAAAAGATCAATCCAAAGATTGG
AGTCGCTGCCCAGAATGCCTACAAAGTAGAAAATGGAGCTTTCACCGGAGACATCAGCCCTGCCATGATC
AAGGATATCGGAGCTCAGTGGGTCATCCTCGGCCATTCCGAGAGAAGGCACGTGTTCGGAGAATCGAACC
AGTTGATCGGCGAGAAAGTGCACCATGCTCTGGCAGCGGGTCTGAAACTGATCGTTTGCATCGGAGAGAA
GTTGGAGGAAAGAGAGGCAAAGAAAACAGAGGAGGTCTGCTTCGCTCAACTGAAAGCCATTGCAGAAAAC
ATCAAGGATCTCAACGATTGGAAGAGGGTCGTCATCGCCTACGAACCGGTCTGGGCCATAGGGACGGGAA
AGGTCGCCACCCCAGAACAAGCTCAGGAAGCTCACAAAAGCTCCAGGTATTGGCTGGCCAACAACGTCAA
CCCCGGAGTGGCAAAGGATGTCAGGATCTTGTACGGAGGTTCGGTGACGGCCAGCAACTGCAAGGAGTTG
GCCAAGCAGGCCGACGTCGACGGATTCCTCGTCGGAGGGGCTTCTCTAAAGCCAGAATTTATCGAAATCG
TGAACGCAAGAGCTAAATGA
>g6223.t1 gene=g6223
ATGGACGCGCCAAGTTTCAATCACGTACACACCGGGCCCCATGGCGGTCGTAACAAGCGTTCGCCACTTG
CAAGGGTTAGCTCCTCGTACATCTTTGCGCATGTGCCGGTTCTAACCGAAACGAGAGGGGGGAAAGGAAT
GGGGATTCCGGCCAATGGAGGAGTGTCGAACGACCCGAGAAATTGGCATCCATGGTCCACGGGCCAGCCT
AAGTTTATTACCCTTTTAAGAGCGTCCCGTTCAAGTGTCACCCGACTGTGTAGTGTTCAAAACCCGTTTC
GGCATGCAGTCTGTTGA
>g6224.t1 gene=g6224
ATGACAAACAACCCGACTACACCGGCTACATCGGCTGCACTGGCTGCTGCGGCCAGTGTCGCGAGGATCG
TATCAAGAAGCTGGATCCTCGTCGTCGTCGTCGTCGTTTTCAGTTTGGTGATTGTCGATAGGAGTGAATC
GCCAGCACTAATACACAAGAAGACTTATGTGCCTGGAAATGCCTGCTTGGTCCCTAGGGTCATTAGTAGA
ACCCTCGTACCTGTTACCCTCTCATCCGAGCAGCATCTCTCCTTTCTATTAATCCTCACCTCGTCAGGTG
AATTTGTCACTTCAAGGCTCCATCGACCGATCCAGCATGAAGAACCACTTGTCGAAGACACCTGTATTGC
TGCTCCTGGATACACCTGGATTCATCATCAGTCAAAACCAAAGGCAACAAGGCACAGACACACAAGGTGG
ATGCACAGCGTCAGAGGAGGTGACGAGGAAGGATAG
>g6225.t1 gene=g6225
ATGGCAGTGGATAGATGGAATCGAAGGTTATGGAGCAGAAAAAGAAAGATACTGATGGATAGAGAGAGAA
AGAAAGGTCTCACAAGAACTGAATTTAATGTGACACATGGAAAACACCTTATGCCCCTGTCTGCAACTGG
AGTCGAACCCATGAGGTCAGGTCTGGAAGGTCATGGATCCAACGAAACGAAAACAAAAATGAATAAAGAG
CGGAGGGAGAGATAA
>g6226.t1 gene=g6226
ATGGGGTCAAACGATGACCCTGACGTGACCTTTGTCGACGAACCTGGACTTATGAAGGAAAAATATTTCT
TCTTCTCGCTCTTAACCTGCCTGTCTGTTAGACTAATTTCAGAAGAATTCTGCCAATCCGACATCTTCAG
TCCCTCTTGTTACCATAGAAACGGGGTCGTCCTGATTCTGTCGTCCAGACTGGGGCGCATGCGACCCGGT
CGTTGCATCACCGGCAGCTACGGCCACCTCGGCTGCTCCAGTGACGTCACGGTCGTCCTCGGCGTAAGGT
GCAACGGACGACCTTCCTGCTCCATGCACGTTACCGACGATGACCTTCACTCGACCTTGACCTGTCCCAG
AGACCTTGCCTCGTTTCTCGAGGTCAAATACGTCTGCCTCGCTCTCGGTTAG
>g6227.t1 gene=g6227
ATGGGTAGAGGTCGACCAATGACAGACGACGTAAACAAATCGAGAAACGGCTCCATTCACATCTCCTTCT
TTCTGAGCTCAACAGAAACATCGAACTTCAGCGACAGCCGACGACATCGTCATCACCGTCGAAGAAGAAG
CAGCTGTCGCCGCCACCACAAGTGTCCTGACGTGACCTTCAATGGCAAGAAACGTCGCAACAGTCGTCAC
TTTGGCAACGAATCGTTCGTCGCCTTCGAGGGTCGTCATGGAGACGACGACGACGACGCGAGTCACGTGA
CCTACCTCCACGTTGGATCGGCTTCATCGGGAGTCAGGTCGGAGCCGGAAAGGAGCGGGCACCTGAGCAA
TCACTTTGCCGCTCGTTTCGGCTCGGTCGAGTGCCCGTTCCGGTTTACTGCACCCCGAGGATGGAGGATT
AGATTCACCCTTGTGTCTTTTGGCGGTCTACTGGCCGCTGCCTCCAGCCCAAGGATCGAGGTGAGGCAGA
GGGTTGGACCGGGGTTGGACCGTGGGGAACAAGAGAATGGGGGTTTAGGGTGCCACCACGTGGCCACTGT
GTTGGAGGAGATGGATGAGAAGATGGAACGATGGAAAGGCGCTTGCCAGGTGGATGTGTGCGTCGGCAAT
ATGGCGGGAGAAATTCTCCTGAATCCAACCCGATTCAACCAAGATTCGACTTTGAACACCAGCTTGGAGT
GGCGCACGAATACAACAGACCAGGGACCGAAGGACCGCCTGCTCATGTATTCATCCACCAAAAATTTCCT
GCAATTCTTCTTCGCAAACTCACTATCCTCGAGTCGAAGCGACGAGGATGACGATGACAAAAAAAATGCT
GACAGATGGCCTATCTTGGTTCATTATGAAGCGCACAGCTGTTCCCTGGACACGAGAGAAGCATCGGACA
CGCTCCACTGCTCACATGCTAAGGGCGAGACTCCACCAAGTTCTAATTTTGGCTCTGGATTTTCCAAAGG
AGACGAAACCGAACCAACAGATAAGGAAAGCCACAGCATTCCCATAGGCCTCCTATTGGTGGTGGCAATT
GGCGTGTCGCTGGGGGTGTTTACAGCACTGAGCACTGTTTATTCCATTTACACTTTTAAAAGCAGCAGAC
AGAAAGACAAACGCACTCAAAGCAAAGACCTGAAACTCGTCGAACGCCCGCCGAACGAAAACGAAGACGA
CTTCCTGTCACTCGAGCGTCGCGTCATTTCCGGCAACATGGCCGCCATGTCCGTCGACCACATCCGCTTT
TTAATCGACGACCGCCATCTTGACGAATCGTGCAAGATGGCCGCCGCTTCCTCCTCTTGCTCTTCATCGT
CCTTCACCTGCTACAGAACCAATCCGGCCGGAGTTGATTCCGGATTCCACGTGTTTCCGGTCACGTGCGA
TTACGTCACCGACGGACGGGTGGTTACGTCACTCGGTGACGTCACCGTGAAGACTGAGAAGCGAGAGTCA
CGTGACTCGATCAAGACCTTCGCGATGACGTCGGGAAACACCAGATTGACAGATTAA
>g6228.t2 gene=g6228
ATGAAGCAGTTCAACGCCCAGGGACTGAGGCGAAACTTCTTCAGAAACCCGAGGAGAATCCAAAGAGTAC
CCCTCGTCGGGGAGAACCATCTCGACCACCCGCACCTCCTCATGAGAGACTTTTTCATGAAAGGGGGCGA
AGTGGCCGGAGAGTTCATGACCCGGTCTCATCCGTGCCCCGGTGTCCAGGGCTGCTACCCTACCCATGCA
GATTCCTCGGAACTCTACGACACCCATCGGATGTACGGAGGCGCAGAGGTCCTCTACCCCGATTTCTATT
CGTCGATCGGTCTGAATCACGTGGCCCAGTCGGCCAATCAGATGCAGGGTATGGTCCATCCTTTGACCAA
TCAGAGAGCCGCGACTCAGACATCGTCGTCGTTAGTATCAGCCAATCGGGTTCCTAACTTGGAGTTAACA
TCAGAACCAATAGCAACTATTCACTATCCGATGGCCAATAGCGATCTTCAAAACCAGCCAGCCATGCCCA
GTCAGAAATTTCAACCAGTCATCAGAGGTCACGTGCCAATGAACGACCAATCAAATCTCGATTCCGATTT
CAGTGACCTAGATGCCGTCGACCAATCCGAGCAGGGGATGAACAGACAGAACTTTATCCGAAACATTCAG
AACGTTCAGAACGTCAACAACTACCAGCCTATCGTCATCGCGCCATCTGTTGCAGTTTCCTGCCAATCGA
ATAAGTTCTCCTATTTTCGCAATAAATCCGCGAGAAATGATTAA
>g6228.t1 gene=g6228
ATGAAGCAGTTCAACGCCCAGGGACTGAGGCGAAACTTCTTCAGAAACCCGAGGAGAATCCAAAGAGTAC
CCCTCGTCGGGGAGAACCATCTCGACCACCCGCACCTCCTCATGAGAGACTTTTTCATGAAAGGGGGCGA
AGTGGCCGGAGAGTTCATGACCCGGTCTCATCCGTGCCCCGGTGTCCAGGGCTGCTACCCTACCCATGCA
GATTCCTCGGAACTCTACGACACCCATCGGATGTACGGAGGCGCAGAGGTCCTCTACCCCGATTTCTATT
CGTCGATCGGTCTGAATCACGTGGCCCAGTCGGCCAATCAGATGCAGGGTATGGTCCATCCTTTGACCAA
TCAGAGAGCCGCGACTCAGACATCGTCGTCAACCAATAGCAACTATTCACTATCCGATGGCCAATAG
>g6229.t1 gene=g6229
ATGTGTCACCTTGACCTTCAATGGAGGTGCACAGAAGTTCCCTGGAATGGTCATCTAGACCATCACATCA
TCATCATCACAACGATAAATAACCATCGCCACCAGCCTCATCACCATGACGACCATCCACGCTACCACGT
TTGCGGGGAAGCGAGGAAACAGAGAATTGTATCTGAAAAGTGTCCGTCTTCACCTCGCTGGAACCAACCC
GTTAACCCCCCACCGCCACCGAGTCCCCCAAGAACTGAGAAGATGATGATAGTCCGGTGTGCGGGTTGCG
ATGCCCCCATACAAGATAGGTTTCTGATGACGGTCTTGGACAAAAAATGGCACACATGCTGCGTCGTGTG
CTGCGTCTGTGGAATTCCTCTGTCGGAAAAGTGCTTCAGCAGGGAAGGGAGACTCTTCTGCAGAGAGGAT
TTTCTAAGAATCTTCGGCACAAAGTGCGCAGGGTGCGACCAGGTGATCCTGTCACATGACCTCGTGAGGC
GAGCACGTGACCGCATCTATCACGTGGCCTGCTTCGTCTGCGCCGTCTGCAAGCGTCAGCTGACCACGGG
CGAACAGCTCTACGTTGTCAGCGACTGCCACCTCCTCTGTGGAAGAGACTACTTCCAATTGGCCGAGGAA
GAGCAAGCCCTCGAGGGAGAGGGCGGGGACTTTGCCGACGACCAATCGGGAAAAGGCTTATTGGACGAGT
CCTTGCCATCCAAGATGGCGTCGGATGGCGGCCATGTTGAAATGTGGGCCAAGATGGAAGATTCACAATT
CGATGGCAAACATTGCGATCTTCAGATTTCCAAAACCATAAAAAATGAAGAAATTGCTGATGACGACTAC
GAAGAGGCACTCTCGGTTTCAGCACATGGTGACCTAAGTAAGGTCAAGGACCTCGAAAGGGGATTGGTCG
GTGAGATGATGATGGGGTCAGTGGAAGGTCAGGTCGAAGCTGGAGACGTTAAAGAACGCCTTCGCCAACA
CCCCAAAGCCCACCAGACATATCAGGGAGCAGTTGGCCCAGGAGACTGGACTCAACATGAGGGTCATTCA
GGTCAGCACTGA
>g6230.t1 gene=g6230
ATGGAAACCCGGCCATCCATGTCTCTGTCGACAGAAGACTCGAACAAACACAATCTTTTGACCCAAGAGA
ACAGAACTATAACTAAAAAGAGACCATATTTTAAAAACAACGTCCACTGCACAGCATGCGGTCAGGAAAT
CGATGCTTACAGACTGGACATGATGAGAAGGCATCCCCTATTGGACGTCCTACTCTGTAAGAATTGCTAC
ATCATACAAACGACGAAAGAATTCACGATCGGAGAGGATGGGACGCACAACCAGTGTCGCTGGTGTTGCA
ACGAAGGCGAACTCATCCTCTGCGACTTCTGCAAGAACGTGTTCTGCAAGGTCTGCATCGTTCGAAACCT
CGGCACCGTCCATCTCAACATCATCCTGAATGCGGACGAGGATCAGAAGTGGCAGTGCTACGTCTGCGAT
CGCGAACCTCTGGCGGGACTCGCAGCCAGGTGCACCGAGATATTTCAGGTTGCGGAGGAGGAATACGACT
CGAAACCGAAGAAGTCGCTCATGAGCCCCGACCAGGATGACGCCGAGCTCTCTCCTCCTCCTGCGATGCC
CCCGAAAGCAAAACGTGGTAGGAAACCGGGCAGCACCTTACCGAAGAGGTCCTTGGATATGCTGAAGAAG
GAGCACGAGGCTGCCAGCGAGGCAGAACTCGACGAAATAATCGGAAAAATGGAGGACGAAGAAACTAGCG
AGTTTATCGCCGGAATGGACGATCCAGACTTTTCCCTCGAGGAGCACCTGGAAGGAATTGAAAAGCCAAA
GTCCACCCCTCCTCCAAAAGACGAGATAGTCTACTTTAAAACGCAAAGCGGGGAGATCGTGGCCCTCCGA
GCTTCCTCGACCAAGGAATCCGTGGGATCCTCTTCTTCTGTGCCTAAGAGACCCAAGGGACGCCCTAGGA
TCCATCCCCCGAAGGACGGGTCGACTCCGCAGCACGGCCAGTCCGCTTCCTCGAACGCGTCGCTTCCGGG
CAAAAAGTACCCTCGCTCTGGCAGCCAGTACAAGAATTCGATGAGCTCGCTCGTCGCCATGGCGGACGTA
AAACTCTCCTCTCGTCCGCCAGACATAAACCAGCACAACATTTGGTTCGTCCTGGAGAAGCTCTTGGCCT
CAACCCAATCCATGACCATGGTATTAGCCTCCCTCAAGGAGGATCTCAGGAGGGCCAACACAATGTCGTC
GGGGATGGGAAGGAACCCGGAGCTGAGGAAGAAGAAGGCCGAGGTCTCGGTCAAACTCTGGAGGGCTTTT
CTGGCTTATAAGAAGTCCTTCGTCGACTTGGAGGTCTCCTCGAAAGATGGCAAGTCGCACCAAGAAATGG
GGGAATTCTACGACGACGGAACGGCAGACTACGATTACTACAACGAGGAGGATTGCGAAGAGGGGGAATC
GGGCATGGCCGCAGCCCACGGCGGAGAGGAAGAAGAGGACGAGGAGGCCCTGAGCCAGCAGCAAAGCATG
GAGGGATTGGCCACGGAGGGACAGTCGGGCCAGCCGATGAACGGCAGCCAGATGGTCATCCAGGCTGACG
ATGGAACCATGCAAGAAACGATGCAGAAAACAGATTGTTTCTGCCATAAATCGATCGATAAATCGAAGTT
TGGAGTTCTGGTTGATTTGTGGAAATTCACGAAATGCCTTCCACGGAACACGAGAATGGGTTCCCGAAGA
TCGTACATCCCGGCCTATGAGAGCGGCCGCTTTACTCTTTTATAG
>g6231.t1 gene=g6231
ATGGGTTGTCTGATGACAAAAAGACCTCATCCTACGTCTTCCAGTGCCGCTTTCCTTTTGGAACTCAATC
CTTACCTCTTCAAAGTGGCAAACGTGGACGACACTGGCGAGGAACAAAACCACGGCCTGCTCGAAGTCAA
AGATCAAGAACTCCTCTTTCATCAGGCCAGCACTCTGACCGTACTCAGAAACGGCAGCTGCAGATCGAAC
GGGGTCGCCAACGGTGCCTCTCGGGTTGAAACGGGCCACGATCCCGCGACCTCGGGCGTCGAAAACCCCC
CTCCGATTCGTTGGCCTCTCAAGAGCCTGAGACGTTACGGCTTCGATGCGGATCTGTTCTCGTTCGAGAG
CGGACGAAGGTGCGCGACAGGGCCCGGCATCTACGCTTTTCGTTGCGACCGGGCCGAGACCCTGTTCAAT
TTGGTCCAAGATTCCATCATCCGGCTGGGTCAGGCAGAAGAGGAGGAGGCCGGCAGGAGGCGTCTGCTGC
AGACGACCAATCAGAACTCCGCGTCCGGATTCGCCGGCTTCAGGGGTCGATTCGCGGGTCCCGCCACGCC
CCCCGTCGTGACCTCGCACGACCTTTCGAGTTTGTTCGGCCGACGGAATGATCTCCAGCAGCAGAGGATT
CGCTTCGATCGTTCGATCAGCACCCCCTGCCGAGACGGCGACGTCGACTACACGAACGACGGCAGATCCC
GTCAAACCCACGAATATCTCAACCAGCAGATCAACGACAACGACGTCGACGACCGTCACTCCAACTTGTA
CGTCAATCGCGACGTGGACCCGTCGTCTCCCTCCGCCAACCGGCAGACCGTCCAGTACGCCCAACTCGTG
GTTCCTCCCAGGGCGGGCAGCGGGAGTCCGAGTGCCGGGGACGGGGCGGAAGACGACGACTACGACGAGG
AGAGAGATTGCTTCGACCCCGACCTTCCTCCTTACCAGTCTTGCAAGTACATCAACCTGTCCAAGGTCGA
CGCCAGCGTTTTCGAGGGCAGACGCATCGCCTCCGTTCCGCTTCGTCTGTGTCGCGGGGACGTTTCTCCT
TCCCTCGCGACTGTCGCAGCTTCCAATTCGAGAATGACGCCGGTGGCGAGGGTCACCCCACTCGGAAACT
ACGTCAACTTCGACGGGGAGGAACGGACGCCCGTCGAGGGTCGCGAGGGCCTGGTCAACTACATCCAGCT
GGACCTCGACGGCAGTTGCTTCGCCAACAACGGGGAATCCTCGAAGATCGCCGGCCGCCCTAACGGAGAT
TCGAACGCGGAGCCTCTTCGACGGGGCGTCCTGAAGTCGGACTCCGGAATCCAGAGGTCTCCCCGGACTG
CGGGCGGTTCGGCCGGCGAGAGTTACGCGACGATCGACCTGAGGAGAACCAGGGCCATTAGCTGCCGGGC
GGTCCTGGCCGAGACTTACGACGAGGGGTCGCGAAAAACCAGGCATAACAGCAACATCGAGTCTTGA
>g6232.t1 gene=g6232
ATGGCCAATCAAGCACTCGTGTCCCTGAAGAGACAGGACAACAACCAACCGTGGGGATTCAGACTCAAGG
GGGGAGCCGACCAGGGCATACAGCTATTTATAGAACATGTCCAACCAAACGGTAGGGCCTGCCAGTCGGG
GTTACGACCCGGTGACCTCGTCCTCGCCATCTGCGGCGTTCCAACGGCCACACTCACCCACTCCCAGGTC
AAAGTTTGTCTGTCTGTCTACTTCTCTGTATGCCTCTGCATCTGCCTGAGTATGTTTCTTTGTACTCTTC
CGTTCTGCTTCGCACATGTCTTTGTTGTCCTCGATTATCAGTTGTTGGCGCAGGATGGAGACGTTCAAAA
CCTGGGCCACACCGACGACCTAGACAGGGAGGAGCCGAGGTCGGTCATAGACGAACAACCCCTGCCTAAA
CTTGGTGGTCCGAGGTTCAAACAGGTGCAGCAGAAAACTTTCCAAGTTCTGGAAGAACAGCTTCAGCCGT
CTGGAGAAACAGCTCCTGTTGCAGCAGCTGCAGAGACTCACAGACCATCTTCTATTTTCGACCGCAAAAA
AGACGAAAGATCGGATTATTTGAAGGCAAGAGGAAACACAATTCAAAAGGCATTCGGAGAGAATCCTTTC
TAA
>g6233.t1 gene=g6233
ATGACGATTACGAACTTTTCCACGGATAACGAAACATTGGAGAGTTTGCCCACATCGACGACAGAGCGAG
GCAAGGCCGAATCCGTCGTGATAAAAATGCTGAGGTTGACTGCAGAAACCGCCAGCGAAGCCTTCGAATC
AGCAATCACGGCAGCAGTCACGCAAGAACGTTCATCACTCCTCGACTCCGATTCGGAGATCCACCAAACT
GCAGATGCACTGGAGCAATTTTTCACGTCGGAAACAGAAAATGCGACGCTCAGTTTCGCAGAGTTTCCTG
AAAGCATCACCTCTGCCGGGGACGTAGAAATGTTCCCCCGCATGGACGAGAGCGTGGGCAACTATATAGC
TCTCGGCTTCTTCTTTGCCTTTCTGATTTCCGTCGCGATCCTCGTAACCGTGGCCGAATTTAAGAACAGA
CAAGACGAATCGTCTGCCACTCTCATAACCGTCGAAAACACGTCCCCCCGAGCGAACGTCTCCGTCGACG
ACCAAAGCGTCTGCACCGGCCTCCATCCTTCCGAGAACGACAAGGGCGAAGGCAAGCGACTCAGCAAAAC
CTCAGACTTTCCCGGAGCTTCGCTGGCTTCGATCAGAAATGACTCGAGTTCCGACGCCAGCGTTTACCTG
AGGGATGCCAACGAGAACGTCAGCCTCGCTTCCGGAGGAAAGAGTCCCCCTGCAAACAAAAGGGGTCTCG
CCACCAGACTGAATGACAGCCCGACGAAAAGAAGGGCCCCCGTGGCTTCCATTGATTACGAGGAATCTGA
GAGCAACGCCAATTCCGAATCTCTGTCGCACCCTCTCCTGGGCGAGCCGAAAGTTTTCAACAGGTTTCTG
AAGTCCAAAGAGTCGGAAATCACGGAAGACGACGACGTCTACGAAGACGATGACGAGAACGCCACCAACC
AAACGACTTCTTTGCTGAAGTCGAAGGAACAAAGCCTCCTCTCCTTGGGATCGTACGACCAGTCTCTCAA
CCCTTTTTGCAACTAG
>g6234.t1 gene=g6234
ATGGGTGACAAAATTGATGATGTTATACAGGGAATATTAGAGAGAGCCAGACAGAGGAAAGATTTGCTCT
CAAAGATGGTCTCAAAAAATTCTGATTCCTGTCTGCAGGATCCTATGGAAGATGAAGTTGAAAAATCAAA
CCACAACATTTCTGGAGATGAAGAAAGCATGACTGACGAGGAACCGTCAAAAGACGAACAACCGATCGTA
GACACCACCAGCGAGGTGACATCGGTCCCCGACCTTTCTCCTGGGCAGCCCCAACTTCACAGCACACCGG
CGACTCCGAAGTTCGAGAGCTGCGACGGAAGCAGACGCGTCGAGAACAAGGTTTCGTCGGTGGCCGCCAA
GTTTTCCTCGCTGTCTGAGGCTCTGAATTCGAAGATTCCAACCAACGTCAACGTGATCGGTGGAGGCATA
ACTCGCGTGCAAAAGACGACATTGAATGTTGCCGTCTCTGTCCCCGGCCATTCGGAGACCACGAAACTGT
CAGCAGCAGAGAGACTTGGAGTCGGCCAATCGCTGAGCAAGGAAGATGAGGGAGAAAGCAGTGTCCAGCC
ACACGTCTTAAGGTCAAAGGTCAGCCATTCGGGGGATTTTCCTGCCCTGCGTTCCTCGTCACCCACGAGG
CAGAGGGGGAGGTTGGCACTCGCCAGTTTGGCCTCCATGTACTCGGAAATGGACGACGATTCTTTCAGGG
GCGCCAAGGATTCGCTCGCTTCGAGCGGTGTCACCGAGTGCAGCACCGACGGTCCGGTCGATGCCGCTGA
AACGGATCGGCCGCCGTCGACATCTGAGGAAAAATGTGCGATCGGACTTTCCCGTCTCGTGTCCAAGAAT
TCGGAGCTTGTGAGGAGGTATGCAAATGGAGGCGACCACGAGGATTGGAATATCAAGTCCGGAAGTTCCC
GAAACAGAACCACGACGACAAAACCTGCTCCGACGAAGAGGTGGACTGCACCCACTCCTCGAACCGCAGC
TTTCTGTTCTACTCCAACCAGTTCATTTTTACCCTCAAAAACCACACCCACCAACCACACGAGGGTTGCA
AGTTCTGAGGAAAGTCGACCGACCCCGGTCGTTTCGGTGCCTTCGAAAATCTCGGTCGCCGCGACCGCCA
AAACGTTCGAGTCCGCCTCGGTTTCGCCGACACCAGCGACCGCGTCGATAGCCAAAGCCAGGGCGGCATT
TTTTAACAGCCTGGCTGCCGGGTCGACCGCAGTACCCGACGCAGCTCCGTCGAACAACCCGCCCAGAAGT
TTCAACGTTGCGAAAGCAACTTTCACGGTTCCCGCTGCGAAGCCTGCTTCGAGAAGTACACCCGGAGGCG
CGTCTTTGGCCGCCATTTTGAAATCTGTCGCCTCGACCTCGGACGCTTCTGTCGTCGAGGCGAGCACCTC
TGTGTCGACCGCCACTTACACTGCCACCACCAAGCTCAGCCTGGCCTCGAGACCTCCGACCTCTCCTGCC
TCTGTTCCTGGAGGGTCCTTGGTTCCTCTCAAGGAAGAGGAAGAGGAAATCAGCCCAAAGAATGCCCTGA
AGAGGAAGGAAATCAGCATAATGAAGGACATTACCAATGTGGTCACACCGTCCAAGAATAGCAACTCGGG
AAATTCCATGGAGACGACGACTCCGAACGAAGCAGACGACGATGAGGACGTTGTTACCTCTCCGAGCAAA
AGCGATGACGACGTGACGATGAGGAAGACAACGAAGAGGAGGTCCGGGTCTTTCCACAAGCCAAGGGGTT
ACATTTCCCTGCACGAGTACAGACAGCTGGTAAGTGGTTCTGTGAGGAACAAGAAGTTGTATCCCGACTT
GTCGTCGGACATCACGATGTCACCTTGTCAGTCGACATCAGGAGGTCACAAAACCATTCAACAGAGGATC
ACGGATCTGAATGACATGATAAACAAGGAACTGAACGTAATCCATCAGACGAGTAATGCCCTCAACAAGT
GCTGCCATGACCTGTCCTCATTTGCTGGATCACCAGAGGCCGTCGAGTGCCATAAGCTCCTCCTTATGGC
ATGCAAGAAGAGAGAAGCGTACGTCATCGAGATGCAAAAACTGAAAGCCCTTAACCAGCCACAGTCCCCC
TACCCGCCCGGAGTGAACGGACCGATGGGTCGCCTCACCATCAGTGAGATCAAGCTCCCCATGAAGGCTG
ACTTTATGGCCAAACTTGGGACTTCGGAAGATACGACAGCCCACTACTTCCTATTGGCCGTCAGGCACAA
AAACGTGCTCCTCTTCACCCAGATGACCTCGACCCACGAAGGTCAACTGAACAACAAGTACCACAACCGT
CGTCATGACTACCTCGAGTTTCCGAACCTCATCTCTCTCAACAACATCGAGCAGGACTTCCAATCCATCA
CTCGGACGCAAGACCAAGGCACCCCACGCAAGACCCCGAGGAAGACCCTCCTGACACCGAGGTCGTCGAG
GAGGTACGAAAGCCCAGCAGGACCGGCGTCCGTCAGAACCACCAACTTTGTTCACCTGGCGTCCGTACAC
CTGGACAAGACGAGGGTGGATGCGGACATGTTTACGCTGGATAAGGTACCAAGATCCTCCCCTCTGCAGA
GCTGCATGTTCATGAATGTCAGGTGCCTCATGGAGAATGCCGTCCACAAGAAGGACTTCCTTACCATGTT
CGAAGATGTGAGCGGCTTCGGAGCCTGGCACAGACGATGGTTCTCGTTACGGAACGGCCTCCTCTCCTAC
TGGAAGTATCCGGACGACGAGCTGAACAAGGAGCCAATAGGAGTCATAGATCTGAAGACCTGCATAACAG
CCCACGTCGGATTGGTATCGAGGGACGTCTGCGCCCACCCGAACACTTTCGAGGTGGAAAGTATAAGGAA
GCAGAAGAGAGGAGACAGGAATACCCTCGTACAGACGTGCGATGAGAGGGCAAACTGCACGACCATCAGG
TATTGGTTGGCAGCAGACACGGCAGACGACAGGAAATCATGGTGCAGCAGTCTCAACGAAGCCTTAATGA
ACTTGAGGGCGTGGCATCCAGACGCTGCCAGACCCACCTCCAAGAGATAA
>g6235.t1 gene=g6235
ATGAGCCTGTCCAGCTCGGATTTCAACCCAAAAGTAAAGTCTCCACAACTCTGCAGAAAATCTACAAAGC
CCATAACTCTTCAGCTCCTGTACGAAGTCAATGATAATCAGCAGCAGCAGCAGCAGCAGACGCCAAAAGT
TCTTGAGGGACTCGGGAAAGCGACGAAAAGAGGAATAAGGTCGTGTCCGCGATGTGGCATGGTCAACGGA
ACCAGAGGAATCAAGTGCAAAAACGGGGAATGCAAGTACGATTTCAAACAGCTAGTCACCAGAAGCGTCG
GCTCGTCGTCGTCGTCGTCGTTTGCGGGAAACAAGATTCTCGCCAGCGAGGAGGATATAGACGAAACGGA
GTTGTGCAAGAACTTTAGGGTGCTGAGGATTCTTAGCGACGAGAAACTGTATTCAGTCGAGAGGATTTCA
AACGTCAGTGGAGATGCAAACGACTGGGGTTTCGTCTATCTGCCCCTCTTGGAGGAGGTGAAGGCCGTCG
AAGGCAGAGATGCCGTGGCTTACCAGCTCATGGCATTCTGCTACATGAGAGATTCTGCCAATTCCATCTG
CCGCATCGATCCAAACCTGCTCGACGTGATCTCCTTGCCCAAAGAAATAAAACTCCACCTGTCGAAGCTC
GTCTGCTCGTCGGACGTCAATCCGATCGTGCAGAGAATCTCGGACTCGACCTACGTCGTCAGGGGTGCAC
AGGACAAGAACCATCCTATTGGCTACAGCTACGTTTTTTACTCCAATCAGAGCTTCGAGGAGGAGCTACT
CGTGCCGGTGGTAGGCGAGGAGTCGACCAATCGCGGAGAAGATTTCTTCAGCCCGATGACCTCGGACAAG
GATGCTAGGGTGTGTCTCACCTGTTGGTGTGGTCTCAAGCTGGATCAGGATTTCTTCAAGGATGCCTCTG
ACAACCCGTGCGTTCAGCTTTATGCCTGTCTCCTGTCTTTGGCTTCGGACTCGAAATTCTCGAAACATTG
TTACTCCCTGCTCGCCCGTGTCGATGAATATCACAAGCAGATGAACCTCTTCCAAGAGAGCCTTCTCGAC
CAGGACGTTGTGTCAGATCCGTCGTCTCCGGGCGACTTCGACAAACACGAAACGAAACTCGAATCCATCA
CGGACGACGAGGTTCTCAATTTCTTCGGGAAGGAACAGCGGAGGGACGACCGAGGTTCGAAACATGCCAG
CGGACAGAACGCGATTCAAGGAGGACAAGTAAAGAGGGAAGCTCAGTCTAGCTTGGGACACATCATCACG
GATGCACACCTGCCTCTTCTCACGTCGGCTGATTCGCCGTTGAGCTTGCCGTTCAACGATTGGATGGCCT
TCGTTGCAGAGTCCGTTGAAGAAACCATGAACTACCAGTGCAGTGGCAATCCTGAGCCACTACTGTTCCA
CGTGCACCAGAAGTTCTTCAACGTACTCCTGCACCGGATAACCTCCCTGAGCAGCAAGAAGAAGCGACTC
CCGGATTCCGTGGACACCTTTGAAGTTCTTCCGCCCCGTCCTCCTCCCCACGGCAGGTTCAACAAGTACA
CGTGGAAACTCCACAATGCCGGACACGTCCAACAGATTTTCTCGACTTCCTCGCAGAATAAACTGCCTCT
GTGCAGGTGTTTCATCGAGAACAAAGACGGTTCGTACAGCAAGTTCGAGAAGCCGCCAGACAGCGGACAC
GGTACGAGCTACGGAAAACCGCACATCCAACCTTTCCATTTGAAAACCCAGTTGAAAATTGGTTACGATC
CCTACGACTTGCAGAACACAACTTCTACACCGTTCATCATTGAGTGGACTCCGGATTTGTACAAACGTTC
AAATGTAGGTGAAATGAAATTGACTTTCGAATTCAGCCACTACAGACACGGAAAATTGGTCAATTACACT
CGAAGTCTAAGCTCGCCTGCCGATGCAAAATACTTTGAAAGTTCCGAAAAGAATGCTTCTCGTTTTGCTC
AATCGCAGAGACAGTCGAGAGATGAAATGGATGATCTTAACCAAATGAGATCAAAGATTAGAGCCCTGCA
CGGCCTAGTTGAGAGTTCAGAAAACTTTGAGATTCGCGCCGATCGTGAACTCGAACGATCAGCAGAAGAA
GCTGAGTTTGATTATTTTGAAGACAGCCTAAATGCTGTCCAGAGGGACGTTAGTGAAGATATACTAGCGA
AGGAAAGTGATTTTATAGAGAAGGCAAAGATAACGGAAAAGCCTTATGATGGTGTTGAGATCACTTTATA
TGGCAAGATTAGGATGGATCGACCCTTTAGAGTAGAGGAAGACGGGAGCGACAGAAGGAATGTTCGAAAA
CGTTCGAATGAACCGAGGCGACAGAGGGAATTTACGAACGACGTCGACGACACGAGTTTTTCATTTTCAG
AGAAAAATCTTCACCGCGGTGAGCGTCAGGATCGTGGCAATGTTAGAAAAGATTCTTTTCATTCCAAAAC
GAGTTCTGCAAACTATTTCGACGAGCAATATTTTGATTTGCCCGACAAGGAAGTGAATAATAAAAATTTA
TCGACAAAGGAAACTCCACACTTCGGAAGCTTCATCGAAGAACAATACTTTTCTTCGGAACGATCCGAGA
ACGGTTCCTCGTTCGACGGAAACTTTGAGAAGTTTGTGAGTTCTTCGATGCCCCATCACGGCGCTTCTTG
GGAAACATCGGAATTGCCTTCAAATCGTCTCCGAACAGAAAAAAGGTTGTCTATTGACGACTCAAACAAA
AAGAGATCTAACAACATCTCAGACAAAAAGTTGTCTAACGACGACTCAGAAAAAAGGTTGTCTATTGACG
ACTCAAACAAAAAGAGATCTAACAACATCTCAGAAAAGAAATTGTCCAACAATGACTCAGAAAACTTCAA
CTTCTTCGATCAGAAGCTCCTCGAGACGTCGGACGGCAACGTTTTCTCGAGACGAGAAATCCCAGAGGGG
CCGAGACGGAACAAAAGTCAGGAGAACAAATCGAAAGCGTCGAACGACTACGAGGAGAGGTTCAGTCTGA
AGAGCACAGACGTCGACGAGATCGAAGATTTCAGCCAGATGCCACCATACACCTTCGACCTCGATGACCT
CCGGGAAGAGGAGCCTATGGCGGAGGACGACAACACCACGAGGATCGAGAATTTGACCGTCAGAGAGTTG
AAATCCTTGAGGCCGAGACTCCAACCCGGAAAATGGGACGGCAAGAAGGACAGCAAAGGCTTCAAGATCT
TGTCGAAGGAACTTCTTGCCATCAACAAACCCTACGGCCTTCCATCGCAGGGAGGTCCTGGCATCGCAAA
GAGCGTGGCCTCGTTGTTGGAAAAGATGGCGACGAGACGAGAGAGGAAGCTGAGCACGTATCACATCGTC
CATAGACTCGATAAGGAAACTACTGGTGTCATGCTGCTCGCGAAAACCGAGAAAACAGCACTGAGACTGA
TTCAAATGTTCCTGAAGAGACAGGTGGTCAAGGTATATTGGGCCATCACTAAAGGTGTTCCAAACCATCC
AGAAGGAATCATCGACATCCCCATTGGTGAAGAAAATCTTGGTGACAAATACAGGATGAACATCGCCCCC
GAGATGACGACGGACATGAGGCTCCTGAGGAAGCCGGTTCAACTGAGGCACACCAGTAAAGCGGTTACGC
ACTACAAGGTTCTCGATCAAAACGACCACTGTGCACTTGTCGAATGCCGACCTGAATCGGGTATAAAACA
CCAGATAAGGTGCCACCTGGCCTTCGGGCTGAACACGCCCATCCTGGGAGACCACAAGTATTCGCACTTT
GCCAAGATTGCACCTCAGAAACTGTCGCCTTGGATGCTGCAGCATCTCGGCATCCGACAGACGAAGGTTC
GCCATCTCGCGATGCACCTTCACGCCAACTCTTTGGTCCTGCCGGATTTTTTGCCCGACGGTCGAAACCT
GTTCATATCGGCACACGTTCCGCCTCACTTCTCGCAGAACATGAAGTGGCTCAAACTCCGTTCCCAAAGG
TGGTAA
>g6235.t2 gene=g6235
ATGAGCCTGTCCAGCTCGGATTTCAACCCAAAAGTAAAGTCTCCACAACTCTGCAGAAAATCTACAAAGC
CCATAACTCTTCAGCTCCTGTACGAAGTCAATGATAATCAGCAGCAGCAGCAGCAGCAGACGCCAAAAGT
TCTTGAGGGACTCGGGAAAGCGACGAAAAGAGGAATAAGGTCGTGTCCGCGATGTGGCATGGTCAACGGA
ACCAGAGGAATCAAGTGCAAAAACGGGGAATGCAAGTACGATTTCAAACAGCTAGTCACCAGAAGCGTCG
GCTCGTCGTCGTCGTCGTCGTTTGCGGGAAACAAGATTCTCGCCAGCGAGGAGGATATAGACGAAACGGA
GTTGTGCAAGAACTTTAGGGTGCTGAGGATTCTTAGCGACGAGAAACTGTATTCAGTCGAGAGGATTTCA
AACGTCAGTGGAGATGCAAACGACTGGGGTTTCGTCTATCTGCCCCTCTTGGAGGAGGTGAAGGCCGTCG
AAGGCAGAGATGCCGTGGCTTACCAGCTCATGGCATTCTGCTACATGAGAGATTCTGCCAATTCCATCTG
CCGCATCGATCCAAACCTGCTCGACGTGATCTCCTTGCCCAAAGAAATAAAACTCCACCTGTCGAAGCTC
GTCTGCTCGTCGGACGTCAATCCGATCGTGCAGAGAATCTCGGACTCGACCTACGTCGTCAGGGGTGCAC
AGGACAAGAACCATCCTATTGGCTACAGCTACGTTTTTTACTCCAATCAGAGCTTCGAGGAGGAGCTACT
CGTGCCGGTGGTAGGCGAGGAGTCGACCAATCGCGGAGAAGATTTCTTCAGCCCGATGACCTCGGACAAG
GATGCTAGGGTGTGTCTCACCTGTTGGTGTGGTCTCAAGCTGGATCAGGATTTCTTCAAGGATGCCTCTG
ACAACCCGTGCGTTCAGCTTTATGCCTGTCTCCTGTCTTTGGCTTCGGACTCGAAATTCTCGAAACATTG
TTACTCCCTGCTCGCCCGTGTCGATGAATATCACAAGCAGATGAACCTCTTCCAAGAGAGCCTTCTCGAC
CAGGACGTTGTGTCAGATCCGTCGTCTCCGGGCGACTTCGACAAACACGAAACGAAACTCGAATCCATCA
CGGACGACGAGGTTCTCAATTTCTTCGGGAAGGAACAGCGGAGGGACGACCGAGGTTCGAAACATGCCAG
CGGACAGAACGCGATTCAAGGAGGACAAGTAAAGAGGGAAGCTCAGTCTAGCTTGGGACACATCATCACG
GATGCACACCTGCCTCTTCTCACGTCGGCTGATTCGCCGTTGAGCTTGCCGTTCAACGATTGGATGGCCT
TCGTTGCAGAGTCCGTTGAAGAAACCATGAACTACCAGTGCAGTGGCAATCCTGAGCCACTACTGTTCCA
CGTGCACCAGAAGTTCTTCAACGTACTCCTGCACCGGATAACCTCCCTGAGCAGCAAGAAGAAGCGACTC
CCGGATTCCGTGGACACCTTTGAAGTTCTTCCGCCCCGTCCTCCTCCCCACGGCAGGTTCAACAAGTACA
CGTGGAAACTCCACAATGCCGGACACGTCCAACAGATTTTCTCGACTTCCTCGAATAAACTGCCTCTGTG
CAGGTGTTTCATCGAGAACAAAGACGGTTCGTACAGCAAGTTCGAGAAGCCGCCAGACAGCGGACACGGT
ACGAGCTACGGAAAACCGCACATCCAACCTTTCCATTTGAAAACCCAGTTGAAAATTGGTTACGATCCCT
ACGACTTGCAGAACACAACTTCTACACCGTTCATCATTGAGTGGACTCCGGATTTGTACAAACGTTCAAA
TGTAGGTGAAATGAAATTGACTTTCGAATTCAGCCACTACAGACACGGAAAATTGGTCAATTACACTCGA
AGTCTAAGCTCGCCTGCCGATGCAAAATACTTTGAAAGTTCCGAAAAGAATGCTTCTCGTTTTGCTCAAT
CGCAGAGACAGTCGAGAGATGAAATGGATGATCTTAACCAAATGAGATCAAAGATTAGAGCCCTGCACGG
CCTAGTTGAGAGTTCAGAAAACTTTGAGATTCGCGCCGATCGTGAACTCGAACGATCAGCAGAAGAAGCT
GAGTTTGATTATTTTGAAGACAGCCTAAATGCTGTCCAGAGGGACGTTAGTGAAGATATACTAGCGAAGG
AAAGTGATTTTATAGAGAAGGCAAAGATAACGGAAAAGCCTTATGATGGTGTTGAGATCACTTTATATGG
CAAGATTAGGATGGATCGACCCTTTAGAGTAGAGGAAGACGGGAGCGACAGAAGGAATGTTCGAAAACGT
TCGAATGAACCGAGGCGACAGAGGGAATTTACGAACGACGTCGACGACACGAGTTTTTCATTTTCAGAGA
AAAATCTTCACCGCGGTGAGCGTCAGGATCGTGGCAATGTTAGAAAAGATTCTTTTCATTCCAAAACGAG
TTCTGCAAACTATTTCGACGAGCAATATTTTGATTTGCCCGACAAGGAAGTGAATAATAAAAATTTATCG
ACAAAGGAAACTCCACACTTCGGAAGCTTCATCGAAGAACAATACTTTTCTTCGGAACGATCCGAGAACG
GTTCCTCGTTCGACGGAAACTTTGAGAAGTTTGTGAGTTCTTCGATGCCCCATCACGGCGCTTCTTGGGA
AACATCGGAATTGCCTTCAAATCGTCTCCGAACAGAAAAAAGGTTGTCTATTGACGACTCAAACAAAAAG
AGATCTAACAACATCTCAGACAAAAAGTTGTCTAACGACGACTCAGAAAAAAGGTTGTCTATTGACGACT
CAAACAAAAAGAGATCTAACAACATCTCAGAAAAGAAATTGTCCAACAATGACTCAGAAAACTTCAACTT
CTTCGATCAGAAGCTCCTCGAGACGTCGGACGGCAACGTTTTCTCGAGACGAGAAATCCCAGAGGGGCCG
AGACGGAACAAAAGTCAGGAGAACAAATCGAAAGCGTCGAACGACTACGAGGAGAGGTTCAGTCTGAAGA
GCACAGACGTCGACGAGATCGAAGATTTCAGCCAGATGCCACCATACACCTTCGACCTCGATGACCTCCG
GGAAGAGGAGCCTATGGCGGAGGACGACAACACCACGAGGATCGAGAATTTGACCGTCAGAGAGTTGAAA
TCCTTGAGGCCGAGACTCCAACCCGGAAAATGGGACGGCAAGAAGGACAGCAAAGGCTTCAAGATCTTGT
CGAAGGAACTTCTTGCCATCAACAAACCCTACGGCCTTCCATCGCAGGGAGGTCCTGGCATCGCAAAGAG
CGTGGCCTCGTTGTTGGAAAAGATGGCGACGAGACGAGAGAGGAAGCTGAGCACGTATCACATCGTCCAT
AGACTCGATAAGGAAACTACTGGTGTCATGCTGCTCGCGAAAACCGAGAAAACAGCACTGAGACTGATTC
AAATGTTCCTGAAGAGACAGGTGGTCAAGGTATATTGGGCCATCACTAAAGGTGTTCCAAACCATCCAGA
AGGAATCATCGACATCCCCATTGGTGAAGAAAATCTTGGTGACAAATACAGGATGAACATCGCCCCCGAG
ATGACGACGGACATGAGGCTCCTGAGGAAGCCGGTTCAACTGAGGCACACCAGTAAAGCGGTTACGCACT
ACAAGGTTCTCGATCAAAACGACCACTGTGCACTTGTCGAATGCCGACCTGAATCGGGTATAAAACACCA
GATAAGGTGCCACCTGGCCTTCGGGCTGAACACGCCCATCCTGGGAGACCACAAGTATTCGCACTTTGCC
AAGATTGCACCTCAGAAACTGTCGCCTTGGATGCTGCAGCATCTCGGCATCCGACAGACGAAGGTTCGCC
ATCTCGCGATGCACCTTCACGCCAACTCTTTGGTCCTGCCGGATTTTTTGCCCGACGGTCGAAACCTGTT
CATATCGGCACACGTTCCGCCTCACTTCTCGCAGAACATGAAGTGGCTCAAACTCCGTTCCCAAAGGTGG
TAA
>g6236.t1 gene=g6236
ATGGAATCTGTGGCGAACGGTCGTCTGCCTCTGCGTTCAGTGTCCAAGATGGCACGATCATCATCGTCGT
CGTCATCATCATCGCCACAGATTTTAGATGCAATTTCAACTGAATCTCCGTGGCTGCCGTCGTCGTCTTC
GACGCAAGTCTCGCCAACGAAATCGACGTTGCCGTGCGACCTCGAGTCCGAAAGCTCGAACGCAGACGAT
GGTACTACGCATCGGACTCCGTCATCATCTTCATCACCTAAGGCATCTTCGTCGACTCCCGAGGCGATGC
CCGTGGCACCTTCAGTTTCGCAGGCATCGTCGTCATCATCGGCGTCGCCACAAACGTCAAAAGTCGAGGA
CGTTTCTCGGAAACTGCCGACTTCTGCCTCGTTGTCGTCCTGTCTGACCAATTATCTCTCCATAAAATCT
TCTCCTTCGTTCTCGCCCTACGACACGGCTCCATCCTCCGGCATTCCCAGTCCCTCGCCCGGTCGTCCCG
AATCGCCCCGGACAGACTCCTCGATTCTTGGGATTTCAGAAAATTCGGAGAGTCGCGAGGTTCTCCCCGA
AGAATCGAAACATTCGAACCTTCCAGAGGACACTTCCGTTTCACCTGTCCAATCGAAAGAGGTGTTTTAC
GAACCAATGCCAACGAAGCAAATCGCAGAAGGAGGACCGTGCTGCAAATCCTGTTCGAAGGAAGATGACA
AAGAAAAACGAGGCCTCGACGGTTCAAAAGTAGTTTCCGTCGGTCATCCGGACTCGCCTTCCGTGGCCGG
CCCTGCCGAGGGTGCCCGAGGACGATCGGACTCCCCCGACCGATCGAAGCGTTTCGGACGAGACGCTCTT
CTCGCGCTATCCACGGGTCAGTTTGCTCGCACCCCATTTTCCACCACGGTGTCTCTCTCTGCCCCCCCTC
AGCAGAGTGCTCGACAACTGGCATCCCCGGTCGTCTCCTCTGCAACGAAAACCACCACGAATTCGCATCC
GCATTCGTCACCATTTGGCGGATTTCTGGCCAAGCTCAAGGATGCCCTCCCAGGACGAGGTTCGACCTCC
GACCTTTCCAGGTCATCACGACTGGAAAAGTCAACGACTGCCCTCATCCTGCAGGAAAGACAGCCGTGA
>g6237.t1 gene=g6237
ATGGAACGAGTGAAGAACCAGCTGAAGATGGAGGACCTCATGTCCAGTGCTCTCAAGGGTCTCCTCGGAG
CCTACGTCTGCTACAGACCTGACGTGGGCTACGTGCAAGGAATGTCCTTCGTGGCAGCCATTCTGCTCCT
GAACATGGAGGCACACGATGCTTTCATCTGCTTCGCCAATCTCCTCAACCGACCCATCTTCATCGCTTTC
TTCAGATTGGACGCGGACATGATGAGGGTCTACTTCAGCGCGTACAACTTCTGCTTCAAGAGCAACCTGC
CGAAGTTGTACAAGCACTTCCTCGAGCAGAAGCTCAGTGCAGACCTTTACATCATCGACTGGGTGTTTTC
CCTCTACTCGAAGTGTTTCAACCTGGACATCGTGTCCCGGATTTGGGACGTATTCTTCCGCGACGGGGAG
CAGTTCCTCTTTAGGACGGCACTAGGAATCCTGAAGCTCTTCCAGCCGATACTGATGGACATGGACTTCA
TCCAGATGGCTCAGTTCCTCGTCCGACCGCCGGAATCCCAGGTCGATCCGGCGGAACTGTTCCACTCGAT
CGAGTCCATAGACATGGAGTGCAAGGGACTGACCTTCAGGCAAGTGCTCGAGCAGTTCAAGGTCAGCCAG
TTGACGAGTCAGCACTGA
>g6238.t1 gene=g6238
ATGAAAAAAATCGTTTTGCCATTTTCCGACGGTTCGATCAAGATCCGGCCTCGGGCTGACGACGGGACGG
AATCGTGGCACGCAGAGGGAGAAGGTCGGATGCCCTTGGTGCACTCGGACAACCGTTCAGAATCGAGGGA
TACTCATTATTGCGATTTCTGTCCGAACGATGCAAATTACGAGGAAAATAGGTCTTACTGGGCACTGTCT
CCGAACGACGTACAAGGTGCAGTGAATGCAGAATCCAGTATTAACGGATGTTTCGTAGCCTCAGGATAA
>g6239.t1 gene=g6239
ATGGATTTGTCAGGCATGGGTGATATCCAGTGGTGTTTTTCTCAAGTAAAAGGTTCAACAGATGATTTTG
CAACCGAAGCGGACATTATATCCTGTGTGGAGTTCAATGCGGACGGTCATCTGTTGGCAACTGGAGACAA
GGGAGGAAGAGTGGTGATCTTCCAGAGAGATTCATTGACGAAGGCCTCCGACGGTCTGAAGAATGTCGAG
TACAACGTCTACAGCACCTTCCAGAGTCACGAGCCAGAGTTCGATTACCTAAAGAGTCTCGACATCGAGG
AGAAGATCAACAAGATTCGCTGGCTCAAAAGGTGCAACCCCGCCCACTTTCTCCTCTCGACCAATGACAA
GACGATCAAACTGTGGAAGGTCTCCGAGAAAAAGAAGCGCATTTGCCCTTCCACCTCGTCGATCACCGGC
CTCAACTCCCCCAGTCAGCTCCTCCTGCCGACCTTCGAACCCACCCAGACCCTGGTGGAGGCGAGCCCTC
GGAGGGTCTTTGCCAATGCGCACACCTACCACATCAACTCCATCTCCACGAACAGCGACCTGGCGACTTT
CCTCTCTGCCGACGACCTCAGGATTAACCTCTGGCACATCGAGATCACTGACCAGAGTTTCAACATAGTC
GACATAAAACCTGCCAACATGGAAGAGTTGACCGAAGTCATCACGGCAGCAGAGTTCCACCCGTACGACT
GTGCCACGTTCGCCTACAGCAGCAGCAAGGGCTGCGTTCGACTCTGCGACATGAGGTCCCAGGCTCTCTG
CGACAAGCATGCCAAATTCTTCGAGGAGCCGGAAGACCCGACGAATCGCAGCTTCTTCTCGGAGATCATC
TCGAGCATCTCCGACGTGAAGTTCAGCAGGTCCGGCCGGTACATGCTGACCAGGGATTACCTGTCTCTCA
AGGTTTGGGACCTTCACATGGAGTCCGGGCCAGTGGAGACGTACCCCGTGCACGACTACCTGAGGAGCAA
GTTGTGCGCCCTCTACGAGAACGACTGCATATTCGACAAGTTCGAGTGCTCCTGGAGCTCCAACGATAGG
TACATCATGACCGGCTCTTACAACAGTTTCTTCAAAGTCTTCGACCGAGAGTCGAAGAGGGACGCGACCC
TGGAAGCGACCCGAGACGGCCTCAAACTCCGGCAGACGCTCCGGCACAGAAGGGTCTGCCAGGGCGGCAA
GAGGAAGAAGGACGAGGTGAGCGTCGACTGCCTCGACTTCAACAAGAAGATCCTCCACGTCGCTTGGCAC
CCGTCGGACGAGGTCGTGACCCTGGCGGCCTCCAACAATCTCTTCATCTTCCAAAGCAAGGACTAG
>g6240.t1 gene=g6240
ATGGGGTCAAAAGGTCAAGGAAATAATTTCGGCAAAGCAAAAACCAACTCTTCTTCAAAGCAGAACCAAA
CAAAACATGGAATGACTCGTCGCACGACTCGAGCATTTGCTCAGACGAGGTACTCGGACGAAGGTATGCA
CATCCATAAGATGCACATCCATTGGAAGCACATCCAAACCTGGCCTGTTGGGAATCTACCGCTTCCAGAA
AGAAAGACATTTCATTTTATGGCCTAA
>g6241.t1 gene=g6241
ATGTTACCAATCCTCAGGATGTACAACAAAGCGTCCATTAGAAAGCATTTCTTGATGAGGATCAGTTTGC
ACAACAAAACCGACAGGAAGTTCAATCACATCAAGCAACTGGGTGACGTGAAGAGGTTGAACTTGACCCC
TAACGAGAAAAAGAAGACTTTCCTCAGACGAGCCAAGAACATACCCGAAGCCAAATTCATGTGTCCAATC
ACCAAGGAACCACTGGATGAGGACCACAATTTTGCAATTCTTTGGACTTGCGGTTGCGAAAACATCGTAC
CCTTCCAGTTGGGTTGTTGTGCCATGTCTGGAGAACCCCTGAGGCCGCCCATCGTTGGCTGTCAATTTGG
AAGAATGTACAATAGAAGCTCGATAAGGAAGCATTTCAAGAACATAATAAAATTTCCCGAGATGGTGGAC
AAGAATTTCTCTTACATCAAACTCCCTTCGGACGTCAAGATACTGAACCTGGCCTACAATCCTAAATACA
AAAAAAGGCCTGGTAAGCCAGACACCTTTGCCACGCAATTTATTTGTCCGGTGACCAGTTTGGCGATGGA
CGGAACGAATAAATTTGCATTCTTGTGGTCTTGTGGATGCGTCTACTCGAAAGAAGGACTGGACTTGATC
AATGGTCTCTGCCCGAATTGCCAGAAAGTTTACACCGCTTACGACATCATTCCTTTGGATCCGAGCAAGC
AAGAATTGAAAGAACTGAGGTCCAGAATGGAAGCCAAGATGCCTTCAATTACCTCTCCTCCGCCCCCTCA
GCAAAATGTGTCAAGGGAGCCATCGATCATTCTCATAACCAGGAATCGCCTTTCCACGACCTCCACCATT
AGCCAGATCAGCGAAAAGTTCCAGAGACACATGGTCGGCATCATCACCATTATGATCGTAACTATTGTAC
TAGTTTGCATCATGACCGTCACAGCCCTGCTATGA
>g6242.t1 gene=g6242
ATGGGTTGTGACGGAGGCACCATTCCTAAACGCGACGAATTAGTCAGGAAAAAGAAGAAGGAAGAAAAGG
CTTCAAAAGAAGATAGTAGGAATGTCAAATGGAAGAATTGTGCTTTGTCTCACAGCACTTTGGAAAAGCC
CATTGTGGCTTGTGAGTTAGGAAGGATCTTCAACAAGGAAGCCATCATCAATTTTTTGATACAAAAGAAA
TCTTCGCCAGAATCCGTCAATGCCCTTTTCTCCGAGTACATCAGAAACCTGAAGGACGTCAAGGAACTCA
AGTTGACGCCCAACCCGGCCTACAAGGACAGCGCGGAGAAGGCCGGCCAATCTCAGAAGGAAGCCCAGTT
CATCTGCCCGATCACCGGGCTCGAAATGAACGGCTGCTATCGATTCAATTTCCTCTGGACCTGCGGTTGT
GTTTTTTCCGAGAGAGGATTGAAGGAGATCAAGGACGGAGTTTGCGTCGAGTGCAATCAGGCCTACACGG
ACGATGACATAATCCCCATAAATCCTGCAGAAGACGAGATGGATGGATTGAATGAGAGGATGAAGGAAAG
AAGAGCCAAGAATGGAACTAAAAACAAAAAGAAGAGACAACAGCCCGAAGCCACCGAAACGACCGCTACG
AACGAAGAAGGCGTCGAGCCCCCGTGCAAAATGGCAAAACCCGAGACGTCCGCGGACCCTGCCGTCCCGG
GACCCTCGAATCAAGCGACCGGCACCAAGGCCGGCCCATCGAAGGCCGTCGTCGCTAGCCAATCGAAGAC
GACCAAGATTCAGCCCAAGGGTGCTGCTGGCCAATCGAAAGAGTCGAAATTGAAGAAGCCGAAGACCATA
CAAGATGATCCGAACGCATCTGAAGTCTTCAAGTCCATTTTCACCTCCCACCATACAGCTAAAAACCAGG
TCAAGGCGCACTGGGTGTCCTGCGACCCGTTCTACTTTTGA
>g6243.t1 gene=g6243
ATGACTCCACCTAGATATTCATTCGGCCATCTATTCGTCACCATGGTGACGAGCATTTATCCTGAAAAGT
GGACAAAGCATGGAAAAGATAATTTAGGCAACATCATCACATCGTCAGAATCTCTGAATGGAAGCTGGAA
AAATCCATTCGACTTTCTCAACTCCACGCCTGGAGAATTCCACAAAGAATGGTTTCGATTTCAGAAGAAC
CAAACCTCGGCTAAATCGGGAGTCCTGGATTTTTCCAATTTGTCAGACTCCTCTTTATTGACCTCATCGA
TCCTCAATGGCTACAGCTCACTTCAACAACTATCACTAGTATTGGCTGCCGGTGTCATCATCATCGTCGT
CATCATTTTTGGAAACACGCTTGTCCTGGTGGCAATACTCGGTAACAGAAGACTGAAAGTCATTCAGAAC
TGGATGGTGGCCTCTGTAGCATTCAGTGACCTTTTAGCGGGGACGTTGGTCTTGCCACAGAAGCTGACCA
ATAATCTGTTGGGCTATTGGCTTCTCGGTGGAATCGCGTGCGATATTTGCTTAGTAGTTGACGATCTGTT
ACGGACAACTACTGCGCTCAGTCTAGTAGTCATGGTTTTAGACGGATATTTCACCGTCGTCAAATGCGTC
TGTTACGTCCGCATGAGAAAACGAAAATTGATCCTCACAATGGTCTCCATCGTCTGGATTTTGTCTCTAA
TTGTGAGCTTTCTTCCTGCTGTGATGTGGACAAGAACCAATGATTACAAATTAGGTTTTCCACTCTGCGA
AGCCATTCGCGACAACGCTTACCTGCTATACAACAGCATCCTGTCCTTCAGCTTACCTGTGGTTGCCATG
GCAATATTAAACGCTAAAATATTTTTTACACTCAGGTCCGAGAACAAAAATAAAGCTGTGATTTCCGTCA
GTAAATTCACCAACAACGGAACTGAAGTGTCGCTCAGAAAGACAGAGAACCATGAGCGTCGAGTGTCTCT
TCAAGATACAGACACGAGTCCCGAATTTTTTTATTTCCAAACCAATCAGAGTCGAATGCAAAGCCAATGT
TTCTATTTGAACTTGCCCGTGGAGTTAAATTTAGAAACAGGATCTACTGTCCAACCTGGTATTAAAAACA
GAAATACTGAAGAATTAAACAAAATATCAAGGTCTCAAACCTCGCTTCAAATCGATGGAAGAGCCGAACC
ATCCCTATCGGAATTAAGAGTCAAAAGTCAGAACTCTAATGTCAAAGGGTCAAAGAATAGCGAGAATCCT
AACAAACTTTCCCTTAGACCTGTGGTAGCACCCAAAATGAACAGAGATGCTCCAAGGTTGGCCAAATCGC
AAAAGGGGATGCTAGATTTAGTAGTAACTGCTTTTGTCGTTTGTTGGTTGCCATTTTATGTTCTCCGCTT
TTGCCAGATTTATTTCGACCTTAAACTTCCTCGTGAACTACTGGAGGTCGTGCACTGGACGGGATACTGC
AATTCGGCTCTCAATCCTGTCATATATTCTTTTTTTAACAGAGACTTTAAAGTAGCCTTTACAAAAATTT
TAAATTGTAAATGTTAG
>g6244.t1 gene=g6244
ATGAAATCAGGAAATAATTCCGGTGAAATTCAAAGACCCTTCCTCCAACCCGCAGAACCGCTAACTCCTG
TAACCACAGTTTCAGTCGAGAGAGAAGGGGCACTTGAAAAGCAATTCATCATAAATTTCGATCGCCGGTG
CACCATACTTCTCAGTGAGGAGGAAAGAGATGCCCTTTATTCCTCGCTCGGAGATTATCGGGCAACGCGT
CAGCTCAACCCCCTTCTCGATAGGCTGAGCCAAATTCTAAACAGTCCAATCAAAATGGAACTCGTAGATG
ACATCAAGCACTTTGTAGAAGCGCGCCACCTCGTTCAGTTCGAGAAGGGCATGCCCTTTGGCGACTTGGG
TTCCAAGGTCGTAAAGATCTTGAACTCCACGCCCTCTTACGACGTCAGGCAGAGGTCGGCGACCACTACA
CCCGTATCACTGACGCCTCACCCGATGGGAGATTGGGATCGTAGGACTTCTAAAGACGAAACAGGAGAAA
GCAAAAGATTCGAGTTGACCAAAGTGGATAAGCAACAGCTGGGGTTCACTTTGTGGGGAGCGCCGGATGG
TCAGGGAGGAATCTTCATCAAGCACATAATACCCCAATCCATAGCAGACTCATCAGGATTAAAACCTGGA
GACAGACTTTTGGACATCAACGACACACCTCTAGAATCGTTCAGCCTGGCACAAGTTGCGAATCTCATAG
AGAATTCGGGCGTTCTGCGCATGCACATCCAGAGGAATAGAGCTTCCCAGAGACTTTACGCTACTCCGAA
GAACTTGCTGCTGAGAGAAGAAAGGACGAGAGGCGAAGGAAGGACAGCTTTTCCGCCAAAGTTTGATCCT
CGTGACAAGCGCGCACCAACTCCAATCGTAACAGTTTCGTCTCCGTCTGTTTATACTTCGAAAGCATTTC
CTGAAGTGGACAAAGGAAGCACTCTCAAGGAAGGAATGTTTGGACGTCGAATTTACGACCTCGATCCACC
GAGATCTCACACTGGTACCATGTCGAGTGTAGTCAGCAAGATACGCCAAATCCCGATTATTACCAGCGTC
CACCGTCCCCCAAATTCCGATGGTTTGGATAACGTTACCCTCGAGAAGTACGAATCCCTGAGTAGCTTTC
CACATCGACGGACAAAAACTGTTATCGACCTGAATAGCAAGGCTGTTGAAAACGATTCCTCAATAAGAAT
AGAGGAAATGGCCAACGTCGAAGATAACGACGACACGGCGGCTAGGCAACGGACGCCCATACCTTTGCCG
AGATCATTGTCATCCACGTTACCTAGACTTGCGCAATCGACTCCGTTTACGGTTCAACATCATAAAAGCA
CTTCTTTCCAGATGCTTCCAAATCCGCACACCTACAATTATCAAAGCAGTACCCTATCGTCCCCGATTCT
TGGAAGAAGTACAAAGGTCATACCGATCATACGGAGCTACATTCCGCAGGACGACATCGACAAAAAAAGT
GCGACACCGTCGCAGAAATATGCACTTAATCGGCCTCAAAATCAACAACAACAACAACAAAACGACATCA
GAGAGATTCAAATCGAACAACCGCAACTCAACCTCATTCCCCCGCAGTACGAACAACTTTTCCAACAAAT
CCGACCTCCAAGAATGCAAGACGCAGAACTTTACTCGTCTGTCCAACAATTCCCGCCTCATCCCCATCCT
CGCAGCAGATCTCATCACTCGAATGAAAACATCGTCCGACACGATGAACGATATTCCTCAAAACCTCAAT
ACGTTCATCATCGCAAGGACGCGAAACGCTCACTTTCTAACACCCCCGTACCTCCGGAAAGATACCCCGA
TCCAGTGTTTCCGACGGTCATACCGCATTACCACGCAATACCTCGACGAGCGGAGAACCATCCATACCTC
GAGTCCGACTTCCCCCATCCTGGAATGTGGAAATCCATGGATGATATTCCCTACGGAAGCGTCAACAAAA
AACTAAGTCCTAAAAGACACCGAAGCCAGAGGTACCTTTCCAACCCGGATCTGTCGTCATGGGGTCGCTA
CGGACGCGTCTACCACGAACGGGGTAGTCCCACTCCGAGCGATCTGGACGAATACCCGGAAAGAAGCAGA
AACGGCCGGTACGAACGCCCTTTCCCTAGCGGATGGAGAAGCGATCGCGATGTGGAATACGGCACCACAC
GACATTACAGGAGAGGCAACAAACGCTGGAATCATCCGGACAGACGCCGTGAATACTTCGACGCAGCTCA
TGCCCAATTCTATGAGGATAGAAGACTCAGGTCTCTCAGGGAACCAGAATGGCTGGATCGATGGTATGAC
ACGGGGAGCGAATATTCTGATTTCGAAACAGTTTCGACAGCTTTCGATTCTTCGATTGAAAGACAGGCAA
ACAGGAAATACAAAGACAGGCCTAGCAGATGGCAGAATAATTACGGTCAGTACTTCCAACGTCCCAACGT
TTACTTATCCAATGCGTCCCAAGAAGTCCTCTTCAGGACTAACCCTAACCCTTCTACAGATTCCGATAAA
TTTCGAGTTCCAATCCGTATCGATGATATTACATCCTCGTATCTGGACGATGAAAGTGAAATTTCTCCGA
GGTCACGGAGGTCGAAATACGACAGAATTTTGGACAACGGCAACCGTAATGTCAAATCATCCCCGAGGAA
ACCAGCGCGAAATCTCACCGGCAAAAGTTCGAACGCTTTTGATCGCGAAGCTAAAGCGACTTATGTCAAG
TCAAAAGAAGCTGAAAAATTAAGAGCCTCGAAATCCATTAGTAAATCACCGAGGGCTCAGCCCAGATATC
ACTCCAAGACTCCCTCAATGTCCTCACATTCCTCAAACTACAGTCAGATAGCCTCAACCGAAATGCCTTT
TTTCAATTCGATTTCTGCACCAAACGACGAACCGAAAAAAGCGAATGAAGAGGAAAAATCTCCTCGTACA
AATCAAAGGCGTTCGGAAAAGAGTCACATTAACGAGTTGTCAGAAGATGAAATGAATGCTATCAGCCTCC
TAGGATATTCAAAACTATCTTCTCCTGGAGCCTCTTTGAGATTAAAATCGTCTAGTGCTGCTCAAAATCA
CGTCTATCAAAACATACATTTCAACAGGGAGGAGCCAACAACCCCTCGTCAAATCGATGATCGTCTGCCC
TCATCACCGCTAATCAGATCCGATTCTCAGTCTTCAGTGACAAGCATCAGAACGACAAAATCTGGCCATT
ACGACTTTGTCGACGCAACGACCGAATTCAACAAAAGCCAGTCGCAATCAAAAAACCTCGCCTACACGGA
AAATGAATCAACGATCCGGACATCGAACGAAGTAAAATCGTCCAGAGAAAGAATATTTGGAAAAGGTTGG
CAAGCCGCTCAAATCGGACCCGTTCCGGAAACGGTTGCCAAAAGTGAATCTTCACCATACAGTAAAATGA
AACAAGACGACAGCTGGATTAAAAATGGCGACGATGACGATGCCATAAAACCGGCTGAGAAACCCGAAAC
GTATCCTGCAGTTGATTCAAAAACCAACAAAGACGACCCGAAAGCGGACGAAACTAACAGCTCAAAATGG
TCCTTGAAAGATGACAACAAACCGGAGAAAGATTCCGGCGTGTCCGTAGAGACCAACGTACTCAGTTCGC
CTCTGAAATCGCCCACCAATCCGCCGGCTCTTTATCCAAAACCGTTTGTTGCAAATCAAAGTTACGCAAT
TTACCAAAATCAAAACTTCCTGTCTCGCACGTCAGGCGAATCTACGGATTCCAAGAAATTCCACTTAAAT
CAAAGCAATTCTCCGCAAATTTCCGGAGGCAAAGTAAATGCGAACACTTCGGGTAACGCACCTAAACGCC
ACTCTGAATTAAAATGGCGACCGATGGCCAAACAAAGAACTTTCGACGAGAGACAGAAAAGTTTAGTAGC
GGCTGAAAATAACAAAAGACTACACAATCGAATTCAAGCAAAATTAGACAAAACATGTCCTTATTTAGGG
TTGAGCATTTCTGGAGGCATGGAAAGCCGTACCTGTCCAGACATTATCATCGACAACATAACTCGCGGAA
GCGCAGCAGACATCGAGGGAAGCTTAAAACCTGGTATGAAACTAACATCTGTCGATGGCCAGTCACTAGT
GAACGTCACTCATGGCGAAGCGGTGCGAATTATTAAAGCCTCGTTTCTCGACAAAACCAAACGATGGATG
GATGTAGAAGCTGTAAATTAA
>g6245.t1 gene=g6245
ATGGTTTTCAATAAGGATATAAAAGATGTCATGACTGAATGTCAATCTGGTAATCATAACACAAAGACAC
TCATCACTAGGATGACTAAACTCTTCAAAGACCTGGACAAAAAGGAGTTTGAGTCGACATTCATTTTCTG
CCTCAAGAAGTTCCTCATCGTCCAGAAGAGGGAGCCTCAGGTGGACAGGGGCTTGGACTTTATCTCGAAG
TTCGTGGCCTCGCTCAAAGTCGAGGCCAAGACCAAGGCCAAGAAGCCGCAGAAATCCAAGTCTAGGAAGA
GGAAGCCGAGTTCCGACGAGGAGGAAGACAACGACGAGGAAGAAGACGAAGAAGAGATGCATCCGTTTCA
AATAAGAATATTCAACTTCCTGATTAAGCATCACGGAGCGTCCTCCAAGGCCGTTCGTTTCCGGTGCTGT
CAGACCGTCAACATGCTCCTCTCGGACCTCGGCGAAGGAGCTCAGATCGACGGCGTCCTCTTCGACGACA
TCTACGACATGATGCTCGAGAGGGTTCGCGACCTCTCCCACCTCGTCCGAACCCAGGCCGTGCTCGGGAT
GAGGAGACTGCAGGAGCCGGAGAATCCGGAGTGCGCCATCGTCGACGTTTACCTCAGGCTGCTGTCGCAG
GACAAGAACCAGGACGTGCGTCGAGCGGTTCTCGGCAGCATCGCCGTGACCCGCGAGACCCTCAAGCCGA
TCCTGAAGAAGACGAGGGACGTCAACGAGTACGTCAGACGACTCGCGTACAAGGTCGTCGCCGAGAAGGT
CCACGTGAAGGCCATGCCTATAGCGCACAGGGTCACGCTCGTCAAGAGGGGATTGAGCGATCGATCTGAA
TTGGTGAGGGACACCTGTATCAAGGTGCTCGTGAAAGCATGGCTGGGAGTCCTTGACAACGACTTGTTGA
AGCTTCTCGATTGCCTCGACTGTCAGAACTACTCGTCCGAGTGCCAGAAACTGTTGTCGACGCTCATGCA
GGGCAGGGATGCCATGACTCTCGTGTCGGAGTTCGACATTCTCGACGAGGGACGTTGCATTCCAGTGGAG
AAGCTGACCAAGGAGAATGCGCTCATGTGGCATTGTCTCTGCAAGCACCTGCAATCTCTCGGTCCCGAGC
ACGAGGAATCCCTGGAGAAGCTCCTTCCGACTTGCGTAACGTTCGTCGACTACCTGAAGGGAATAATGAA
TCAGAAGAAAGACAACGAGGATGTCTACGAGGAATCTCAGCATAGCTTCATCCTCCAACAAATCCTCGCC
ATCATGCGCTTCCTCGACTTCTCGGACGAGGCCGGCAGGAGGGCCATACTCGGCATCATTCGGAAGCTCT
TACTGGACGAGAACACCTCCGAGGACATCGTGAAACACCTGGTCGAACAGGTGCTTCACCTGCACAGGGA
TGACGACGTCTGCCTCGAACTGGTCACGGGGATCATCTCGGACATCCAGCAACCTATCATGAGCGAGGAA
AACGTCGTCGTCGAAGCAGAAAAAAGGAGAAAGCTCGAGATCAGGTTGGCCGAACTGAGGGTAGAACTGA
TGCACCTGCAAGACGTTCTCGAAGACAGCATCACGAAGCAGGACTTCTCGAAGGCTGCAGAGGTGAAAAC
GAGCATGGAGGATCTCGAGAAGCAGAAGAACCAGGTCGAGAGGGAGCTGTCAGGAAGGCAGGGGGACTCG
GACGAGGCCGAAGGACCCGGTCAGGTCACGAGGTCGCAGCCCAAGGAGGACTCGACGACATTGACGAGGT
GTTTGATGATCATACAGGAGGTGCTCAGCGGGATCATTCCTGGCATCACCAGTCCGTCGTCGGTGGTGCG
GAACCTCGCCATCAAATGCCTCGGACTCTGCTGCCTCAGGGATCCCAAGAAAGTTGGGCAGTACCTCATG
ATCTTCATGCAGGCCACCATGCTCGACACGGAAGAAATCCGTGTGACCGGGTTCCGCTCTATGTTCAACT
TCTTGCATTTCTTTGGCTTTCCTGCCGTCGCTAAGGCCGTCACCAACGAGGAGGTCGAGGAGGCCAGAAG
GTCAAGTGATGCTGGTGATGATGATGATAATCACAATAATGATGATGGTGATGGCAATGGAACTGTCAAC
ACTCGTACCACTGATGACGACTTCGGCACGAATCTCTTGGACCACATGACCAAGAATTTGGACAACGAGA
GTTCTGCCATTCGCACGGTGTGTGCAGAGGGCCTTTCGAAGCTCCTCCTATCATCCAGGGTCAGCTCCCC
CGGCCTCCTTGCGAGACTCCTCCTACTTTGGTACAACCCCATGACCGAGGAGGACACCAGGATGAGGCAC
TGTCTCGGTGCTTTCTTCCCCTGCTTTGCATATTCATCGAGGGCCAATCAGGAGATGATCGGTGAAGCGT
TCTTGCCAACCCTGAAGACCCTATTGGACGCCCCATCCTCGAGCCCTCTCTCGCAGGTCAAGGTTGCCAA
CGTGGCCGAGTTGATGGTCCACCTGTCGAACGTCAGCCATCAGAGGTCAAAGGTCAGGGAGAAGAATAAC
AAGGATGAAGTGCCGTTGATGGACAAGTGTCCCCATGACGACATCGCAGTGGCCCTGTGCAACGAGATCC
TGACGAACCCGAACGACCTGGAGAGGGTACGCTTGTACGCAAGATCGCTCCTCATGCTCGAACTGACTCC
GACCAACGACTACCTACTCAAGAGTTTGCAGGTCTTAGCAGAGAAGATGGCCAAGAACTACCTGCTCAAG
TTCTTCATGTCCGTGTACGAGTCGCTCGAGGAGTCGAAGGAAATGTCGCAACTCGACGACACCATCCACA
TCTCCAGCGTCACGAGCAGTGCGTCCGTTGCCAAGGAGACCGACGCATCAGTTGCCAAGGAGACCGAGGT
ACCTGTTGCAAAGGAGACTGAGGCATCGGTTGCCAAGGAGAACGAGGCATCGGTTGCCAAGGATGCCACC
AAGAGTCAAGAATCAAGTTTTGAATCATCAATGGCAGCCGAGGAAACTGGATCATCAAGTTTAAAACCAA
AAAGACTTGTAAAAGGTCACAAGGCGTCGAGGATTGAGAGCTCTAACAGTAGCGACGATTTCGAGGCTCC
ATCCCAGCCGCAGCCAATCAGAAAGAGTCTTTCAAGGAAGGTCAAGGACACTGGCATGAGAAAGCAGCTT
GTCCACAAGAGGAAAAGGAATCAGGTCATATATGACGACGACGAGGACGACGACAATAGCAGCGACAGAA
AGCTCAAAGAAAAACTGTCTAAGAAGCCGAAGACTGTTTCCAAGGATTACGAGTCAGAAGATGACAGCGA
TGGCGATATCGAGGACCCGAGTGATTTTGACGATGAAGATGATGTACTTAGATTTAGCGATGATGGTGCT
GATGATTAA
>g6246.t1 gene=g6246
ATGGACACTGGAAGCACGAGTCCAGATTATTTACTTCTCGGTTCCTCAGCTCCTATAACTTGCCTTACTT
TTGCTAGGTTTTCTCAGACCAGCGACAACAAATTCCTGGTTTCTGGGACTCAAAGCGGTGACGTTTATTG
TTGGAGTTTAAAAACTCGGCGTGTCGTTGCTTTGCTGAACGAGGCCCACGAGAGTGCAGTCCTAAGTGTT
GTGCCTCTTAATGCCGATTGCTCGCAATTGGCCGAGTCGGTGTTGACTCAAGGCAGGGATGGAGTTGTGC
AAAAATGGAAAGTGGAAAAGAATGGATTGTTGTGGACCAGGGATGTCAGGATACCATGTCAGTCACTAAA
CTTCTGTCACATCTCACTCTCCTGGCTAGGATCTGACGGTGTTCTGGCAGTTCCAAAACCCTCTGAGTCA
GCCGAAATAAGCATCTATTACACCGACGACATGTCCTCAGGTCCTGTGATGAAAGTAAGGCCAGAATCGG
AAAAAAAGTTTGGTCTTCTCATGGATCTGGCAATTTCTTGCAAAATAGACGAGGGTCTGATGCATCTCTT
CGGAGGCTTCGAGGATGGAAGCATAGCTGCATGGATATTCAAGTTGGACCGACAAGGAACCACATTCAAA
GTGGGAGATAACCCCATCATTGTTTTGTACGAGAAATTCCACAACGAAACGATCATGTCTCTCGACTTTT
GCCCCAAAACCTACGTCGGATATTCCGCATCGGCCGACGGACTCGTCGCGAGTTGGTCCGTCGATCGGGA
AGAACGCGAAGGAAAGCAAGATTTCAAGCTGAACATGAGGACGAGCAGAAAAATGGGCTCGGGCATAGGA
TGTCTGAGATGCAGACCAGATGGCCGGCTGGTGGCCATGGGCAATTGGGACAGAGGTGTCACGCTGGTTG
GGGCCAAAAAGCTCAAGTATTTGGGAGAACTGGACCTTCACGAAGAGTTGGTTAGTTGTTTATGCTTCGA
TGCATCCACAAAGGAGCTTGCCTTGGGTTCTCAAGACAACATGATCAGTATGTGGAGTTTATACAAAAAT
GTCTGA
>g6247.t1 gene=g6247
ATGACCCACTCGGAGCGGTTGAAGGCGGCCATCGTCAGCGGGGATGTGCAGGCCGTCCGAGAGTCCCTGA
GCAGAAGGCAAGTCTCCGACACTTTCAAGGACGGTCGAACGTTGCTGCACATCGCCTGTCAGAACGGAAA
AGTTGAAATCGTGGAGTTGTTCCTGCAGCACGGAAGTAGGGTCTGTGCCAGGGACGTCAACGGTTACACT
CCACTGCACTTGGCAGCAGCACAGGGTCACAAGGAGTTTGGCAACACCTCCGTGCACATGGCCGCCTGGA
ATGGTTTCAGTCAGTCGATAAAACTGCTCATTCAGTTCCACGCAAACATCAACATACAGAACAAGGTGGG
TTTCACAGCCCTCCACACGGCAGCCCAGAGGGGTCACAACCAGAGTGCCAGGGAGCTCCTCTACGCTGAT
GCTCAGGTCGATGCCAAGAATAAGGAAGGCGAAAGCTGTTTGCACGTGGCCGCCGTACTTCAGAGGACCA
AGATTGCCCGACTGCTCGTAGAGGCCGGTGCCAAGATGTCACAGAAGAACAAGAAAGGCGAAACTGCGCT
GGACGTTGCCTGCAAGAACAACTCCCCGGAGATTGTCAGCTTGTTGCAGGATGCTTCTGCCGGAGGAGGA
GGAGGAAGGAGGAGGAAGAGTTTGTTCAGCTTCCTGAGGCGAAAGACAACCTCGTCGAACATCTCGAGGG
AACAAGCGCTATCTCTCAACCCTAGCCTTCCGAGTTCCGTCGGATCCAATAAGAACATCGAACAGACCCA
AGGACTTTCCCGGGCCGAATCCTTCGGGGATATACGCCCGGAAAGAACCGGTCAGGACTTCAGTTCCCTC
GACCGCCTCGGGACCAGACGTCGCCAGAGGGACAAGGAGATGCAGACCCACGACGTACGTCAACCGCTCC
ATCAATACCTTCCGACGTGGAACGAGTTGGTCGATCGATCGATCGGCGACAATCCGCCGAACTTGGAAGG
CGCGGACTACGAAAACTTCGACCCGAGGAGGGCTGCTCCATGGGGAGGCTACAACTTTTGGCATTCCTCG
CCGGGCATCGTCGGAGCCCACGGCTATTCTCAGGTGGCGCTTTATCCCCAAGCTTACGGATTTGTGCCGG
GGTACGAGGCGTGCGGGGGACCGCCCGTGGCAGGGATGATGCCACCCTATCATGTCGACGTGCGAAATAG
ACCGGGCCCTTCTCACGGCGGCCTAACGAATACCATAGAACAGAGCATGCAGTACTACAGGGATCTGGCT
GGTAACCTCAAGCAAGGCCCGGCTTCCGTGAATCCCGCATGCTCTGGTCCCACCCCGTCCAATCAAGCCA
GGGGTCTCTTTAGTCCGGGAAATTACAATTTCCTCTTCGACGTCGACGCCGACCAGTTTCTGCACAGGGG
CGCGGACATTCCCGCGCATCACCTCTACGAGCCGATCGGAATTCGCGGTCCGGACGAGCCCCGGTCGGAC
GACGACGATTTGTGGAGGGCGATGGAACAAGCCAGAAGGCATCACAGATCTCCTGGGCAGCGCCTCAGCC
CTCCCTTATCCAGCACCCGACGAGACGTCAATGCCCTTCCACTCGAGCCAAGGGTGTACATCAAGAATCC
TGGTGCTTCCAGAGTTCAAGGCAACGGAGACGAGGTACCAGCAGCGAAGAGAAATTACTATCCAAACCAT
CCCGTTGCAGAAAGACCATCTGGGAGCTGCCGTCGCAACAATTTCGACTCCGAGAGGTCGCGAGAACAAA
GCTGGCAAAGGACCGTCGGGAGGCCCGGCCTAGCGGGGAGTCACCGGCCTTCCCACGGCCAACTTCCCAG
AAGGTCTCACTCAGAAGAAACCCTGTCGTCGGTCGTGGGGTCGAGCCACGAGAGAAGAAGGGTGGAGCAG
AGATTCACCTCTCACTTCAGATCTGTCAATCTCAGAGAAGACAGAGGAAGGAGTCACAGATCAAATACAA
TTGAGAGTCCAGCAATGACGTCCAGACGTGGGTTCGGGAACTTTCCGAGCGAGATTGCTCATCATCCTGG
TGCCACGTACCGATCGCAACTGAGGAAGGAGTCGAGGAGGAACAGCAATCGATCCCCCATAGGCGCAGTG
GCCATGAAGGCCAGCCTGAGGGAAAAAAACGATCTGGGAGAGGATTACAGATCAGAAAGCAGTGGCCACG
AGGAAGACGACGGAGAAACGAACGTGGATCCAGACAGGTCTCTTCGGTCGTCAAACAACGATGACAACGA
CGGAGGAGATGAGCGGCCTCCTCTCGACGATCTCGTGGACGGGACTGCCAACTTTAATTTGGAAGAATTG
GAGGCGAGCCCTAGGAAGAGGCACTCTCCCGAAAATTCCGGTCCGTCCGAAAAGCCCGGTTCGAGGAACG
GCACGAGTCCGCAGCTTCCCGTCGAGGCGAGAAGACAATGCAGCGACGAACAGGAGTACTTCAGACGAGA
TCTCGGTGACATCGACTCGTCGTCGCTAGAGTTCGAGTCTTCCCTCGACAATGGCGAAGCTCCTCAGCTC
AGGTGGGAAAGACCCAGGAGTTCCGGTGTAAAGCGTACGAGTCGATCTGCTTCCATCAAACCCGGTCTCG
AATCACCACCCGGTAGGACCGGTCGTGCGGGTGGAAATCGAGAACCGAGGGCTTCGAAGCGGTCGGAGGG
GAGCCCCTTCGACATAAATCGAGTCACATCAGTATGA
>g6248.t1 gene=g6248
ATGACAACCAGAATATTCACTAGCTACACTTACGGATTGTCTTGTAATTCGAAATACGACGACGAGAGAG
TGGTCAACGTGCCCCCAAACCAGAGCATCAGCTGTCCACTATGTCTTTATTTGTTATACAAACCGAAGGC
CTTGTCGCAATGCGGCCATACTTTCTGTCGCTCCTGCATTGCTCAGTGGTTCTGCGTATTTCGAAACTGT
CCTCTGTGCAGAAAGAGCGGAAGTTTCTCGGACCTCGAAGATCCGCCATCGGAATTGAAAGCAACAATGC
GCTCTCTCAGATTACGCTGCATGCACTCCGAGTGCAACGTGGTACTGTCCATGGGTGAAATGGAGAAACA
CGAGGTGAAATGTTCCCACCAGCCATCTTCCTTCCAAAGCGACGGCGGCGAACAGCAAGGCGTCATCAAC
GACATAACCGAAATAACCAACGACTCTGGCGGCGAAGACGTCTCGAACCGGAACGGCATTGAATCGCCGA
TCAATCAGTTCGACGATTTCGAAGACAATTCGCCGGCGTACGATTCGCACTACCTGGACATCGAAAACGA
CTTGGTTTATCGAATCGTCAGACAAGCCACGTCCAGGGTCTTCAATTCGGCAGAGTGGAACATGCTCAGA
TTCAGTTCCTCGTTACTCGAGAGCGACAGAAAGGCAAAGGCATTTTGGAAGGTCTTGACAAACGAGATCA
GCGAAGCTTACATGAAACTCAACGATTCCCTCGGACATTTATTACGGGATCGGCAAAGATTGAGAACAGT
AGAATTCATGACCAGACGTCTGATGAGGAAATGGGAACAACTTATTTACAGAAGGAGTCGCCTGATCCGG
GCTAAAATCAGATACAAACGCCTTCCGGCAACCGGATTCTTCAGACTAACTGGATCGGAGAAACACGACA
GTATTGATAGGCTATCAGTTGTTTTTGGTGCCACCAATAAAAGTGAGAAGAAGAAAGAGAGGCCCGTAGT
TTTGAGAAATTATCATGCTCTGTTTAATTCTTGCTACTGCACCCACGTGACCAAGATTGAACAGGTCCAC
GAGTTGATGAAACGTCATGGCGACATTGAAGGCCTTTATCTCGTTCGAAACAGCTTCTCCGAAAAAGGCA
GACTTGTCTTGTCAGTGAGGCACGGAAGCGGTCTCGTCCATATCAAGGTCGGCCACAATAGCGACAGAAA
CACATATTTCTTAGGAAGCAAGACCTTTAAAAACATGGACGCTCTGCTCATCCACTTCAGTCATCACCCC
ATCGAGAACGAGGAAGGTGTAGCAAATGTTTTACTCAATCACCCGATCCGAGTTGTCTGGAAAACTGATC
CTAATGCCATTCGAACGCAGACGACCCCGACCAGCCACCACACCTGCTACTACGAGAATACCCATCTTAT
GTGCCATTCGGAAAATCTCCAGCAAATGGAGAATCATCTCAGGAATGCGGGTTACCTCACCCCTACGTTC
ACCCTGGCCAACAAAAGACGGTTGCCATCCCTTCCTCCTGAAAACCAATGTATCTACGTCAAAGCCTACC
AAAGTCATGATTTACCGCGGGGATGGAGCGTGTCATCGGAACCCGGTAGAGAGGTGAAATTTATCTCACC
CTCTGGCAGCGTTGAGGACAATTTGCCTGCAGAGGTTTGGAGCCAACTTAATGACAGACAGAGTTTGGCA
GTGCGCAAGTTATTATCGGGAAATGTTTGCAATGACGAGGATTCCAATCACGAGTACCTGGACATGAATA
AATCTAACAAAAATCGATTTGTTTAG
>g6249.t1 gene=g6249
ATGGACAACGGAGATTTTAGAAACTACGATGTGGAAACTTTGCCCTTCTTTCATCCGAACCTGACCCTGC
TCGGAGTTTTTGAGATCATGCTCAAAAATGACAATAAACGTGGTATTTACCTGTTGAGAAGGAGTTGCAA
CTCACCTGGTTCATACAGCATTTCTGTCATGCACGATAGAAACATTCTCCACTTCAAAATAAATCGAAAA
GACGATAAATTTTTCATCGGAGACTCTTCCTTCAACGACATTCCATCCATGGCTTGCTACTTTAAGAATT
TCCCCATCGTGAACGAGCAAGGATATCTAGACGTTTATCTGAAGTACCCTATCTGTCGCTTGCACGGTTT
AAGTTCGTGGAAAGACTCGACATTGGAATGTTGTCCACCTTGCAACTCTTACGTCTACCTAACAATACCT
TCCTCTAGCCATCCGTCCAGTAAATCCCCATCGCCTGAACAGGACTGGGAGCAGATTCCACGCTTGACGG
AACATTTAAAAGTAAACGATCCGTACGTCAACCAGGAATGCGGCCATGGAAAGGCTAGAAGCGTCTCTGA
CGGTAGCGACCAAACCAATCTCAGTGTGCCTCTGAAAAATGGCTGGGTTTTGGAACCATTGCTTGCTTTC
CGGTCACCGAATGGTGATATTCATGAAAATCTTCCCCGCGATGTGTGGCTCTCTCTGTCTCAAGAGCAGA
AAGAAGACATCATGAAACTGTCAGACAAGTTTAAGTACTTAGAGATCAATAAGAAAAAATTAGGATCTTC
TAGGGGACATCGTAACAATTTTTAA
>g6250.t1 gene=g6250
ATGGGGGCAACAGGAAGCAAGAGAGCAGACGACATCGTCACCGAACCGCGAAAGGCTTTCAGCGATGACG
ACATCTTTCGACACAGCAGCAAGCGCGCCAAATCCAAGCAGACGAGTTACTTCAGCAACCAACCATTGAG
GCCAAAATCAGCCAAAGTCAAGTCGCAAAACTCCGACTCGAAATCGTCAAAAGACGTCAACAAAACTCCG
ACGAACGGCAAGTCTTCGATCTGGAGTCGAAAGTCGAAGCGTGGAAGATCCGGCGCTACCCTGGCGCCCG
AGAATAACGACGCCGACGACGCCAGCAGCAGTCGATCCAAACAGGAGAATCAAGACCTGGAGACGATCGC
TTTTAGGAGGCTGAGCAAACTCAAAAAAGGAAGCAGAGAAACTGATGAACTCTGGGAGGATGGATTTGAG
GATGGTGAAGAAAATCGGAAAACAGGCGATTGGACTGCGGTTCCGGTCTACAGATCCTTCGACTGCCTCA
ATGCCAGTTCCTCTATTTTCCAAGACCCTCATTTGTCGAGGAGTTTCAATCCACTCGTTGCCAGCAAACT
TCCGTTCATGCTCTCCTACGAACTCAAGCCGAGTCTTGTAGCACAACTCAACTCCATCAAAACCACAGGC
AGAGACAACCCGGCTACCGTCGTTTCTAAGACCAACAGCAGCATCGGCAACAGTGGCACAAAGTCGACCA
ACATTGCAGGTTATTTTCGCCAAACCTCACTTCCAGAACCAACCTCGGAAGCGATTTCAGAACCGATGAG
TTCACAGCCGTCGAACAACAGACACCAGGTCGATGTAAGTCGTTACCTCATCGACTCAAAGACAGCAAAA
CGCAGCTCAGATAATCCTTGCAATGGCGACAAAAACGAACAAAGCACTCAGAACGACGTCTTCCACAAGG
AACTGACAAAAACTCTGGCCAAACTAGTCGACAAAGCCGGTACCAACGAATACAGAAAGTTCTGCAACAT
GGCCAGAGCCTATAGCGTCGATTTCAGCGACGTTTACATAGCAGACTTTCTCGAGTCAGTCGAAACTCTA
GCCAAACTCGCCAAACCGGTTTCAACTCCCAACGCGACCCCGACGGCGTCTCCCTACAGACGCCATAACC
ACAACAATCCTGGTGCCAACAACTGCGAGATGCCAAAAACTCCGCGCACGAACCTCCAGACGCAGTCCCC
GGCCCATTCCACCCGTCGGTTTTCATCCGACAACCTCTGGAAGACAACAGGGGACGTACTGTCCTCAGAC
CGTTCGGCCACACTCGGGCCTGATGTTTTCTCGAGTCACAAACGTGTTTCTCGCATTCCCATCCCAATCG
GGACGAAAATGATCCAGAGAAGCAGCAAGGACTACCAAAGCATCAACTTTGTCACCTCCCCGAACGCCAG
GACCCTCAGAAACGGCTACAAGCACACCCCTGGTCTCCAGACTACGGCCTCGGTCCAAAAAGAAGTTCTC
TCTGCCATTGAAGAAGTCCAAGAAGCAGGCATAGACCGTAGAGACTCGGCGATTATCCAGGACACGAAAG
GACTCCCCGTGGCCAAAAAAATGGCCGTGTCTGCGACGGACCGTGTGCCGTCGAAATGCTGCTGTTTCTG
CGAGGAATCCCTGACGCCGTTGGAGCGAATGGACACCGAGATTCTGAGCAGCAGGGGCAACAAGATGACC
TTGAACTCTGACGGCGGAAGTCAGTTCGATGTGGATTTCTTTTACGTCGACAAGGATACCAAGAAACCGA
CCATGTCTTTTGAAGAGGTGAGGAGTTTAGGTTATTAA
>g6251.t1 gene=g6251
ATGTCGCCGCGACACTTACTACCAGTAACTACGACTGGATGTCACGCTCATTGTTCTGCTTCTTACGACG
ACGACGACGATGACGTCATTTTATTGACGACTGGTACGACCGTCGCTGTCGACGAAAAAGGTCGTCAAAA
CTACACGAACTGCTGTCGCTCCAGACGCCACGACCGCAACTACCACAGTTTCGTCGGTGTTCGAATGTGA
>g6252.t1 gene=g6252
ATGGTTCAAATCCAGGAGGAGACAGGACCATCGTGCGGCATCAGACCTACTCCACCGGCCTCCAGGCATT
TCACGGAGGTACCCCGTTCACGGAAGAACCGGCCCATCTCCCTGTGCTTAATAACCGACTCGTCGGACAG
GTACGTGCCGGTGGCTCGACTGACGATACGAAAGCGATGCACGTGCGAGGTGCAAATGAGACGACTCTGC
ACTTTCCTCGAGAGTCCCGGCTGCTGTTTGGCCGAAGCCACCATTGCCGAGTGTTCCTTCGAACCGGCGG
CCATTCTCAGACTCAGCAAGGCCATCGAGGTCAACGAAAGTCTTAAAATTCTCAACTTGGAGTCTTGCGG
ATTGGAGGACGACTTCGCCATGCTCCTCGGTTCGGCCCTCAGGCACAATGCCACCCTGACTCGACTCAGT
CTGGCGAAGAACTCCCTCGGCCCTCGCGGGATTGCCTACTTGAACCAGGGCTTGTCCAAGAACCTCGCGT
TGCAAGACTTAAACTTAGACTACAACTTCGTATCGGACGAAGGATGCAAGATATTGTCGGGGTTGTTGGC
CGGAAGCAAGCAAAATAAAAGAGAAACGGTCCGAGAATCTGACAGCCAGACGACACCGAACGTAGAAGAG
TCTCCGAGGCTAAAGAGTTCACTCAGAAAGCTTTCTCTGAAGACAAACAAGATTGGCACGGACGGAGCAA
GTCAGGTGTTTCTGGCACTGAGACACGTCACCAACCTAATGGAATTGGATTTGTCTGGAAACCAGATTGA
AGACAAGAGTCTGGAGATTCTGGGCAACATACTCCTGTTCAACAGATCGTTGAAAATTCTAAAGTTGGAT
AACTGCGGTCTCACATGGAGAAGCTGTGAGTTTCTTCGGAGACCGCTGAAGACAAACACCGACCTAGCCG
TCCTCAGCCTCGACCTAAACCAACTGACCGACTTGGGCGTCTCCTACCTAGCCGAGGGACTCCAGTACAA
CAGGAACCTGAAAGAACTCTCGCTGAACATGTGTTCGGTCACCTCCGTTGGCTTAGAAAGTCTAGTCAGC
GTCATCAAGAGTCGAACTGCCCTGAGGACGCTCAGACTCTGCTACAATGACATCTCCATAGCCGACAACA
GCAATGCTGGATTCGTTGGCAGCAACCATGCCGATCTGCTTAACAATCCTTTCTCTGGAGAATCCAGACA
AGTCAAGAAGGATCATAGAGCCAGTCAGGCCCTTCATGCACTCGACCAGTGTCTAAGAGAAAGTCAAAAA
AACCTTCTCGACGAATCTCTCTGGTACGCGAGCGATCTCGAGATTGCTCAGACTGAACCGACCAGATACG
CCGCTCCTCCGTCAAATAGGCACCAAGGATTGAGCAAGAGTTCCTTCAATTCGAGCCTCTATAGAAAAAT
GATCATGGCCCTAAAGCGAAATCCGAGTCTTAGGATTGTCATGTGGGGGAACCAGCGTGTTAGCTGA
>g6253.t1 gene=g6253
ATGGAAGAATATCTAGGTCGGGTCAAGGTTCGAGTACCTGCTGGCGTCGCGGCTTACCAGTGCAAAGAGG
CCGCCGAGACGCTCAACCGTTACAGCAAAGACTCCGGAGTCGTCGACGTCGACTTGCAGCCGCTGCAGCA
GCCGCACCAGCTTCAACCACACCAGCTACAACAGCTTTGCAAATATTCAGATGACAGGAGAAGCAGCAGG
ACATCTGTCGACAGCGGAATGTCATCAACAGGCTCTGCTAACCTAGCAAAGGACATTGCATCATCCTCCA
ACAACAACAGTAACAACGGCAAACTGAACAGATCCCTCAGTCAGAAAGGAGCCAATCTTGGTTGA
>g6254.t1 gene=g6254
ATGGCCGGATTAGCTCTTTCGGATTATAACGGTTTATCGGAAAGCGTAACAGCTGCTTTAAAGGAAAGGG
ACGAAATGATATACAAACAGTGGATCATAATAAATGAACTTGAAAGAAAACTCTCCCAATATTATCCATT
AGATGAATTTTATGCAGGAATTACAAGACACTTTTACCACGATAATGGAAGCGGTGAAGCCAAAAATGCA
TCAAATCATGCAGCCTCGACGTCTGACGTCATCGATCGCTCATCGGATGAAGCGACAGGCAGCGACACTC
GACCACAACAACTTCAACAACAACAACAACGAGCGACAGAACCAAGCTCGCTAGACAGATTCGATTCCGA
TAATCATCATCACCACCACCACCACAATCATCATCATCATCATCACTACGAAAACGTGGAGTTGAAAATC
CACGAGGAGGAGGAGGAGGAGGAAAACGAAGCAGTCAACGGAAACGCCGCCGACTCAACCACCGGCGGCA
CTGGCGGCAGCTTCAACGACGACACGAGCGGCTGCTACGAAGTCGCTACCTCCAACGACGACATACTCGT
CGACGAGACGAGCACCAACTTCGAGAACCTGCTGGAAGAATACGCCGCATCGGACGCTCTCGGCAGCAAC
GGCGTCGACGGCGACGACAGCTTCAACAGCAGCCAGAGCAGCAGCAGCAGCAGTAGTAGCAGCGAGGACG
AAGACGACGACGGAGGTTCGGCTCCGTGCGTGTTCGGGGCGTCGAATTCCAGCTCGAACTCTGGAAACTC
GACGCTGAGGAAGAAGCAGAAATCCGCCGTCGCCAAGGCGGCCGAGGTAGCCGTCGCCGGCGGCAGTCGC
GAGTCGCCGGGTTCGGTGGAGGAGCACCTGTTCGGCAACGTGAGCCAGGGCGGTACTCTGAGGAGGGACC
ACCCGAGCATCTCCGAGATCTTCCGTCCGAACTCGTCGGCGCTGTCCGCTTCGTCTCCCTCCGTCTTCTC
CAGTTCCTTTTCCCCCTCTTCTTTGACTTCCCCTGGTTTTGCTTCGTCCCCTTCTTTCGCCTCCTGCCCG
TGCCCGGACTGTCTAGGCAGTGGCAGCCAGCAGAGGCATCCGCTCTTCTCTCAGACGCTGCATCGTTCCA
ACCAACAACAACAACAGGACTACAATCCTGCAATCTCGAAGGCGACCGGTCCGATCAAGCCGCTCGCTCC
TTTGGGATTGGAACCCTGGAGGCTGAAGCTGAGGACCCTCAACAACACGAGGAGCTACCGGGATCAGTGC
ACTTCGGATTGTCAGCCCGGCCACCCTTTCGCCACCAGGTACCCGAGCCTCGAGGCCGCGCACCAATGCA
GCTGTAAAGTTCAATCGTACAGCAACGGAAACCTCTCGACTGGCAGCAACTCCAGTCTCGAGCAGCAACA
ACAACAGTGTCAACACCACCAACAAATCCACCCGGCCGATCTCAGGCAGAGGGGACCGACGAGCGGATGG
AGGAAGACCCCCGAAAGGATGAGCTCGGGCTCGGAGTCCCTGTCGTCCGTGGGCAACCTGAGCAGTTGTT
CTTGTCCCTGTGAGTCCGGCCAGAGGTGCAACCGATGTTCTGCCAACTACCAGAAGCTCCCCGGATATCC
GTCTCCTTCTCCATCATCTCCTAGAACCAGCCACTCTACCCATTTCCAGTTTCCGCCGCAAAGCCACCTC
CAGGAATTCTTCCAGTCACCTGCCGGTCAATCCGCCTACCACCATCACAATCACGTCTACGGCACCGTCC
CCAGTCACATCTTAACCAGTCAGTCTCAGCATCATCACCATCAACAACATCATCATCATCATATTCAGCA
ACAGCAGCAGACTGCCGGGCAGATCCCTCACCATCACCAGAGACTGGGAGGAGTCCGCACGGACTTTTAC
CACGCCCCCTCGAACTCCCAGGTCAGGTCAGGTCAAGGGGTCATGAACCAGGGACAAGTGGCGAGGAACG
TGAAGCCAGCCAGGGGCATCGAGTACCTGATCGAGAACAAGTTCTTGGAGCCCCAACCGAATGCCGTTGC
CAAGTTCCTGATCAGTAGGAAGGGTGTCAGCAGGAAGATGATTGATAGGAGTGTGCATTTGGAGATTCTC
TGA
>g6255.t1 gene=g6255
ATGACTTCTGATGAAAGCGTTGAGAAGATCGTTTCCGTCTGCTCGGAGACTCAGAGTATGATTAATATAG
CTGCCAAGCAGTTGTTCGGACTGCGTCAGTGCCGAGAGACTGTGGATCTGATCAGAGAGGAAATATCGGA
GAGTGAGAGCAAGTTGGCCCTCCTCTTCGGGAAGCTGTTGATAGCCAAAGCCAAACTGGAGGACGGAGAG
AAACTGAAAGATTTCGCGAAGATGGGACAATGGCTGGACATCGTGGGCATCAGTCCCTCGCTGTCGGAGA
GGGTTTGCCAAAGATTTCTTTCCATTTCTGACCTGCTCCAATCTGACAGGGACAGCCTGGAGAGGGAGTT
GAAGTTTTTGTCAGCCTCTGAGGAGGAGGTTCAAGTCCTGGCAACAGCCATGAAGCAGCTCAAGAGAGCC
ACAGATCTTTTATCTCACGACCCTAAGCTCTGCGTCAACGGCAATTGGTCGACGGCAGAACTACACTGGT
CCAACTTCAAGCCCTCCGCATCCCAGCAGACCGCCGGTGGCATTGGGGCGTTTTCCGCCACCTACGGAAG
GGCAATCGGCCAGTACCACGGGAGCTCACCGAAATTTCAGAACCATCATCAGCACCCGACTTCTGGCATC
CACAGAACTCCGATCTCCGGCGCAGAACCTACCGGCATTCCTCCGTCGGGCCGCCAGTCACCTCAAGTTT
CGAGCTTGCAATTCGCGGACGGAACGGACGAGTTCAGTCACCAGGTTCATGCCCAGTATCCGTCGAGTTT
TCCGAACACGAGGTCCACGCCACCATCCACGCCCCAGGTGGGAAAAACCCCCAAGAGCGGGAAATTCCCA
ACCACACCTCCCCCCAAGAGGAGGAACAAACTCAACCCCGACTCCTTCCAGCCTCTCATGAAGAGCACGT
CGCACGAGTCGCAACTCTCACTCAAGGTCTCACAGGACTCGAAAACCTCGAGGAACCCGAAAAAGAAGCC
GAGCAACATCAACATCGTGGGAAGTTCCGAAGCAATATCCACCTTCTCACCCATGAAGTCCAAAACCTCG
GGCGCTGCGGACGAGGCACCCGGTCTGCCCGGGGCAAAAGTCTCGGGTCAATCGTCGCCCCTTCTTTCCT
CGCCCTATCGGTCTCCCCAGCTGGGGAAGGCCTCCTGTGAGGATGCTTCTGTTCAGGAATCAAATTTGCG
AACGAACCAGCTAGCTGTGCCCCCTGTCTCCCCCGGCAACCAGTTTATGACAAACTCCATCACCCACAAA
TTGAAGAAGAGCAAGCTACTCTGGGGAACGTGTGACGTCTGCAGGAAGCAACTCATAAGAGGTCGACTCT
GCAAGAACTGCAGGCTGAAATTCCACAATGACTGTGTCTCCAGGGCACCTTCCATTTGCAAGTTCTACCA
CAGTTTCATCAAACATGATGAAGCCGACACCAGCAGCCTCCTCATCAGCGTTTCCAGCCACAACAACAAC
AACAACAACAACAGATTCAGCAACAACACCATCACCTCCAGCAACAGCAACAACACTTCGACTCCAGTTC
GACTCCATCCTCGTGCAACTCATACATCATCAGGTGTCGGGAGTAGCCTAAGTTCCAGTAGTACTCCCAC
TGTCTCCGTTTCTGCTGCGGATGCCGTCAACACGAACACTTCGACGGACAGCGACAAGAGTGACAAAACC
ATTACGGGTAGTGGCGACAGTTCCGGCGATCAGAACATGAACTGCGAACATCTCGATTCCGTCGACGGAT
CCGAGGACTTGAACCTCAGGAGAGACAACAGCATCTCAGTAGCCCTGAAAGAGTGGGACATCCCCTACCA
GGAGTTGAATGTTCTCGATGCCATCGGGGAAGGAAGATTTGGAAAGGTGCACAAGGGTTACTGGCATGGC
GAGGTGGCCATCAAGTTGCTCAACACGAATCCAAACTCGGAAGATCACGCTCAGCAGTTGCACGCTTTCA
AACTCGAGGTCGCCAACCTCAGGAAAACGAGGCACGAAAACCTGGTGCTTTTCATGGGGGCCTGCATGGA
CCCGGAACACCTTGCCATAGTTACCAGTTTCGTTAAAGGACAGACACTGTTCTCAAAGATCTACCTGAGA
AAGGAGAAATTCCTGACCAATCAGACGATAGCCATTGCATCTCAGATTGCGCAGGGCTTGGGTTACCTGC
ACGCGAAGGGCATCGTCCACAAGGACCTGAAGACGAAGAATGTCTTCGTCGAGAACCTCAAACCCTCGTC
GACTTCCTCTGAGAACTTCAAGGTTGTCATCGGCGATTTCGGACTGTTCAGCGTCTCCAAGCTGAAGGGA
CAATGGTTGAGCATCCCCCACTGCTGGTTGTGCTACCTCTCGCCAGAGATCGTCAAAAGTCTCACGCCGA
GAAGTCCCTTCGACGACGAACTGCCGTTTACCAAGGAGTCGGACATCTTTGCGTTCGGAACTGTGTGGTT
CGAGTTGTTGGCAGGAGACTGGCCCTATCGAGCCACGAGGCCCGAGACCATCATTTGGATGGTTGGAAAG
GGGGTCAATCAGCCCCATCTCAACGTCCAGTCGGAATTCAAGGAAATACTGCTGCAGTGCTGGGCGTACC
AACCGGATTCGAGGCCAAACTGCCAACAGCTTCTCAAGATCCTCGAAAAACTCCCTCGAAAGCGATTGGC
TAGGAGCCCCTCGCATCCCATCCAATTGTCTAGGAGCGCCGAGTCGATATTTTGA
>g6255.t2 gene=g6255
ATGACTTCTGATGAAAGCGTTGAGAAGATCGTTTCCGTCTGCTCGGAGACTCAGAGTATGATTAATATAG
CTGCCAAGCAGTTGTTCGGACTGCGTCAGTGCCGAGAGACTGTGGATCTGATCAGAGAGGAAATATCGGA
GAGTGAGAGCAAGTTGGCCCTCCTCTTCGGGAAGCTGTTGATAGCCAAAGCCAAACTGGAGGACGGAGAG
AAACTGAAAGATTTCGCGAAGATGGGACAATGGCTGGACATCGTGGGCATCAGTCCCTCGCTGTCGGAGA
GGGTTTGCCAAAGATTTCTTTCCATTTCTGACCTGCTCCAATCTGACAGGGACAGCCTGGAGAGGGAGTT
GAAGTTTTTGTCAGCCTCTGAGGAGGAGGTTCAAGTCCTGGCAACAGCCATGAAGCAGCTCAAGAGAGCC
ACAGATCTTTTATCTCACGACCCTAAGCTCTGCGTCAACGGCAATTGGTCGACGGCAGAACTACACTGGT
CCAACTTCAAGCCCTCCGCATCCCAGCAGACCGCCGGTGGCATTGGGGCGTTTTCCGCCACCTACGGAAG
GGCAATCGGCCAGTACCACGGGAGCTCACCGAAATTTCAGAACCATCATCAGCACCCGACTTCTGGCATC
CACAGAACTCCGATCTCCGGCGCAGAACCTACCGGCATTCCTCCGTCGGGCCGCCAGTCACCTCAAGTTT
CGAGCTTGCAATTCGCGGACGGAACGGACGAGTTCAGTCACCAGGTTCATGCCCAGTATCCGTCGAGTTT
TCCGAACACGAGGTCCACGCCACCATCCACGCCCCAGGTGGGAAAAACCCCCAAGAGCGGGAAATTCCCA
ACCACACCTCCCCCCAAGAGGAGGAACAAACTCAACCCCGACTCCTTCCAGCCTCTCATGAAGAGCACGT
CGCACGAGTCGCAACTCTCACTCAAGGTCTCACAGGACTCGAAAACCTCGAGGAACCCGAAAAAGAAGCC
GAGCAACATCAACATCGTGGGAAGTTCCGAAGCAATATCCACCTTCTCACCCATGAAGTCCAAAACCTCG
GGCGCTGCGGACGAGGCACCCGGTCTGCCCGGGGCAAAAGTCTCGGGTCAATCGTCGCCCCTTCTTTCCT
CGCCCTATCGGTCTCCCCAGCTGGGGAAGGCCTCCTCGAACCAGCTAGCTGTGCCCCCTGTCTCCCCCGG
CAACCAGTTTATGACAAACTCCATCACCCACAAATTGAAGAAGAGCAAGCTACTCTGGGGAACGTGTGAC
GTCTGCAGGAAGCAACTCATAAGAGGTCGACTCTGCAAGAACTGCAGGCTGAAATTCCACAATGACTGTG
TCTCCAGGGCACCTTCCATTTGCAAGTTCTACCACAGTTTCATCAAACATGATGAAGCCGACACCAGCAG
CCTCCTCATCAGCGTTTCCAGCCACAACAACAACAACAACAACAACAGATTCAGCAACAACACCATCACC
TCCAGCAACAGCAACAACACTTCGACTCCAGTTCGACTCCATCCTCGTGCAACTCATACATCATCAGGTG
TCGGGAGTAGCCTAAGTTCCAGTAGTACTCCCACTGTCTCCGTTTCTGCTGCGGATGCCGTCAACACGAA
CACTTCGACGGACAGCGACAAGAGTGACAAAACCATTACGGGTAGTGGCGACAGTTCCGGCGATCAGAAC
ATGAACTGCGAACATCTCGATTCCGTCGACGGATCCGAGGACTTGAACCTCAGGAGAGACAACAGCATCT
CAGTAGCCCTGAAAGAGTGGGACATCCCCTACCAGGAGTTGAATGTTCTCGATGCCATCGGGGAAGGAAG
ATTTGGAAAGGTGCACAAGGGTTACTGGCATGGCGAGGTGGCCATCAAGTTGCTCAACACGAATCCAAAC
TCGGAAGATCACGCTCAGCAGTTGCACGCTTTCAAACTCGAGGTCGCCAACCTCAGGAAAACGAGGCACG
AAAACCTGGTGCTTTTCATGGGGGCCTGCATGGACCCGGAACACCTTGCCATAGTTACCAGTTTCGTTAA
AGGACAGACACTGTTCTCAAAGATCTACCTGAGAAAGGAGAAATTCCTGACCAATCAGACGATAGCCATT
GCATCTCAGATTGCGCAGGGCTTGGGTTACCTGCACGCGAAGGGCATCGTCCACAAGGACCTGAAGACGA
AGAATGTCTTCGTCGAGAACCTCAAACCCTCGTCGACTTCCTCTGAGAACTTCAAGGTTGTCATCGGCGA
TTTCGGACTGTTCAGCGTCTCCAAGCTGAAGGGACAATGGTTGAGCATCCCCCACTGCTGGTTGTGCTAC
CTCTCGCCAGAGATCGTCAAAAGTCTCACGCCGAGAAGTCCCTTCGACGACGAACTGCCGTTTACCAAGG
AGTCGGACATCTTTGCGTTCGGAACTGTGTGGTTCGAGTTGTTGGCAGGAGACTGGCCCTATCGAGCCAC
GAGGCCCGAGACCATCATTTGGATGGTTGGAAAGGGGGTCAATCAGCCCCATCTCAACGTCCAGTCGGAA
TTCAAGGAAATACTGCTGCAGTGCTGGGCGTACCAACCGGATTCGAGGCCAAACTGCCAACAGCTTCTCA
AGATCCTCGAAAAACTCCCTCGAAAGCGATTGGCTAGGAGCCCCTCGCATCCCATCCAATTGTCTAGGAG
CGCCGAGTCGATATTTTGA
>g6256.t1 gene=g6256
ATGGAACAAGCCATTGCTAAGATATTTGAAGGATGCAACTCATCAAGAATCAATTTTATTGCAAGAGTTT
TGAAGAAGAAGAATATTCACACAACTGAAGATCTTAAGACTTTGGATTCAAACAATTGGGAGTCCCTCAT
TGGATTGACAGATGTTGAGGTCAACAAAATCAAGGAATTTTTGGAGAGAGCTGCAGCAGAAACATTTGCC
ATTGCGTTGGAGGATGCTCATGTCTCAAGGTGGAACTTCTTTGAAGAAGTTTTGACGGAGAATTTGGACT
CGATAGCTTTTAAGCATTTCAATCATAAATATGTTGTGGATTCTCTCAAATTATTGACAAGAGCTGAAAT
AACTAAAATAAAGGAAATTGCAGAAAGGGAGAATTGTGAAGAACTGTCAGCTTCAGAGTTGCACATGATC
AAGAGTTCTTATAAGAAGTGTTAG
>g6257.t1 gene=g6257
ATGCCTGCAAAAGAAACATCCAACAAGAATTATGAAGTTCTGTGTGAACCTCATGAACTTTATTGTAATC
TCAAAATACTTCAAGCAAACAAGGAAAGTGCAGGAAGATATATTTGCATGGTTGGAGAATCACTTGAGTT
TGAAGAGAAATATGGTTTGGATCAAATGACACATTTCATTGAAATACAACTTGTTGTTGGAGAACTGGAT
TGTAATGAAAACATAAATAAAGGCCTCACATTGATTGGAGAAAATGATTGCTATGGAATAGAAGCAGATG
TTTTGAATCTGAAATATGTCAGAAATACCACAGAAAATCTTCCAGCTATAAACTCCAATGAACTTCAAAA
TAAAATGTGTACAGCCAACAAGAGTGCAAATGTCCAATGTTTGTATTATTGGGTTCATGAAACTCCAGGA
ACAATACTTGATAATCAATTCTTACCTGTTGAAAATATGAAATCACCTGGTATTTATACCTGTTTTGCTA
AGTGTCAACTTGCAAGTCATAAAGATGATTGCTTCATCAAAGCCATGGAGTTTAAAATTGTTGAAGGATC
ACAAATGAGAGGTTTAATGATTGGTCAGTGTTTATAG
>g6258.t1 gene=g6258
ATGATTCTGTTTTTTCTTTGGATCCAACTTGTCGTATGTTTGGCTATACCCGCAGAGCTTCAAAAAGACA
GGTATGTGGTGAGGGAGAACAAATCCTTTGAAATGGATTGCAATCATAAATTAGAAACAGTAACAAGAGT
TACATGGGAGTACATCTCAACACACGACAACAACAACAGAAGTGAAACCATTTACGACAGTCAACAACCC
AACAATACTTTAAAAAGTGGTTTTGAGGTCTCCTGTCAACCTCATGAAGCATTTATATCGACATGCATTC
TCAAACTGGTTCAGGCAAGAAAGGAAGATTCAGGAAAATATATTTGTTACATTGGACAAGGAAATGAAAC
ACAATTTGATTCCAACCTTTTGAAGCCTATCACTGAAATTGAGTTGGTAATAAGAGGGCCCATATACAAA
ACAGTCATAGCAAACAATGGTGATTCAGTTATTCTTCCATGTGAACACAACATAAAAAATTTAACTCGAG
CAAGATGGAGCCATGTTTCAATTCATGGTCTCCTTACTTATGCTGTTTATCACATGCCTGCAAAAGAAAC
ATCAAACAAGAATTATGAAGTTCTGTGTGAACCTCATGAACTTTCTTGTAATCTCAAAATACTTCAAGCA
AACAAGGAAAGTGCAGGAAGATATATTTGCATGGTTGGAGAATCACTTGAGTTTGAAGAGAAATATGGTT
TGGATCAAATGACACATTTCATTGAAATACAACTTGTTATTGGAGAACTGGAATGCAATGAAAACATGAA
TAAAGGCCTCACATTGATTGGAGAAAATGATTGCTATGGAATAGAAGCAGATGTTTTGAATCTGAAATGT
TCTTTCAATTACTTTGGCAACATCAATTATAACTTTCTCCATCTCAGATGGATTGAAAAATATAAATTTA
ATTCATTGGAAAAGAAATTAAATTCATCACTAATAAACCATGAAACAAACAAGATTTCAATTCAAACCAA
CTTATCTGTTGCTTATGATATGCAGGACTCAGTATTTCAATGTGTTTTGGATGATACTAAAGTCAAACCA
TGCCAGTTGAATGAATTCAGAACTCAGTATGCCAAAAATACCACAGAAAGTCCTCCATCTATAAGGTCAA
ATGACCTCCAGAATAAAATATGTTTGGCCAACAAGAGTGCAAATGTCCGTTGTTCGTATTATTGGGTCCA
CGAAATTGCAGGAGCCATGGCTGATAACCCATTTGCATTGTTGCCTGTTGAAAACATGAAATCTCTTGGC
ATTTACACATGTTTTGCAAAATGTGATCTTGGAAATCATAAAGAATGTGTTATCAAAGCTACAGAATTTG
AAGTCATTCATGGATCACATGCACCAATCCTGTTAGTTAGTTTAGAAACTGGAATTATCATCCTGATATT
AGTTACTTCTGTGGGCATTTGTTGTGCTTTGAGGAAGAAAAATTTACTTTTTATAAGAAACAACGAGAGG
AAACAAAATGGTGAATCATCAAAAGATATTAAGGAACTACTTGGAAATCAAACATCAATTGGGTCATCTC
CCATGCCTCCCCTGTCGATTAATCAGCCTCCCATCATCAGTAAATCACCAGAAGAAATTCTCCATGCGAA
GAGAAGACAAATATCAATGAAAACTGTTGATAAGGCAGATAGAGGATATGAAAAGGAGATCATAAGGTTG
TATTCAATACCACCAAATCTATTGGAAATCAAAAAGATTCTGCATGAAAAAAAGACATTATACCATGAAA
TCAAGATTTATGAAGCAAAAGACACTGACTATGGAAAAGTGCTGATGATTGATGGATCTGTGTGGGATAC
AGAGTTGGATGACTTCTCATACCAGAAAATGATTAATGTTCTTCCGATTAAGAGCCATCCAAATCCTAAT
AAAGTATTGGTGATTGGAGGAGGTGAGGTAAGAACTGTGAATGAATTGATGAAGAATCCTGAAGTGAAAT
CCATAACAGTTTGTGAGGTCGATGAGGATCTCTTTGACACTATGTGTTACAACTATGTTTTCTCATTGGC
CTCTTCACTGAAGGATCTTAAGGTGAGGATTCACATTGGAGATGGATTTGAGTTCTTAAAGAACACCAGG
GATGCATTTGATGTCATCATCAACCATTCATCAGATTGCCAAGGTCCATCTGGTTACCTCTTCACCAAGG
AATATTATGAGGTTGTTAAGTCTAAACTTAATCAAGGAGGAGTAATGTCCACAGTTGTAAACAGAAAAGA
TGTATCAGAGTCTGATGTCATTGAAAGCAGAGTGATGAACTTCTGCAAAAAGCTTTTTCCTGAGGTTCAA
TATTTTTACATCCCTGAGTTCAATTATCCAAGTAGTCTTGTAAGATGTCTCGTTTGCACCCTCGATCCTA
CAACCAACTTTACAACGCTCTTTCAAAGGTTGAATTTGGCATATAGACATGACAGAACTAAAAGTCAACA
TTTGAATGAATTAACCAAGAAAATGATGACAAAAAGCATTAGACGGAATGTGGAGAAAAGAAAGGAAAAG
AATGATGAAGATAATGCCAATGATAATAAAAAAGACAATTAA
>g6259.t1 gene=g6259
ATGGATGAAGCCATTTCAACGTTGATAGATTTGCAGAAGCAGATCAACGGCATTGAGATTGAGTTTGATT
TGAGACGGGCTATTCTCGATTACAAACACGAAGACGCTCTTAAGGATGCTTACGAAAGGATCGAAAGTAA
AGAATTTGGAAGAGACCAGAGAAGTGGACCAGAGCGCCGCAAAGAATCGATTAAAGGATTCTGGTATACG
GTTTTTCTGAACTCTAGACAGCTATCTGATGTAATTCAGGAAAATGACAGGGACGCACTGTCCTATCTCA
TCGATGTTTCTTCGACTACTGATATTACAAATTTAAAATCCGATAAAGCTTTTAGCTTCATACTTGGCTT
CCATTTTTCCTCCAATCCTTACTTCCACAATCAGGTGCTGACAAAGGAATACTTCGTTGAGATCAAGGTC
GACAAGGACAATCCTCTCCAGTACTATGGACCAAGGATCTGCAGAAGTGTTGGTTGTCCAATCAACTGGA
AAGCAAATATGGATCTGACCAAAAGGCTTCCTCCCCGTAGACCACCTCGCAAAAGTGTTTCTCAACTTAT
CAGCTCATCATCATTGACAACAAGCACACCAAAAACGACCTACAGCCACAAGAACAATGACAACAACACT
GACAAGTGTCATCAGTTCAAGGTCAAGGAATGGGTTCTCTCTGGAGGAAAGGACACCTTCTTTAACTATT
TCTCATTTCCAGAACTTCCTGATGGCATTTCCTTGGACGCAGATGACGAAGCTCTTGTGGACAAAGATTT
CCAACTGGGATGGCACATAAAGGATGACCTCATACCGCAAGCTTTTTTCTATTTCCTAGGAGACGTTCCA
GATTCAGAAAAGGATGACGCCTCTGAGACAAGCAGTTCTGGTAGCGTCGGTGGTAGCGGCAGCAGTTGCG
ACAGTAGTTCGAGCAGCAGCGGTAGCTCGCCGGACTGTCTCAAGAAATGTAGATGTGGAAGTTTAAATAA
CGGCAGAAATATTCTATCGTATTCTGGTTTTGTGAATTTATGGTTGTTGAATGTTTACGTTCGATTAAAT
AAATCTGGGGTTTCGTATTTGTGGGGTCGTGTCTCGGATTGCGGCGGAGGGTTTGCCGGCAACGGGCCGT
TGCATGGGTACTCGAGGCATAGTGAAGGTCGTCCCCTGCTAAAAATGGATAAAGCTTCTGAATTGCTATC
TAAGATCGGAAAGAATGGAAAGGGTGCTGGAGCCGGTGCAGGTCTTTTGGCACTCGCTGGCGGTTTGGCT
TATGGCATGTCCAAGTCTTTTTACACAGTTGAGGGTGGTCAAAGGGCGATCATCTTCAGCAGAATCGGTG
GCATTCAACCAGACATCTACAAGGAGGGTCTGCACTTTAGGGTCCCATGGCTCCAATACCCAATCATCTA
TGATATCAGAGCCAGGCCAAGGAAGATTTCTTCCCCTACTGGAAGCAAAGACTTGCAAATGGTGAACATC
TCACTGAGAGTCCTCTCCAGACCTGATTCGGCTCAACTGCCCACCGTTTACAGGCAGCTCGGAACTGATT
ACGACGAGAGAGTCTTGCCTTCCATTTGCAACGAGGTGCTCAAGAGTGTCGTGGCAAAGTTCAATGCCTC
CCAGTTGATCACCCAGCGTCAGCAGGTGAGTCTTCTCGTCAGGAAGGAGTTGACGGACAGGGCTCGCGAC
TTCAACATCATCCTCGATGACGTTGCCATCACCGAACTCGCATTCGGCAGGGAATACACGGCCGCCGTCG
AAGCCAAACAGATTGCCCAGCAAGAAGCTCAGAGGGCTCAGTACATTGTCGAGAAGGCGAAGCAGGAGAG
GCAGCAGAAAGTTGTTCAAGCAGAAGGAGAAGCTAAAGCTGCTAAGCTGATCGGTGAGGCCATCTCTAAG
AACCCTGGTTACTTGAAGTTGAAGAAGATCAGAGCTGCACAGAACATTGCCAAGACTGTCTCTCAGTCCA
AGAACAGAGTTTATGCCCAGGCTGGCACTTTGATGCTCAACGTCAACGACAAGGAGTTCGACGAGAACCT
CGAGTCCCAATTGGTCAGAGGCAAGAAGAATTGCAACGCTTCACCTCAAAAAAAAAAAAATCGATTTGCA
ATGAAAACGGAATCAGAAGAAAAACCGACGGTGGACGCTCGCTCTGATGTGACGAGGACGAGGAAGTACA
AAAGCGGTTACTATGACAACCCGGCGGAGGTGCTGACGGCGATTGGTCGAACTGATCGTCCGTGA
>g6260.t1 gene=g6260
ATGACGTGTGGAACGAAATGTCGCGTTGTGCTATTGTCGCCATCGTATGTTGTACTCGTCGTCAACTTTG
TCAACATTACAGGGACTTCTACTGATAGAGCTGTAAGGAAAGCAAGTTCTTTTCCTCAATTTGAGGACAG
CAATGATGATGGTGATGATTTTGACCAGCTGTTACCAATAGCAACTGAGACTGATGATGTCAGCAAGCAC
ATTGGAAGCTCATGGATAAGACTCTTAACCATTCTTTTGGCCTGTCTCAACTCCGGTCTTATAGGGCTCG
TCGGTCTCAATGATGTCGATTTTTCTCAAAGAGGCGAGAGGACGTTCATTGTGAAAAAGGCCAGTTTTGA
TAATCGTTTTGTGTTCATTTTTCACCGGTTAGATTATGGTTGGTCTCCTCAGCGACATGACTCGACTGCG
TGCGGATCTGTCCGCCTCGTCAGCAGTCGCAGGTAA
>g6261.t1 gene=g6261
ATGAGGAATCACAGAGGACTTGGAGGACACCGAGCCAATGAGAGTGCAAGAAAAAAAAACAACAACAATC
GTCCAAAAACAGATGTGCTGGAGAAGGCTTGGATTTTGCATCTGTGGAATGAAGCAAATCAATGCCCAAT
TAGATTATACCACAGGAATCAAACCAGGCTTGCAAATGCCAACCAATCACCACGCATCTCGCTGACCAAT
CACAACAGCGGCGACAACACAAACCCGCAGTCAATACGGTCACAACAAGAGGCAAGCGATGAAAATAATA
CGCGACTACAATTGAAAATCGATCAAAATAATAAACCGTCGAAAATAGTGGCCGGTGAAGTTACAATAGG
TTTAGACGACAATAGTAAGTTCCAAAAAAGAACAGGCAAGAACACCTCGGCCGAACGAGCGGACGACTCA
AAGGGGCACGAAGGACGGCGGCAAAGAAGCACAGAAAAGACGTGCGCGAGTCCAGGACGATCGGAAAGGT
GGCAGTCGGAGAAGAACGTTAAGAGAGTTGGAGAAGGACTTAAAATCACGGATTTCACGCACGCACGTGG
AACACTCGAAGAGATGTTTCTGGGTGTTGGTGGTCGCGAGCTCGGACAAGCAAAGACGCTGCCAATGACG
ACGACATGCAGAAAGACAGGACAGCAAAGAGGCCTGACAAAGAGGGTGGCTCAGAAAAACAAGTTCTCAT
TGGACGGCGAGGAGCAGACGGACGCCCGATCGACTCCTCCCACCTCGGAGAATGACGCAGAACTCGACGT
AAATACGAGCGTGTCGGATTTGTATGTACATGGAAAGTGA
>g6262.t1 gene=g6262
ATGAAACCAACTTCTCAGGCGAACTCGGAGAGAGAGGATGTCGTGTCGAGGATCAGGAAGGCTGAGGCCC
TCGTAAAGGAACAGGTGTGCGACGAGGACAAGATACTCGTCCTCTACAACGCCACGGTGCCCATCATCAA
GTTGACGGACAAGCAGACGGACGTAAAGGTGGACATAGGATTCAACATTCCCAATGCTCCAAAAAGTGCT
GCCTTCATACAGAAGTCTTTGAACGAGTGGCCACACATGAGGGAACTGTTGATGGTGCTGAAGCAACTAC
TCATCGAGCAGGACCTTCACGAGGTCTACAGCGGTGGAATCAGTTCTTACAGCCTCACGCTTCTACTGCT
CTGCTACTTCAAGATCGCACTCAAGAACCAAGCCAGACATAGTTGCGGTACCCTCCTTCTGGACTTCCTG
AGGTACTACGGCTTCCACTTCGACTACCGGTACCTGGCTGTGTGCGTCAGTCCCCCGTGTCTTTACCCGA
AGCCCTTCCCCAGTGATGCCCTTGTCATTCAGGATCCACTCTGTTCGACCAACGACGTAGCACGGGGTTC
GTACAGGTTTTCCTTGGTGCAAGCGGCATTCAAGAACGCCTATGCAAACATTTTCGTGTCCATCAAATCC
GTCGACTCGAGGCCCTCCAGCCCCAACGACCCCGAGTCCGGTTGGCGAGTCCTCGGCAGCATCGTCAGGG
CAAACAAACCCCACGACCAGGACGCACAATCTCAACTTTTCTACGACCCGTCAGGGCCCGATTTGTCTTT
CAACGCCTTCTCGTCCGATGACTCTGCCACCCCCTCGAGTTCCAACATTGACTTTGAGGAGTGTGATGAG
GATCGTGAGACTTTAGGTCAAGGGACCACGTCCCCCGGAAACAACTCTCCACGACAAGCCGAGTCCACGG
ACAGCAACCCCTCCTCCTCGTCGTCAGAGATTGCCCTCGCGTCCGACGACGAAGAAGCAGACTCCGGCCG
GTTTTCAGATTCCGGATTTGCCGGCGACGGTAAAAGGTCGCCCGCGGAGTCGTTCCCGTTCACCGGAAAG
GACACTCCCCCTGAAACCGTCAGGACAGAGGTCTTCCCGGGCAGGATATCGGTGTCCGTTCGGGGTCTCG
AAGGGGATGCGACCAAAAGGCCTTCGTACAGGGACGTGGTCCGGTCGACGCCATCTCGCTCTTCAGGGCG
GAGGACGCAGAACGTGAAATCTCACAGCTGCTCGGACATCGTCTCCAAGTCGGACAAAAGCTCAGGTCGA
CAACAGGTGGACGCCTCCAGCTGA
>g6263.t1 gene=g6263
ATGCATCAGACCGGTTACTTATGGGAAAACATTAACAAAGGGCAAAGATCAACCAAGCACACGTGCACAC
ACACTCGAGCACACATGCACACGGACTGGGACTCGAGCACAAAACAGAATCTCGTGGATAAAACTGATAA
GAAGGCCAAAGAAGATAAGGAGGATAAGGACAAGGATAAGGACAAGGATAAGGACAATCTGCAACAAAAA
TCTTCAACCTCGTCAGCCAGTGAATGTGACAGCTGTGTTAATGTCTAA
>g6264.t1 gene=g6264
ATGTGCCTGACCGTCGACTCTCTTTTCCTCATACAGCCTCCTCCGCTGCAGACAAACTGGAATTACTTGC
CGGCCATTTCTTGTAAACTAGACATGAACCATGGAGCTCCGGAGTACCACAGCCGAGGATTCGAGACACA
CAGATACGTCTTTTCGCGTCTCACGACTTACGGAAGTCACCCGTTGCCGTTCATGACTGGCGGACATCTG
CCGAACATGTCTTGCTACAAGAATGGTCAGGTCCAGCATGCCTTTTGCTATCATCCCATCAACAGTCTCT
GTCTGCACCAGACTTTTGGCTCCATGCTCCAAGGACAGCCCAACAACAAGAAGGGCAGAGGAAAGTTGAA
AGGCCTGACAGTGTAAGTTGCAGTTGGCATTATTCTTGTTTATTATTATTATTATTGTTATTGTTATTGT
TATTATTATTATTATTATTATTGTTATTATTATTATTATTATCTTTTTTAGTGTGAATTTATGCTTTTTT
TTAAGAGAAGTTAA
>g6265.t1 gene=g6265
ATGCGTTACTATACGCCTTATGAAGTGCTAGCTCATAATACTTACGACGACTTATGGGTTTCATTCCTCG
GAATGGTTTACAATCTTACACCTCTTAGTGAAAAAAACAAAGGCAGCATTTTGATGAAACCGATAATAGA
GGCTGCTGGAAAGGACATATCTCACTGGTTTGATGAAAGAACAAAAGAACCTCGCAGATACATTGACCCC
CAGACCAACATTTCTTTCATTTACGCCCCTCATGGCCGCTACGTCCACGTTCCTCCCCAGTACCCTTCCT
CCGACTGGGCAAATGACTTTGGCATGGCTTGGTGGAAAGATTCCAACTACTGCATTGGACGTCTGACCAA
AAAGACTAGAAAACTCAAAGTCATAAATACCCTCACTTCACAGCAAGACATAATTGAGGTATGTTCTGAG
GAAACCATCAACGACATCCTGCAGAGGTACCTGGCCTTCAACTCCCATGCCGGCAGCTACACCTGGAAAT
ACGACGGAAGAGTGCTCGACATGGACAAGACGCTGGAAGAAAATGGAATCGAAGACGACGACCCCCAATT
CTACGAGCTCAAGATGGATGACGCGGAGTTTCTTCAGTACGTTCATTTGTACTTCAATGACGACCTCACG
GTCATCGACTGA
>g6266.t1 gene=g6266
ATGGCGACTACGGACTTTTCAATGATCCCAACGTCATACTTCGTGAAAAATCCACTTTTTGCAGTTGAAA
CGACAGAGACGAAACCTCATTTTTCTGAGGATCAGAAAATAGCCATAGATATCCAGCCAACAGCCACAAA
AGGCTCTAGATCCAACAATAGCAACAATAATAACAAGCGATCACGCCACATATGCACTGTATGCAACAAA
CATTTTGCCAGGTCTGACGGTGTCAAGAGGCACATGCTCATACACACGGGAGTGAAGCAATTTGCCTGCA
CGGAGTGCCCAAAAAAATTCACTCAAGCCGAACATCTTAAAAAACACCTCAAAGTTCACTTAAACAATGG
TCCTCGAAAAAACAGCTCCAAGATTACCTACCTACCTCAACAAGTGTGGCAGGTCCAGTCGAGCAGCACG
CCCATCCCTGAGCCCATCGTCATCGAAAACAAGCTCTACGAGTGTTCCCAGTGCCACAAGCAGTTCAAGT
TCCTGGACAACTGCAAGAGGCACATAAGGACGCACACGGGAGAGAGGCCCTTCGAATGCACGGTCTGCTG
CAAGAGATTCACAGTCGCTGGCAACTTGAAACGGCACATGCAGATCCACACGGGAGAACGGCCTCACGTC
TGCAGCATTTGCCTCAAGCACTTCTCGCAGGCCGAGCACCTAAAAAAGCACGCGCGCATCCACTCGGAAG
ATCGACCCCGTACGGGGCGGAAGAAGGGCCAGCAGCAGCCCCAGCAAGCCCAGACCCAAATGGTGGACCA
AAAACAGCCGGCCCCTCAACAGCAGACTGCTGCAGTGATGACTCAGCAACAACTACAACAGCAACAGCAA
CAACAACAGCAGCAGCAACAACAACAGCAACAACAACAACAGGTTCAACAACAACAAATCACCATTCAAA
CGACTACTCTGTCCATGCAACAGCCCTCCTTAATTCAACAGCAAATCCAGCAACAGAACCAGCTGTCTGC
ACAGCTTTCTCAGCAGCTTGCCAGCACTCAACAGCTGAGCGCCCAGCTTGCCTCTCAGCTCAGCTCTCAG
CAGCTGACGGGACAACTGGCAGGACAAGCCCAACAACAACAACAACCCCAGCAACAGGTTCAGTTGCAAG
CTGCACAGCAGCAACCGAACCTGCAACTCCAGACGCTCCAGCTGTCGCAGCTACTGGCCCTTCCGCACCA
GTCTCCGCACATCGTCGTCCAGCAACAGCAGCAGATCATTCAGCACCAGCAACAGAAACTGCACGCTCTC
GAACACCAGGTCCAACTTCAGAATCAGCAGCTGATGCAACACCAACAGCTACAAATGCAGCATCAGATGC
TCCTCAAAATGAAGGATTCCCCCATCGCCAATCAGCACCAGTTGACCCATTCCGTCGCCTACTCTAAAAA
CGACACAAATAAGAAAACGTCGCCCGTTTCCGTCTCGAGGTTCGGCCGGGAAGAATCCGAGCCGGATGCC
ATCATCTCATTGGTCTTTGTGAATCATGACTCCTCCCATTTGTTTGGCTGCTTCATGAATCATGATCTAC
TGAGCCAATTGTGA
>g6267.t1 gene=g6267
ATGGAGTTGATGGTTTGGAACAAACATTGGGGCTTGCCTTCTATTGACCCCGATTGCCTCTATTCTCTGG
CATACTGCAAACTATCTGCTGCTCCAGTTGATATAAAATACTGCCACGACAGTCGACAGTCAATAACAGG
ACATCTTCCGCTCCTGACCGATGGAAGCACTCAAATTTCCAGTGGAAAGAAGATTGTTGATGAGCTCAAG
AGCCGTGGTCACGATCTTGACTTCTCATTGTCCTTGAGCAAACAGTCCGACCTTTTGGCCTACAAGCTCC
AGGTTGAGACGAAGCTGATACCTGCTGTGCAATACAGCATGTGGTGTGTCCCGAAGAACTACGCAGAAGT
CACCCGTCCTGCCTGGGCCTCTTTCCTTCCATTCCTACCATCCATCTATCATCCTCTCTCCATTAAACAC
TCTCTCTCCTCGAGGTTCGAGAGCCTCCATCGTTTTTCCAACAAGGGAGACATCATGGAAAAGATCATGA
GCAATGCAAAGGAATGTCTTAATCTACTCTCATACAAGCTTGAGGAGAAGGAATTCATCTTTGGACCAAA
AGCCAGTTCATTGGATGCCCTGGTTTTTGCCCATCTGGCTCTGATTCTCTACACTGACCTGCCCCAGTCT
CCCCTCAAATCCCACGTCCTCGGCTGTCCGAACCTCGTCAGGTTCTGCCGCAGAATCATGGACAAGCACT
TTCCTGAATGCGCAGAAGAATTAGCGAGGCTGGAGAAGGAACGCCAGGAGAAGGAGAAAGAGAAACTCAA
GGAAGGAGGGGAATTCCCAAACAAGGCAAGAAACATCGTGGTTGCCATCGGCCTGGTGTCCGTGGTCATG
CTGGCCTACGCAATCACCCTGGGCAAGATTAGGCTGGAAGTCATCAATGTTGAGAAGTGA
>g6268.t1 gene=g6268
ATGGTTAATCAATATCTTGTGGCCAAACAAAACCTTTGGTGCCTTTCTTCACTCGAGGCGGACGTTTTGA
GGATTAGAGATGGCGACAACCTCGACGGCAATTATTTACCACCTCCGTCAGCCACGACCGATGATAATTT
GGTCCTCATCGGAGTCATGACCGCAAAGAAATATCTTCAGACTCGGGTCGTAGCCGCCCGCGATACGTGG
GCCAATAACTCCACCTTGAGAATCATATTTTTTACATCCGAGGGTTCGGATGCCTACGCCCCAGATGGAG
TCGAAGTCGTTGGTTTGAGAGGCGTCGACGACTCCTACCCTCCTCAGAAAAAGTCCTTTCTGATGCTCAA
GTACATGCACGATCATTATAAGGACCACTACCGGTTTTTCATGAGAGCAGACGACGACGTCTACATAAAA
ATCGACAGGCTGTCGCCATTCCTCCATTCCATCGACACCTCAAACAATAGGGCCCTCTTCATCGGCCAGG
CGGGCCTGGGTAACAAGAACGAGTTCGGGATGCTCGAGCTGAGGCCGGACGAGAACTTCTGCATGGGGGG
ACCCACCATGCTCCTGAGCAGGGAGACACTGGTTCGAGTAGTTCCCCACATTGGTGACTGCTTGAGGAAC
CTGTACACCACACACGAGGATGTCGAGGTGGGAAGGTGCGTGTCGAGGTACGCACGAGTGTCCTGCACCT
GGTCTTATGAGATGCAGAAGATCTTCTACAACAACTACAAAGAACCCCAAGGCTCCTTCACGGGCACCCT
GAAAGACCCTTCGATAGGGCAGGCCATCACCCTTCACCCGTTCAAGAACACCTCGTACATGTACCGAGCC
CACCATCATTTCCTGTCCAGGAGGGCAGCAGAGGTCAGGAACAGGAAGGTCGAGATGAGTCGCAGGGTCA
ACAGAATGAACGACCTTTTGAAGGACAGGGACGAGTACTACGCCCCCGACAAGTACGGCACGGAACCCTC
GATGCGCAATCGGCCATTTTTGCGGAGAGGATCTCAGCGACATGTGTTGTCGAAGGAATCGTTTGATGTC
ATCACGTGGGACTTCCTGGACAAGTACGTCTACTCGGACAAGCATTCCAACCCGAGGAGGAACGTCGAGG
TCGATCTCCAGGTGGCGATCAATGACATCATTAGTCAGCTGATGGAGTCCACCAACAACGACGCCCGTGA
GAAGGGTCGCCAAATTGACTTCAAGGACCTCCTGTATGGCTACAGGAGGGTGGTCACCCCCTACTCTGCT
GACTACATTCTCGACCTTCTCCTTACTTACCGGAAGTTCAGGGGCAAACAGAAAATGACCGTCCCGGTCA
GGAGGCACGTGTACGTCCAGCAACCTTTTCTCCACCCGGAGGCCATGTTTGACCCTCGGTTGATAGGTTC
GGAAGATGGGGCCGGTCCGTCGGCCGGAGAAGAAGAGGGGGGTAAAAGGGAGCGGAAGGTTTTCATTGGT
CGCGACGTCGAGCTCGACTCCGCCCTCCTTCCTGATTTGCTGACGAGGAGGGTAAATTTCATACTGCCCC
TCTCGGGAAGGCACGAGACTTTTGTGAAGTTCATGAAGAATTTTGAGGAGGCATGCCTTCAGCCCAACGA
AAACGTATCTCTCCACGTGGTGTTGTTCAAGGATGACATCGACAGTGACAACCACCATCACCACACGACC
ACCTTCATCGAGAGGATCGCACAAAAGTATCCCACGGTCCAACTGACCCACAAGCTCCTCGAGGGTCCTT
TCAGTAGGGGCGTGGCCCTCCAGAACGGGGCAAATCGCTACCGAGGGGATGATCTGTTGTTCTTCATCGA
CGTGGATATGGCCATGAAAAGAGAAGTACTCATGAGAGTCAGACTCAATGTCTTTGCAGGGAAGCAGGTG
TACTATCCAACCGTCTTCAGTCAGTACAACCCCAACTACGTGTGCCACCCTCGTAAGGTCTCGGACTCGG
TCGAGGAACCTTCTCAAGACAAGGAAGACGAGGCCGATCTCGAAGAAGACGACAACAACAACAACAACAA
CAACAACGATAACGGGAAACTTCACACGGAAGATTTCAACGACCACGCATTTCAAAATCCCGCTAACGGC
GATCCGAGCGACCAAAGGTTTAGACGTAAGAGGGCAGCGGGGGAGGCGTCACCCGACGTTGCCAAGGAGA
CGGTTTCTAGGGCCGACAAGTTCAAGGACGTCTTCGCCTCCGTCATGGATGAGTGCGAGCCGCCTAACGA
CGGACGTGATAATGATGATTTCGATCTTCGACCCCAGGTGGGATACTGGAGAGAGTTTGGGTTTGGAATT
GCAGCCATGTACAAGGAGGACTTTGATAGCGTTGGAGGATTTGACCTCGGGATTAAGGGCTGGGGTAAAG
AGGACGTCGACCTGGTCGAGAGGTTCATTTCCAGGGGCTACTCCGTGTTCCGGTCTGTCGACCCGGGCCT
AGTGCACGTGTACCATTCGATCCACTGCAGTCTCAGCCTCGATCCAGCCCAGTACCGCATGTGTCTCGGG
AGCAAGGCCTCGTCCTACGCCAGTCTGCTCACTTATGATGTACTCGATTTAGCTTTTTACGTGCGGAATA
AGGTGGTGAATATTCATGGCCTCATGACGTAA
>g6269.t1 gene=g6269
ATGTCTTCGAGACTTTTAAAATCATCTCGTTCCAATTCCGTCGACCCTTCTGCCAACGGATGTCTAGACG
AAGAACAATTCCTTACATCGTTCGTTGATGTGCCAAAACTAAATCTTTACTCGCAGAAAGATGTTACAGA
CAAGTTGACAAAAATCAAAGAAATACTAAACAACGCCAGTCAAGATTGGGACAAAAGATGCTTGGCTCTG
AAAGAGATCCGCAGCCTCATCGTTCAAGACCAGATGAAGCAGCTTCCAGACCTTCAGCAGCAGATTCGAT
TCCTCGACATCGGCCTCCAAACTTCCCTCAAGGACCTCAGATCCCAGGTGGTCAGGGAGGCTTGCATCAC
GGTCGCCTACATGGCTCGAGAATTTGGGGGCAGGTTCGAATACTCGGCCGAACCGATCCTTCAGGTGCTC
GTACCCCTCATGCAGAATTCCGCCAAGGTCATGGCGACGTCTGCGCACACGTCCATCAAGTTCATCATCA
AGGCCATTCACTCCCCGAAGCTGACGACGACCATAATTTCCAACATGAGTTCCAAGAGCAATGTCATCAG
AAAACACTGTTGCGAGTTCGTCCACATAATCCTGAACGAATGGAGCAGACAGGAGCTGGAGAAACAAAGC
TCCTCCCTCCAACAGGCCATCACTAAAGGACTCTCCGATGCCGATTCGGAGGCCAGATACTTTTCTAGGA
AGGCCTTTGCATCATTCTCCATGGTCTTTCCAGAGCAGGGCTACTCCATTTTATCCTCGTTTGACGCCTC
AAAACAAAAGCAACTGCTCTCTGAGCTCGATGACCCTAACTTCTTCGACTCAATGAGCCAGTTCAAGACC
CCGGTCTCCAAGGGAAGGGGCATCGCCCCCGATTTGGTTGCCTCGACAACTCCGAAAGCCAAGGCTTCAA
GGTTCGGCTTCACGCCAAAACCTGCCGCGAACGTCTTCAAAACTCCTGCCACCCCGAAAATGACAACTCC
GCAGAGGGGTGTGATGCCCAAGGTAGACACAGGAATTCGATCATCAAAGTTCAAAGTTTCACAGTCGACA
CCGACAAGTAGAACCGGCTCTCCTAGTCGCACACCCCTCAGGGCTGCCAACCACCCTCCTCCCGATGTCA
CCCCGGTGGCTTGTCGGACGCCCCTCTACGGCACCCTGAGGACGCCCAGGTCGGTGGCAAGGAACGGTAG
CTCGGTCAGGAAGATCACCAGTCAAAGCCAGTGCAACAGTCGAGAAGTCAGTCCTACTCGTAGGATGGTT
GTGAAATCAAGGCCTCTACTGAGCGGGGCGGTCAGTGGTACCCTGTGCACCGAAGGTAACGGGGGAAACT
TCTCCTCGATGAGGTCACTGCCCCAGAGCCCGTGTCCGGACAACCTCATGGAATATGGCAGGAACCTCGA
GGCTGCCATTTCCGATGCTTGGCGACAGAAAGCCAACTGGTTCCGGTCGAGCGACGATGTGGATGCCTAT
AGTGAGACGTCGAGCGTCTGCTCGGAGACGTCGTCCTACAGATCTCACTCTGACATGAGCGAGGACACTC
TGGGCATAATGAGCAGGCTGGTGTGTGGTCTGTGGACAGAGAGGAAAGAAGGACTGATGATGCTGCAGAA
GTTTCTGAGATGTGGGAAGAGGTTCAACAATGCCGAGATAAGGAAGGTGTTGGACATCATCATGCGCATG
TTCCACGATTCTCATCCGAAAGTTCTCGCTTCGTTCTTCGATGTTCTGGCGGATTTGGTTCAAGCCCATC
ACCAGGACATGATGGATCTTTTGCCAAGTATTTTCAGCAGACTCTTCAGCAAGGCTGTTTCAGATGTTCT
TGGGAACCTCCACGACAAGATCAGTAGGACCCTCGATGCCATCAGGATCTCCTTCCCCTGCGACAAGCAG
ATGGCAGCAGTTTGCAAGTACATCACGGAACAACCGGCCACCATCAGCATAAAAGCCAAGCAGACGATAC
TCCTGTATTTCCTCAACCTCAGTTCTGCCATAGAACCGTCGGCGCTCGCAAACACCAGCGACATCAGGGC
CTCCATAAGCAAGATTCTCACGTGGACCTCTGAGCCAAAAAATGCTGAAGTCAGAAAGCTAAGTCAGTCA
ACCATAGTCACTCTTGCCAGAAACTGTCCTGACCAATTAAATTCCATTCTCTCCCTAATGCCGAAGACCT
ACCAGGACGGAGCCAAGAAGATCCTCTGTGATCAGCTCGGCAACAACGTCAACAACAACAGCCACGGCAC
TCCGGCCTCCATCAAGACCCCGAAGGTCGTACCTAGGGCTCACACCCCCAGGTCCATATTTGCCGTCGTC
GAACCCAGACGGGGTACCCCGACGAAGAACGCGGGCCAATCCGACGACGGCGTCGACGTGTGGGACGGCA
TTGCAAAGGCCTCCGAGGAACTCCAGCAGCTGAGCTTGCTGGAAGTGGAAGAACTGAACGAAGGTCTCCT
GGAAGACTCCTCCCACTCGATGCACGTCTGCAATCAGGACGGGGATGCCGAGACCGACCTCGGTAACCTC
CTGGAAACCATCAAGGACTCGAAGGAGTGA
>g6270.t1 gene=g6270
ATGTTTAAGGCCTCGAATTCTCGAGAACTGTGGAACGTCCACTTCAAGATGACCTATGCCCTCATACTCG
AAGCGATACAGGACGCCGAGAGTCCTCAGAGGAAGCTGTTAGGACTTCAGGCACTCAGGGAAATGCTCGA
GAAGCACTCGGAGAGGTTCCATCCGTATGCCGAACTGACCATCATGAACCTCCTCGAAACTGAAAAGGAG
AAGGACCGAGATGTGATAAGAGCTTCCGACGAATGCAGATTGATTCTATCCCGGGCCTTCCCCCTCGAAC
AGTCCATCGGCATCCTGAACCCGATATGCCTGACGGCCACCTACCCCATCAACATGGCCGCCGTTAAGCT
GCTCACGAAAGTCTTTCAATTTGCGCCCACCGAACAAATCAGAGACCACGTGTCCGTGGTCGCACCGGGC
CTCGTGAAGGGTTTCGAACACGAGGAAAGCGGCATGAGGAAGTCGAGCATGCTGTGCCTCGTGGCCATCC
ACAAGCACATCGGGGAGGAACTCATGTCCTACATCAAGGATCTCAGTCAGAACAAGATGAAGCTGCTCAA
CGTCTACATCAGAAAGAGTTCTGGAGACGGAGAGTAG
>g6271.t1 gene=g6271
ATGGAAGCGATCAGAAGCGGTTGGTTCAGCGAGATCAGTAACATGTGGCCCGGCCAGTGCATGTCCTTGA
AGGTCAAGGAAGTTCTCCACCAGGAGAAGTCCAAGTACCAGGACATTCTGGTTTATGAGTCGACTGACCA
CGGAAGGGTGTTGGTGCTTGACGGGGCCATCCAAGTGACAGAACGTGACGAGTTCACCTACCAGGAAATG
ATGGCCAACCTTCCCGTCAACAGCCATCCTAACCCGAAGGACGTATTGGTGATTGGAGGAGGTGATGGTG
GAATCGTTAGGGAATTGGTGAAGCATCCGAAAGTGGAATCCATAACACTCTGCGAGATTGATGGGAGGGT
GCTGGACCTTTGCCGCCAATACCTCCCCTCCTTGGCCTGCTCGTTGGACCACCCCAAAGTCAAGGTCATT
GTGGGAGATGGATTTGAGTTCATGAAGAAGCACAAGAATGCCTTCGACGTCATCATCACCGATTCGTCAG
ATCCACAAGGACCTGCTGAGTCCTTGTTTGGCAAAGAGTATTATGAGCTTGTCAAAGCAGCACTCAAAGA
AGGAGGAGTCGTCTGCTCCCAAGGAGAAAGCATCTGGCTCCACTTGAGTCTCATTGAGAGCATGGTGGAC
TTCTGCAAACAGCTTTTCCCCGTCGTGAAGTATGCCTACACCCCCGTTCCTACTTATCCCAGCGGTCAAA
TAGGGTGCCTTTTGTGCAGTCTCAATCCGGAAACTGACTTCAAGAATCCTGTGCATAAGATGACCGAGGA
GAACATCAAGGACATGAAACTGAGGTGCTACAACCCAGAATTCCACTCTGCCTGCCTCTCGCTTCCTCAG
TTTGCGAAACACCTCAATAACTAA
>g6272.t1 gene=g6272
ATGACTAGCAATACAACCATTGAAGCACTAAACAAATGTGTCAAACTAGGAATATTCACAGCCTACCTTA
TAATTGCATTACTTTCCAAAATTTGTACAAATGACTTAACGGTGGTGAAAGACAGACATGTACTGAGGGA
GCATAAAGCTTTTGAAATGGAATGTATCCATAATTTAGAAAATTTGACAAGAGTAAGATGGGAATATATC
TCGACATATGACAACAGAAATGAAATCATCTATGACAGCCAACAACCCAACAATACTTTAAAAAGTGTTT
TTGAGGTCTCCTGTCCTCATGAAGCATTTATATTGACATGCATTCTCAAACTGGTTCATGCAAGAAAGGA
AGATTCAGGAAAATATATTTGTTACATTGGACAAGGAAATGAAACAAAGTTTTATTCCAACCTGCTGGAG
CCCATCACTGAAATTGAGCTGGTGGTAAGAGGATCATTAAATCTAACAATGGAAAGTGCAGGAAGATATA
TTTGCATGGTTGGAGAATCACTTGAGTTTGAAGAGAAATATGGTTTGGATCAAATGACACATTTCATTGA
AATACAACTTGTTGTTGGAGAATTGGAATGCAATGAAAACATGAATAAAGGCCTCACATTGATTGGAGAA
AATGATTGCTATGGAATAGAAGCAGATGTTTTGAATCTGAAATGTTCTTTCAATTACTTTGGCAACATCA
ATTATAACCTTCTGCATCTCGGATGGATTGAAAAATATAAATTTAATTCACTGGAAAAGAAATTAAATTC
ATCACTAATAAACTATGAAATAAACAAGATTTCAATTCAAACCAACTTATCTGTTGCTTATGATATGCGG
GACTCAGTATTTCAATGTGTTTTGGATGATACTAAAGTCAAACCATGCCAGTTGAATGAGTTCAGAACTC
AATATATTAAAAACAGCACAGAAAGATCTCCACCCATACATTCCAATGACCTCCACAATATAAAATGTTT
GGCCAAAAAAAGTGCAAATGTCCAATGTTCGTATTATTGGGTTCACGAAATTGCTGGAGCCATGGTAGAA
AGTCCATATGCTATCTTACCTGTCGAACACATGTGTTCGTTGGGTCTTTACACCTGCATTGCCAAATGCC
AGCTTGTAAACAATAAAGAGTGCATCGTCAAAGCTATGGAAGTTGAAGTCGTCCGGGAATCACGTTTGTC
AGGATTGAACATCGGTTTAATTACTGCCTTGGTTGTTGTGATACTCATATTCATTACTTCCAAAATTTTT
TGGCTTATGAGAAAGCGAAGGGCAACAAAAACCGCCAGAATGCCTTTAACCGAAAAACAAGGATCAGCAG
AACAGGAAATGATGATGGAGGAAACCATTACCTAA
>g6273.t1 gene=g6273
ATGAGCGGCACAGGAAACAGAAATGCTCCAATGTTGAAGATCAAGAAATTCAGAAAGAGGACACGGTCGA
TGTTAGCTAAAAGTGTTCGAATGACCACCTACCTAAGTGGCCCATCTGAAAGGGGCTTCGTGATAAACGA
CAGTGTGGTTGCGCTAGACGATTTTTACGACGTGGATTTTGATTCTGATATCTACTTCCCAGAGAGAATG
GACAACGTAAAACACGGGATAATTATCTCAGAAGATGCTGAGGACCAATTTTCTCAGATATGCGTCATAT
GCCCGACGCCAGACTACACTAAACCCTACCAGAAGGCCAAAGACTGCAACGAGTATTACATGATGGACGA
AGAGGAATGGCCAAACTGCGAACGAGCTTCTTATTGCTACGAAGAAGTTCTAGACAAGAAGGACCAGGGC
AAAGTGTATGCCTCGACTATCCAGTCGACATACTCTAGCCACTTCGTGAGGGGAGGCGACTCAACCCGCT
TCACGGATTGGAGGTTCATTTTCAAGGCCAGATTGAACCTCCTACCTCTCAACGGAGCCAAGAAATTCCA
AGATGGCCTGAAGACCTGCAGGGTTTGCGGCAAGTTCGACGAAACGCTACCACACGTCTTGAACCACTGC
GAGCCCCGAAGATACCTGATGACGGAGCGGCACGACAGGATCCTCCTACGGCTGTTCAACGCTCTCCCTG
CAGGAACCCAACAGAAGACCCGAGTCAACTGCAAGATCCCCTTCTCCAGCTCTCAAGAACGACCAGACCT
GGTCGTCATTGACAAGGAGGAGAAAAAGATCACCATGGTCGACGTGACAGTCACGTTCGACAACGGCCCG
AAGGCAATGCAAGAGGCAAGGGACAGGAAGATCGGTAAGTACAAGAAGCTAGAGCAGGAACTCGTCGCCA
AGGGTTTCTCAGTCCGCAACGAAGCCTTCGTCGTTGGCTCCCTCGGATCATTCCCACTGCACAACTTGAA
CGTCTGCAAACTGCTGGGAATAAACCCGAACTACGCCAAGACGATGGTCAAGTACATCGTATCGGAAACG
ACACGCTGGGGCAGGGACATTTACACCGCCCACGTCACAGGCGTCATCCAGAGGAAACCAAAAGACATGC
CTACCACAGCCTCCTTCAACAAAACGAGACTGGGACAAGGTGTGGGCCTAGGTAAGCAGCAGAGACGAGA
GGAGGAGACGACGACGGAACAGCAGCAGGGAGAAGTTGAACCGATGCTGCCAGACGAGGAGGTTTACATA
ATCAGGGATGAGGTAGTTCACGAGGTTACGGTTGGGGATTTATCATTACGCCACCCACACTCGCCAAACC
ACATCGCTCGCTCTCCGCCGCCGCTATCATCCTCACCAAACTCGCTCGTGCAGTGA
>g6274.t1 gene=g6274
ATGGCAGATCAAAACCCATATGGAATGCCTCCAATCTACCCCCAACTACCTGCCCAGGGTTACGGTGATG
CAATGCCCCCTCAGCAGCCAGGAGTACCTCCGTCTCAGGCCTATCCCCCGTACAACTACCAACCAATGAC
CTACTATTACTACATATCCTCGAAGATGAATGGGCTTGTCCTGGACATTGAGGGTTCGAATGAGGCACCC
TTGTCTAGGGTAGTAATGTGGCACAAGAAAGAGGCATTCGAGGCTGCCAATCAGCTTTGGTATAACGACT
ATACCACGGGAACCATAAAGAGCAAGCTTAACAACCTATGCTTGGAGTTCAAGGATGGCAAGATAATTGT
GAATACTTACCAGCCGGGTAACCCTAACCAACTCTGGGAAGGTATCACGCAATTGATAAAGAACCGGATG
AACCCAAATCTCGTCTTTGAAGTGCAAGGAGGCAACAGGGATCCAGGTGCTACTCTTATTGCCTCACCTT
ACACTGGTTCCCTTCAGCAGCAGTTTGAGCCCATCTTTCCCCCACCCCCTCCCGGGCAACCGACAATGCC
TGGGCAACCGATGATGCCCGGGCAACCAATGATGCCTGGGCAACCGATGATGCCCGGGCAACCGACGATG
CCTGGGCAACCGATGATGCCCGGGCAACCAACGATGCCTGGGCAACCGACGATGCCTGGGCAACCGACGA
TGCCTGGGCAACCGACGATGCCTGGGCAACCGACGATGCCTGGGCAACCGACGATGCCTGGGCAACCGAC
GATGCCTGGGCAACCGATGATGCCCGGGCAACCGATGATGCCCGGGCAGCTACCTCCGTCGCAACCTGCC
CAGCCGACTGCTCCGGCTTTCGATCCCGTTCCGCCCAAACCAACTTTTGTCAAAAAATTGTTTTTCTTGG
TGAGCGAGATGCACGGCAAAGTCATGGATATCGAGAGATGTAATGCCAAAGAGGGTGCTGCAGTCATAGC
TTACTCAAAGAATAAGGATGCCAGAAACCAGATGTGGTACTTGGACGAGGAAGGGCTACTCAGATCTGCC
CTTAATGACTTTGTTCCCTGTGCATCCGGGAAAGCCACACCTCTAAAGATGGTTCATTTCACTGGTGGTG
CAAGCCAGAGGTTCAGAGTGGACGGCAAAAAGATTGTGAACGGGATTGGTGAATGCGCCGACATCAGGGG
AGCTTGGAAGCACGACGGTGCGCCCGTCATCACCTACAAATATTCGGGGGCTTCGAACCAGCACTGGAGA
ATGGAATACTTGTTTTTATTTGAAACGGCTGAATCGACAACGGTAATAGTCATGTCTTTGCCTCCCCCGT
ACACCGAAACCGTAGTTGTCGGTGCAGATAACAGCGAAGGAGATAATCCTCAAGTCGCCTGGTGGTGTAA
ACTTCTGGTGAGAACGGCAGCTGCCATTGGCGGAGGGGTCTGCATTGGTATGGGGGTCTGGAGGTGCATA
TCTTTATCACCACTTTGCATAGTGGCAGGAATCATACAGATTTTGCTTGGATGCCTGGTACTCCTGTTTG
AAGTTCCATTCTGCTGTAAACACTTCCAAGTGACGAGACCAATTTCAAACTTCGCCGAAAAAAGGACCTA
CTTCCAGAAGGCCGTCTTGTTTGCTGGAATGGCCATCATACCGGTAGCCATGTGCTTTTCTGCTTCGACA
ATCATCGGATGTGGCCTCGTATTTTCTGTTGGGGTGATTTACGGACTCATGTCTCTTGGAAAGAAGGCAG
ACAGAGAAACCATGCTCTCAAGAGCAGGCCAGGATGACAAGACATCCATTGTTCCAAACATTGTCACAGA
ACACTGA
>g6275.t1 gene=g6275
ATGAAATCCAGCACTCTCCTACTTATCATTCTCTCACATTTGATTTTTGTCGCGGAGACGACGACGACGA
CGACAAAGACGACTCGAGGTCGCAATGGAAGTCGCCATCACCACCACAACCACCACAACCACCACAGCCA
CAAAAACCCGGATCCAATTATCTCCAAAAATAAACATCCGAAGACCAGACCCCTCCTTGACTCCGCCCAT
TCAGAACCGTTTGGCATTCGCAAGCAATCCATTACTCCATGCTTCCCTAATCCTTCCTACAGTTTAACCT
CATCACACCTCCCTGGAAAAGTAGTTCCAAGCCCTGAGGTCGTCTACTTCCGCGATTCCTGGAAGGATCG
ACCGGAAAGACCACTGGATGGAGGAGGATATCGTAGGACTTCCTTGGATGTAAATCGACGACCTCTTCTG
ATGCTCAACATCATGGACAGGAGGGATGTTTCCGACAAACTAATGTCCATAGGAAGCCATAAATGCTTTC
ATCCAGAAACTAATCACACATCCGATTCGCACATTAACAGCGACGATAGTATTAACAATGGTCACGAAAG
TGCCAGACACGCGCCAGAAGGTCTCAACAGTTACGAGAACTACGATTACCACATCGACTTCAGTGGCGTC
GACCACACGACCGCAGCCAGTAACAACTCGACCATCGCCGCCAATAGCGAGGTCAGTTTCACTTGGGAAA
CAGGGATTTTGGCGACTCTTGGAGCTCTGATCAGCCTTCTGACTGTCGGAGGAAACCTGATCGTCATCTT
GTCTTTCGTCCTCGAACGTGCCATAAGACAGCCGGCCAACTACTTCATAGCCTCGCTTGCCGTAAGCGAT
CTGCTGATAGGGCTCGTATCCATGCCCCTGTACACCATGTACGTGTTGACCTCGAAACGCTGGACCTTGG
GAGAAGTCTTCTGCGACGTGTGGCTGTCCATCGACTACACTGCCTGCCTCTGTTCCATTTACACAGTCTT
CTGCATCACCATCGATCGATTCTGCTCCATAAAGATCCCCACCAAGTACAGACTCTGGAGGACTGAAAAG
AAGGTTGGTCTGTTGATTCTAGGATAG
>g6276.t1 gene=g6276
ATGATCCCAATATCAGTCTTCTTCACGACTATCTTCGGCTGGCAGTACTTCGTCGGCAAGCGAACAGTTC
CAGTTAACAAGTGCTTCGTCCAGTACATGGAGGACGCTCTGTTCAACTGCGTCCTTCAGATCGGTTACTT
CTGGATCACACTGGTGGCAATGGTGGTCCTGTATTCGGGTATTTACAAGGTATTCAGTCTCCTTCACCAT
GACAACCAAAAATAA
>g6277.t1 gene=g6277
ATGACAGCGGAGAGCGGCGTCAAAATCAACGCCGACGGAAGCTTCGACAAGAAGCGCTGTTCAGAAGACG
AAGACATCGAGAAAGACTTCAAAACTTCAAAAAGTCTTTTCGGCATTTTGACCGGAGGAGCCGACCTGGA
TTCTTCTGACGATTCCAGCAGTTCCCTGTGCGCTAAAGAGAGAATATTGAAGAAGCAGGGATCGAACACG
AGCAGAACCACCGATCACACGGCCTCTATAAAATCGACCGGCAGCAAATTTCTCCAGGTGCCGAAGATAG
ATCTGGACAAGGAGGAGAAGAAAGTGCGCAAGATGGCTCTTCGAAAGCTAAATTCCTTCAGCATTCGTCG
GCAATCTACCAGTCTCTCGGATGCCAACAAGAAGCTGTCATCAAACACGCCACTCCAGTTGTTGAGAACG
ACCGGATTCATAGCTCGACACCACCAGAGGTTTCTGAAACGACAAGTTGAAGTAGGCTTCTCCGCATCTA
CAGATTTGACTTCAGCTCCGAATGTTACGAATTCAAATTTGCCCGCGGAATTGCAGATTGTATCCTCATC
CTCTTTCAACGAGCATAAAGACGTTGATCCACTATCGACTTATGTCGATTTCTCCACCGACAATAATCCC
ACTGCTGCAGGTCTGGCACTGCCAACCGTGGTAATAACGGGTTCGAGCGATTCTCTGGGCTTGGCAAACA
TCAAGGATCTCTCGACAGAAGGCTTGGCAGTCAGCTCGTCAGATTTCAACTTGGTCAGGATCGATTCCGA
AAACTCCAAGTTGGCATCGTCGGTGTCTGACAACGCCACCAACATCACAGGCCCGGTTACTGACCAAATC
TGTCGAACGAACCGGTGCGTCAAGGTTTTATTGCGACAACAGAAAATCGTAAATTCCGATCCAGCATTGA
TTTCATCCTCCGAGACAACAGGCTTGCAAGGACTCTCTCTAGACAGCAACAGCGATGCGGACGGCAGTCG
CTCCAAGAGCGATCACAATTACAATCACTCTCTGCCCGAAAAAGACTCCATTCGAAGAAGTCTTGAATCG
AAACTGAAAGAAAATCTCGAGCAGTTAAGCAGTAATTTCAAGTCCATTAAGTCATCGCCAGCATCAGGCG
GAAGTTCTCGTAACGACGAAACTGTGTTTGGAAGTGAAAGACGCGATAACGCTCCCCTCGAGCAAAGTGG
TGGAAAGGATCCTGAAGAGCTCGGCGAGAGGAGGAGATGTTCGGCGAACGAATCCCGTGAATCACCGGAA
ATAGCATCCTCCGGTCATCTTTTCACCTCCAGACGACATCATCTCCGGCGACAAGCGAACGTAACCGACA
ATAGTTTTTTGCCTACTTTCGATAACGACGTTGACCCACTCAACCTCGTCGATAGATCTCCAGGTTCGCC
CGACTATGACGACGTGGTCAACAAAAGTTCGTCGAAAAGCCGCGATAAGACGACAGACCGTGCGTTGAAT
GCTTTCAGGAGATCTGCCGAGGCTTGCGAAGCGGCCGCAAAAAGTTGTGGAAGAAGATGGAGAAGTCACG
CGAGGTCGATCGATTCCAACCGCACGAATACAGAAGTAGAAGCCGGTGTCACCAGAGCAACATATTCCTT
GAGAAGCTCAGAAAAATTGAATTTTCAAGATGTCGGCTCACCATTTGAAGACATCCATGCTAATGGGACC
GAACCTTCGTCGAGCGGCAAAATGCAATTGAACGGATCGCTCGGAGCCCATTTTCTCGTTGACGTCTGCG
GTGACGTTGAAAGCGAATGCCGCAAAATAGGGTGTGACCCTCATGACCAGGCGCCGGTGATTGAACGCGC
GTCAAATTTTCTATTAGGAAGCCACGAGGCGCATTGCCAAGCAAGCGATTCCAAGGAAATTGTTGAGAAA
AACCAACACGAGGCCGATTTCTCCATCATCGGTGAGTTGAATGCGAAGTCCGTGAATGAAATATACAACT
TTGGAGAACACTGTCTAACAGAGTTTTCGGATAATAGAATCGAAACTCTGATTGAAAGAGATACTGTCCA
GTCACCACCTGAAACAGATAACACTGCTATTCCTGCCGAAAACCTGGTCATTATTGGAGTTAGGGAAGCA
TCTTCGACGAATACAACTGATCACCGCCCTTTAAAAGCCAGTCTGTCTCCTAAGGAGTTCTTGACTCTAC
CTTGCTCCAAAGTTACAAATTCAGATAAAGATGCGACCCTTGATTCGACTCCCGACTTTGACATATGCCA
CTGGAATCCCACATGCTCCATTCAAACCTCTTGTTCTTTAAAGGCATTAAATTCGAGTTATTCAAAAGTA
GAAAATATTAAACAACAGACTCAAATTTATCCGCCAAGCACTCCGTCCATCGTGTTACCGCGCGATTCTC
CCACAGAAAGGATCGACACGAAAACCCATTCAGTCGCTTTCAAGCAATCGACACCCAGCCTTCTCATAGC
ACCGTATCTAAACTTAAACGTCATCAGACGTAAAAGTAGTTCCTTTACAGCTCGGCTTAGCCAGTCTATC
CTGAAGACGTTTCATCAGCGAGGCATCGAGCCACAAGCGACGAGTTCTGAAAAGATTCATAACGGTTTCA
AGCGGCACAAACCCAACAAAACCCGAAGAAACAGCGAGGGAGCCACCCAGCTGCCGAATTCCAGCCCCAA
CGGAGGAACTTGCGACAAGACACCGTTGGCATGGAACGATAAGTCGCTCAAACTCTTCAAGCAGGAAACT
AAGAGCCTCATTACACGACAGCAGGGCGATCATCGGCATCGACAGTCTAGTAGCAGCGGCGGCGGCAAGA
ACAGCCCCTCTATACAGAGCAACGTGTCCAACAAAAGCAATAGGAACTTCGGACCTCCACCTAGAATAAC
TCCTGCTGCTTTCTGGAATTTCATCACTGGTCGATACACCAGTAGCCGTCGCGATACTTCGGAATCAATT
GAGGCCGAAAGGAGGCGACAAAGGCAGCAGAAGAAGACCGAGAACAGGGCGAGGAAGGCACTGAGAACCA
TTACTATAATCCTCGGGGCTTTCATCGTCTGTTGGACCCCCTGGCACGTCTTATCGCTGATCATGGGCTT
TTGTTCTGGTCAGCAGTTCGAGTGCGTGTCTCCAGTTTTGTACGACATTTCTTACTGGCTCTGCTACCTC
AATAGTCCTTTGAATCCTTTTTGTTACGCGTTCGTCAACCAACAGTTCAAACAGACTTTCATCAGGATAA
TCAGATTCGATTTTAGGCGAAACTAG
>g6278.t1 gene=g6278
ATGACTTTGATCAGAAGTTCTTTCATTTTTTTAACGATTCTTCGGCTAATTACTGTCGGATGTGAAGATG
CAGACATCGAGGAATACTGCAACTCTGAAACTTTCCGACCGAGTTGTACTTCAGATGAGATCATTGTGAT
GGAAGAAGCCACATTTGGCAGGAAAAAACTTGGCAGATGTCTCGAGAGCGAAGGCAGCGAGTTGAGTCAG
TCCAACATGGCCGACCGGAAGTTTCTGGGTTGCTATGCCGACGTAATGCCGACTCTGGAGCCACTGTGCT
CTCTGAAGAAGCAATGTGAAGTCAGAGTGGCAGAGATCACAGCAGAAGTACCGTGTTACAAATATTTGAA
GTGCTCGCTTGAAGTTCGATACTCTTGCGTCAGAGTTATTCAAGAAAATCGCCTTTGCAACATCAGATTG
GGAGTTAACGTTGAACACCTTCTTGTGTCAAAAACAACCTCAGCCAACTGTGGCAAACCAACACAACCCT
GGATCGTAGAAGCTTTGCCAGGACAAAAAATTACAATAAAGACTGAAGCGTTTCGACACATTAACAACAA
CAACAACAACAACAACAGCAAAACCTTCATTGGCTTTTCGAGAGCAACTACTGCAACTGGTCATGGTGTC
ATAATGGAGAAGTTTAGCAAGAAGAAAACATCGGTGATGTCGGAGACAAGGGGACAAAATGGAGGATCTC
AGGAATATTTCACTTCAGATTCGAATTCAATTGAAATCTATTTTCAAGATAAATTGGCGAAAGATCAAAT
TAGCTTTCTGCTTTCTATTGAAGGTCAGCATTTGATCCTGAGACCAGAAAGAGTTGCCCAAAGATCAGAA
ACCATCAGCGACAACCAAACGGTCACCATATTTCTGATCGTGGTGTCAGGATTGGTTCTTTGCATGCTCA
TCACTTGCACTGGAGTGGTATTCCTTAAAAGATATTACACCGTGAGTAGATCAAAGGCATTGAAACAGAT
GTCCGTGAACGGCAGAATGGACCGTGGAATGTCTCTTGAAACGAATGGATCGGTTTTGGGGAACACCACA
AGAAAAGAATTTTACGACACCAATGGGAAAGTTTTCTTCCAAGACCCCAGTGATAAGAATGATTTGCAGT
ATAAGGACAACTGCCAGTATTTTGAACTGGATGGATCTCTTCTTGACAAGGATCCAAATTTAAATGTAGC
TCAATAA
>g6279.t1 gene=g6279
ATGATTTATCTGTTCCTGAAAGTTTTCATTTTTCTTACAACCGTTTCTTTAACCACCGCTATCGACGAAT
TTTGCAATTCCGAAATATTTCAACCGAGATGTTCTTCAAACGAAATCATCGTAATACAAGAGGCATTCTT
CGGTAGAAGGACCATGGGAAAGTGTTTGATGGAGGAAGGAAAACCGAATGAAAGTTACCTCAGCGATCCA
CAGTTCATTGGGTGCTACGCAGATGTAAGGGATATTATGGAGCCAATTTGTTCAGGAAGAAACAGCTGCG
ATATGATCGTCTCAAAGATCAAAGCTGTCACAAACTGTCACAACTGGCTTAAGCTTCATCTTGAAATTAG
TTATGTATGCTTAAAAATCGTACCAGACAACCGCCACTGCACAATCTCTATATCCAGTGACAAATTACAC
CTCTCAAACTCCCAAGATTCTTCATCATCTTGTGGCAGCAAAACCAATCCATGGAAGATTGAAGCTCTTG
CAGGTCAAAAGATTAACATTACTCTTGTCCAATTCCTCGGAGGAGCAGAAAATAAGGCTTATTTTGAGTT
AGATTCATCAGATCGAAGGTACCAGTGCTCAGAAAAAGGTCAAGTAGTTGAGAAAGCAAGTCGAAAAATA
GTAAAGATTTGTTTGGAGTCCAAATTTAAAAGGCTTGGAGCGGATTATTACATTTCTGATTCAAATGCAG
TAGACGTTGTGTTGGAGAAAATGAACATTAAGAATGGAAGCGGATTTGTTTTCGGCTTGGAGGGTCATCA
AATGAATTTGCCTGGAGTTCCTACCGTTGAAAAAGTGTCTAGTTCTCAGGATCAAATTATCACAATTGTA
GCAATTGCTGTGGCTGGTTTTGTCGTCTGTTTCTTTATAGTTTGCATTGGAGTTGTCTTTCTGAACAGAT
ATTATGCAATCAGCAAGTCAAGAATGATGAAGCAAAGTATTGGAAACCAAAGAATGAAAATGCAAGCTTC
AGTTTATAATGAAGGACCCAATGGAAAATTTCCCCAATTCTCAAACGACACATGGAAAAGCCAAAACGGG
AATCTCATAAACTTTAAAGAAAGTGCTTCAGAAGATCCTGCGCACTATTTTGAACTTGATCAAACCCTGG
TCAATAAAGACCTAAGCTTAGATAAGGCATAA
>g6280.t1 gene=g6280
ATGTTTGCTAGCATAGTAATAATTAGTTCCGTTTTTGTGGGATTTATATCTGCAGTTGAATTTTGCAATT
GGGAAATATTCCAACCGAGGTGCTCCAACAACGAAATCATTGTGATTGAGGAAGCAGTGTTTGGTAGGAG
GACGATGGGAAGATGCTTAACAGCCGAAGGAATATCGAACAAACATTTTCTTGATGATCCTCAGTTTTTG
GGATGCTACGCTGACGTCAAAGGATATTTAGAGCAGCATTGTGCTGGTAAAAAATTGTGCGATGTTACAG
TTGCGAAGATCGAAGTTGAGACAAATTGTCACAAATGGTTGAAATTTCACTTGGAGATTCAATATTCTTG
TTTATCAGTTGTCCAAGAATCAAGGCATTGTGCAGTGAATCTGGCCGTTGGAAGGCAATACATATCAAGC
AAGGAATTTAATAACGCTGAACAGAATCCTCAGTCTAGAGTCAGTGCAGAAAATGAAGCATTCCTTACTG
AATCAAATAGCATTGAACTATCTTTATACGATAACAACAACAATTCTTTAGGATATGTTTTGGCGTTTGA
AGGACATCAAATGAATTCTCTTAGCGATCAGGCCACCGCACCAGTGATTAGTTCTCAAGATCAAACTGTT
ACTGTGGTGGCGATTGCTGTGGCTGGCTTTGTCGTTTGTTTTTTTATAGTTTGCATTGGAGTCGTCTTCC
TAAACAGGTATTACGCAATTAGTAAGGCTAGAATGATAAAGCAAAGCATTGGAAACCAAAGAGCTACAGT
TTACAATGAAGCACCTAATGGAAAATGTCCTCAGTTTTCAAACGACACGTGGAAGAACCAAAACGGGAAT
CTCATAAATTTGAAAGAAATTGAGGTTTGCACATGGGAAATCTTTCAACCAAGATGCTCCAACAACGAAA
TCATTGTGATTGAAGAGGCAGTGTTCGGTAGGAAGACAATGGGTCGATGTTTGACTGAAGAAGGCGTTTC
AATAGAAAATAATCTTGAAGATCCTAAATTTTTGGGGTGCTACGCTGACGTCAAAGGATATTTAGAGCAG
CAATGTGCCGGTAAAACGATGTGTGATATTACAGTTGCAAAAATTGGAGTAAACACGAAATGTCACAAGT
GGTTAAAGTTTCATCTGGAGATTCAATATTCTTGTTTACCAGTTGTCCAAGAATCGAGGCATTGTTCGGT
AAATTTGGCCATAGGCAAACAGTACATTTCAAACAAGGAAATTCAAATTGTTCCAATAGTCTCAATAGCT
GTGGCCGGTTTTGTCGTCTGCTTCTTTATTGTGTGCATTGGGACAGTATTTCTCAACAGGTACTACGCCA
TGAGCAAATCACGAGTGATGAAACAAGCTGGAATACTGAAAATGGGAAGTACTGGCCCTACCTACAATGA
CGAATCATTCGGAAAATATGCTCAAGATTCGCTGAAGACCCAAAATGGAAACCTTATGCATTTTAGCGAA
AAAGCAAACAACCTGCCAGATTCAGTTAAATATTATGAACTTGATCAAACTCTAATTCGTAATGAATTGC
CAGTTCAAGATTCCTAA
>g6281.t1 gene=g6281
ATGTACTGCTTGGCAGAAAAGGTTGAATTTTGCACCTGGCAAATCTTTCAACCGAGATGCTCTAAAAACG
AAATCATTGTGATTGAAGAGGCAGTGTTCGGTAGGAAGACAATGGGTCGATGTTTGAGCGAAGAAGGCGT
TTCAATGGAAAATAATCTCGAAGATCCTAAATTTTTGGGGTGCTATGCTGACGTCAAAGGATACATAGAG
CGGCAATGTGCCGGTAAAAAGCAGTGCGACATTTCGGTCGTCAATATTCAAGTGGAAACGAATTGTCACA
AGTGGCTGAAGTTTCACTTAGAGGTCGATTATTCCTGCCTACCAGTGGTTCAAGAATCCAGGCATTGTTC
AGTTAGTCTCTCAGATGGGAAACAGTTTATAGCGAGTTACCAAGATCTAAAAAACGGATGCGGTTCTAGA
AACCAGCCATGGGTTTTAGAATCGTTGGTTGGACAAAGCATTAGTGCCAGTGTGGTTCATGTCAAGGATT
CATTACCAAAAAAGATTCAATTTCTAACGCCAGATCGTGAACAACAAAGCTCATGTAATGCACTGGGAAA
ATTTGTAGACAAACAAAATCGAAAAGAGCATCTTTTGTGTTTGCTTCCAGAAGGTTCGACCCACTTTGAA
ACCAAACGTTATCTCAGCTCTTCAAATAGTATCGAGGTTGTACTATTCGATCTTAAAAACTTGTCACTGG
GTTATGTGTTGGCATTTGAAGGTTTGTCAGCTATGAGCATTGTGTTAAACGAAAATTCTGAAAAAGTATC
AGAAGCACATTCAACAGAGAACAACCTTGTGCCGATTGTTGCAATTGCAATGACTGGTTTTGTGATCTGC
TTTCTCATTGTCTGCGTCGTTGTGGTGTTCATTAACAGATACTATGCTCTGAACAAATCCAAACTTAAGA
AACAGACAACAAACTTAGAGATACCAAAGAGCGAATATAACAACGAAACTTTAGCTCTCTACGGCACTGA
CAAACCATCTTTACCTATAAAAATCGAAGACTGTGAAGTTAATGGAACTCTTTTGAATGGCATGGACGTA
CAAGATACCGCTCATTATTTCGAGCTGGATCAGTCTTATGTTGGGAAAGATTATCTTCCATCTAAAGTTT
AA
>g6282.t1 gene=g6282
ATGAGAATTTGTCAACAAATATTTGTACTAGTTGTCTACTTTTTGAATGATGTTAGTCCGGGACTAACAG
ATGAATATTGCATCTGGGAGGCGTTTCAACCTCGCTGCTCACAAAATGAAATCATTGTGATCAATGAAGC
TGTCTATGGTCGAAGGAAGTTGGGTAGATGTCTAATGGATGAAGGAACTCCTAGTGAAAACTTTCTTGAA
GACCCAAAGTTTCTCGGATGTTTTGTTGACGTGAGGCATATCTTGGAACCACTGTGTGCTGGCAAGAATC
AATGCGATGTTAATGTTGCTAAAATTAAAGCAGAGACACCATGCCATAAGTTTTATAAACTTTACCTAGA
AGTCGGTTACCGATGTCTTCAAGTTGTGCAAGAAAATCGGCACTGTTCGATTTCAGTTGCAACCGATAAG
CAACATTTGTCCACTTCCTCCGCGTCAAAAGAAGGATGCGGCTCAGAAAGACGGCCCTGGACATTGGAAA
CCTTGCCTGGTCAACGTATTCGCATCAGTTTATTACCGTACATTTCCGACCAAAACACATCCTTCTCCAA
TAAAGATGTTATTCAATTCAAGAATCACCAACTAGATGAGGAATTGAAACCATTCGGTCGTGTTCTTGAT
AAAAGCAGTAAAAAATCAGCTTGGATCAGTGTAGGGCCGGAAACCCTCTTGCCAGATAGGAGTACTTACA
TCTCTGACTTCAATAACGTTGAACTCACGATTGACCCAAAAGCGTCTAACCTCGGATTAATAATTACGAT
AGAAGGTCACCCAGCTATTAGGGATGAAACTGGCATAACTTCTATAAAAGAGTCTTCCAAAGAGGCAGGC
AGTCAAGCTGTTGTGGCAATAGTTGCAATTGCAATGACTGGTTTTGTCATATGTTTCCTTATCATATGCA
TTGGAGTTGTATTCATAAATAGTACGACTATTGGAATATACGGCTTTGATGGAAGGGGCAGTTCGGAAGA
ACTTGAAGAATATTGCATATCTGAGACATTTCGACCGCAATGTTCCCAAAATGAAGTAATAATTATTGAA
CGCGCCAATTTTGGTCGAAGAATTTTGGGTCGATGTCTAGAAAATGAGAGAAAAGAGATGAAGGATTTGA
ATTTGTCAGATAAAAAAGCAGTTGGTTGTTTTGCTGATGTTAAGAGTGTCCTTGATCCGCTGTGCTCGTT
GAAACGATCCTGTGAAGTAAGAATAGTAGAAATGAAAGCTGAAGTTCCTTGTTACTCTTTCCTGAGATCT
TTTCTCGAAGTTCAGTTTTCGTGTGTCAGAGTTGTTCAAGAAAATCGTGAATGTTCTGTAGACTTGAAGG
TCGATAGGCAGCATATATTTGGAAATGGATTTGCAAAGTCAAATTGCGGAAAGAATAATAATCCATGGAA
AATTAGAGCTCTTCCCGGACAAAAAATCAACATCAGTCTAATTCAGTTACCAGGATTTGGTGATGGAAAC
AATTCTTTCAAGTTAAGTTTGGAAAACAGGAAAATGGGAAGAGAAAACGTGCGCTGTTCAAAAGGATATA
TTCGAGATACTTTAAATAAAAAAGATGTTTTTCTTTGCTTTGGAAGATATTTTGATGCTACGCAAAGAGA
AGGCTCTGAATTTATATCCGAGTCTAATAACCTGGAAATTGTTCTAAGCGATGAAAATCCAAATGAGGCT
TTTTTATTAGCCATCGAAGGAGTGGGTATAATCCTAAATACGAAAAATATCGTCGAGAAAAAGGAAGCTT
CACTGGATAATCAAGGGGTTGTAATATTTGGAATCATTATTATGGGAGTGGTGATATGCATGTTTATAGG
ATGCCTGGGAATAGTTCTTATGAAAAGGTATTATTCTAAGAGCAAGTTGAAAGCGGTGACACGATTGGCC
TCGACTGACCAACGATCTGCAATGTTCCAAAATAATTTTAATGGAACTTCAATCAAGTACAATGGTGGTA
CACCAACTGGAAATACTTTAAAGGAAGCCTCTCATGATGTATCTTACTATCAGGATGATGGATCTAATTC
TTTGTTGAAAAATTCTGCTCAGTATTTCGAGTTGGATCAGAATTTGGGAAATTGCACCAAAAATAATCTT
GTTTAA
>g6283.t1 gene=g6283
ATGAAAGCAATTAAAATAATATTCCTGGTATTGTTTATATTATTTCCGGCAAAATTTGATGTTTTGACAG
ATGAATACTGCAATTGGGAAGTTTTTCAACCTCGATGTTCTTCGAACGAAATGATTATAATCACTGAAGC
TGTCTATGGTCGAAGAAAATTGGGTAGATGTCTAATGGATGAGGGCACTCCTACTGAAACCTTTCTTGAT
GACCCAAAGTTTCTCGGATGTTTTGTTGACGTGAAGCATATTTTGGAACCATTTTGTGCTGGAAAAAGTG
AATGTGATGTTACAGTTGCTAAATTAAAAACCGAAACACCATGCCATAAGTTTTACAAACTTTATCTTGA
GGTTGGCTACAAATGCATTCAAGTTGTCCGAGATAACAGACACTGCTCGATTTCGGTGGGAACGGACGTG
CAGCATCTATCAGCACAATCAAATTCTAACGATGGAAAGTGTGGCACGAAAATCCATCCATGGACTGCTG
AAGTTCTGACTGGACAACGCATCAAATTCAGTTTGATGTCCTTCCTCGCCAATTCGAATTACAGCAAACA
TTTAATTTACTTTCAACAAGGCTCCGCAGAAAAATCAAACGATTGTAATGCAGTTGGGAGCATAGTGGAC
AAAAACAGTAAGAAGAAAATTACGGTGTGCATTGGAAAGGATACTTCTTTGAACAAATCTACTCAGATGA
TTACAGACTCCAATAGCGTAGAAATCACACTAAATAGCGGAGTATCAAATTCTGGTCTCATTTTAGCCGT
TGAGGAAAAATGCATTGAAGGATATTCACAAGTGGAAATTCGAGATCCTGTCATGAAAGAAACTTCAAGC
GATACCAGTGACCAATTGATTCAAATTGTCAGCATTGCTATGGCTGGTTTCGTCATCTGCTTCCTGATCA
TTTGCATTGGAGTAGTGTTTCTTAATAGATATTATGCCATAAAAAAAATTGGAAACATAAAGAATATCGA
AAAGCATGACGATGACATGACGACATATGTAAGACAACAAGGATATCACTTTGATTCCAAACCTCAGATG
GCGCTTAATCCATTTAATTCCAATCGGGCGGACAATTTAATCGCCAAGGACATGATATCCAAACAAAATG
ATGGACAATACTTTGAATTGGATCAAGCACTCATGAATTCTGGAAGCGCAAACGCATGA
>g6284.t1 gene=g6284
ATGTCGAAGCTTAAAGCAACAAAATTATGTGTTTTTATTTATACAATTATTTTTGTTGGTAAATTAAAAG
TCATTGGACAAGAGGAATTCTGCTTCCGTGATGTCTTCCAGCCAAGTTGTGCACCGGGAGAAATTGTTCT
CATCGAGGAAGCATATTTTGGTCGCAAGACTATGGGCAGATGTCTATCAGATGAAGGAGTGCCCAGTGAA
ACTTTTCTCGCAGATCCACAATTTCTTGGATGTTACACAGATGTGAGGAACATATTGGCTATTCAGTGCT
CTGGTAAACGTCAATGCGACGTACTCGTGGCTAAAATAGACGTCCAGACAAACTGTCATAAGTTTACAAA
ACTGTATTTGGAGGTAAAACACACATGCTTAAAAGTTGTTGAGGATAATCGACACTGCAGGGCAGTGCTG
TCATCAGCAAAACTTCACTTAATGAAATCTCTGAATACAGAATCGGTATGCGGCTCAAAAGATCAACCGT
GGACGATAGAATCCTCACCGGGGCAGAAGATAAAATTGAATCTGGTTCAGCTCTACGCTCCGGAAAATTC
TGAGAAATTTTATTTTGCAGATTCTAGACAATCCACGTCGTGCGAACAGCATGCTAAATTACTTGATAAT
TTTAATAAGAAGATTACAACTTTGTGTAGTGGAACCCCCAACCTGGCTAGTGGTACTGAATCATTTCAAT
CGTCTTCTAACGTTGTTGAAGTTACATTTCATACTCAAAGAAAATCATTCGGCTACATCATCTCGATTGA
AGGTAATCAAATTTCAATTGCTGATTCATCTCCTAGTACCATGGAGGAAACAAACGAAAATTCAGTTGTC
ACCATAATCGCAATAGCAATGGCTGGATTCGTCATCTGCTTTTTAATCATCTGCAGTGGAGTGGTCTTCC
TAAACAGGTATTATGCTATGAGCAAGTCTAAATCTATCAAGCAAATGGCTCTTTACAACGGCGACCTTAA
TCAAACTTTGAAAAACCCCAATGGACAATTAATGGATTTTGAAAGCAATTTCGACGGTTTGGAGAAACAA
ATTAATACTCGCACAACAGTTAAAGATGATCAAGATCAGAATCAGCAGTATTACGAACTGGATCGTTCTC
TTGTGAAAAACGATGTTTTTATGAAGATGTGA
>g6285.t1 gene=g6285
ATGTTTCGTACTTTTGTCAATTGTTTGCTGTTGCTGAGGATTAGTGGGAGCATCTCAGATCCTGCAAGTA
ACGATAAGAACTCCGAAGATTACTGCATATCCGAAACATTTCAACCCTCGTGTTTTGAAAATGAAGTCAT
AGTTATTGGAGAAGCCATTTTTGGAAGGAGAAAGTTGGGCAGATGTTTGAAAAATGAAAAAGATGGTCTT
AATTTTGACGACCCCAAGGTTTTGGGATGCTATTCTGATGTGAAAGCGGTGATTGATCAGTTGTGTTCAC
TGAGGCAATTCTGCGAAGTCAGAGTTATAGAGCTCATTGCTGAAGTTCCTTGCTACAGCTATTTGAAATA
TTACTTAGAAGTTACCTGGTCTTGTATCCGAGTTGTGCAAGAAAATCGTCAGTGTAAAGTAGCAGCTAAT
AACGACAGAAAACACATCTTAAGTCCTACGGCTGTCATTCCAATCTGTGGAAGCAGAAACCAACCCTGGA
TAGTGGAAACTGATCCTGGTCAAAAAATACTCATCAAACCAATTCCTTATGACAACATTAGCGGCAAACA
ATTTTCAGTTTTCTTCAAGAGCAGCTTGCAGCATGAATCCTGCCAGCACATTGGCCGCATAAGCGAAAAA
TATGGCAAAAGAGAGACGACTATTTGCTTGTATGAAAATGGTCTAAAGATTCCTATTGATCAACAGGTCT
TTGTTTCGAATGCGAGCTCATTGGAAATTATATTGTCTTCGAGTGCAAAAAACGAACATGAAAGAGTTCG
ATACATCTTGTCAGTGGAAGACGGTTTATTAGTGCTTCAAGCTGGTGCCATTTCTCCAGCGGATGGGATG
AAAAAATCTGAAAATCAAGTGGTAGCGATAGCCATCATTATAACTGTTGGAATGGTACTCTGTTTCACTA
TTGCTTGTGTTGGAATTGTCCTGCTGAAGAGATACTATGCTCTAAAGAAATCTAAAGCCTTTCGTCAGGG
CGGCAATATATACGATCCCAGACTCCTTGCTACTTTTAACGGGACAAAAGGGGTCTGTAATTTAGAGGAT
GACAAAAACGGGATGACCAATTTTAATCCAGAATCGAAATGTAACAACGGAGGACAATATTATGAATTAG
ATAAACCAGTGGCAGAATAA
>g6286.t1 gene=g6286
ATGCTTATTTTATCGGCAATATTAATTACTAGTTTTGATTTTTCGTTCGGATCGGATGTAGTATGCTACA
ATAGTCGATTTCAACCGAGGTGTTTTTCAAATGAAATGATTGCCATAAAAGAGGCATATTATGGGAGAAA
GACATTGGAGGATTGTATGATCGACGAAGGAAATCCAAGTGAAACCAATCTTCGGGATCCTAGTTTTATT
GGTTGCTTTACGGACGTGAAGAATGTGGTTGGTGAATACTGTGCTGGAAAACAGGAATGTGATGTTATTA
TTCCTGATATAAAAACAGAAACGTCCTGTTACAAGTATTTAAAACATTACCTTTTCGCAAGCTTCGAATG
CATTAAGGTTGTAGCCGGGAGTGGTACCTGCTCCTTTAAAGCCTCGTCTGACAAACAGCACGTTTCCAAC
ATAAAACGTTCCGCAAGTGATTGTGGAAGTGTCGAAAAACCCTGGCGAACAGAGAGTTTAGTTGGCCAAA
ACATAAACATTTCACTAATGCATATAAATGGCAACTATGCTGCCTTTGCCAAAGATATCAATGGACAATG
CGACAAGCTTGGTTCAGTTGTGGATGTATCAAATAAGAAGAGAATGGATATTTGTTCGACTAAAAAAGCT
TCTGGAAAAAGTTCTTTTTATGTTTCCGAATCCAACGACGTTCATATAACTTTTGAAGAGAATCGTAAAG
TGTCAGGATTTGTGGTAACAGTACAAGGTCATGTTATTATCCATAATATGGAAACGGAAACAGAGAACGA
AAAGCCAACAAATCAAATTGTCATCGTCTTCATGATTGTGGTGGCAGGATTAGTGATGTGTCTATTAATT
GGATGCCTTGGTTTGATCTGTTTAAAAAGGTATTATGCAATTAGTAAGTTGAAAGGCCTGAAGCAGATGA
ACGCTCTCGTTGACAATTTCCAGCCGGTTTACGATAAAGATCGATTGAACAAAGATCCAAGTTCATTTGG
TGCAAACTTTGGAGGAACTTTGTCCAATGGAAAAGCTTTGAACGGTTCAATCGTTATATTGGCACAAATT
TATCATTCGTTGTCTTTGGAGTCATCGAACTTTCCATTGAAAACTGAGGAATATTGTCACTCTGAAATAT
TTGCTCCGAGATGCGACCGAAACCAAATATTGGTAATTGAAAATGCAATTTATGGTCGAAAGAAATTTGG
AAGATGTCTTTTAGATGAAGAAGACCCAGCAGAGGGAAACCACGATGATCCGAGATTTATTGGGTGCTAT
AGCGATGTGAAAAGTTTGATAACGCCTAAGTGCTTCGGAAAGCAAGAATGCGATTTAAGAGTTGCTGAGA
TAAAAACCAGCACATCTTGTTACAAATACTTAAAACTTTATTTAGAAGTCAGCTACACCTGCGTTTTTGT
TGCACAACAAAACAGTCATTGCACACTTAGTGTTTCTCAAGAAAGACAATATCTCTTTGGTCCGCAGACA
TCGTCCTGTGGTTCCAAAAATCATCCTTGGATGATGGAAACGTTAGCTGGGCAACGATTGACTTTCAATG
GAATAACTTTTTTAAATAACCTGACTTCAGCAACAACAAAATCTTCTTGCAAGACGATTGGGCACATCTT
AGATAAATTCTTGGAAAACTCTAAAATACAGATTTGTTTGAAGCTCAACCAGCAGGAAACGCAGATTTAT
AAATCTAAATCTAATCAAGTAGAGCTTTTCTTTGATGAAGACAATTCCAGGGATAAAGGGAACTTCTTAA
TTTCTGTGGAAGGTCATGTTATTACCCATAATGTTGAGACGGAAAAAGAGAACGAAAAGCCAACAAATCA
AATTGTCATCGTCTTCATGATTGTGGTGGCAGGATTAGTGATGTGTCTATTAATTGGCTGTCTTGGCTTG
GTCTGTTTAAAAAGGTATTACGCAATCGGTAAGTTGAAAGGCCTAAAGCAGATGAACGCCGTCGTTGAAA
ATTTCCAGCCGGTTTACGATAAAGATCCAAGTTCATTTGGTGCAAACTTTGGAGGAACTTTGTCCAATGG
AAAAGCCTTGAACGGCTCAATTGGGAACACTGACACTGCTCAATACTTTGAACTCGATCAGATTATATTA
GCACAAATTTGGTACTTTTCGTTGTCGTTGGAGTCATCGAATCTCCTATTGAAAACTGAGGAATACTGCC
ACTCTGAGATATTTGCACTAAGATGCGACCGAAACCAAATATTGGTAATTGAAAATGCAATTTACGGTCG
AAAGAAATTTGGAAGGTGTCTTTTAGATGAGGAAGATCCAGCAGAGGGCAACCACGATGATCCGAGATTT
ATTGGGTGCTACAGTGATGTGAAAAGTTTGATAATGCCTAAGTGCTTTGGAAAGCAAGAGTGTGAATTAA
GAATTGCTGATATAAAAACTAGTACTTCTTGTTACAAATACTTAAAACTTTACCTGGAGGTCAGTTATTC
ATGCTTGACAGTTGCTCAACCAAATGGTCAGTGCACCATGAGTGTAACTCAGGAAAGACACCACTTATTT
GGCCCCCGGAAATCGTCTTGTGGTTCTCACAATCATCCATGGATGATTGAAACATTGCCTGGGCAAAGAA
TTGCTCTAAGTGCAATAACTTTCATAAGTAACAGATCCTCAATGTCAGAGCCATCATCTTCTTGCAAAAC
TTACGGATACATCTTGGACAAATCATCTGGAAATTCTAAAATACCAATTTGTTTGAGGCTTGATCAGCAA
GAAACACAGATTTATAAATCTAAGTCTAATCAAGTAGAGGTTTATTTTATCGATAACTCCGGAGACAAAG
GAAATTTCTTGGTTTCTATGGAAGTGGCAGCCATTTTCATGATTGTAGTTGTGGGATTTGTCCTATGCCT
CCTCATTGGATGTGTAGGTGTGGTCTGCTTAAAAAGATATTATGCTCTGAATAAACTTAAAAGTCTGAAG
CAAATTAATGGATTGATGAACACCACTCAACAGCTTTATAATGCCGATTCCATGCCTCCTGCAAAATATT
CGTTGGAATCGAACGAGCATGGAAACTCCAAACACGACATGCCAATGAACGGAACTTTGACAAATATTAA
TTCAGCACAGTACTTTGAACTTGACCAAGATATGGTTGCAAAGGAAGACATAATTGTTATTCACGAAGCA
ATCTACGGTCGAAAAACATTTGGACGATGTCTGCAAGACGAAGACGAACCATCAGATACCAATCTCAATG
ATCCAAAGTTTATCGGGTGCTATGGCGATGTCAAAAATCTCGTAATGCCGAAGTGCTTTGGCAGGCAACA
ATGCGACTTGAGAGTTGCGGAAATATCTTCCGGCACATCTTGTCACAAGTATTTGAAACTATATTTGGAA
GTCAGCTATTCCTGTCTGACCGTAGCTGCTGTTAACAACAAGCACTGTACTGTGATCTTGTCCAATGAGA
AGCAGTATCTATACATCCAACGCAGTAGGAGTTCCGACTGTGGTTTTGACGGAAGGCCTTTCATTGTCGA
AACACTTCCAGGGCAAACCATTTTGATCAATGCCATAGCATTTATTTATAATAGTTTTACGAGTTCAGAA
AACAATTACGGAAATTGTGAAAATTTTGGAAATGTTGTGGATAAGGAATCAAGTTCAAAACATGCAATAT
GTCTAAAGATGAACCAAAAACTGCATAAAATATGCGAATCTAAATCTAATCGAATAGAAATACAGTTAAA
TCAGGATATGATTGGAACAAATCAAAACATTCTGATATCTTTAGAAGCTCATCCTCATCAGTACGAGATG
CAAAGTAACCCTGCTCGAGAGATTAAAGACAATGACCAAAACGTGATCGTGTTGGCCGTAGTCATGTTTG
GTATAGTAGTCAGCATGTTCATTTCATGCTTTGGAATCGTGTGCCTCAGAAGGCACCGCTCTCTAAGCAA
GAGAAACTCTCTGAAAAAGCTTTCATTTGGTGCAAAAGGAAATGGAGAAATGAACATCTTGAAACATGGA
ATATGTCCTCAAATCCAAAATCAACAATCGAGAGATGACGATTTATCAAATGCTAACATCTTACTGGAAT
ATAAGTGCTTCAGCTACGATTTTCCTTCCAGTTCTGCAAAAATGATTAAAGCTGTCTTCTTGTTCTTAAT
AACAAATTTTTTTTTAAACGCAATCCAAGGCCATGAGGAAGAATTCTGTATATCAGAGGTTTTTAAACCG
AAATGCTCAGGCCCAGATGAAATAATTGTGATCCAAGAGGCTCATTTTGGTCGCAAGTACATTGGAAGAT
GCTTGAAAGACGAAGAAACCATGGACGGAATTAATGTTGAAGATAAGCGATTTTTAGGATGTTACAGTGA
CGTGAAACACCTCGTAAGTCCAAAATGTTCTGGAAAAACATCCTGTGAAGTGAGAGTAGTAGAACTACCA
GCTCCTAAGCAATGTTTCAATTTCCTTCGTTCCTATCTCGGAGTTTCATTCAAATGCATCAAAATGGTTC
AAAGCAATCGCCAGTGTTTAATCAACCTGGTCGATTCAGATCCCCAGCACTTGCTTCTTAAATACAGTCC
AAATAATTGTGGGTCTCCTGGCCACCTCTGGACAGTTGAAGCATTAACAGGACAAAGAATTCAGGCCATA
CTGATTGACTTTTCAAAATCAACTGAAAATGATCCGGAACAATACTTCCTGCAGTCACAGCACAGATCAT
GTTTTATTAAGCTGGGCCATTTTTACGACAGAACCTCTAATGACAACATCTCACTATGTGCTCCACGCCA
TAATAATTTTAGCCTGTTGTTCAGCCATCAATCAAAGTCTAACACTCTTGAAATTGGCTTCGAAGCTCCC
AAGAAAGAAGAATCCCATGAATTTTATGTTATCAAGCTTCAGGGACATGAGTTAATTGAATACCAGGGAA
CTGAAGAGAAGGTAGCACCTAAAAGCAAGGCTGACCAAACTGTGGCTATAATAACTATTGGAATGTGCGG
TGTAGTGGCTTCATTCTTAATTGCATGCATCGGCATCATTTGCATAAAAAAGTATCATACCATTTCTAAG
ACGAAATCAGTGCATTTGAAGATGGGAAACTCTGCTTACAATAATGGCACTCTGCCCATTCTAGCAAATA
AAGTTTCGAATAACGATGTTAAAGATAATTTTCAGGACGGCAGCCAGATGAATGGAACAATTTTGCCAAA
TGATTACCATCAACAGTATTACGAGTTGGACAAAGCATTTATTAGTAAAGACTCGGAACAGAAGAGGAAT
TTTGTAATTCGGAGGTATTTCAACCAAGATGCTCAGGTCAAGATGAAGTTATTTCCCAAATGCTCTGGGA
AAACATCTTGCGAAATAAGAGTGGCAGAATTGCCTCCTCCGTCTAAGTGTTTTAACTTTCTACGATCTTA
TCTCGGAGTTTCGTTCAGATGCATCAGAATAATTCAGAACAACCGCCAGTGTTGGATCAACCTGGTTGAT
TCAGAAGCTCAATATCTACTTATAAAAGAAGGAGCAAATAACTGCGGATCAACTGGCCATCCGTGGACGG
TCGAAGCATTAACGGGGCAAACAATTCAGGGGACTTTGATGGACTTTTCAAGGTCTACCGAAAATGACCA
AGAACAACATTTAAATCAGAGACAATGTTTGATTAAGATTGGTCACATTTATGATAGAATTTCAAACACC
AACTTTACCCTATGCTCTCCACGTGGCCACAATTCCAGTTTACTGTTCACTTATCAATCTAAATCGAACG
CTCTTGAAATTGGTTTTGAGCCTTCTGTGAAAAGAGATTCTCATGGATTTTATGTTATTAAGCTGCAAGC
TGTGGCTATAATAACTATTGGAATGTGCGGTGTAGTGGCTTCATTCTTAATTGCATGCATCGGTATCGTT
TGCATAAAAAAATATCATACCATTTCCAAGACGAAGTCAGTGCATTTGAAGATGGGAAACTCTGCTTACA
ATAATGGCACTCTGCCCGTTCTAGAAAATAAAGCATCGAATAACGACGTCAAAGATAATTTTCAGGAAGG
CAGCCAGATAAATGGAACAATTTTTCCAAATGATTACCATCAACAATATTATGAATTGGATCAGGCATTT
ATTAGTAATGTCTCAGATGAACAAAATGATCTTTAA
>g6286.t2 gene=g6286
ATGCTTATTTTATCGGCAATATTAATTACTAGTTTTGATTTTTCGTTCGGATCGGATGTAGTATGCTACA
ATAGTCGATTTCAACCGAGGTGTTTTTCAAATGAAATGATTGCCATAAAAGAGGCATATTATGGGAGAAA
GACATTGGAGGATTGTATGATCGACGAAGGAAATCCAAGTGAAACCAATCTTCGGGATCCTAGTTTTATT
GGTTGCTTTACGGACGTGAAGAATGTGGTTGGTGAATACTGTGCTGGAAAACAGGAATGTGATGTTATTA
TTCCTGATATAAAAACAGAAACGTCCTGTTACAAGTATTTAAAACATTACCTTTTCGCAAGCTTCGAATG
CATTAAGGTTGTAGCCGGGAGTGGTACCTGCTCCTTTAAAGCCTCGTCTGACAAACAGCACGTTTCCAAC
ATAAAACGTTCCGCAAGTGATTGTGGAAGTGTCGAAAAACCCTGGCGAACAGAGAGTTTAGTTGGCCAAA
ACATAAACATTTCACTAATGCATATAAATGGCAACTATGCTGCCTTTGCCAAAGATATCAATGGACAATG
CGACAAGCTTGGTTCAGTTGTGGATGTATCAAATAAGAAGAGAATGGATATTTGTTCGACTAAAAAAGCT
TCTGGAAAAAGTTCTTTTTATGTTTCCGAATCCAACGACGTTCATATAACTTTTGAAGAGAATCGTAAAG
TGTCAGGATTTGTGGTAACAGTACAAGGTCATGTTATTATCCATAATATGGAAACGGAAACAGAGAACGA
AAAGCCAACAAATCAAATTGTCATCGTCTTCATGATTGTGGTGGCAGGATTAGTGATGTGTCTATTAATT
GGATGCCTTGGTTTGATCTGTTTAAAAAGGTATTATGCAATTAGTAAGTTGAAAGGCCTGAAGCAGATGA
ACGCTCTCGTTGACAATTTCCAGCCGGTTTACGATAAAGATCGATTGAACAAAGATCCAAGTTCATTTGG
TGCAAACTTTGGAGGAACTTTGTCCAATGGAAAAGCTTTGAACGGTTCAATCGTTATATTGGCACAAATT
TATCATTCGTTGTCTTTGGAGTCATCGAACTTTCCATTGAAAACTGAGGAATATTGTCACTCTGAAATAT
TTGCTCCGAGATGCGACCGAAACCAAATATTGGTAATTGAAAATGCAATTTATGGTCGAAAGAAATTTGG
AAGATGTCTTTTAGATGAAGAAGACCCAGCAGAGGGAAACCACGATGATCCGAGATTTATTGGGTGCTAT
AGCGATGTGAAAAGTTTGATAACGCCTAAGTGCTTCGGAAAGCAAGAATGCGATTTAAGAGTTGCTGAGA
TAAAAACCAGCACATCTTGTTACAAATACTTAAAACTTTATTTAGAAGTCAGCTACACCTGCGTTTTTGT
TGCACAACAAAACAGTCATTGCACACTTAGTGTTTCTCAAGAAAGACAATATCTCTTTGGTCCGCAGACA
TCGTCCTGTGGTTCCAAAAATCATCCTTGGATGATGGAAACGTTAGCTGGGCAACGATTGACTTTCAATG
GAATAACTTTTTTAAATAACCTGACTTCAGCAACAACAAAATCTTCTTGCAAGACGATTGGGCACATCTT
AGATAAATTCTTGGAAAACTCTAAAATACAGATTTGTTTGAAGCTCAACCAGCAGGAAACGCAGATTTAT
AAATCTAAATCTAATCAAGTAGAGCTTTTCTTTGATGAAGACAATTCCAGGGATAAAGGGAACTTCTTAA
TTTCTGTGGAAGGTCATGTTATTACCCATAATGTTGAGACGGAAAAAGAGAACGAAAAGCCAACAAATCA
AATTGTCATCGTCTTCATGATTGTGGTGGCAGGATTAGTGATGTGTCTATTAATTGGCTGTCTTGGCTTG
GTCTGTTTAAAAAGGTATTACGCAATCGGTAAGTTGAAAGGCCTAAAGCAGATGAACGCCGTCGTTGAAA
ATTTCCAGCCGGTTTACGATAAAGATCCAAGTTCATTTGGTGCAAACTTTGGAGGAACTTTGTCCAATGG
AAAAGCCTTGAACGGCTCAATTGGGAACACTGACACTGCTCAATACTTTGAACTCGATCAGATTATATTA
GCACAAATTTGGTACTTTTCGTTGTCGTTGGAGTCATCGAATCTCCTATTGAAAACTGAGGAATACTGCC
ACTCTGAGATATTTGCACTAAGATGCGACCGAAACCAAATATTGGTAATTGAAAATGCAATTTACGGTCG
AAAGAAATTTGGAAGGTGTCTTTTAGATGAGGAAGATCCAGCAGAGGGCAACCACGATGATCCGAGATTT
ATTGGGTGCTACAGTGATGTGAAAAGTTTGATAATGCCTAAGTGCTTTGGAAAGCAAGAGTGTGAATTAA
GAATTGCTGATATAAAAACTAGTACTTCTTGTTACAAATACTTAAAACTTTACCTGGAGGTCAGTTATTC
ATGCTTGACAGTTGCTCAACCAAATGGTCAGTGCACCATGAGTGTAACTCAGGAAAGACACCACTTATTT
GGCCCCCGGAAATCGTCTTGTGGTTCTCACAATCATCCATGGATGATTGAAACATTGCCTGGGCAAAGAA
TTGCTCTAAGTGCAATAACTTTCATAAGTAACAGATCCTCAATGTCAGAGCCATCATCTTCTTGCAAAAC
TTACGGATACATCTTGGACAAATCATCTGGAAATTCTAAAATACCAATTTGTTTGAGGCTTGATCAGCAA
GAAACACAGATTTATAAATCTAAGTCTAATCAAGTAGAGGTTTATTTTATCGATAACTCCGGAGACAAAG
GAAATTTCTTGGTTTCTATGGAAGTGGCAGCCATTTTCATGATTGTAGTTGTGGGATTTGTCCTATGCCT
CCTCATTGGATGTGTAGGTGTGGTCTGCTTAAAAAGATATTATGCTCTGAATAAACTTAAAAGTCTGAAG
CAAATTAATGGATTGATGAACACCACTCAACAGCTTTATAATGCCGATTCCATGCCTCCTGCAAAATATT
CGTTGGAATCGAACGAGCATGGAAACTCCAAACACGACATGCCAATGAACGGAACTTTGACAAATATTAA
TTCAGCACAGTACTTTGAACTTGACCAAGATATGGTTGCAAAGGAAGACATAATTGTTATTCACGAAGCA
ATCTACGGTCGAAAAACATTTGGACGATGTCTGCAAGACGAAGACGAACCATCAGATACCAATCTCAATG
ATCCAAAGTTTATCGGGTGCTATGGCGATGTCAAAAATCTCGTAATGCCGAAGTGCTTTGGCAGGCAACA
ATGCGACTTGAGAGTTGCGGAAATATCTTCCGGCACATCTTGTCACAAGTATTTGAAACTATATTTGGAA
GTCAGCTATTCCTGTCTGACCGTAGCTGCTGTTAACAACAAGCACTGTACTGTGATCTTGTCCAATGAGA
AGCAGTATCTATACATCCAACGCAGTAGGAGTTCCGACTGTGGTTTTGACGGAAGGCCTTTCATTGTCGA
AACACTTCCAGGGCAAACCATTTTGATCAATGCCATAGCATTTATTTATAATAGTTTTACGAGTTCAGAA
AACAATTACGGAAATTGTGAAAATTTTGGAAATGTTGTGGATAAGGAATCAAGTTCAAAACATGCAATAT
GTCTAAAGATGAACCAAAAACTGCATAAAATATGCGAATCTAAATCTAATCGAATAGAAATACAGTTAAA
TCAGGATATGATTGGAACAAATCAAAACATTCTGATATCTTTAGAAGCTCATCCTCATCAGTACGAGATG
CAAAGTAACCCTGCTCGAGAGATTAAAGACAATGACCAAAACGTGATCGTGTTGGCCGTAGTCATGTTTG
GTATAGTAGTCAGCATGTTCATTTCATGCTTTGGAATCGTGTGCCTCAGAAGGCACCGCTCTCTAAGCAA
GAGAAACTCTCTGAAAAAGCTTTCATTTGGTGCAAAAGGAAATGGAGAAATGAACATCTTGAAACATGGA
ATATGTCCTCAAATCCAAAATCAACAATCGAGAGATGACGATTTATCAAATGCTAACATCTTACTGGAAT
ATAAGTGCTTCAGCTACGATTTTCCTTCCAGTTCTGCAAAAATGATTAAAGCTGTCTTCTTGTTCTTAAT
AACAAATTTTTTTTTAAACGCAATCCAAGGCCATGAGGAAGAATTCTGTATATCAGAGGTTTTTAAACCG
AAATGCTCAGGCCCAGATGAAATAATTGTGATCCAAGAGGCTCATTTTGGTCGCAAGTACATTGGAAGAT
GCTTGAAAGACGAAGAAACCATGGACGGAATTAATGTTGAAGATAAGCGATTTTTAGGATGTTACAGTGA
CGTGAAACACCTCGTAAGTCCAAAATGTTCTGGAAAAACATCCTGTGAAGTGAGAGTAGTAGAACTACCA
GCTCCTAAGCAATGTTTCAATTTCCTTCGTTCCTATCTCGGAGTTTCATTCAAATGCATCAAAATGGTTC
AAAGCAATCGCCAGTGTTTAATCAACCTGGTCGATTCAGATCCCCAGCACTTGCTTCTTAAATACAGTCC
AAATAATTGTGGGTCTCCTGGCCACCTCTGGACAGTTGAAGCATTAACAGGACAAAGAATTCAGGCCATA
CTGATTGACTTTTCAAAATCAACTGAAAATGATCCGGAACAATACTTCCTGCAGTCACAGCACAGATCAT
GTTTTATTAAGCTGGGCCATTTTTACGACAGAACCTCTAATGACAACATCTCACTATGTGCTCCACGCCA
TAATAATTTTAGCCTGTTGTTCAGCCATCAATCAAAGTCTAACACTCTTGAAATTGGCTTCGAAGCTCCC
AAGAAAGAAGAATCCCATGAATTTTATGTTATCAAGCTTCAGGGACATGAGTTAATTGAATACCAGGGAA
CTGAAGAGAAGGTAGCACCTAAAAGCAAGGCTGACCAAACTGTGGCTATAATAACTATTGGAATGTGCGG
TGTAGTGGCTTCATTCTTAATTGCATGCATCGGCATCATTTGCATAAAAAAGTATCATACCATTTCTAAG
ACGAAATCAGTGCATTTGAAGATGGGAAACTCTGCTTACAATAATGGCACTCTGCCCATTCTAGCAAATA
AAGTTTCGAATAACGATGTTAAAGATAATTTTCAGGACGGCAGCCAGATGAATGGAACAATTTTGCCAAA
TGATTACCATCAACAGTATTACGAGTTGGACAAAGCATTTATTAGTAAAGACTCGGAACAGAAGAGGAAT
TTTGTAATTCGGAGGTATTTCAACCAAGATGCTCAGGTCAAGATGAAGTTATTTCCCAAATGCTCTGGGA
AAACATCTTGCGAAATAAGAGTGGCAGAATTGCCTCCTCCGTCTAAGTGTTTTAACTTTCTACGATCTTA
TCTCGGAGTTTCGTTCAGATGCATCAGAATGATTCAGAACAACCGTCAGTGTTTGATCAACCTGGTTGAT
TCAGAAGCTCAATATCTACTTATAAAAGAAGGAGCAAATAACTGCGGATCAACTGGCCATCCGTGGACGG
TCGAAGCATTAACGGGGCAAACAATTCAGGGGACTTTGATGGACTTTTCAAGGTCTACCGAAAATGACCA
AGAACAACATTTAAATCAGAGACAATGTTTGATTAAGATTGGTCACATTTATGATAGAATTTCAAACACC
AACTTTACCCTATGCTCTCCACGTGGCCACAATTCCAGTTTACTGTTCACTTATCAATCTAAATCGAACG
CTCTTGAAATTGGTTTTGAGCCTTCTGTGAAAAGAGATTCTCATGGATTTTATGTTATTAAGCTGCAAGG
ACACAAGCCAATTGATTATCAAGAAACTGAAGACAAGATAGTAGCGAAGGGGAAGGATGATCAAACCGTA
GCAATAATAACCATCGGAATGTGCGGCATTGTGGCTTCCTTTTTAATTGCTTGCATTGGTTTGATTTGTA
TTAAAAAATACCACGCAATTTCTAGGGCAAAGTCAGTGCATTTGAAGATTGGGCGTTCTGTTTACAATAA
TGGGACTCTGCCTATTCTCGCAAATAAAGTTACGAATCATGAAACTAAGGACAATGTTCTGGAAAACTGC
CAAGATTGCCAACTTCAAAATGAGGAATACTGCAACTCAGAAGTCTTCACACCGTCTTGCAACGACGGTG
AAATAATTGTAATTCTTGAGGCTCATTTTGGTAGGAAACAAGTTGGAAGGTGTCTCCAAGATGATGAAGG
TTTGACTGAAGCAAATCTAAAAGATGAAAGATATATAGGATGTTATAATGACATGAAAGCTAATCTTGCT
TCAAAGTGCTCTGGTAAAATTAGTTGCGAAGTTAGAGTTGCTGAGCTTTCTTCTCCAAAGTCTTGTTACA
ACTACTTAAAGTCGTATCTTGGAGTCGTTTACAGATGCATTAAAATGGCCCAAAGCGACAAAAACTGTGT
CATCAGTCTGAATGGCGATCATCCTCAATATCTACCTCTTGGATTGCTGGCTTCAAAAACTGATTGCGGA
TCTCATTTTAAACCGTGGATCGCGGAAACTTTAAAAGGGCAAAAGACTTTGGCAGTCCTTGAAGATTTTT
CAGTTCCAGAAAGAAATAGAACAATTCAGAAAACAAATTGCAGAGATGCTAAGGAAAGAATACTGGCTCT
CAAGTTAGAAGGTACCAAGCAGGTTCATTCATTTGAATCAGAAAGCAAAGTTCCGCAAGAAAAAAACAAC
CACACTGTTGCTCTCATCACTATTGGAATGTGTGGAGTTGTACTTTCACTTTTAATTGCTTGTGTTGGAC
TGATCTGCATAAAAAAGTGGCACATGGTCGGCAAGTCTAAAGATTTGACCTTAAAAATGGAAAATTCGAT
AGGTTACAACAATGGTTCCGTAGCACAACATCTGGACAGAAATACTCTCCTGAAAACAGGATATCGAGAA
GAAGAGTTTTGCATTTCTGAAATTTTCAAATCACTTTGTCATCAAGAGGAGATAATAATAATTTCTGAGG
CTCATTTCGGCAGACCAAAAATAGGGAGATGTTTGAAGGACGAAGAAGGACTCAATGATGCCAACCTTAA
AGATGGAAGACACATAGGTTGCTATGATGATGTCAAATCTCTCTTGGCATCAAAGTGTTCAGGAAAGTCC
AATTGTGAAGTACGGATTGCCGAACTGACAGCTCCGAAATCATGTTACAACTATTTAAAATCTTATCTTA
CCGTTACTTACAGATGTATTAAAGTGGCACTGAATTATCAAGGTCAAAAAGCTGAAGGTGTCCAAATAGA
AAACGTTTCTGCTTCTAAATCGTCGGAGGATGACAATCAAATGATTGCAATTGCTATCATTGCTATGTGT
GGTCTGGTCGTTTCAGCACTAATAGCTTGCGTCGGCATGGTTTTAGTAAAAAGGTATCACTCTCTGAAGA
AAGCTGGATTGATGAAAAGAAGACTGGAAAGCAAAGATGTTAATGAAATCTGCTCCAATTATAACAATGG
AACATTGCCTAATTTATTGAATTACGAAACAAAAATGGATAACGCCAAGTATTACGAATTGGGCAAAACT
ATTACTGATGCAAAAATATGGGCTGATGGTGTTTGA
>g6286.t3 gene=g6286
ATGGTCAATATAGGAACTGAAGAGGAATTTTGTATATCGGAAATTTTTCAACCAAGATGCTCAGGTCCAG
ATGAAGTAATTTTGATTCTAGAAGCCCATTTCGGTCGCAAGCAGATAGGAAGATGCCTTAAAGATGAACA
AGCTATGGAAGCAATTAATGAGGATAAGCGATTTTTAGGCTGCTACAGTGACGTTAAACATCTCGTAAGT
CCTAAATGCTCTGGGAAAACATCCTGTGAAGTGAGAGTGGCAGAATTCAGTCCCCCTACGACGTGTTTTA
ATTTTCTTCGTTTTTATCTTGGAGTTTCATTCAGATGCCTCAAAATGATTCAGAACAACCGTCAGTGTTT
GATCAACCTGGTTGATTCAGAAGCTCAATATCTACTTATAAAAGAAGGAGCAAATAACTGCGGATCAACT
GGCCATCCGTGGACGGTCGAAGCATTAACGGGGCAAACAATTCAGGGGACTTTGATGGACTTTTCAAGGT
CTACCGAAAATGACCAAGAACAACATTTAAATCAGAGACAATGTTTGATTAAGATTGGTCACATTTATGA
TAGAATTTCAAACACCAACTTTACCCTATGCTCTCCACGTGGCCACAATTCCAGTTTACTGTTCACTTAT
CAATCTAAATCGAACGCTCTTGAAATTGGTTTTGAGCCTTCTGTGAAAAGAGATTCTCATGGATTTTATG
TTATTAAGCTGCAAGGACACAAGCCAATTGATTATCAAGAAACTGAAGACAAGATAGTAGCGAAGGGGAA
GGATGATCAAACCGTAGCAATAATAACCATCGGAATGTGCGGCATTGTGGCTTCCTTTTTAATTGCTTGC
ATTGGTTTGATTTGTATTAAAAAATACCACGCAATTTCTAGGGCAAAGTCAGTGCATTTGAAGATTGGGC
GTTCTGTTTACAATAATGGGACTCTGCCTATTCTCGCAAATAAAGTTACGAATCATGAAACTAAGGACAA
TGTTCTGGAAAACTGCCAAGATTGCCAACTTCAAAATGAGGAATACTGCAACTCAGAAGTCTTCACACCG
TCTTGCAACGACGGTGAAATAATTGTAATTCTTGAGGCTCATTTTGGTAGGAAACAAGTTGGAAGGTGTC
TCCAAGATGATGAAGGTTTGACTGAAGCAAATCTAAAAGATGAAAGATATATAGGATGTTATAATGACAT
GAAAGCTAATCTTGCTTCAAAGTGCTCTGGTAAAATTAGTTGCGAAGTTAGAGTTGCTGAGCTTTCTTCT
CCAAAGTCTTGTTACAACTACTTAAAGTCGTATCTTGGAGTCGTTTACAGATGCATTAAAATGGCCCAAA
GCGACAAAAACTGTGTCATCAGTCTGAATGGCGATCATCCTCAATATCTACCTCTTGGATTGCTGGCTTC
AAAAACTGATTGCGGATCTCATTTTAAACCGTGGATCGCGGAAACTTTAAAAGGGCAAAAGACTTTGGCA
GTCCTTGAAGATTTTTCAGTTCCAGAAAGAAATAGAACAATTCAGAAAACAAATTGCAGAGATGCTAAGG
AAAGAATACTGGCTCTCAAGTTAGAAGGTACCAAGCAGGTTCATTCATTTGAATCAGAAAGCAAAGTTCC
GCAAGAAAAAAACAACCACACTGTTGCTCTCATCACTATTGGAATGTGTGGAGTTGTACTTTCACTTTTA
ATTGCTTGTGTTGGACTGATCTGCATAAAAAAGTGGCACATGGTCGGCAAGTCTAAAGATTTGACCTTAA
AAATGGAAAATTCGATAGGTTACAACAATGGTTCCGTAGCACAACATCTGGACAGAAATACTCTCCTGAA
AACAGGATATCGAGAAGAAGAGTTTTGCATTTCTGAAATTTTCAAATCACTTTGTCATCAAGAGGAGATA
ATAATAATTTCTGAGGCTCATTTCGGCAGACCAAAAATAGGGAGATGTTTGAAGGACGAAGAAGGACTCA
ATGATGCCAACCTTAAAGATGGAAGACACATAGGTTGCTATGATGATGTCAAATCTCTCTTGGCATCAAA
GTGTTCAGGAAAGTCCAATTGTGAAGTACGGATTGCCGAACTGACAGCTCCGAAATCATGTTACAACTAT
TTAAAATCTTATCTTACCGTTACTTACAGATGTATTAAAGTGGCACTGAATTATCAAGGTCAAAAAGCTG
AAGGTGTCCAAATAGAAAACGTTTCTGCTTCTAAATCGTCGGAGGATGACAATCAAATGATTGCAATTGC
TATCATTGCTATGTGTGGTCTGGTCGTTTCAGCACTAATAGCTTGCGTCGGCATGGTTTTAGTAAAAAGG
TATCACTCTCTGAAGAAAGCTGGATTGATGAAAAGAAGACTGGAAAGCAAAGATGTTAATGAAATCTGCT
CCAATTATAACAATGGAACATTGCCTAATTTATTGAATTACGAAACAAAAATGGATAACGCCAAGTATTA
CGAATTGGGCAAAACTATTACTGATGCAAAAATATGGGCTGATGGTGTTTGA
>g6287.t1 gene=g6287
ATGAGGGCTGAAGGAGAGGAATTGGCAGATACAGCAGGTAACGAATATTGTCAGTTCGAAAACTTCAATC
CGAAATGTTCCTCAAACGAAGTTGTTGTGATTGAAAAAGCCATGTTTGGTCGTATGAAAAAGGGCAAATG
CATAACCGAGGAAGAAATAAAGACATCAGGATCGTTTATTCACGACCCGAAATATTTTGGTTGTTCTGCT
GATGTTACGAATGTTTTGCATGAACGATGTTCATTCAAGTCGGAGTGCAATGTGAAGGTTTCAGATTCAG
AATTAAAAAAGACGAATCCTTGCTTGATGGGACTTATACTTCATATGGAAGTTGATTTTAAATGTCTTGA
AGTGTTTCAAACAGACAATTCACACTGTCATCATACGGTATCTTCAAAACCAAAGTATTTTATGTCAGAA
GCTCTTAAAAATAGAAATTGCGGCATCACTAACAGCCCTTGGTTATTGGAAGTTCCAAAAGGTCAAAGAC
TAACGGCGAAAATTGTGCAAAGTCAGAAAGCAGTTTGCAACCAGGTGGATATCATTCTTCAAGATGGATC
AGCAAGAAAGAATTTTTCTCTCTGTGAAAGTAGCTACCAGATTTCAGAAGGACAAAATAGCAATTTGTTC
AAATCTTCTAGCAATGTCGTGAAAATGATTGTAACACATCTGGATTCTAATTTGGAAAGGTTTTTGATAA
AATTTCAAGCTGATGGCTGTCTAGACATTATACCTCCTGAGGATACATGGTTAAAGAGGACCAATGATGA
CATTGTGATCGGATGTTATTCATCCAAACAAACCTGGTATCTTCGATGCGAGAATGGACAATGGACAGGC
AGCATTGGAAACTGTTCACAATCCCAAATTTACTCAAACGGCAAAGAGACAGAATCAGATGTGAAAATGG
AGAGAAAGAACGTTATGCCAAGACATCAACAGATTTTGGCAATTGTCAGCATATTCGGCATGGGTGTCGT
GGTATGTTCCCTTATCATTTGTGTTGGAGCGGTTTGTGCTCGAAGATATTCGCTGAAAAAGAAAGGTCAA
TTGAAACTCTCCATCAATGCTTACGAACAGTCGTACAACTACAGGACCTATCAACCAGATTTTCTTGAAA
AATTCTCGACCAATCAGATTGATCAAACTCTTTCCAGAAATTCCAATCCCGGTCTTCAGACCGAAAACGA
CAAAACATATTTTGTATTGGAAAAAGATAAAAATGCCGCCAATGAATGA
>g6287.t2 gene=g6287
ATGAGGGCTGAAGGAGAGGAATTGGCAGATACAGGTAACGAATATTGTCAGTTCGAAAACTTCAATCCGA
AATGTTCCTCAAACGAAGTTGTTGTGATTGAAAAAGCCATGTTTGGTCGTATGAAAAAGGGCAAATGCAT
AACCGAGGAAGAAATAAAGACATCAGGATCGTTTATTCACGACCCGAAATATTTTGGTTGTTCTGCTGAT
GTTACGAATGTTTTGCATGAACGATGTTCATTCAAGTCGGAGTGCAATGTGAAGGTTTCAGATTCAGAAT
TAAAAAAGACGAATCCTTGCTTGATGGGACTTATACTTCATATGGAAGTTGATTTTAAATGTCTTGAAGT
GTTTCAAACAGACAATTCACACTGTCATCATACGGTATCTTCAAAACCAAAGTATTTTATGTCAGAAGCT
CTTAAAAATAGAAATTGCGGCATCACTAACAGCCCTTGGTTATTGGAAGTTCCAAAAGGTCAAAGACTAA
CGGCGAAAATTGTGCAAAGTCAGAAAGCAGTTTGCAACCAGGTGGATATCATTCTTCAAGATGGATCAGC
AAGAAAGAATTTTTCTCTCTGTGAAAGTAGCTACCAGATTTCAGAAGGACAAAATAGCAATTTGTTCAAA
TCTTCTAGCAATGTCGTGAAAATGATTGTAACACATCTGGATTCTAATTTGGAAAGGTTTTTGATAAAAT
TTCAAGCTGATGGCTGTCTAGACATTATACCTCCTGAGGATACATGGTTAAAGAGGACCAATGATGACAT
TGTGATCGGATGTTATTCATCCAAACAAACCTGGTATCTTCGATGCGAGAATGGACAATGGACAGGCAGC
ATTGGAAACTGTTCACAATCCCAAATTTACTCAAACGGCAAAGAGACAGAATCAGATGTGAAAATGGAGA
GAAAGAACGTTATGCCAAGACATCAACAGATTTTGGCAATTGTCAGCATATTCGGCATGGGTGTCGTGGT
ATGTTCCCTTATCATTTGTGTTGGAGCGGTTTGTGCTCGAAGATATTCGCTGAAAAAGAAAGGTCAATTG
AAACTCTCCATCAATGCTTACGAACAGTCGTACAACTACAGGACCTATCAACCAGATTTTCTTGAAAAAT
TCTCGACCAATCAGATTGATCAAACTCTTTCCAGAAATTCCAATCCCGGTCTTCAGACCGAAAACGACAA
AACATATTTTGTATTGGAAAAAGATAAAAATGCCGCCAATGAATGA
>g6288.t1 gene=g6288
ATGACGATACAAGGGGACGATATGGAAGATATAAGTGGAAGAAGAAACGAATACTGTCAGTTTGAGACTT
TTAATCCAAAATGTTCGTCAAGTGAAGTTATAATGATTCAAAAGGCTTTGTTTGGTCGAATGAAGAAAGG
CAAATGTATAACCGAAGATGAGATAAAAGCATCAGGGTCGTTCATTCACGATCCCAAATATTTTGGATGT
TCGACCGACACCACAGATTTTTTATATAAAAAATGTTCTTTTAAACAAGAGTGCAGTGTAAAAGTGTCAG
ATTCTGATCTGAAAAAGGCCAATCCCTGCCTCCCAGGTCTCAATCTTCATTTAGAAGCTGACTTCCAATG
TCTTGAAGTTTTCCATATGGACAATTCAAACTGTCATCATTCGGTTTCTTCAAAACCGAAGTATTTTTTA
ACTAAGACTCTTACTAATAAAAAATGGGGTTCTGTAAATAACCCTTGCATATTCGAAGCACCGAAAGATC
AATTAAATGGCAAAGAAAGGGAATCGGATGTGAAAATTGACAAAAAGGACGTTATGCCAAGACATCAACA
AATTTTAGCAATCGTCAGCATATTTGGCATGGGTGTCGTGATATGTTCCCTTATCATTTGCGTTGGAGCG
GTTTGTGCTCGAAGATATTCGCTGAAAAAGAAAAGTCAGTTGAAACTCTCCCTCAATGCTTACGAACAGT
CGTACAACCACAGGACCTATCAACCAGATTTTCTTGAAAAGTTCTCGACCAATCAGATTGATCAAACTCT
TTCCAGAAATTCCAATCCCGGTCTTCAGACCGAAAATGACAAAACATATTTTGTATTGGAAGAAGATAAA
AATGCCGCCAATGAATGA
>g6289.t1 gene=g6289
ATGGTTCACGTATTGCTTCGAATTCATTTTGTCTTTCTGGTTATTGTTAAGTTTTTGCTTTGCGATGTGA
ACATTATTGAAGGAAATGAGAAAAACGAAATTGGATTAAGAGAAGACGAGTACTGCCAGTTCGACACGTT
CAGTCCTAAATGTTCTTCAAGTGAAGTCATACTCATAGAGACAGCGTTGTATGGTCGCATGAAAAAAGGA
AAGTGTATATCCGAAGAAGAGATCAAAGCATCTGGTTCCCTGGTTCACGATCCAAAATTCTTTGGTTGCT
CCGTCGACGTAACTGACAAGTTGCACAATAAATGTTCTTTTAAGAAAGAATGCAGTGTTAAAATATATGA
TCCTGAACTGAAAGGAATGAATCCTTGTTTACCCACACTAAATCTTCATCTGGAGGCGAAATACGATTGT
CTGGCGGTTTACCAGACCGACAATTTAAACTGCCTGCTTCCCGCCTTGTCGAGCTCAAAATATTTGACGT
CAGAATCATTGAATGAAAAACTTTGCGGATCAAACAAATCTCCATGGATAATAGAATCACCCAAAGGTCA
GACAATAAACGTGGAATTTACAGACAGACAAGGAAAGAGGTCTTGCTACGATCTTGGAATTGTCTTCCAC
GACACGTCCACGGGCAAGAATCAATCGCTATGCAGCGATAGCTATATGGCAGAGTCTTACGGTGGCAAAG
TGGTGAAATCATCTTCCAATACAATGAAAATGTTTGTGACTCAGCCTGTCGATTCTGTAGACAAGTTTCT
CCTACGAATAAAAGTCAATTCTTATACTAAAGAAGATGAATCAGTGGAGAAATTGAAGAATAAAGAGATT
ATGCCGAAGCACCAACAAATTTTGGCAATTGTTAGCATATTTGGCGTGGGCGTGGTCATCTGTTCAATGA
TCGTTTGTGTTGGAGCAGTCTGTGCGAGAAGATATTCTCTGACTAAAAAAGGAGGACAATTGAAACTTTC
ATTGAATGCGTACGAACAGGCCTACAATCATCACACTTATCAACCCGATATGGCTGATGACTTCAGAATG
AACCACAATCTTCCATCTGATGGAAACATGAAGACGAACCACGTGATGGAAAATGATCAAACGTACTTTG
TGTTAGAAGATGAAAAAGGGATGGAGAAATAA
>g6290.t1 gene=g6290
ATGATATCGGCGTTGATACTTTTGATTTTGTCTCATGTGCTCAATATCTGCTTAACAGAAAACTTGGACA
GCAAGGAAGAAATTGAGTTTTGTCAGTTGGAATTTTTCAATCCTAAATGTTTGTCTGGTCAACTTATACT
CATCGAATCAGCAAAATATGGTCGTATGAATCTCGGTAAATGTATTAAAGAGCAAGAACTGCAATCTAGT
GGACCGCTTCAAGGAGATACAAAATTTTTCGGATGCCAATCTGACGTGACACCCATTTTGCACAAGAAGT
GCTCCCTAAAACAGGAATGTAAAGTCGAAGTCAGAGATAACCAACTCAACCAAACTTCTCCTTGTTATTC
GTGGACTAAATCTCACCTTTCTGTGTCACACAGATGTTTGAATGATTCTCAAGCAAAACTGCTTAGCGAA
AACGCCGATCAAAAAACACCAGATGTGATGTCTGAAGAAAGCCAAACCATTCAAATTGAAGATAGTTGCC
GAATCCTGGCTTCCCAGAAACCAATACATCTCATACTGGGAGGAACACCACCCAGCAAGTGTGGCACAAG
AAACAATCCATGGGTGGCAGAAGCTTTCAAAGGACAAAGAATAAAAATTAGTCATCTTAAATTTTTGGAC
AATTCTCAGCAGCATCCTTTGATTTGTTCGGGAATCGGGGTAACAGTAACCGATAGAAAGGCCAACAAAA
ATGTTACGATTTGTCAAGACCATCCAACAAGCTTGGGAACGATTGAAGTCAATCATGTTTATTCTTCCAA
GGGTGGATCTGTGGAAATAGTTAACTTTCAGACAAGCGACGAAATCGGCAAAGACGAAATGCCAAATAGA
TTGTTATTAAAAATCGAAGTTGTTGACAAACAAAGCAATGAAACTGAGGAGCAAAAATATTTTGTCCTGG
ATGAAAATGTGATTGAAAAGTCGAATCAAATCTAA
>g6291.t1 gene=g6291
ATGCGTCAAGGTCGATGCATAACAGAAAAAGAAGTCAAAGGTTTTGGAAATTCCATTCATGATCAGAAGT
ACTTGGGATGCCATGTTGATGTTCAGGACATGATCGGTGATTGGTGTTCAATGACCAATGAATGCCTCGT
CAAAGTTTCAGACACGAGACTGACAGATTTAGAACCTTGTCTGCCGGGTTTAAACATGCACTTAGAAGCA
GAATTTACATGTGTTCCAGTTTACAGCACTGAAGGAAGTTCGTGCACTCTGCCAGTATTTCATAGTGGAA
AGTATCTCTTGAGTGAAAGTTTGAAAAGCAGAAAATGCGGAACTTTGCACGATCCGTGGATCCTGGAAGC
CATGAAGGGACAAAAAGTCGTTGTGAAATACGTCAATTTCAGAAGTGGAGTAGCTACATCTTGTGAAGAT
TCTACTGGCATTGCATTCCAAGACGGAGTTGGGAATACCAACTCAACACTGTGCAAAAACAATTGGTTCA
ATGAACAAAGAGTTCAAAGAGAACCATCGTTCTACAAATCAGTCTCAAATGTTGTCAAAATGTTTGTGAC
TGATCCGAATCTATCGAAAAATAAATTCGCTCTGAAAATCGAAGCCGAAGGATGTTTGGACATAATACCT
CCTGAGGATGCTTGGCTCAAAAGAACAAATGACGACATCGTCTTGGGTTGTTACTCTTCCAAGCAAACCT
GGTACCTGCGCTGCGAGAACAACCAGTGGACAGGGGTCATCGGAAACTGTTCTCATTTAGACCAATCTCC
TGCTGGGAAAAAAACTGAGGAACACCTTGTGCGCGAGAAAATGATCATGTCAAAATCGCATCAAGTCTTA
ACAATAGTGGCCATATTTGGAATGGGAGTAGTCGTTTGTTCGGCCATTGTCTGCATTGGAGCTGTTTGTG
CTCGAAGGTATAAATTGGCCGTGAAAGTCAAGGGATTTGACTCCAAAGGACGGAACTTAATGCTGCCAGA
GAATGCTTACAACCAGCACACTTACAATTCTAATTACGATTACAAATCAGGCGGATATAACAATGGAACT
ATTGGCGATGGAAAGAAAAATCTTATTCAAATATGTGCAACATTTGCTGACATAAGTCGGAACAAAGAAT
ATTGCCAATTGGAAACATTTGAAGCAACATGTTCGAGAAGTGAACTGGTATTGATTGAGGAAGCAAGATA
TGATCTCACCAATCCTTGTTTTTCTGGCATGAAATCTTATTTGATGGCGAGCTATAAATGTATTGACGCT
GTGGAATCTGAAGAAAGTTGCAGAATCATTGTCTCTAAGCGTCCAAAATACATAGCATCCACATACAGAG
GTCAATGCGGTAGCCACGGGCAGCCGTGGATAGTCGAGGTTTCACAAGGACAGAACATAAAATCTTCAAT
ATCCTTCCTCAATAAAACAGATCGCATTGATTCAAATGTGAAATGCGATTCTGTGGTTGGCTACATCAGA
GAAATCGACAGAAACGCAAAGAGAAATGTTTCAATCTGCTCTGATGGTTTCTTGGTGAGTAAAGAACAAT
CAGGAAGAATCCAGATGAATCGAGAACTCCTGTCAAGAAGCAGTCTTCTAGAAATTGTTTTGATAAGAAA
GTCTTCTGAGGAATCGAATTATAATTCAATGTATCTAATAGGTGTTGAAGCCTATGGGTGCATCGACATA
ATTCCTCCTGAGGATGCATGGCTGAAAAGAAACGGTGATGACATCGTGATCGGATGTTATTCATCCAAGC
AAACCTGGTATCTTCGATGCGAGGATGGCAAATGGTCAGGATCTATTGGAAACTGCTCTCTTAAATTGCA
TGCTGTGGAAACGGATGTTGTCTTGACAACGAAAGGGTATAGCAGTGAAATTAGCGAAGAGCAACAAATC
ATTTTATTTGTTTCCATTTGTTCTCTCGGTGTTGTGATATGCCTGATCATCGTTTGCATTGGAGCCATTT
GTATAAAGAGATATTCTTGGAAATCTGGAGCAACTAGCATCTACAATAAGCAGCCCATTTATTATCCGAA
TGCTCAGCATTTGATAAATCCCCAATCACTTTCTGATGATCAACAAAAATCGTTGAATAAATTTGTGAAT
AATGAAAGTTTTCATGGAAATGTAGAAATTGGTCAACCAATGCAGGAAAAAGACACTCTTCTTATGTTAT
CGGCCACTTACGGTCGCATGGAAATTGGGAAATGTATTACTAAGAAAGAGGTGACAGGAATGTTGGGACA
AGATCCAACATATTTTGGATGTTCAAGTAACGTTCTCAGATTTCTCCATGATAAATGTTCTTTGAAACAA
TCCTGCGATGTAAAAATTCCTGACGATGACTTAGATATAACAGAACCTTGTTTCCCCGGTTTAAAACTTT
ACTTACACGCAGAATACAGGTGCATCAAAGTTATCGACCAAGAACAGAACTGTCGTCTGCCGGTTCATTC
AACACCACAATATTTGACAACAACTACCATTTTTAAACTTTCAAGTTGCGGTAGGAAAAATAATCTATGG
TTTTTCGAGGCACAAAGGGGCCAGAAAATCAAGCTGGTATTGGAGATGTCGAAAAGTGAAAAAGCACCTG
GAATAACTTGCGAAGAAGAAGTTGGTTTCGTCCTTGACAAATCATATGGAAGCATGAAAAATGCTACGTT
GTGTTTAAATGGTTTTGTCGGTTCTCCGTTTGTTTTGGATATTAATCAACGCATTAGAGAGCAGAAAAAT
ACCTTCCTGTCGAGTGGAAGTGTTGTGGAAGTTATATTCAACGAAGATTTTATAAAGTCTCGTGAAAAAA
CGACATCAAATTCGATGATTTTGATGAAAATTGAAATTCCAGATGGTGAGGATCTAATTTCGAAGGTGGA
TCACAAAAGTGAAATAAATGAAGAACAACAGATCATCCTCTTTGTTGCAATTTGTGCTCTTGGAGTAGTC
ATATGTTTGGTCATTGTGTGTGTTGGAGCCATTTGCATCAAAAGGTATAATTGGAAATCTGCGTCTACAG
TCATATATGACAAACAGCCCACCTTTTACCAGACTGGGCAATACAGCGTGAATCATCAAATGCTCTTGGA
CAATCAATCGAAGTCTCTCAGCAACCATCAGGAACCAACCAATTGTGATCTGATCATTGATCAGCAAATT
AATGAAAAGTCAGAAGAAAACAAATACTTTATTCTTGAAGACAATTGTGTCGAAGAAAGCTGCACGGGAG
AAAGTTTTCAAGCAAAATGTTCGAGCTCCAGAGGTGTAATTTTAATGCTGTCTGCTGTTTACGGTCGTAT
GAAAGTTGGCAAGTGCATTACGAATGAGGAAGTGGCAGGGTTTGGACATGATCCAAAGTATTTTGGATGT
TCGAGTTACGTTTTGAAGAAAATGCATAAAAAATGTTCCCTGAAGTCAACTTGTGAAGTTAAGATACCTG
ATGCCGACATGGATAAAAGTAAACCATGTTTTCCAGGACTGAAACTGTACCTGCAATCTGAGTACACATG
TATAAACGTCTTTGATCAAGATCAAAATTGTCGCATCCAAGCTTCCACAACACCTAAATACCTAACCACC
ACGGGAATGTTCAATAACTCGAGGTGTGGATCAACTACCAACCCTTGGATAATCGAAGTTACAAAAGGGC
AGAAAATAAAATTTACTTCTGATGCTCTCATAACATCGAAGTCTGACGTTTCAATGAATGTTTGCATCGA
TGAGATTGGAGTCATAATGGAAAGAGCCTACAAGACAGGAAGGAATATTACCATCTGCTCCAATGGTTTG
ATGATGTCATCTTTTCATAATGACATTTCGGCGAATCTTGGGCGACAGCAGAATACATTTACATCGAGTA
GTGGCTTGGTAGAGCTCATATTCAAGAAAAGTGGCGGGAATAATTTAAAGCACGATAAAGAACAAGCCAT
GACTCTGATGAAAATAGAAGCCGACGGTTGCACTGACGTAATACCTCCAGAGGATTCATGGTTGAAACGA
ACAAACGACGAAATCGTGGTGGGTTGTTATGCTTCCAAGCAGACATGGTATCTTCGATGCGAGAACAGAA
AGTGGGTTGGCGTCATTGGCAACTGTTCACATGGATATAATGCGAATGTTAAAAGTGTAGGAAAAGATAT
TGAAGAATCATCGAATGTTACCAAGGAACACCAAATTATAATGTTTGCGGCCATTTGTGGACTAGGTCTG
ATGATATGCATGGTCATAGTTTGCGTGGGATTCATTTGCATGAAAAGGTTTTCTGCCAATCATAAAAATG
TAAGCGTTTACAACGGCATCTACAATGGACATTATTCGATGAATGGTCAAATTCAACAAGACAATCAAGA
TGGGAAAACTCAATTTCCAACCATTCGCCATGATGTCATTGTTGATTCCTTTGCAGCGGGAGAGAAAACA
GATGAAAACAAATATTTTATTTTAGAAGATCATGCAAAATAA
>g6292.t1 gene=g6292
ATGTTCATTGCCAAAGTGATCTTTATTACCATTGCTTTACCAGTCATCGTATGCTTTTCGAATTCATTGG
ATGGAAAAGAGAAGCTGACAGAGTTATGTCTGTGGGAAGCTTTTAAACCAGAATGTTCCTCAAATGAAGT
AGTGTTTGTAGAGGATGCAAAATATGGAAGGATGCAAATAGGAAAGTGTCTGGCTCAGTCTGAAATTGAT
GCTTTTGGATCTCAAAGCATGGATCACAAAGTGTTTGGCTGCTATCACGATGTTACTGCGTTTGTTAGCA
GAAATTGTTCTCTCGAAAGACAGTGCGAGTTGAAAGTAGGAATTCTAGAGCAACTAAAAAACACAGAATG
CTCACCAGGATTGAAAATGCATCTTGAAGTTAAATATTCTTGCCTTTCAGTCATCGACCATTTAACTAGT
GGATGTCAAGTTTTCCTTGCTGGAACCTCGAAGTATTTGTCCATAACATCAAGTCATAACATCCTCTGCG
GAACTGAAACAAACCCATTAAAGGTAGACGTCTCTAAAGGACAACGCATTCATATCACAGTGAAACAGTT
GAGGGAAATCGAAACAGCTGGAAAAGGCGAATGTCAGAGACAAATAGGCGTCATAATCGACAGAAAAAGT
CAAGTCAATGCTACTCTTTGCGACAACGGAATTTATAATCCTAGCACACGTTCTCATGCAACAAATGGCT
ACATATCCAAGGAAAATCACATAAGCGTGGTTTTTAACAGATTTGAAAGAAATTACAAAATGCTACTTGA
GATGAAAGCTTATGGATGCCTGGACATTATACCTCCTGAGGACACGTGGTTAAAAAGAACCAATGATGAC
ATTGTGATCGGATGTTATTCATCCAAACAAACCTGGTATCTTCGATGCGAAAACAGTCAATGGACAGGCA
GCATTGGCAACTGCTCTAATCCTAACACTTTCAAATTCAAGCCAGCTTTTATCATTATTGCCATCGGAGC
ATTTGGGGTCATCGTGTGTCTAGTGATTGTATGTCTTGGCACTATTTATTTAAAAAGAATGGCTCACAGG
CAAGGCAAGAGTCAGTCCTATTATTGCGATGGAGCAAATTTAAATGGAAATTCTGCTTACGGACATTTCA
ATCACATGCAGCAAGCCATTGGATTTAAAGAACAATTTATGGCTTCATCGACTTTTAATAAGCAAACTCT
TCCTTTTATGCCTGAAAATGCAGATCTGGAGGGCGATGAAAGATATCAAGTGCTGGACAAAGATGAGGTT
GCAAAAGAGTGCGCGGCATTAAAATGA
>g6293.t1 gene=g6293
ATGGGATGCAATGTCGAAGTCAAGGATAGGGAATTAAATCACACAACATCGTGTCATTCGTGGGTGAAAT
CTCATCTGAAGGTTAAGCACCAGTGTTTAAACGCCATTCAAATTGAAGATAGTTGCCGAATCCTGGCTTC
ACAGAAGCCCAAGCATCTCATCCTGGGAGGAACACCACCACCCAGCAAGTGTGGCACAAGAAACAATCCA
TGGGTGGCAGAAGCTTTCAAAGGACAAAGAATAAAAATTAGTCATCTTAAATTTTCGGACAATTCTCAGC
AGCATCCTTTGATTTGTTCGGGAATCGGAGTAACAGTAACCGATAGAAAGGCTAACAAAAATGTTACGAT
TTGTCAAGACCATCCAACAAGCTTGGGAACGATTGAAGTCAATCATGTTTATTCTTCCAAGGGTGGATCT
GTGGAAATAGTTAACTTTCAGACAAGCGACGAAATCGGCAAAGACGAAATGCCAAATAGATTGTTATTAA
AAATCGAAGTCGATGGCTGTACTGACATCATACCACCAGAAGACAAGTGGTTGAAAAGAACAAGCGATGA
AATCGTTATCGGTTGTTACTCTTCTAAGCAGACGTGGTTTCTTCAATGCGAACATGGAAAGTGGACTGGC
ACTTTTGGCAATTGTTCCGACCGGAACTCAGACTTGATCGGGCATAACGTTAAGATTGAGAAATATAATC
AAGTCAATGGAATGTCTGAAGAAAATCAAGATGGCGAATATTGCCAATTTGAAAATTTCAATCCCAAATG
TCCGGCGAACAGCGTCGTTCTTGTTACAAAAGCTCTTTTTGGGAGGATGCGTCAAGGTCGATGCATAACA
GAAAAAGAAGTCAAAGGCTTTGGAAATTCCATTCATGATCAGAAGTACTTGGGATGCCATGTTGATATTC
AGGACATGATCGGTGATTGGTGTTCAATGACCAATGAATGCCTTGTCAAAGTTCCAGATACGAGACTGAC
AGATTTAGAACCTTGTCTGCCGGTTTACAGCACTGAAGGAAGTTCGTGCACTCTGCCAGTATTTCATAGT
GGAAAGTATCTCTTGAGTGAAGGTTTAAAAAGCAGAAAATGCGGAACTTTGCACGATCCATGGATCCTGG
AAGCCATGAAGGGACAAAAAGTCGTTGTGAAATACGTCAATTTCAGAAGTGGAGCAGCTACATCTTGTGA
AGAATCTACTGGCATTGCATTCCAAGACGGAGTTGGGAATACCAACTCAACACTGTGCAGAAACAATTGG
TTCAATGAAGAAAGAGTTCAAAAAGAACCATCGTTCTACAAATCAGTCTTCAATGTTGTCAAAATGTTTG
TGACTGATCCGAATCTATCGAAAAATAAATTCGCTCTGAAAATCGAAGCCGAAGGATGTTTGGACATAAT
ACCTCCTGAGGATGCTTGGCTCAAAAGAACAAATGACGACATCGTCTTGGGTTGTTACTCTTCCAAGCAA
ACCTGGTACCTGCGCTGCGAGAACAACCAGTGGACAGGGGTCATCGGAAACTGTTCTCATTTAGACCAAT
CTCCTGCTGGGAAAAAAACTGACGAAGACCTTCTGCGCGAGAAGATGATCATGTCAAAATCCCATCAAGT
CTTAGCAATGGTCGCCATATTTGGAATGGGAGTGGTCGTTTGTTCGGCCATTATCTGCATTGGAGCTGTT
TGTGCTCGAAGATATAAATTGGCCACGAAAGTCAAGGGATTTGACTCCAAAGGACGGAACTTAATGCTGC
CAGAGAATGCTTACAACCAGCACACTTACAATTCTAATTACGATTACAAATCAGGCGGATATAACAATGG
AACTATTGGCGATGGAAAGAAAAATATTATTCAAACTGTGGAATCTGAAGAAAGTTGCAGGATCATTGTC
TCTAAGCGTCCAAAATACATTGCATCCACATACAGAGGTCAATGCGGTAGCAACGGACAGCCATGGATAG
TCGAGGTTTCACGAGGACAGAACATAAAATCTTCAATATCCTTCCTCAATAAAACAGATCGCATTGATTC
AAATGTGAAATGCGATTCTGTGGTTGGCTACGTCAGAGAAATCGACAAAAACGCAAAGAGAAATGTTTCA
GTCTGCTCTGATGGTTTCTTGGTGAGTAAAGAACAATCAGGAAGAATCCAGATGAATCGAGAACTCCTGT
CAAGAAGCAGTCTTCTAGAAATTGTTTTGACAAGAAAGTCTTTTGAGGAATCTGATTATAATTCAATGTA
TCTAATAGGTGTTGAAGCAATGGATACTTGCACTGGAGATGTTTTTAAGCCGACTTGTCCAAATTCAAGA
GACACTCTTCTTATGTTATCGGCCACTTACGGTCGCATGGAAATTGGGAAATGCATTACTAAGAAAGAGG
TGACAGGAATGATGGGACAGGATCCAACATATTTTGGATGTTCAAGTGACGTTCTCAGATTTATCCACGA
TAAATGTTCTTTGAAACAATCGTGTGATATGAGAATTCCTGATGATGATTTAGATACGACAGAACCTTGT
TTCCCCGGTTTAAAACTTTACTTACACTCAGAATACAGGTGCATCAAAGTTATCGACCAAGAACAGAACT
GTCGTCTGCCGGTTCATTCAACACCACAATATTTGACAACAACTACCATTTTTAAAGTTTCGAGTTGCGG
TAGGAAAAATAATCCATGGTTTTTCGAGGCACAAAGGGGCCAGAAAATCAAGCTGGTATTGGAGATGTGG
AAAAGTGAAAAGGCACCTGGAATAAATTGCGAAGAAGAACAAAATATTATTGATTTTACAGTCATCCTCT
TTGTTGCAATTTGTGCTCTTGGAGTAGTCATATGTTTGGTCATTGTGTGTGTTGGAGCCATTTGCATCAA
AAGGTATAATTGGAAATCTGCGTCTACAGTCATATACGACAAACAGCCCACCTTTTACCAGACTGGGCAA
TACAGCGTGAATCATCAAATGCTCTTGGACAATCAATCGAAGTCTCTCAGCAACCATCAGGAACCAACCA
ATTGTGATCTGATCATTGATCAGCAAATTAATGAAAAGTCAGAAGAAAACAAATACTTTATTCTTGAAGA
CAATTGTGTCGAAGAAAGCTGCAATGGGGACATTTTTCAAGCAAAATGTTCGAGCTCCAGAGGTGTAATT
TTGATGCTGTCTGCTGTATACGGTCGTATGAAAGTTGGCAAGTGCATTACGAATGAGGAAGTTGCAGGGT
TTGGACATGATCCAAAGTATTTTGGATGTTCGAGTTACGTTTTGAAGGAAATGCATAAAAAATGTTCCCT
GAAGTCAACTTGTGAAGTCAAGATACCAGATGCCGACATGGATAAAAGTAAACCATGTTTTCCAGGACTG
AAACTGTACCTGCAATCTGAGTACACATGTATAAACGTCATTGATCAAGATCAAAATTGTCGCATCCAAG
CTTCCACAATACCTAAATACCTAACTACCATGGGAATGTTCAATAACTCAAGGTGTGGATCAACTACCAA
CCCTTGGATAATCGAAGTTACAAAAGGGCAGAAAATAAAACTCACTTCTGATGCTCTCATCACATCGAAG
TCTGACGTTTCAATGAATATTTGCATCGATGAGATTGGAGTCATAATGGAAAGAGCCTACAAGCCAGGAA
GGAATATTACCATCTGTTCTAATGGTTTGATGATGTCATCTTTTCATAATGACATTTCGGAAAATCTTGG
GCGACAGCACAACACATTTACATCGAGTAGTGGCTTGGTAGAGCTCATATTCAAGAAAAGTGGCGGGAAT
AATTTAAATCACGATAAAGAACAAGCCATGACTCTGATGAAAATAGAAGCCGACGGTTGCACTGAAGTAA
TACCTCCAGAGGATTCATGGTTGAAACGAACAAACGACGAAATCGTGGTGGGTTGTTACGCTTCCAAGCA
GACATGGTATCTTCGATGCGAGTACAGAAAGTTTTCTGCCAATCATAAAAATGTAAGCGTTTACAACGGC
ATCTACAATGGACATTATTCGATGAATGGTCAAATTCAACAAGACAATCAAGATGGGAAAACTCAATTTC
CAACCATTCGCCATGATGTCATTGTTGATTCCTTTGCAGCGGGAGAGAAAACAGATGAAAACAAATATTT
TATTTTAGAAGATCATGCAAAATAA
>g6294.t1 gene=g6294
ATGTCAAGTTTTCCTGGCTGGAACCTCAAAAGTATTTTCTCCATCACATCAAGTCATAACATCCTCTGTG
GAACTGAAACAAACCCATTAAAGATAGAAGTCTCTAAAGAACAACGCATCAATATCACAGTGAAACCGTT
GAGGGAAATCGAAACAGCTGGAAAAAGCGAATGTCAGAGACAAATAAGCGTTATAGTCGACAGAAAAAGT
CAAGTCAATGCTACTCTTTGCGACAGTGGAATTTATAATCCTAGAACACGTTCTCATGCAACAAATGGCT
ACATATCCAAGGAAAATCACATAAGCTTGCTTGTTAACAGATTTGAAAGAAATTACAAAATGCTACTTGA
GATGAAAGTTTTAGCAATTGCCAGCATATTTGGCATGGGTGTCGTGATATGTTCCCTTATCATTTGCATT
GGAGCGGTTTGTGCTCGAAGATATTCGCTGAAAAAGAAAAGTCAGTTGAAACTCTCCATCAATGCTTACG
AACAGTCGTACAACCACAGGACCTATCAACCAGATTTTCTTGAAAAGTTCTCGACCAATCAGATTGATCA
AACTCTTTCCAGAAATTCCAATCCCGGTCTTCAGACCGAAAATGACAAAACATATTTTGTATTGGAAGAA
GATAAAAATGCCGCCAATGAATGA
>g6295.t1 gene=g6295
ATGGTTCACGTATTGCTTCGAATTCATTGTGTCTTTCTGGTTATTTTTAAGTTTTTGCTTTGCGATGTGA
ACATTATTGAAGGAAATGAGAAAAACGAAATTGGATTAAGAGAAGACGAGTACTGTCAATTTGACACGTT
CAGTCCTAAATGTTCTTCAAGTGAAGTCATACTCATAGAGACAGCGCTCTATGGTCGCATGAAAAAAGGA
AAGTGTATATCCGAAGAAGAGATCAAAGCATCTGGTTCCTTGGTTCATGATCCAAAATTCTTTGGTTGCT
CCGTCGACGTAACGGACAAGTTGCACAATAAATTATACCAGACCGACAATTTAAATTGCCTGCTTCCCGC
CTTGTCGAACTCAAAATATTTGACGTCAGAATCATTGAATGAAAAACTTTGCGGATCAAACAAATCTCCA
TGGATAATAGAATCACCCAAAGGTCAGAAAATAAACGTGGAATTTACAGACAGACAAGGAAAGAGGTCTT
GCTACGATCTTGGAATTGTCTTCCAAGACACGTCAACGGGCAAGAATCAATCGCTATGCAGCGATAGCTA
TATGGCAGAGTCCTACGGTGGCAAAGTGGTGAAATCATCTTCCAATACAATGAAAATGTTTGTGACTCAG
CCTGTCGATTCTGTAGACAAGTTTCTCCTACGAATAAAAATCAATTCTTTTACTAAAGAAGATGAATCAG
TGGAGAAATTGAAGAATAAAGAAGTTATGCCGAAGCACCAACAAATTTTGGCAATTGTTAGCATATTTGG
CATGGGCGTGGTCATCTGTTCAATTATCGTTTGTGTTGGAGCAGTATGTGCGAGAAGATATTCTCTGACT
AAAAAAGGAGGACAATTGAAACTTTCATTGAATGCGTACGAACAGGCCTACAATCATCACACTTATCAAC
CCGATGTGGCTGATGACTTCAGAATGAACCACAATCTTCCATCTGATGGAAACATGAAGACGAACCACGT
GATGGAAAATGATCAAACATACTTTGTGTTAGAAAATGAAAAAGGGATGGAGAAATAA
>g6296.t1 gene=g6296
ATGAGAGAAGGAAAGTGCATTACTGAAGAAGAGGTCAAAAGTTTTGGATCGTTGATACACGACAAGAAGT
ACTTTCATTGTTCAGTGGATGTGACGAAAATGCTTCACTCGAAATGCTCGTTTCGACAAGAATGCAAGAT
CCAAGTGACTGACGAAAGTCTGAAAAAGATGAACCCTTGTGGTCCTGGGTTATTTCTTAACCTAGAAGTC
AAATACAAGTGTTTGCCAGTTTACAATGCAGACAGATCCGACTGTCGTCTTCAAATTTTCCAGGAGCCAA
AATACTTTTTATTTGAGTCATTTCGGAATAAATTATGTGGAAAACACAACAATCCATGGATACTTGAAGT
TTCGAAAGGCCAGAAAATATCACTGGAAGTTGTTGGCGATGATCAACAAAGTGCTGGAGATGAACATAAT
TATTGTGAAAGTCTCGGTCTTATTCTGCAAGATGGACTAGGGGGCGCCAATTCGTCTTTGTGCAGACGAG
GATTTCAAAACGAGCGTTTGAAGAATTCCAAGAATTTTTATTCGTCGAGTCGAAATATTGTCAGAATTTA
CATTACTGATGACACTGTTGCTGAGAAACAATTGGCTCTGAAACTTCAAGTTTTGGCCATAGTTTCCATT
ACTGGAGTCGGAGTGGTAATTTGCTCTTTGATCGTTTGCTTTGGGGCCCTTTTTGCTAGAAGATATTCTT
TATCGGATAAGAGCAAACCTTTAAAATTTGTCAATCAAAGCCTATCCTATGACAATGGACCATACCATCA
TCATACTTACAACACAGCAGATGAAGAATTCTGTCAGGACGAATTCTTTAATCCTCGGTGTCCACAAGGA
GAACTCGTTTTAATCGAATCAGCCAAATACGGACGGATGAACATTGGCAAATGTATAAAAGAACAAGAAC
TAATTTCAATTGGGGCAAGCAGCAAAGATCAGAAATATTTCGGATGTTTTGCAGATGTAACTGCCATTCT
ACATAAAAAATGTTCGTTCAAGATGGGATGCAATGTCGAAGTCAAGGATAGGGAATTAAATCACACAACA
TCGTGTCATTCGTGGGTGAAATCTCATCTGAAGGTTAAGCACCAGTGTTTGAACGCCATTCAAATTGAAG
ATAGTTGCCGAATCCTGGCTTCCCAGAAACCAATACATCTCATACTGGGAGGAACACCACCCAGCAAGTG
TGGCACAAGAAACAATCCATGGGTGGCAGAAGCTTTCAAAGGACAAAGAATAAAAATTAGTCATCTTAAA
TTTTTGGACAATTCTCAGCAGCATCCTTTGATTTGTTCGGGAATCGGAGTAACAGTAACCGATAGAAAGG
CCAACAAAAATGTTACGATTTGTCAAGACCATCCAACAAGCTTGGGAACGATTGAAGTCAATCATGTTTA
TTCTTCCAAGGGTGGATCTGTGGAAATAGTTAACTTTCAGACAAGCGACGAAATCGGCAAAGACGAAATG
CCAAATAGATTGTTATTAAAAATCGAAGTCGATGGCTGTACTGACATCATACCACCAGAAGACAAGTGGT
TGAAAAGAACAAGCGATGAAATCGTTATCGGTTGTTACTCTTCTAAGCAGACGTGGTTTCTTCAATGCGA
ACATGGAAAGTGGACTGGCACTTTTGGCAATTGTTCCGATCGGAACTCAGACTTGATCGGGCATAACGTT
AAGATTGAGAAATCTAATCAAGTCAATGGAATGTCTGAAGAAAATCAGGATGGCGAATATTGCCAATTTG
AAAATTTCAATCCCAAATGTCCGGCGAACAGCGTCGTTCTTGTTACGAAAGCTCTTTTTGGGAGGATGCG
TCAAGGTCGATGCATAACAGAAAAAGAAGTCAAAGGTTTTGGAAATTCCATTCATGATCAGAAGTACTTG
GGATGCCATGTTGATGTTCAGGACATGTTCGGTGATTGGTGTTCAATGACCAATGAATGCCTCGTCAAAG
TTTCAGACACGAGACTGACAGATTTAGAACCTTGTCTGCCGGGTTTAAACATGCACTTAGAAGCAGAATT
TACATGTGTTCCAGTTTACAGCACTGAAGGAAGTTCGTGCACTCTGCCAGTATTTCATAGTGGAAAGTAT
CTCTTGAGTGAAAGTTTGAAAAGCAGAAAATGCGGAACTTTGCACGATCCATGGATCCTGGAAGCCATGA
AGGGACAAAAAGTTGTTGTGAAATACGTCAATTTCAGAAGTGGAGCAGCAACATCTTGTGAAGAATCTAC
TGGCATTGTACTCCAAGACGGAGTTGGGAATACCAACTCAACACTGTGCAGAAACAATTGGTTCAATGAA
GAAAGAGTTCAAAGAGAACCATCGTTCTACAAATCAGTCTCAAATGTTGTCAAAATGTTTGTGACTGATC
CGAATCTATCGAAAAATAAATTCGCTCTGAAAATCGAAGCTGAAGGATGTTTGGACATAATACCTCCTGA
GGATGCTTGGCTCAAAAGAACAAATGACGACATCGTCTTGGGTTGTTACTCTTCCAAGCAAACCTGGTAC
CTGCGCTGCGAGAACAACCAGTGGACAGGGGTCATCGGAAACTGTTCGCATTTAGTCTTAGCAATGGTCG
CCATATTTGGAATGGGAGTGGTCGTTTGTTCGGCCATTATCTGCATTGGAGCTGTTTGTGCTCGAAGATA
TAAATTGGCCACGAAAGTCAAGGGATTTGACTCCAAAGGACGGAACTTAATGCTGCCAGAGAATGCTTAC
AACCAGCACACTTACAATTCTAATTACGATTACAAATCAGGCGGATATAACAATGGAACTATTGGCGATG
GAAAGAAAAATCTTATTCAAATATGTGCAACATTTGCTGACATAAGTCGGAACAAAGAATATTGCCAATT
GGAAACATTTGAAGCAACATGTTCGAGAAGTGAACTGGTATTGATTGAGGAAGCAAGATATGGTCGGATG
AATATTGGCAAATGTATTACTCAAAAGGAAATAACAAGCTTGGGAAATTTGGGTCATGATCTACAATATT
TTGGATGCTACAAAGATGTGATTGATATATTGCATAAGAAATGTTCTCTCAAGAATGAGTGCCAAGTTAG
CATTCCGAATGCCGACTTAGATCTCACCAATCCTTGTTTTTCTGGCATGAAATCTTATTTGATGGCGAGC
TATAAATGTATTGACGCTGTGGAATCTGAAGAAAGTTGCAGAATCATTGTCTCTAAGCGTCCAAAATACA
TAGCATCCACATACAGAGGTCAATGCGGTAGCCACGGGCAGCCGTGGATAGTCGAGGTTTCACGAGGACA
GAACATAAAATCTTCAATATCCTTCCTCAATAAAACAGATCGCATTGATTCAAATGTGAAATGCGATTCT
GTGGTTGGCTATATCAGAGAAATCGACAGAAACGCAAAGAGAAATGTTTCAATCTGCTCTGATGGTTTCT
TGGTGAGTAAAGAACAATCAGGAAGAATCCAGATGAATCGAGAACTCCTGTCAAGAAGCAGTCTTCTAGA
AATTGTTTTGACAAGAAAGTCTTTTGAGGAATCGAATTATAATTCAATGTATCTAATAGGTGTTGAAGCT
GTGGAAACGGATGTTGTCTTGACAACGAACGGGTTTAGCAGTGAAATTAGCGAAGAGCAACAAATCATTT
TATTTGTTTCCATTTGTTCTCTCGGTGTTGTGATATGCCTGATCATCGTTTGCATTGGAGCCATTTGTAT
AAAGAGATATTCTTGGAAATCTGGAGCAACTAGCATCTACAATAAGCAGCCCATTTATTATCCGAATGCT
CAGCATTTGATAAATCCCCAATCACTTTCTGATGATCAACAAAAATCCTTGAATAAATTTCTGAAGAATG
AAAGTTTTCATGGAAATGTAGAAAATGGTCAACCAATGCAGGAAAAGTCAGAAGAAAATAAATACTTTGT
TCTAGAAGATGACATGTTTACGAAATAA
>g6297.t1 gene=g6297
ATGGAAATTGGGAAATGTATTACTAAGAAAGAGGTGACAGGAATGTTGGGACAAGATCCAACATATTTTG
GATGTTCAAGTGACGTTCTCAGATTTCTCCACGATAAATGTTCTTTGAAACAATCGTGTGATATGAGAAT
TCCTGATGATGATTTAGATACGACAGAACCTTGTTTCCCCGGTTTAAAACTTTACTTACACGCAGAATAC
AGGTGCATCAAAGTTATCGACCAAGAACAGAACTGTCGTCTGCCGGTTCATTCCACACCACAATATTTGA
CAACAACTACCATTTTTAAACTTTTGAGTTGCGGTAGGAAAAATAATCCATGGTTTTTCGAGGCACAAAG
GGGCCAAAAAATCAAGCTGGTATTCGAGATGTGGAAAAGTGAAAAAGCACCTGGAATAACTTGCGAAGAA
GAAGTTGGTTTCGTCCTTGACAAATCATATGGAAGCATGAAAAATGCTACGTTTTGTTTAAATGGATTCG
TCGGTTTTCCGTTTGTTTTGGATATTAATCAACGCATTAGAGAACAGAAAAACACCTTCCTGTCGACAGG
AATTCCAGATGGTGAGGATCTAATTTCGAAGGTGGATCACAAAAGTGAAATAAATGAAGAACAACAGATC
ATCCTCTTTGTTGCAATTTGTGCTCTTGGAGTAGTCATATGTTTGGTCATTGTGTGTGTTGGAGCCATTT
GCATCAAAAGGTATAATTGGAAATCTGCGTCTACAGTCATATATGACAAACAGCCCACCTTTTACCAGAC
TGGGCAATACAGCGTGAATCATCAAATGCTCTTGGACAATCAATCGAAGTCTCTCAGCAACCATCAGGAA
CCAATCAATTGTGATCTGATCATTGATCAGCAAATTAATGAAAAGTCAGAAGAAAACAAATACTTTATTC
TTGAAGACAATTGTGTCGAAGAAAGCTGCACGGGAGAAAGTTTTCAAGCAAAATGTTCGAGCTCCAGAGG
TGTAATTTTGATGCTGTCTGCTGTATACGGTCGTATGAAAGTTGGCAAGTGCATTACGAATGAGGAAGTG
GCAGGGTTTGGACATGACCCAAAGTATTTTGGATGTTCGAGTTACGTTTTGAAGGAAATGCATAACAAAT
GTTCGCTAAAGTCAACTTGTGAAGTTAAGATACCAGATGCCGACATTGATAAAAGTAAACCATGTTTTCC
AGGACTGAAACTGTACCTGCAATCTGAGTACACATGTATAAACGTTGTTGATCAAGATCAAAATTGTCGC
ATCCAAGCTTCCACAACATCTAAATACCTAACCACCATGCGAATGTTCAATAACTCGAGATGTGGATCAC
CTACTAACCCTTGGATAATCGAAGTTACAAAAGGGCAGAAAATAAAATTCACTTCTGATGCTCTCATAAC
ATCGAAATCTGACGTTTCAATGAATGTTTGCCACGAGGAAATTGGAGTCATATTGGAAAGAGCCTACAAG
ACGGGAAGGAATATTACTATCTGTTCCAATGCCGACGGTTGCACTGAGGTAATACCTCCAGAGGATTCAT
GGTTGAAACGAACAAACGACGAAATCGTGGTGGGTTGTTACGCTTCCAAGCAGACATGGTATCTTCGATG
CGAGTACAGAAAGTGGGTTGGCGTTATTGGCAACTGTTCACATGGATATAATGGTAGATTGCAACTCATT
TGA
>g6298.t1 gene=g6298
ATGTGGACCGTGATAATGGCGGAAGAAAACGTGGCTTATGGAAAACTTTGCAACCAGAGTTCTTACACTG
GAAATGAATCAGCCTTTTTGGCCGTTGATGGAGATATTAAAACATGTTTTAAATCAAAATATGCCGGATA
TCAGTGGATGTCAGTGGATCTGTTGTGGAGATACAATGTGCAAAGTGTGACCCTTCATGGAGTTCTGACC
TCTGTCAAAAGTGTCTTTGTATCCATTGGTAATTTGTGA
>g6299.t1 gene=g6299
ATGCATCTTGAAGTTAAATATTCTTGCCTTTCAGGTATTCAGCCAAACAATAATTCTGGATACGAGTTTG
AAAAAGAAAAAAATGGATATCCTAACAACACGGATAACAATCAGACTTATTTTGTGTTGGAGGATGAAAT
TGACAATAAGTTACAAAATGCCTGA
>g6300.t1 gene=g6300
ATGGGATGCAATGTCGAAGTCAAGGATAGGGAATTAAATCACACAACATCGTGTCATTCTTGGGTGAAAT
CTCATCTGAAGGTTAAGCACCAGTGTTTGAACGCCATTCAAATTGAAGATAGTTGCCGAATCCTGGCTTC
ACAGAAGCCCAAGCATCTCATCCTGGGAGGAACACCACCACCCAGCAAGTGTGGCACAAGAAACAATCCA
TGGGTGGCAGAAGCTTTCAAAGGACAAAGAATAAAAATTAGTCATCTTAAATTTTCGGACAATTCTCAGC
AGCATCCTTTGATTTGTTCGGGAATCGGAGTAACAGTAACCGATAGAAAGGCTAACAAAAATGTTACGAT
TTGTCAAGACCATCCAACAAGCTTGGGAACTATTGAAGTCAATCATGTTTATTCTTCCAAGGGTGGATCT
GTGGAAATAGTTAACTTTCAGACAAGCGACGAAATCGGCAAAGACGAAATGCCAAATAGATTGTTATTAA
AAATCGAAGTCGATGGCTGTACTGACATCATACCACCAGAAGACAAGTGGTTGAAAAGAACAAGCGATGA
AATCGTTATCGGTTGTTACTCTTCTAAGCAGACGTGGTTTCTTCAATGCGAACATGGAAAGTGGACTGGC
ACTTTTGGCAATTGTTCTGACCGGAACTCAGACTTGATCGGGCATAACGTTAAGATTGAGAAATATAATC
AAGTCAATGGAATGTCTGAAGAAAATCAAGATGGCGAATATTGCCAATTTGAAAATTTCAATCCCAAATG
TCCGGCGAACAGCGTCGTTCTTGTTACAAAAGCTCTTTTTGGGAGGATGCGTCAAGGTCGATGCATAACA
GAAAAAGAAGTCAAAGGCTTTGGAGATTCCATTCATGATCAGAAGTACTTGGGATGCCATGTTGATGTTC
AGGACATGATCGGTGATTGGTGTTCAATGACCAATGAATGCCTTGTCAAAGTTCCAGATACGAGACTGAC
AGATTTAGAACCTTGTCTGCCGGTTTACAGCACTGAAGGAAGTTCGTGCACTCTGCCAGTATTTCATAGT
GGAAAGTATCTCTTGAGTGAAAGTTTGAAAAGCAGAAAATGCGGAACTTTGCACGATCCATGGATCCTGG
AAGCTATGAAGGGACAAAAAGTTGTTGTGAAATACGTCAATTTCAGAAGTGGAGCAGCTACATCTTGTGA
AGATTCTACTGGCATTGCATTCCAAGACGGAGTTGGGAATACCAACTCAACACTGTGCAGAAACAATTGG
TTCAATGAAGAAAGAGTTCAAAGAGAACCATCGTTCTACAAATCAGTCTTCAATGTTGTCAAAATGTTTG
TGACTGATCCGAATCTATCGAAAAATAAATTCGCTCTGAAAATCGAAGCTGAAGGATGTTTGGACATAAT
ACCTCCTGAGGATGCTTGGCTCAAAAGAACAAATGACGACATCGTCTTGGGTTGTTACTCTTCCAAGCAA
ACCTGGTACCTGCGCTGCGAGAACAACCAGTGGACAGGGGTCATCGGAAACTGTTCTCATTTAGACCAAT
CTCCTGCTGGGAAAAAAACTGACGAAGACCTTCTGCGCGAGAAGATGATCATGTCAAAATCCCATCAAGT
CTTAGCAATGGTCGCCATATTTGGAATGGGAGTGGTCGTTTGTTCGGCCATTATCTGCATTGGAGCTGTT
TGTGCTCGAAGATATAAATTGGCCACGAAAGTCAAGGGATTTGACTCCAAAGGACGGAACTTAATGCTGC
CAGAGAATGCTTACAACCAGCACACTTACAATTCTAATTACGATTACAAATCAGGCGGATATAACATTGG
AACTATTGGCGATGGAAAGAAAAATATTATTCAAACTGTGGAATCTGAAGAAAGTTGCAGGATCATTGTC
TCTAAGCGTCCAAAATACATAGCATCCACATACAGAGGTCAATGCGGTAGCAACGGACAGCCATGGATAG
TCGAGGTTTCACGAGGACAGAACATAAAATCTTCAATATCCTTCCTCAATAAAACAGATCGCATTGATTC
AAATGTGAAATGCGATTCTGTGGTTGGCTACGTCAGAGAAATCGACAAAAACGCAAAGAGAAATGTTTCA
GTCTGCTCTGATGGTTTCTTGGTGAGTAAAGAACAATCAGGAAGAATCCAGATGAATCGAGAACTCCTGT
CAAGAAGCAGTCTTCTAGAAATTGTTTTGACAAGAAAGTCTTTTGAGGAATCTGATTATAATTCAATGTA
TCTAATAGATGTTGAAGCTGTGGAAACGGATGTTGTCTTGACAACGAACGGGTATAGCAGTGAAATTAGC
GAAGAGCAACAAATCATTTTATTTGTTTCCATTTGTTCTCTCGGTGTTGTGATATGCCTGGTCATCGTTT
GCATTGGAGCCATTTGTATAAAGAGATATTCTTGGAAATCTGGAGCAACTAGCATCTACAATAAGCAGCC
CATTTATTATCCGAATGCTCAGCATTTGATAAATCCCCAATCACTTTCTGATGATCAACAAAAATCTCTG
AGTAAATTTGTGAACAATGAAAGTTTTCATGGAAATGTAGAAAATGGTCAACCAATGCAGGAAAAGTCAG
AAGAAAATAAATACTTTGTTCTAGAGGATGACATGTTATCGAAATAA
>g6301.t1 gene=g6301
ATGGATACTTGCACTGGAGACGTCTTTAAGCCGACTTGTCCAAATTCAAGAGACACTCTTCTTATGCTAT
CGGCCACTTACGGTCGCATGGAAATTGGGAAATGTATTACTAAGAAGGAAGTTGGAATGTTGGGGCAGGA
TTCTAAATATTTTGGCTGTTCGAGCAATGTCCTCAGATTTCTCCACAATAAATGTTCTTTGAAACAATCC
TGCGATGTAAAAATTCCTGATGATGACTTAGATACAACTGAACCTTGTTTTCCCGGTTTAAAACTTTACT
TACACGCAGAATACAGGTGCATCAAAGTTATCGACCAAGAACAGAACTGTCGTCTGCCGGTTCATTCCAC
ACCACAATATTTGACAACAACTACCATTTTTAAACTTTCAAGTTGCGGTAGGAAAAATAATCCATGGTTT
TTCGAGGCACAAAGGGGCCAGAAAATCAAGCTGGTATTGGAGATGTCGAAAAGTGAAAAAGCACCTGGAA
TAACTTGCGAAGAAGAAGTTGGTTTCGTCCTTGACAAATCATATGGAAGCATGAAAAATGCTACGTTGTG
TTTAAGTGGATTTGTCGGTTCTCCGTTTGCTTTGGATATTAATCAACGCATTAGAGAACAGAAAAACACC
TTCCTGTCTACAGGAATTCCAGATGGTGAGGATCTAATTTCGAAGGTGGATCACAAAAGTGAAATAAATG
AAGAACAACAGATCATCCTCTTTGTTGCAATTTGTGCTCTTGGAGTAGTCATATGTTTGGTCATTGTGTG
TGTTGGAGCCATTTGCATCAAAAGGTATAATTGGAAATCTGCGTCTACAGTCATATACGACAAACAGCCC
ACCTTTTACCAGACTGGGCAATACAGCGTGAATCATCAAATGCTCTTGGACAATCAATCGAAGTCTCTCA
GCAACCATCAGGAACCAACCAATTGTGATCTGATCATTGATCAGCAAATTAATGAAAAGTCAGAAGAAAA
CAAATACTTTATTCTTGAAGACAATTGTGGTTGA
>g6302.t1 gene=g6302
ATGAAAGTTGGCAAGTGCATTACGAATGAGGAAGTTGCAGGGTTTGGACATGATCCAAAGTATTTTGGAT
GTTCGAGTTACATTTTGAAGGAAATGCATAAAAAATGTTCCCTGAAGTCAACTTGTGAAGTCAAGATACC
AGATGCCGACATGGATAAAAGTAAACCATGTTTTCCAGGACTGAAACTGTACCTGCAATCTGAGTACACA
TGTATAAACGTCGTTGATCAAGATCAAAATTGTCGCATCCAAGCTTCCACAATACCTAAATACCTAACTA
CCATGGGAATGTTCAATAACTCAAGGTGTGGATCAACTACCAACCCTTGGATAATCGAAGTTACAAAAGG
GCAGAAAATAAAATTCACTTCTGATGCTCTCATCACATCGAAGTCTGACGTTTCAATGAATATTTGCATC
GATGAGATTGGAGTCATAATGGAAAGAGCCTACAAGCCAGGAAGGAATATTACCATCTGTTCTAATGGTT
TGATGATGTCATCTTTTCATAATGACATTTCGGAAAATCTTGGGCGACAGCAGAACACATTTACATCGAG
TAGTGGCTTGGTAGAGCTCATATTCAAGAAAAGTGGCGGGAATAATTTAAATCACGATAAAGAACAAGCC
ATGACTCTGATGAAAATAGAAGCCGACGGTTGCACTGAGGTAATACCTCCAGAGGATTCATGGTTGAAAC
GAACAAACGACGAAATCGTGGTGGGTTGTTACGCTTCCAAGCAGACATGGTATCTTCGATGCGAGTACAG
AAAGTGGGTTGGCGTTATTGGCAACTGTTCACATGGATATAATGTTATAATGTTTGCGGCCATTTGTGGA
CTAGGTCTGATGATATGCATGGTCATAGTTTGCGTGGGATTCATTTGCATGAAAAGGTTTTCTGCCAATC
ATAAAAATGTAAGCGTTTACAACGGCATCTACAATGGACATTATTCGATGAATGGTCAAATTCAACAAGA
CAATCAAGATGGGAAAACTCAATTTCCAACAATTCGCCATGATGTCATTGTTGATTCCTTTGCAGCGGGA
GAGAAAACAGATGAAAACAAATATTTTATTTTAGAAGATCATGCAAAATAA
>g6303.t1 gene=g6303
ATGGCGAAAGAAAACGTGGCTTATGGAAAACTTTGCAGCCAGAGTTCTTACAGTGGAAGTGAATCAGCCT
TTTTGGCCGTTGATGGAAATATTACCACATGTTTTAAATCGAACTATACCGGGTATCAGTGGATGTCAGT
GGATTTGTTGTGGAGATACAATGTGCAAAGTGTGACCCTGCATGGAGTTCTGGCCTCTGATTACCTGCAA
GTTTTTCTTACTAATGTGGAAGATATTACAAGTGAAACATACCTTACCATCGACTGTTCTTTAGTGTCCA
ATGGTTCTTATCCAGTCAAAAGTGTCTTTGTATCCATTGGTAATTTGTGA
>g6304.t1 gene=g6304
ATGTTTGGTCATATAAATGCCATCATGATATACGTTTTCATAAACAATTTGAAATACATAGATTCTGAAA
CAACGAAAGAACTCTGTCTCTGGGAAGTTTTTAAACCGGAGTGTGCTTCAAATGAGATTGTTTTAATCAA
CGATGCAAGATACGGGAGAATGGACATCGGGAAATGTTTGTCAAAGTCTGATGTCGAAGCTCTTGGTCCT
CAGAGCCAAGATCCCCGAAGTTTTGGTTGTTATGATGACGTCACAGGGTTTCTGAACAAAAGATGTTACA
ACGAAAAACAATGTGAAATCAGAGTTGCAGATATGGAGCAGTTGAAACACTCGTCATGCATTCCTGGACT
AAAAATGTACTTGCTAGTAGAATATGTCTGCTTACCCGTACTTCATCAATCTGATAATTGCGAAGTGTTT
TTATCATCATCTCCAAAATACTCGTCAATTTCAACCATGCAAAATATGCCATGCTTCACCGCTGGTACTC
CGATTTCCATAGAAGTTCCGAAAGGACAAAGAATTAAACTCACTTACAAAGCTTTTGATAACAACCAACT
CGAGGAACATAATGATTGCAAGCAAGAACTTGGGTTGATAGTTTTGAAGAAAAACAACATAAATATAACC
ATTTGCGAAACAGGATTTTATAGCCCCATTAGTCCATCACATATTAAACAAAGCTTTACATCTGAAGGCA
ATGCAATACACGTAATTCTCTATCGACTGAAGCAATACGAAAATGTTCTTTTGGGAATGAAAGGAGTTAT
TGGCAATTGTTCCAATCCTAACTCATTTATTACAAGATCTGATGGTAATTATGAAAACAGTGAAGGCGTT
ACAAATTTTAAATTGAATATGTCCGCAAGTCACCAAACACTGATCATAATTTCAATCTGCGGATTTGGAC
TGGTAATTTGCTTAGCAATTGTCTGCCTCGGATTTGTCTATCTAAAAAATATGAAAGTAAAAGAAGCTAA
AAAAGAAGGATACATAAATGAACCAAGTTTGTACGGCAATTTGACTTATGGGCATGTTAACCGCTATCCA
GATAACAGTGGTTTTAAAGGCCAATCTCTTTTTCCATCGACATTTAATAAGCTTCCACATTCCGACGATG
GAGGAACTGGAAATGAGAGATATCAAGTGCTGGACAAAGATGAAGTTGCCAAAGAATGTCCTGCTTTCGC
TTAG
>g6305.t1 gene=g6305
ATGTTCATTGCCAAAGTGATCTTTATTACCATTGTTTTACCAGTCATCGTATGCTTTTCGAATTCATTGG
ATGGAAAAGAGAAGCTGACAGAGTTATGTCTGTGGGAAGCTTTTAAACCAGAATGTTCCTCAAATGAAGT
AGTGTTTGTTGAGGATGCAAAATATGGAAGGATGCAAATAGGAAAGTGTCTGGCTCAGTCTGAAATTGAT
GCTTTTGGATCTCAAAGCTTGGATCACAAAATGTTTGGCTGCTATCACGATGTTACTGCGTTTGTAAGCA
GAAATTGTTCTCTCGAAAGACAGTGCGAAATGAAAGTAGGAATTCTCGAGCAACTAAAAAATACTGAATG
CTTCCCAGGATTGAAAATGTATCTCGAAGTTAAATATTCTTGCCTTTCAGTCATCGACCATTTATCTAGT
GGATGTCATGTTTTCCTGACTGGAACCTCAAAGTATTTGTCCATCACATCAAGTCATAACATCCTCTGCG
GAACTGAAGCAAACCCATTAAAGGTAGACGTCTCTAAAGGACAACGCATCCATATCACAGTGAAACAGTT
GAGGGAAATCGAAACAGCTGGAAAAGGCGAATGTCAGAGACAAATAGGCGTCATAATCGACAGAAAAAGT
CAAGTCAATGCTACTCTTTGCGACAACGGAATTTATAATCCTAGCACACGTTCTCATGTAACAAATGGCT
ACATATCCAAGGAAAATCACATAAGCGTGGTTTTTAACAGATTTGAAAGAAATTACAAAATGCTACTTGA
GGTGAAAGCTGATGGATGCCTGGACATTATACCTCCTGAGGACACGTGGTTAAAAAGAACCAATGATGAC
ATTGTGATCGGATGTTATTCATCCAAACAAACCTGGTATCTTCGATGCGAAAACAGTCAATGGACAGGCA
GCATTGGCAACTGCTCTAATCCTGACACTTTCAAATTGAAGCCAGGACAAAACACACCAGCTGATAAAGA
CGATGTGACCAAAAACGAAAAGCTCAATCTGTCCTCAACTCAGCAAACTTTTATCATTATTGCCATCGGA
GCATTTGGGGTCATCGTGTGTCTAGCGATTGTATGTCTTGGCACTATTTATTTAAAAAGAATGGCTCACA
GGCAAGGCAAGAGTCAGTCCTATTATTGCGATGGAGCAAATTTAAATGGAAATTCTGCTTACGGACATTT
CAATCACATGCAGCAAGCCATTGGATTTAAAGAACAATTTATGGCTTCATCGACTTTTAATAAGCAAACT
CTTCCTTTTATGCCTGAAAATGCAGATCTGGATGGCGATGAAAGATATCAAGTGCTGGACAAAGATGAGA
TTTTCATCGTCAATTATATCGGTGGTGAAGAATTCTGCCTATTTGAGACATTCAACCCACAATGCCAAAA
CGATGAGTTGATAATAATCCATGAAGCATCATTTGGAAGGATGCGATTTGGTCGCTGCATCACGGAAACC
CAAGGAATTGGACTCGTAAATGATCCAAAATACATCGGATGTTTCACTGATGTTACTTCCTTTGTTTCAA
AGAAGTGCTTTGGGAAGAGAGAATGCGAGATCAAAATACCTGACCTAAAAGTGGTGACTGAAAGTGTTTG
CTATGCTGAACTTTACATGTATCTGGATGTCTCTTACAGCTGCCTCAGGGTTGCTCAAGACAACCGACAA
TGTGCAATCACATTAAACTCCGATAGAGAACTTCATGTTTTCCCAACTTCATTGAAATCATCATCAACTT
GCGGTTCGAAGGATTTCCCTTGGAAGGTGGAAGCTTATAAAGCGTCAATAAATAATGACAAATTGAACGT
TCATTTGGTGGAAAAATCTTCCAAAGAAGGTCAACCCCAGGTGGTGGCCATTGTGATTATATGCATCGTT
GGAATCACTTTGTGTACTGTCATCTCTTGTTTAGGAATCGTCTGCTTCAAGAGATACAATGCAAAAAATA
AGCTGGCAACGAAACTATTTCATCAGCGCCAATCAACCTTGCGTCCACAAAATGATAACTTAAAATCTGG
CCAAACATGTCTAGATAATGGAATTCCAGAAATGGTAAAGTCTGGACTTCCCGTTTACTCCGATTCTATA
ACCTTTGGTACCAGTTCCAGAGCAGGAGATCATAGAGGCACATCAGGTGAATTTTGCTTAAAGGAAGTTT
TCAAACCGGATTGTCCAGCTGGAGAAGTATTGATTATCAATCAGGCCAAATTCGGTCGCATGAACATTGG
CAAATGTTTGACTGAGAAAGAAATGCAAGGATTTGGCAGCCAAAGTCGGGATCCTCGCTATCTTGGCTGC
CATAACGATGTTACGGATGTTCTCAACTCCAAATGCGCTTTGAAAAAATCTTGTGAAATTAAAATTATTG
ATTTGGAAAATATAGAAAATACTGCATGTCATTTGGGGCTGAAAATGTATCTGGAAGTAGAACATTCTTG
TTTGCCAGTAATAGAACTAGAAGACAGTTGCCATGTTTTTGTGACGGGCAGACCAAGATACATCAGTCCA
AAATCGATTGACAAAACCTTGTGTGGTTCACAAGGAAAACCCTTATTGGTTGAGACACCCAAAGGACAAA
GAGTAAAAGTGTCAATCGAAAGACTTTCTCAACATAGCAGTGAGAGTAGTGTAGATTCTTCTTTCTGTAC
GTCTGAAGTAGGAATTGTTTCGGATAAAATTAACAACAACAACTTCACCATCTGCCAAGAAGGACTTAGA
GAGCAAAAGGCTCGAACAAGAACTACTGATCACGTGGTGTCCAAGGGGAATCTTATCAGTATCACCATCC
TCCAAGACGTCAAGGCTCTGACATTAATGAAACTCGAAGCATCCAAAAATCATGCAGACATTCCAGACGA
CTCAGTTGTGGTGAGTGGAGATAAGATTAAAATGTCCTCATCACAGCAAGTTTTAATAATTGTCGCCATT
TGCGGATTTGGATTGGTCGCCTGTCTGGCAATAATCTGTATTGGAGGTCTTTGTCTGAAGAGGTATAAAT
CGAAGGATACAATGGAAACCAAATACTTCAACGTTTATGGAGGCAATGCCAACACACTCAATCAGAGAAA
TCCCATGTTTCAAACTAGCAAACAAGAACAGCTAGCTGACAACATGCCATTTGGTCCAGGGCACGTGGCT
CAGTCTTATTTATCAGGAGGAGTTGATGATCAAAGATATCAAGTTTTGGATAAAGACGAAGTGGCTAAAG
AAAGCGCACATCTCGTTTGA
>g6305.t2 gene=g6305
ATGTTCATTGCCAAAGTGATCTTTATTACCATTGTTTTACCAGTCATCGTATGCTTTTCGAATTCATTGG
ATGGAAAAGAGAAGCTGACAGAGTTATGTCTGTGGGAAGCTTTTAAACCAGAATGTTCCTCAAATGAAGT
AGTGTTTGTTGAGGATGCAAAATATGGAAGGATGCAAATAGGAAAGTGTCTGGCTCAGTCTGAAATTGAT
GCTTTTGGATCTCAAAGCTTGGATCACAAAATGTTTGGCTGCTATCACGATGTTACTGCGTTTGTAAGCA
GAAATTGTTCTCTCGAAAGACAGTGCGAAATGAAAGTAGGAATTCTCGAGCAACTAAAAAATACTGAATG
CTTCCCAGGATTGAAAATGTATCTCGAAGTTAAATATTCTTGCCTTTCAGTCATCGACCATTTATCTAGT
GGATGTCATGTTTTCCTGACTGGAACCTCAAAGTATTTGTCCATCACATCAAGTCATAACATCCTCTGCG
GAACTGAAGCAAACCCATTAAAGGTAGACGTCTCTAAAGGACAACGCATCCATATCACAGTGAAACAGTT
GAGGGAAATCGAAACAGCTGGAAAAGGCGAATGTCAGAGACAAATAGGCGTCATAATCGACAGAAAAAGT
CAAGTCAATGCTACTCTTTGCGACAACGGAATTTATAATCCTAGCACACGTTCTCATGTAACAAATGGCT
ACATATCCAAGGAAAATCACATAAGCGTGGTTTTTAACAGATTTGAAAGAAATTACAAAATGCTACTTGA
GGTGAAAGCTGATGGATGCCTGGACATTATACCTCCTGAGGACACGTGGTTAAAAAGAACCAATGATGAC
ATTGTGATCGGATGTTATTCATCCAAACAAACCTGGTATCTTCGATGCGAAAACAGTCAATGGACAGGCA
GCATTGGCAACTGCTCTAATCCTGACACTTTCAAATTGAAGCCAGGACAAAACACACCAGCTGATAAAGA
CGATGTGACCAAAAACGAAAAGCTCAATCTGTCCTCAACTCAGCAAACTTTTATCATTATTGCCATCGGA
GCATTTGGGGTCATCGTGTGTCTAGCGATTGTATGTCTTGGCACTATTTATTTAAAAAGGCAAGGCAAGA
GTCAGTCCTATTATTGCGATGGAGCAAATTTAAATGGAAATTCTGCTTACGGACATTTCAATCACATGCA
GCAAGCCATTGGATTTAAAGAACAATTTATGGCTTCATCGACTTTTAATAAGCAAACTCTTCCTTTTATG
CCTGAAAATGCAGATCTGGATGGCGATGAAAGATATCAAGTGCTGGACAAAGATGAGATTTTCATCGTCA
ATTATATCGGTGGTGAAGAATTCTGCCTATTTGAGACATTCAACCCACAATGCCAAAACGATGAGTTGAT
AATAATCCATGAAGCATCATTTGGAAGGATGCGATTTGGTCGCTGCATCACGGAAACCCAAGGAATTGGA
CTCGTAAATGATCCAAAATACATCGGATGTTTCACTGATGTTACTTCCTTTGTTTCAAAGAAGTGCTTTG
GGAAGAGAGAATGCGAGATCAAAATACCTGACCTAAAAGTGGTGACTGAAAGTGTTTGCTATGCTGAACT
TTACATGTATCTGGATGTCTCTTACAGCTGCCTCAGGGTTGCTCAAGACAACCGACAATGTGCAATCACA
TTAAACTCCGATAGAGAACTTCATGTTTTCCCAACTTCATTGAAATCATCATCAACTTGCGGTTCGAAGG
ATTTCCCTTGGAAGGTGGAAGCTTATAAAGCGTCAATAAATAATGACAAATTGAACGTTCATTTGGTGGA
AAAATCTTCCAAAGAAGGTCAACCCCAGGTGGTGGCCATTGTGATTATATGCATCGTTGGAATCACTTTG
TGTACTGTCATCTCTTGTTTAGGAATCGTCTGCTTCAAGAGATACAATGCAAAAAATAAGCTGGCAACGA
AACTATTTCATCAGCGCCAATCAACCTTGCGTCCACAAAATGATAACTTAAAATCTGGCCAAACATGTCT
AGATAATGGAATTCCAGAAATGGTAAAGTCTGGACTTCCCGTTTACTCCGATTCTATAACCTTTGGTACC
AGTTCCAGAGCAGGAGATCATAGAGGCACATCAGGTGAATTTTGCTTAAAGGAAGTTTTCAAACCGGATT
GTCCAGCTGGAGAAGTATTGATTATCAATCAGGCCAAATTCGGTCGCATGAACATTGGCAAATGTTTGAC
TGAGAAAGAAATGCAAGGATTTGGCAGCCAAAGTCGGGATCCTCGCTATCTTGGCTGCCATAACGATGTT
ACGGATGTTCTCAACTCCAAATGCGCTTTGAAAAAATCTTGTGAAATTAAAATTATTGATTTGGAAAATA
TAGAAAATACTGCATGTCATTTGGGGCTGAAAATGTATCTGGAAGTAGAACATTCTTGTTTGCCAGTAAT
AGAACTAGAAGACAGTTGCCATGTTTTTGTGACGGGCAGACCAAGATACATCAGTCCAAAATCGATTGAC
AAAACCTTGTGTGGTTCACAAGGAAAACCCTTATTGGTTGAGACACCCAAAGGACAAAGAGTAAAAGTGT
CAATCGAAAGACTTTCTCAACATAGCAGTGAGAGTAGTGTAGATTCTTCTTTCTGTACGTCTGAAGTAGG
AATTGTTTCGGATAAAATTAACAACAACAACTTCACCATCTGCCAAGAAGGACTTAGAGAGCAAAAGGCT
CGAACAAGAACTACTGATCACGTGGTGTCCAAGGGGAATCTTATCAGTATCACCATCCTCCAAGACGTCA
AGGCTCTGACATTAATGAAACTCGAAGCATCCAAAAATCATGCAGACATTCCAGACGACTCAGTTGTGGT
GAGTGGAGATAAGATTAAAATGTCCTCATCACAGCAAGTTTTAATAATTGTCGCCATTTGCGGATTTGGA
TTGGTCGCCTGTCTGGCAATAATCTGTATTGGAGGTCTTTGTCTGAAGAGGTATAAATCGAAGGATACAA
TGGAAACCAAATACTTCAACGTTTATGGAGGCAATGCCAACACACTCAATCAGAGAAATCCCATGTTTCA
AACTAGCAAACAAGAACAGCTAGCTGACAACATGCCATTTGGTCCAGGGCACGTGGCTCAGTCTTATTTA
TCAGGAGGAGTTGATGATCAAAGATATCAAGTTTTGGATAAAGACGAAGTGGCTAAAGAAAGCGCACATC
TCGTTTGA
>g6306.t1 gene=g6306
ATGACTTTTGGTACCAGTTCCCGAGTGGAAAATGATAGAGGCACGTCAGGTGAATTTTGCTTTTGGGAAG
CTTTCAAACCAGATTGTCCAGCTGGAGAGGTATTGGTTATCAACCAGGCAAAATACGGTCGCATGAACAT
TGGCAAATGTTTGACTGAGAAAGAAATGCAAGGATTTGGCAGCCAAAGTCGGGACCCTCGCTATCTTGGT
TGCCATAACGATGTTACGGATGTTCTGAACGCTAAATGCGCTTTGAAAAAATCTTGTGAAATTAAAATTA
TTGATTTGGAAAATACAGAAAATACCGCATGTCATTTGGGGCTGAAAATGTATCTGGAGGTCGAGTATTC
TTGTTTGCCAGTAATAGAACTAGAAGACAGTTGCCATGTTTTTGTGACGGGCAGACCAAGATATCTCAGT
CCGAAATCGATTGACAAAACCTTGTGTGGTTCACAAGGAAAACCGTTATTGATTGAGACACCCAAAGGAC
AAAGAGTAAAAGTGTCAATCGAAAGACTTTCTCAACATAGCAGTGAGAGTAGTGTAGATTCTTCTTTCTG
TACGTCTGAAGTAGGAATTGTTTCGGATAAAATTAACAACAACAACTTCACCATCTGCCAAGAAGGACTT
AGAGAGCTAAAAGCTCGAACAAGAACTACTGGTCACTTGGTGTCCAAGGGGAATCTTATCAGTATCACCA
TCCTCCAAGACGTCAAGGCTCTGACATTAATGAAACTCGAAGCATCCAAAAATCATGCAGACATTCCAGA
CGACTCAGTTGTGGTGAGTGGAGATAAGATTAAAATGTCCTCATCACAGCAAGTTTTAATAATTGTCGCC
ATTTGCGGATTTGGATTGGTCGCCTGTCTGGCAATAATCTGTATTGGAGGTCTTTGTCTGAAGAGGTATA
AATCGAAGGATACAATGGAAACCAAATACTTCAACGTTTATGGAGGCAATGCCAACACACTCAATCAGAG
AAATCCCATGTTTCAAACTAGCAAACAAGAACAGCTAGCTGACAACATGCCATTTGGTCCAGGGCACGTG
GCTCAGTCTTATTTATCCGGAGGAGTTGATGATGAAAGATATCAAGTTTTGGACAAAGACGAAGTGGCTA
AAGAAAGCGCACATCTTGTTTTAAATTAA
>g6307.t1 gene=g6307
ATGACTAAAGCCACAGAATACTGTCAATCAGAGATATTCAGACCTTTATGTCTACAAGACGAAGTAATTC
TAATTACAAAAGCCCATTACGGCAGGATGAAATTTGGAAAATGCGTCAAAGAGGAACAGCAGTTCAAAAT
TGCAAAGAACACTCGTCAATGTACAATCACGTTAGAGAACTATGGGGATATTCATGTGATGAGGCAACAG
CAGGAAGAAGGCTGTGGAACCAAACGACAGCCATGGATTGTTGAAACCATGAAGGGACAGACGATATCCG
TAAGCTCAATGACATCTGATGATGAGCTTAATACATCACAGAGAAGAAAAATAAATTGCCCTGATACTGA
AATCGAAGGCTATATTTTGGACAAGTTAATAAATAGGAACATTACAATATGCTCGCACGTTGGAAGAATT
CCTTATCAGTATAACTCAACATCACACGTGATAGAAATTGTAGTTCTTCATAAAACAGAAAGAAGTCCTT
TCTTTCTTAAAGTTAGAGCGTCAATAAATAACGACAAATTGGAAGTTCATTTGGTGGAAAAACCTTCCGC
AGAAGGCCAACCTCAAGTGGTGGCCATTGTGATTATATGCATCGTTGGGATCACTTTGTGTACTGTCATC
TCTTGTTTAGGAATCGTTTGCTTCAAGAGATACAATGCAAAATGTAAGCTGGCAACGAAACTATTTCATC
AGCGCCAATCAACCTTGCGTCTACAAAACGATAACTTAAAATCTGGCCAGACATGTCTGGAAAATGGAAT
TCAAGAAGTGGGAAAGTCTGTTTACTCTGATTGTGAATTTGGACAAGATGGAAAATATCATGCTGGAAAT
AACCAGTATTTTGTGCTGGACTCTGAATACGAGAAAAAGGATCTCAGCAACTAA
>g6308.t1 gene=g6308
ATGACAAATCTTTACTTGTATTTGCTAATTTTAAAAGTAATTAACTTTAGTACAATTTCGAGAGCAGAAG
ATAATGGAGAAAAATCTGGTGAGTATTGCATATGGGAAACTTTCAAACCTGATTGTCCAGTTGGAGAGGT
GTTGGTTATCAACCAGGCAAAATACGGTCGCATGAATATTGGAAAATGTTTGACTGAGAAAGAAATGGAA
GTTTTTGGAAGCCAAAGGCAAGACTCGCGAGTTTTTGGTTGTCATAACGACTTTACGGATGTCCTCAATG
TCAAATGCGGGTTGAACCAATCTTGCGAAATTAAAATTAGCGATTTGGAAAATATAGAAAACATTGCATG
TCATTTAGGACTGAAAATGTATCTGGAGGTCAAATATTCCTGTTTGCCAGTTATAGAACTGGAAGACAGT
TGCCATGTTTTTGTCAACGGCAGACCAAGATACCTCAGTCCAAAATCGGCTTACAAACCATTGTGTGGTT
CACAAGGAAAACCGTTATTGATTGAGACATCCAAAGGACAAAGAGTAAAAGTGTCAATCGAAAGACTTTC
TCAACATATCAGTGACAGTAGTGTAGATTCTTCTTTCTGTACGTCTGAAGTAGGAATTGTTTCGGATAAA
ATTAACAACAACAACTTCACCATCTGCCAAGAAGGACTTAGAGAGCAAAAGGCCCGAACAAGAACTAGTG
GTCACTTGGTGTCCAAGGGGAATCTTATCAGTATTTCCATCCTCCAAGATGTCAAGGCTCTGACATTATT
GAAAATTGAAGCATCTCAAAACCAGGTAGACATCCTAGACGAGTCAGTTTTGGTGGATGGAGATAAGATT
AAAATGTCCTCATTACAGCAACTTTTAATAATTATCGCCATCTGCGGATTTGGATTAGTCGCCTGTCTTG
CCATAATCTGTATTGGAGGTCTCTGCCTTAAAAGATATAAATCAAAAGATACGACAGAAACTAAATACTT
CAATGTTTGTGGGGGTAATGCTAATACACTCAATCAGAGAAATCCCATGTTCCAAACTTACAAACAACAA
GAACAGCTAGCTGACAACATGCCATTCGGTCCATGTCACGTGGCTCAGTCTTATTTATCCGGAGGAGTTG
ATGATGAAAGATATCAAGTTTTGGATAAAGATGAAGTGGCTAAAGAAAGCGCACATCTTGTTTGA
>g6309.t1 gene=g6309
ATGAAGTTTGGAAAATGCGTCAAAGAGGAACAGCAATTTAAAATAATGTGGAATGATCCTCAATATTTGG
GATGCAGTACTGATGTCATCAAGTTTGTGGGTAAACAATGTACTGGAAAAAAGGACTGTCAACTAAAAGT
TCCAGATCCTGAGTTCGAAAAATATAGTCCATGCTACGCAAGTCTAAAAATGTACTTAGAAGTTTCTAAC
ATCTGCATAAAAGTTGCTCAAAGCAATCGTCAATGCATAATCACACTGGAAAGCTACGTGGATATTTATG
TCATGAAGCAAACGAATGGAGACGTTTGTGGAACCAAACAGCAACCATGGATTGTCGAAACCATGAAGGG
ACAGACAATATCAGTAGGCTTAACAACACCAGCCTCAGATGATGATATCAAAATATCTTTGAAAGGCAAA
GTAAATTGTCCCGAAGACGAAATCGAAGGATATATCTTGGACAAGTCAATAAACAGGAATATTAAAATTT
GCTCACACGTTGGAGAATCCTATCAGTATAACTCCACATCAAATATGATAGAAGTTGTATTTTCCCATAA
AATAGAAGGAAATCCCTTGTTTCTTAAACTGAGAGTTATGGATTACATACCTGAATCAACCGAACAGAAG
CATTTAAGTAAACCCGAAAATATTGGAAGCAGCAATCAAATGTTCACCGTAACCGTCATTTGCGCCTGTG
GAATTATCTTGTGTTGTCTTATTGTCTGCATTGGCATCGTCTGCCTGAAAAGCTACAGCAGTCGATCTAA
AATTGTGGAATCGATTCTTAAAGAAAATATTGTAACCGCCAACGGTTCATTGATGAAAGCTAAAAACCCT
CAACAATCTCATTACCCTCATTATTATGATGCAGAGGTTGACAAAGTTCCTAATGAAATGCCACAAGTCC
ATGGAGAATATTTTGTGCTCGATAAAGATGCTTCCAATGACTTCAAGAATAATGAAATGATCAATTGA
>g6310.t1 gene=g6310
ATGATAAAACACATTGTAGTTAATTATGTTTTATTTTTGTTAATCGCTGCAGCCTCATGTAATTCGGATA
TTTCAAGAGAATACTGCCAATTTGAGGCTTTCCAACCTAGCTGCCCAGCATCTGAAGCGGTCATTGTAAC
CCAAGCAAGGTTCGGTCGAATGAAGCTGGGCAAATGTATAGAAAAAGAAGCAGGATTCGAATCTCTTCTA
ACTAATCCACAATATCTCGGATGCTACGTTGATGTTACGATGGATCTTAACGACAGATGCATTGGTAAAA
GAAGTTGCGTTGTCAAGGTAACAGATTTAAGTATAGAAAAAAAGGCGCCATGTTCTAAAAATCTAATGAT
GTACCTTGAAGTGGAATACAGATGTCTGTCAGTCGTTCAAGAAAATAAACAATGTCTCGTTTCGCTTGCT
TTAAACAATGTTCAGTATCTAATGACGAAAAACAAGTCGGAAGACAGATTTTGTGGCACTCAGAAACAGC
CTTGGATTGTCGAAACTTTAAAAGGTCAAACAATAAAGGTCAGCAGAATCAGACATACTTTAATTGAAGA
CATATCAATGGTCAAAGACAAATCGTCAAAGATATGCAGCGTTGAAAATGAAATGACAGCATACATTTAC
GATTCAGAAGAAAAAAATAAAGTTGCAATTTGTGAAGAAAGGTTTTACCATACTTCAAAATCTAATCAAA
TAGAAATTGTTCTGATGCCTGTACAAGAAGAAATATTGATCATTAAACTGGAAGTGGCAGATAATCACCC
TGAATCGCAAGTCCTTGATCAAAAATTTCCTTCAACATCGGACGATAATGACTATAGCCAAGCTTTTACA
ATAACTATGGTATGTGCCGTAGGTATTATTCTCTGCAGCGTTATTGTGTGCATCGGAGTCGTCTGCATGA
AAAGGTTCACAAACGAATCTAAATTGGCGGAATCGCTACTCAAGGAAAGACAACAAACGCTTTCCAAAGC
ATCTTTTCCTAACATGGAAAGTAATGGAAACATTCCAAATGGAAGGATGTACAACGAAGTTGGGGAGAAG
CATTCTTTCGAGGAAAACCCTGACCTCCATTACTTTGTCTTGGACAAGGAAGAGATTAATAAATGTTCCG
ATCCGTTGGTTTAA
>g6311.t1 gene=g6311
ATGACATTGAAAGCCGAAGAATACTGCCAATCTGAGACATTCGCTCCATCTTGTCTATTAGACGAGGTGA
TACTGATCACGAAAGCCCATTACGGAAGGATGAAGTTTGGAAAATGCGTCAAAGAAGAGCAACAGCTTAA
AATTATTTGGAATGATCCTCAGTATTTGGGTTGCAGCACAGATGTCAGCAATTTTGTTTCAAAATATTGT
ACAGGAAAAAGAAACTGCCAGGTGAAAGTGTCAGATCCTGAACTGGATAAATATGGTTCATGTTACGCAA
GTTTAAAAATGTATCTGGATGTGTCATACACCTGCATCAAAGTCGCCCAAAACAATCGCCAATGTGCAAT
CACCTTGGAAAGCTATGGGGATATTCATGTGATGAGGCAGCAGCAAGAAGAAGGCTGCGGAACCAAACGA
CAACCATGGATTGTTGAAACCATGAAGGGGCAGACGATATCGGTAGACTCTATAAGTATGAAATCACCAG
AGGATGAAGAACCTAAGATAATAGTTCAACAGAGACACACGTGCTCTCAAGATGGGGTTGAGGGATATAT
TTTGGATAAATATGTAAATAAGAACATCACCCTTTGCTCATCTCAAAAAGACTCTTACCAATATAACTCC
ACATCAAACGTCATCGAAATAGTGTTTTTGCATAAGATCGAAGGAAATCCTCTGTTTCTTAACTTGAGAG
TTATGGACCATATACCAGACACAACAAAAATGAAGCATTCGCTTAACCCAGAAAATTTAGGCCATAACAA
TCAGATGTTCACTGTCACCGTTATTTGTGCCTGTGGAATTATTTTGTGTAGTCTCATTGTATGCATTGGC
ATAATCTGTCTCAGACGATATAGTAATCGATCTAAAATTGTGGAATCTATTCTTAAAGAAAAGATTGTAG
CCAATGGATCATTGATGAAGACGTCAATTCCTCAAGCCCCTTACTCTCATTATTATGATGCAGAGGTTGA
TAAAGTTCCAAATGGGGTATCACAAGTGCAAGGAGAATATTTTGTACTCGATAAAGATGTTGTCAATAAT
GAACAAGAAAAATAA
>g6312.t1 gene=g6312
ATGTCGGATTCTAGAGCGAAGTTCGGCCGAATGAAATTGGGTAAATGCATCAAAAAGGAACTTGGATTTG
AATCCCTTTTAACGAATCCCCAATATCTTGGTTGCTATGTTGATGTAACAAAGGATCTCAACGACAGATG
CCTTGGAAGACAAAATTGCCTAGTTAAAGTTACTGATATTGGCATGGAGAAAAAGGTTTCATGCTTTGAA
AATCTTGTAATGTATCTTGAAGTGGAACATACATGCTTACCAATCGTTCAAGAAAACCGGCAGTGTCTGG
TGTCTCTAAGTTCAAATAATATTCAACATCTGGTTGAGAAAAAGAGCAAGTCTGACGAAAGATTCTGTGG
TACTCTAAAACAGCCCTGGATTGTGGAAACTTTGAAAGGTCAAACTATCAAAGTTAGCAAACTAAGTCAG
ACCTTAGATGAAGATCTTTCAATAACCAATAAAGGGCCGCCAAGAATCTGCAGCTCTGAAAATTCAGTCG
ATGGATATGTTTACGATTTAGAAGCAAAAAATAAAATTGCAATATTTATGGACTACATACCAGAAGCAAC
AAAAACGAAGCACTCACTTAACGCAGAGAATTTAGATCATAATAATCAGATGTTCACCGTAACTGTCATT
TGTGCATGTGGAATTATTTTGTGTAGTCTCATTGTATGCATTGGCATAATCTGTCTCAGACGATATAGTA
ATCGATCTAAAATTGTGGAATCGATTCTTAAAGAAAAGATTGTCACCAACGGATCATTGATAAAAGCCTC
AAATCCCTTACAACAAACTCCTTACTCTCATTACGATGATGCAGAGGTTGGCAAAGTTCCAAATGGGTTG
TCACGACTACAAGGAGAATATTTTGTACTCGACAAAGATGTTGTCAACAATAAAGCAGAAAAACCGAACA
ATTCATTTAGCAATTAA
>g6313.t1 gene=g6313
ATGTCTAGAACTAGTATAATTCGTGTTGTATATTTATTGTTAGTTGGGTTACCTTTAACTATTTCCGATT
TCACAGGAGAATACTGCCTGTCTGAAGTATTTCAACCTAGCTGCCCATCATCTGAAGCGGTCATAATAAC
TCAGGCAAGATTTGGTCGAATGAAATTTGGTAAATGCATCAAAAAGGAACTTGGATTTGAATCGCTTTTA
AATAATCCTCAATATCTCGGATGTTCTGTTGATGTTAAGAAGGACCTTAATGATCGATGCATAGGTAGCA
AAAATTGCGTTGTAAAAGTGATAGATTTAAGTGTGGAAAAAAAGGCGCCATGTTCTGAGAATCTCGTAAT
GTACCTGGAAGTGGACTACAGATGTTTACCAATTGTTCAAGAAAACCGACAGTGTCTGGTGTCGCTCAGT
TCAAATAACAATCAGCATTTGATGGTGAAAAACAGCAAATCCGAAGAGAACTTTTGTGGCACTTTAAAAC
AGCCCTGGATTGTGGAAACTTTGAAAGGTCAAACAATAAGAGTTAGCAGGCTTAATCAGACTTTAGACGA
AGATATTGCAATGGCCACTGGAAACTCGCCGAGAGTCTGCAGCTCAGAAAATGCCATCGATGGATATATA
TACGATTCAGAAGCAAAGAATAAAGTTGCAATCTGTAATGAAAAGTTTCATTACACTTCTAAATCCAACC
AAATAGAAATTGCTTTGACTTCGGGAATTGAAGAGATATTATTTATAAAGCTGGAAGTGGCAGATATTAA
GCAGGAGACAGAAGTTCATGATTCCAGTTCTCATACGTCTGAAAACCACGATTATAGCCAAGCATTTACG
ATAACCATTGTGTGTGCCATTGGATTCATTCTCTGTTGCATCATTGTCTGCGTCGGTGTTGTCTGCATAA
AAAGGTTTACAAGCGAATCGAAACTAGCAGAATCGCTACTCAAGGAAAAGCAGCAAACTCTTCTTAAGTC
ACCCTTTCCTAACATGGAAAGTAATGGAAACATTGCAAATGGAAGAATGTACAATGAAGTTGAGAAAAAA
CATTCTTTTGATGAAAATCCTAATTTTCAGGATTCGTACGCAGATTCCAATAACCAGGTCAAAGATTACT
GCCTCATGGAAACGTTTAAACCTGAATGTCGCTCAAACGAGGTGATAATCATGAAAAAGGCAGTTTACGG
CAGAATGAATATCGGAAGATGCGTATCGTCGAAGGAAATAGCTGTCTTTGGACAAGATGAGAACAATAAA
GGATTTTTAGGCTGTTCCTCTGACGTACTCTTTTTAATGGATTTCAAATGTTCAACAAGGAACCGCTGTG
AAGTGAGGATACCTGATAATGATCTCGAAGAAACAATGCCGTGTTACCCAGGATTGAAAATGTACTTGGA
AGCAGACTATGAATGCGTGACAGTCATCGAAAGTTCAGAGCAGCACTCATGTCGGTTAAGCGCGGGCACC
TCCTTCAGACACCTGAATATCGCTGATGCCCGTGGAAACTGTGGAAAAAACACGAAACCTTGGATCATAG
AAGCATCACTTGGTAAAACAATCCAAGTAGACCTGTACAACTTCAAAAATGATCCGAAGGTTTCGGGTTC
AACCCCAAGGTCTGCTGGTGAAGTTCAGCCTTCGACTTGTCTGAGGATTGGGACGTTAATTGATGCAAAT
AGCAAACAAGAAATCCCTCTTTGCGCTGATGGGAAAAGGTTCAAGAATCTATTGAAATCAAAGGGAAGTA
ACGTTGAAATGTTATTCTCACACGGCGATCTATCATTTTCGAAATCTTATTTGCTTAGATTCAGAGCCAT
TGGATGTTCGGACTTTCTACCAGCAGAGGATTCGTGGATAAAAAGAGATGGAAATAGCCTGGTAGTCGGA
TGTTATTCTTCGAGAAAATCTTGGACTTTGCTTTGCGAAGACGAAAAATGGGTTGGATCACTAGGAAACT
GTTCACATGGTTTGGATAGTATTCCCACATCTAAAGAACATTCAAATGAAGTTGAAGTGTCCAACATGCC
GAAAGATCAGCAAGTACTGATCATTGTCGCCATCGCTGGTTTCGGATTGGTCATCTGTCTGGTAACTGTT
TGCCTCGGAGCGGCTTGTGTAAACAGATTTTATAGTGCAAAATCCCTTCCTGTAAGTAAAGATACTCAGT
ACATCAACATGGGGGAGGCGGAACAGCACACCATGAATCATGGAATGTTTTTGGAGCAAAACTCAAAAAC
GTACTTGGAAAATAATGAGCGATACGAAGAATCAAAGTATTTTGTTCTCGACCAAGCTACCAATGAACAG
GCCAATCTGTCCTGA
>g6314.t1 gene=g6314
ATGGCGAATTATGTCATAAGCGCGATTTTTATTTTTAACCTTGGATTGCCAAATTGCTTCGCAGATTTTC
TAGACATTGACGTTTGTCAGAATGAAAACTTTCAACCAAATTGTCCCGTGGGCGAATCCATTTTCATTGA
TACTGCAAAATATGGAAGAATCAGGAGCGGAAAATGCTTCGAAATCGACGAAAAACTCGAAGACGATCCA
AAGTGGATGGGGTGTGCTGTCGACGTTACAGATGTCGTGAGGCAAAAATGCTCAGGAAAGCATTATTGTG
ATGTGCCAGTTAAAGATAAAGAGCTTTCAGTAGCGTCTCATCCTTGTCACAAAGGCTTACTGATGGCGTT
GAACGTTAGATATTGCTGCATGCTTGTCTTACACTCCAGTCCATCTTGTATCATCCCGTTATCAACGGAG
CCAAAATCATTTCTTGTTCCCTTGAGAGGAGCACACGTGTCAACGTCAGACCAATGTGGATCGTCTAATC
AACCCTGGACATTCGAAACTCTCATGGGTCAGAAAATCAAATTGACTAGCAAACTCGTTCTTTCTGAAAG
TCAAGAAAAGGCATTTGAAAAATGTCGTCCTGAAAGCGAGACAAAAGGCTTCCTAATTGGATATGTGACG
TTTGATGACAGCCGCAAACAAGAAGAGCTTTGTTTGAGCAGGGACTGGGAATCCAACTACGAATCAAAAC
ATCATCTTCTCAACCTGGTTTTATCAAATGCGAGAAGTTTCAATAAAAATGGATCATTTCTAGTCATAGA
AGTCGTTGGAAAAATCCTTTTCGCAAGTCCTGAAGACCACGTTCACTTTAAATCAGAAGATGGGAATTTC
CAAACACTATCTCTTGTGATGATATGCGGGCTTGGCTTGGCACTTTGCATGGTAATCGTCTGCTGTGGAA
TATATTGCTTAAAGAGAATCTCAAACAACTACAAGAAGACAGTCGAAGGATTGAATACTTACAACTCATT
CAAACCAATGAACGAAATTAGAGGACCTAATTATGGAAACAGTAACAACTTGAACATGTCGGCAGAGCAT
TGCAGTGCCGGAGATATGAAGAACAATCACAACTCCACAGATTCCCCTGCTTACTTTGTGCTGGACGAAG
ATCTAATTAAGGATCCGAATGCTATTTAA
>g6315.t1 gene=g6315
ATGTTTTGCGTTATCATTCCCATAATCGTTGTATTTCAAGTATTTAAGTTTGGTCAACCAGAAATCATAG
ATTTGGATCTCTGTCAATATGAGATCTTTCAACCTGGCTGTCAAAATGGAGAGGTCATCGTCATAGAATC
CGCCAAATATGGACGGATGGACGTCGGAAAATGCGTGGAACTTGACGAAAAACATTCCGAGGATCCATCG
TGGATTGGATGTTTTGTCGACGTTACCGACGTTTTAAGACGCAAATGCTCAGCAAGATCCGAGTGCAGTG
TTCCCATTAAAGACAAGGATCTTGAAATCAAAGAACGTCCCTGCTATAAGGGTCTCATGACATATTTGAA
TGTGAAATATCAGTGCATGACAGTTTTGTCTCCATTCGATCGCTGCAACCTACAAGTGAAACCAGAAAAG
GGTTCGTTTCTTATATCCTTTGCATCAGTTCTAAACAGAGCAGATTACTGTGGCTCTAAGGAGCGTCCCT
GGACACTGGAAGCTCACGCTGGGCAAAAGATTTCCATTACGGGCAGACTTACAGCATCCCCACTGTTGTT
CGATTCATACGAAAGATGTCTGAGCGGACGCAGTACACAGGTCAAAATCGGTTATCTGGCCGATAAAAGC
GAACGAAGTTCTGTAGAATTTTGTCTGGATCGCAAATGGGAGATCAGTTCTCATTACGAGTCGAAAAGCA
ATTCAGTGGAACTGATACTGACGAAACCGATCAGAAGCAACGAGTCTTTTGTAATGATTGAAATGACAGT
TCTGGCTTTGGCATCGATATGTGCATTTGGTTTTGTGGTTTGCACTTTCATCGTCTGCTGTGGAATATTC
TGCGTCAAAAGGATCTCAAAAGGCTACAAAAAATCCTTGGATAACTTCCACTGTTACGGTCAGGTCACAG
GTCAGATACAGCCTCACATTCAGCAAACGCTTACAGACGACAAAATTCATTACAATATCTTCAAAGATCC
TCAAAACGTCCTGAAATCTGAACAGGATTCTGCTTATTTTGTTCTTGACCGTGAAGAGCTGAAGGCGCCA
AATTAA
>g6316.t1 gene=g6316
ATGTTCTCATTATTGATTGGCCTGCTGAGCTTGTTTGCTTCATTCGATTCCACGGCTGGTTATGGAAAAG
GCGCCCTTAGCACCCACTGCGTCCCTATGGTACCCTGTCATGCCATACCGCAGTCCGGAGATCCTCCTGC
AAATGTAACTTTCAGCTCCATTTGTTACACTCAGACAATCCCAGTAGACGTCAAAATTGAAGCTCGGAAC
GGTTTCAGGGGAATTTTTGTTCAGATGAGGAGGGAGAACAAGATCCTCATCGCCAGAGGATCGTACAAGA
ACGTCGACCAGAAAAAATTTAAACTCATCAGTTGCCGACCCGGCAGAGATAACGCCCTCACTAACCGCCA
TCCCCATGAGATACAGGAGGCTTCGTTCACGTGGACACCTAATCCTGAGAACTCAGAGACTATTGAACTA
GTTTACACCTTCGTCGAATCCTACTACAAGATCTGGATAAAGGCGAAGAAAAGTCTCCCCAAGTGCTCAA
GCTAA
>g6317.t1 gene=g6317
ATGGTGGTCGTTGAGACGAAAGGAGATACCGATGCTTCAGAAGCGGATAAGTTGAAAGAATACTGCCAAA
AGGAAGTATTCAAACCTCGATGTCCAAACGGCGAGGTAATACTGATGAAAAAGGCCACTTACGGGAGAAT
GAAGACAGGACGATGTCTCATTTTGGATTCAGAGGAAGAATCCATGACTTCGAATCCAAGATATCTCGGA
TGTTTTGCCGACGTTGCGAATGTTTTGGATGGAAAGTGCACCGGGAAAAGTACGTGCGATGTGGCCGTGT
TTGACGATGATCTTCAGAAGCTGAACCCATGTTTTAAGGGACTAGTTTCATACATGGAGATCCAATATAG
CTGCGTGGCTGTTTATGCAGAACATTCGGATTGTCGTTTAATGGCCAAATCAGCTTCAACTACTTACATT
CTAAGTTCATCTCTTTGGCGCAACAAATGTGGATCAGAGACTAATCCCTTGGTTGTTGAAGCCACATCTG
GACAAAAAGTCAAAGTCGGGATCGTCAATTTGAATAATAGCGATCAGAATATTATCTGTCCATTCAGTCT
AGGACATATAAACGAAAGATCATCCAATAGGAACAAAGAATTTTGCGTCGACAACGATGTTAGACATAAA
ATCATTTACACAAGCCATAAAAATAAGATCGACATTACTTTTGAGAAAGAGAAGGTCACTGATTTTAAAC
GATATCCCAATTTTGATACGTTTCTGATCTCAATTGAAGCGGAAGGATGTTCAGACCTCATACCAGCTGA
GGATTCGTGGCTGAATAGGAAAGACGATTTGGCCACTGTGGGGTGCTACTCGTCGAGACAATCTTGGCAG
TTAAAATGCGTAGGTAATCGGTGGGTTGGCGTCGTGGGAAATTGTTCAACCGGATTGATTCAGTCAGCCA
ATCCTTCAGACAAATCTTCTACTCAGGTCTTAGTCTCTAAGGACGGAAATCTCGAAGTGTTAGGCATCTT
CGCCATCTCTGGAGCTGGATTGGCTGTCTGCGGTGTCATCGTTGCTATTGGTTACATGTGTGGGAGGAGA
TATGAACGTAAAAACTCCAAGTTCTTTGTATCAAAAGAAAAAAGCAATGAAGCGTGTCGAGACACGAATT
ATTACAACCAGCAGTTACAGATTGAGGAATCGAACGACAAAGACATCAGCAACTACGAGACCTCTGCTTA
TTTTGTACTCGATGAGGTCGCTGTTGATAAAAACCTGTGA
>g6318.t1 gene=g6318
ATGCTTACAATCTTTTTTACCGGGCTGACATTTTTGACGTGTTTCAATCTCGTCTCTGGCTATTCAGCGG
GGGCCCCTGTAGCCCAGTGTGCACCCATGACACCCTGTCACACCACACCCCAGACTGGGGATCCACCCAC
GACTATCAATTTCAGTTCTCCTTGCTACACGCCATCAGTTCCTTTGCACGTCGACATCGCGAGTTCAGAT
GGGTTCAAAGGAATCTACGTTCAAATAAGAAAGGAAAACACGAGCTATCTTGCCGACGGAACCTTTTCAA
ATCTTGACCTGGATAAGTTCAAGTTTGTCAGCTGTCGACCGGGAAGAAATAACGCCTTCACGAACCGCCA
TCCGAGACAAATCACTGAAACCAGGTTCACCTGGACTCCTGCAGCAAGCAACACTTGGAATCTTGAATTA
GTGTACACATTCGTCCAGTCGTACTACAAGATTTGGGTGAAAGCTAAGAAGAGCCTACCAAAGTGTCCAG
CGGCCATTTGA
>g6319.t1 gene=g6319
ATGTCGGCAGTAGATTCAACCCTCCAAGTGACGACGCTGTTGGAAAGCTGGGATGCAGAGTTCAGTTCGG
CCACGTCCGAGCTTTTGACGCTCCTCTCAAAGACAATAGACTACCAAGGAACAGAGTTGAACTTGGTTGG
ACTTCTCGGAAGGTTGGCAGAAATAGTTGAACGTGAGACCGAGGAATGGTACAAGTCAGACCCCGACCCA
TTTGATGACAGGCATCCAGGTCGTGCCGATCCAAACTGTGCTCTCGGTCACGTGATGAAGATTCTTTTTA
AGAACGACACTTTCATGAGCAAGCTTGTGAACTCGTACCTGACTGGGAGGGATCACGCACTGGACGAGCT
GCACATCATTGCAAGTCGACTCCTTTTGGGCATAATGCCAGGTCTGGAGACCACCGTCATATTCCAGGAC
AATGAATCCCTGGTGAGGAATCTCATCGAGTGGTCTCAGAATGCATCGGAACCCCTCTGCTCCTACTCCA
CGGGTCTGTTGGCCTGTGCCATGGAGATCCAGGAAGTGGCATCTACCTTCAAGGAGAGCAACTCCATACT
GGTTCCTCACATGCTTCGACGTCTGCAATCCCTCAAGGAGGAAAACCAGAAAGAGAACCTCGCCAATTAT
GCGAGCAAGAATTCAGGAAATAAGAGGCATTTTAAGGACATAGGAAAGGAAACTGAGCACAAAAAATCCT
TCGGCAAGCATTCTGCCGCTCAGAAGTCCCGAGCGTCTGCGACCTCCGACCCTACCACCTCTGCCCCGAT
CTCCTCGGCCACCCCGACAAATCCGAGCAGCAGCAAGCAGAGGAGCAAGAGGAAGAAGATGACGAATGGA
AAGAGCGACGAAGAAGACGTCGTCGTAGGAACGGCAGACTCATCGAGCGCGTCGAGACGGCACGTCAAGC
GCATGAGGACGTCGAGTCCCAATGCTACGGGCGCATCTTCTGCCAACAACCTGAGCGGATTCTTCCCGCC
AGACGACGATCAGCAATTGGCCGTCGTGGTGGAGGATAAGAAAGTTCAACAGAGAGCCCCCAACACGTCG
CATTTTGACGACACTGGCAACAGTAACAGCTGTTGGGCAGAACTCGAGCCCCTGGTCATATGCAAGTTCT
GCATGTGGCCACTCTCTATCGAAATGAGACAAAGGCTCATACTGACTTATCTCCAGCCAATGGGAGAGTA
CCAAGAGCTCCTGATGCACGTGTTTGAACTCCCAGTACTTGACCTCCTTTTCTACTACATTGACCTCAAA
CAGAACAAGGATGTCAGACTGGCATTTGAAGCTCTCAAGTACATGGCAGCACTTTTGTGCCACAAGAAGT
TCGCCGTGGAGTTCATATCTGCAGGTGGCATCCAGAAACTGCTGTCGGTCGAGAGGCCTTCAGTAGCGGC
GACCGGTGTGTCGATGTGCCTGTACTACCTGGCATATTTTGATGACCCAATGGAGAGGGTGTGTCTCTTG
CCTCAGTCAACATTGGTCGACATGGTCAGCTTTGCCTTGTGGCTGCTCAAATGCAAGCACGAATCGGGAA
GGGTTCACGCCACCATGTTTTTCGGGCTGTCCTTCCTGTACAGGGTCATGGTGGACCTGTTTGATCAGAA
GGGGGGACTGAGGATGCTCTTCAATGTGGTGAGCACCCTGAGAATCCTCAACGTCGCAGACGCCTTGTCT
GACCTCACTGACGACGAGTTGTTTACGAATCGTCAATCGGCACGACACGTCACGGTCGCCATCAGAAGGT
ACCTGGAGGCTCACCTGGCCATCAAGAGCGATCAGATTAGAAAGTCGAACATGAGGAGTGAAGGGGAGGT
GCAGTTCTTAGAAACTCCTGCCAATAAGGCTTCCAAGTTCTCTCCAGAAACGATCCAGGAGAATGTGGAG
GTCTTGATAGAGTACCTTCCTCCAAAAGCCGAATGGAAACCCGTCAATGACCTCATCAAACTCGGAGCGA
TCCAAACGCTGATGCACCTTCTCTACATTTCTGAGGATTGGGCTAACTACTCTGGAAAAGTCGAGACTTT
GAGAAGTGCTCTTGACATACTGAGCATATGCTGCGTCATTCCTCGTGCCAAGAACATGTTGTGCGATTCC
ATCAAACTTCCCGACAACTCGACCATACCGGCCGTTAGCATCCTCCTGAGTCTTGCTGCAGGACAGAATG
TCGCTGAGCCCGAAGTCCAGAAGGCTGCCCTCAATGTCATCATAAATTCCGTCTGTGGACCAATTACGAA
GTTGAACGGAGCGAAAGTAATGAACAGCTCAAGTCGTCGTAGGAACAGCATAGCAACCAACGAGGAGCCT
CTGAGCAGAATGTGGGCGGCCGTTCGCAACAACAACGGAATCATGGTCTTACTCACGTTGCTCAGCATAA
AGCTGCCCGTGACAGAAGCAGATTCCATTAGGGCTTTGGCATGCAAGGCTCTTGTCGGCCTGTCGAGATG
CAGCACTGTCAAACAGATAATCAGCAAGCTGCCCATGTTCAGTAATGGCCAATTACAACAATTGATGTGG
GAGCCTGTACTTCAGGACAAACGCTTGGAGCACGTCAAGTTTTGTCGTTACGCCGTTCAGCTCATCGAAC
AGGTGTCCGGGAAGCCCTCGCGAGGCACCGAAGACCCTTCGTTGGACAGGATGAGGAGGGCAGACATTGT
GGCAAAGACAAACATCATCTTTAACAACAGGGAGCTCCTTCAACTCATCCACGATCATCTTGTCAAGGAG
GGCCTTCATGAAACGGCTGGTGCCCTCGAGAAGGAAGCCAACCTCCAACTTCACCCTACCCCATCCGCCC
TCGTGGCCCTCCCTCAAGTGACCTTGACTCCTAAAGTATGCAAACCGTCGAATGGCGAGCCCTCATTCCT
GGTGCCTCCCACTCCACTGTCCTTCTCCACCCCTAAGCCCCCAATGGCAGCATTTGCAGCCCCTGCGGGC
CATGCTGAAGTTGCCACCCCTGGGAGGAGAGCAGACGTCTCGACGAGCATACCGAGTCAGGCACCATTGA
TCATCCAGTCCAAAGTGGATACGCCCAGTTCATTGCTGGTGCCCAATGCCAATAACTCTGCTGCTGCCAC
ATCCAATCAGCCTTCGACATCGAGCTCTCTCTTCTCAAGCACTCCGTTGCCCTGCAGGGGAATTACTGAG
AGGAGGGATTTTGTCACACCTTCAACTCCGATTGGTTCGGGAAACAAAATACCACTCAGAAGATCTTTAC
ATACGCCCACGTTGATGAATCAACCGAAGCTAAAGCAGTTACAGAACTCGAGGTATGAAAACACTCCTTC
CCTCCTCCAATCAGCTACTTCCTCAATGCCTCCAGCCAATCAGCTCAGCATCCTTTCGAGTTTGTCCAAT
CAGAAGGGATCTATTTCATTTGGAACCAATAATAGGAATAACGTCAAAGCCAATAGGATGGCATTGCAGG
CACCCACTCCGGCACTATCGGCCATAGTCACATCCTACCTGCAGCATCAACATGCCAACTGCAGGAACCC
TGTAGTTACCTGTCCACCATTTTCTCTGCTCAAGCCCCATCGTTGTCCTGAACCTAAAAACAGGAGGAGT
GCGCCATCTTGCGTGACGTCTCGACACTTCACGAAGCAGTTGCTGCCCGCGTACGGAGGCTACGATGGCG
TCAAGTTTGACCGCAAATACGTCTTCAGCAGGTTCCGTCCATTCAGGACCTATCGGGATTCAGATAGCGG
AACATTCTCATGTTGCGCCTTCACCGCCGACCAGAGGAGCCTATTGCTCGGAACTTGTGCCGGTGACTTG
AAAATGTTTAACATTATGACATCAGAGGAGACATTCCTTAACCAATGCCACGAAGCTCCAATCACTCATT
GCGAACCATCGAGGGATGGTTCACTTGTTCTCACATCTTCAACATGGGGATCATCCATGTCAGCATTGTG
GAGGATGATTGGCTCGTTCGACGTCATGCACTCGTTCAGCGAAGACGAATACGTCGAGTTCAGTAAGCAA
ACACAGGACAAGATAGTCGGAACTAAAGAGGGCACGGCCAATATTTACGACGTAAACACCGGCACAAAGC
TGTACAGCCTCTTCGATGCGGAGAAATGCAACAATTACTCTCGGAATAGGGCAACGTTCGGACCCACTGA
CGAACTTCTACTCAATGACGGCGTCCTGTGGGACCTTGAGTCTCGCAGGCCCATCCACAAGTTCGACAAG
TTCAACCCAAACATCAGTGGCGTTTTTCATCCCAATGGCACCGAGGTCATCATCAACTCTCAAGTCTGGG
ATGTGAGGACCTATCACCTTCTCTATACTGTCGAAGCCCTCGACCAATGCCAGATTAGGTTCAATGAAAC
GGGAAAGATACTTTATGGAGCAATCCATCAATTGGACGAAGACGATTTATTGGACGACTCCAGAACTAGG
AACTCCTTTAATTCCTCATTCAGAACCTTCGACGGGACGGACTACAGCAGCATAGCCACCGTGGATGTGA
AGAGGGCCATATACGATCTGTGCACGGACGTCAATGACACCTACCTAGCCGTGGTCGAGAACTACAGACA
GTCAGACACAATGTCAGAAGAGAGTGTTTGCAGACTCTACGAGATAGGAAGATTGAAAGACAGCGAAGAT
GATCAGGTCGATGCTATGATGATTATGATAACACTCAGAAGAACATTCATCAGCTCCTTAAATGATGATG
CCAAGTCGGACATAGGTACAAAAGCAGGTGCAGAAATGATTCAGCAATCCGTTAGATTGGATATTTCTCC
AGAGACTTTGACAGAAATGAAAATAAACGAAATTTTTGTTTTGAAACTGGAAAATGATGTTTGA
>g6320.t1 gene=g6320
ATGGGGACGGTCGTTAAAGTTTTGAATGTTTCGGAAAATGAGATGAATTCTCTCATGGATCGTCATCCTT
TGGACGAGAGTGTCGATAATCAGAAAACGTTCGCTCGTGTCTTTGAAGTCAAACGTGACGGAGATGACGA
CGACGGAGGCGTCATCGACGAACCACGAGAAAATGATCTCGATGATCTTCAAAAAATCTTTGAGAAGAAG
TTGGACATAAACAGTGACAACAATGACAAAAGTGAGGTTTTGCAAATTTCGAGGGGTCCACACGGAGGTA
AGCCCACTCCACAGGGTAACGACGAACAAGATCCGCCCTCAAAATTTGTCAGAACGGCCGCAGCTTCGGG
CGAGACCCATCCCGGTGCTCAGAAAAATTCAACCCAAGGAAGTAATTTTAACTATCCTACAAACACTGGA
TACACTTCTTGCTTTCCGAACTTCAACAACAACTGCAAGTACTTAGGCGGATCAGAATGTTCAGAAAATC
CAAGCGGATCCAAATTCATGACAGCAGCCGAGTTCTTTCAAGAGAAGGGCCAATTCCCGGATCAACCGAC
ACTGTTCTCGCTCATGAATCCGAACGTCGTTTACGATGAACACGGTCAGATAATTCAGCAGAATAACAAG
AGAAAGACAGGTGATCGCTGTATTCCTCAAACGTACTGCAACCAAAACGCTTTCCAAATCCCCTCTCAAG
CGTCAGCTGAAAACTTGATTCGTTTTAATCCAATTACAAAAAATCACAATTCACAGCCGCTACAATTCGA
TCTGACCTACAATAATTTGCCGAGTAACACTGGCTTCTATCAGAAACAGCCGGATTTTGAATTCTCCAAT
GGTAGGAATCAAACGTTCCAAAATTTCACGGCTAATACCCTTTCACCTCAGCTGCCTCAAATACATCGAC
AGCTACAACACTACCATCACCAACAGCAACAACAAACACAACCATATCACCACCAACAGCAGCAGCAGCA
ACAACAACAACAAATACACCAACAACATCAGCAACATCCTCAACTTCAACATAGCTTCTACTCTAACCCC
CAAATCCTTCAGAACGATCAATGGAGAAATATCACTCATAGGACCTCGCCAATGAATTTGCCGATAATCT
CAAGCAAAATAGACACTGGAAATGATCTCATGATCAACGCTGCCTATTTTACAAGTTACCCTAGCAACAG
CGGAGTACATGTGAATGGTAACATCCTGGATAAGTGCACAATGAAGACTTTCATCAATGAGGCTGTAACT
TTTAATTCTGACAATTCTGTGCAACATAGAATGGTGCCTTGTATGATGCCCCAGCAAGGTAAAAGTGGAA
TTGTTCTACCCGTCCGTACAGACACAAGTATTGGGTCGAACTTGTTCAATTCTGTCTTGTCGAACTCCTT
TAAAACCCAGAATGGTACCGCAGGAATTAATATAGGGAGCATCAATTATAACAACTCCTCTGCTGGAATT
TCTTATGCAAGCCACACCAATAAGATTCTGAATCCCATTTTAAATAAAGAACCAAAAAGTGTGCAACTGA
ACAATCAGTCAGAAAAGCAGCCCAATATTTCTCAACAGACAGCCGCTGAAGATCAAGGAGCTGCAGTCCA
AAAAACAATCCCAAGGATGTCGGACGTAAAGACATCGATCAATGATAATCAATTACAAGATTTACATCTC
GATATCGGCTTTGGATTGGACGAGGAAGCGCTTCAGAGCTTATTAGAAGAATTTCAAAACTCAGATTTCG
ACTGGAAGGATTACTGGGCGGATGAAGACTTTCACAAGCAGCCAGAACACTCTGACACCAATCTTAGCTC
CCCACCAGAAAGCTACAGTTCTTCCATCCCTGACATTTATCCTGACTTTGGACCTCAGTCGATATCTAAT
GAATCCGATTGTCAACATCCAAACTCTGTTGAGAGTTGCCCGAGACAGCTGGCAAGCCTTGAGAACGTGA
TCATTCATCCTGACATGATTCAATCCATGTTCAAAGATTCCCATGTTGATCCTATTCACAACAACAGCTT
CTTCTCAGAGAATTCAGGATTGGCTGTAAATAATTCGGTCACTCCTTCTTCCGAGAGATTTTGTGTCCTC
ACTAGCTCCTCCATTGGCCAGCATGTAAATGCCACGCCTCTTTCCCCATATATTGGTTCAGTTTCAAGCA
ATAAAAAAGCGGAAAACGTATGCACGAGAAGTATGGAAAGTCAAATTGAAGGACCGATCGACCAGTCTCT
TACCGTGGCCAATTACACCGATGACAGACTGATGACACAGGATGAAGATGGCGACAACATCCTCCACATT
GCTGTGATCAACGATAAACCAGAAATCATACAGGATGTCCTGGCGACGGTTAAAGATAAGGACGAACTGA
GAAAGACAATTGTCGAAGCCAAGAACGAATTAGGACAGACGCCTCTTTGTCTGGCGGTAGTTGAGAACCA
GCCAGTCATGGTTCGGAGTTTAGTGGATTCAGGTGCAGATGTGGGCGTGCCCATTGTGTCGAGAAAGTAC
AAGTCTTTTACGAGGCCACTTCATTTTGCCGCCTCCAAAGGTCAATTGTGGATGGATTGTCTCAGAGAGC
TTCTGGCTAGTCCAGACATCGATGTCAATTCTTTGGACAGCAACGGAAAGACTCCTCTGCTCTGCGCGGT
CAAAGAACACGGTACCATCTACAAAGGAAAAACCATCAACTCCATCCCCTCCATCGAATTGCTTGTGAAA
AGAGGAGCAGACCTCAACAAGGCAGATGGATGCTTTGACATGACAGCGTTGCACTATGCCATCTCCAGTA
AGTCTCTCGACCTCGTATCATGTCTAGTGTCTCTGGCCTCTACTGGAGGTCCTCCCAGTACCCCGTTGGC
CAACAATTCCAGATGTAAAGGCGCGACAGGGGTATCGACCCTGGCTAAGATGTTGAGTGCCAAAACAGGC
ACAGGGTACAGCGCCCTACACCTCGCCGTCGGCCTGAACATGAAAGAAGACACGGAGCAGTTGAAAATCA
TTCAATTGCTGCTGAGCAAAGGGGCAGACCCGTCCAGCAAGAACTCCGAAGGTCAACTGCCCAGGGAGCT
TACGAAAAATCAGAAGGTAATCGAAATTCTAAAAGGCATTGGTCTGAGGAGAAAGCCAAGTCCACCAGTG
AAATCGCCTTCAGATACTTTCCATCACTCTCCTGGAACCATGTCGTCTCACTCCCCTCGATCAGTGACTT
CGCAAGATAAGTGTAATCTTGTGAGAACCTTTTACCGATTTCTGGATTATTTTGAACAATTTTTGGACCT
CAATTTTCGCAACAGCAGCAGATATCTTGGAAAGGAACCGTTTATTATTTGA
>g6321.t1 gene=g6321
ATGATAATAAAGTCTGGCCCCGCCTACCAAACTGAAGATCATCGATTCAGATTCAGAAGGACCGACAGAA
TCATGGACCTCAAGTTGGCAGTCTCGGAGACCCTCGTCAAACGCTACTACCTTCTGAACGTGGACAGGGA
GTGGTCCCCCTGGAACTGCATGCTCGTCACCATGCACGAGGCCCTACTTCACACCAGGAGCATCGATATT
CAGAAGAATTCTCCTACGAGCACTTTTGTTGCCACAGCTATGGATACTTAA
>g6322.t1 gene=g6322
ATGAAAGGGCGCGCGACGTCGACGATCTTTTCCGAGTCGATCGGAAATGTCTCCCGAGAACCGACGACAA
CCGGCGGAAAAGAGGTCGTCGAAGGCCTCAAAAACAAGTCGTGTCATGAATTAGAGCTTAGCAGGACCTT
GGGAAACGATCCCGTCGGATGCCAACTCATCATGGCCAGACAGCCCTCCGGTTTTAAATGTCAGCAGATC
GCCCGAGCTTCATTGGATCTGGAAATGGCACAGACTGGAAGAAGAAATCAAAGTTCAAAGTTCAAGTTCT
CTCCTTGA
>g6323.t1 gene=g6323
ATGTCGCTCCAGGACATCCCGGATGAATGCAGTGAAGTGGAAGGATGCAGCTGCGAGGAAGGATCTGTGC
AGAATGGCACCATGTGGGATGGCAACAGGAAGCTGTTCGTCCAACTCCTCGACGACATGGACAACATCGG
GCAGGTGGCGGGGGTGTCCGAGGGCTCTGCCCGTCGTCGTAGGAAGGCGAGGGAGCTCTTCACCGATTGG
CTGTTCAACAGGAAGACCCCGGAGGTCAAGCCCTCGGCCGTGTCGCCGTTCGTCGCCAGGAACGCCGACA
ACAGGAGGTTCAGCGGCGACTTCACCGACTTTGACGTGAAGTCGCCCGTGGGCGGACTGCCGACCTCCGT
CAACCATCGACCGCTGCCCGGGAGGTTGGAAAGGCAAGCCCCGTCCAGGAGGTCTTGCGGGCTGATCGGC
GAAGTGCAGAGGAGGAATCTGCCGCAGGCTAAAGCGAGACCCAATTCTATAAATCTGTCTACCGAGCATG
ACGAGGCCGACTCTGGTTACCACTCTGGCAACAGTGCAGTTCTCGGTTCTGCCTGCAAGAAACAAGGACC
GGGGGAGTTGACCCTCACGAGGGAGGATTTGAGGAGGAGAATCGAGAAGTTCAACGCTACAAACACGCAC
GGGCTACTCATGGAGATGCCCGTGGACAGGAACACCACTTTCCAGGGATTCATCAGGGTGCACATGAACC
TCATCCGACCGATCAGCATCCGCATCTCCACCAAGCCCCTCAGCATCTACGACACCATCGCCAGGAAGAG
GCGCAAGGACAAGGTCGAAAGGTCGGAAGGTCGCCAGAGAGACTCCTCCCCTTGCACCAGTACAGAAGAG
AGCATGATGTCATTCAGACTGCCCAAGAACACCTCCAAGGTCATCCACATAACCAGCGTGACAACGACAG
TGGAGGTGATAAACGTCCTGCTCTCCAAGTTCAACATTTCCGACAGCCCTCGCAAGTTCTCACTCTACGA
GAAGACCGAGATGCCGGATTCCAAACGTGAGTCGATCTCCTCCCGTTTCTACGGCGACGGAGTATGGGAG
GCCTTCAGTCTGCCGGAGTTGGAGAGTTTCCTGACGGTGCTCGACAAGGAGGAGAGGGAATGCGTCCAGC
AAGTCGTCGACAAGTTTCGCATCCTCAGGACCCACATGGAGAGACGCATCTCGGAGATGTCCGTCGAGCC
CGCCAGGGACCGAAGGGCGGAGAAAAAGAAAGCCGTGCTGTTCGCTTGA
>g6324.t1 gene=g6324
ATGGGATCAGTTTTCTCAAAATGTCTGCTGCCGCGCGGAACACCGGGCGATGAAAAGAGGAAGAAGTGCG
CATGTCTCGAGAGGGAACAAATCGTTCATCCATCAACTGAGATGGAAAAATCAGCCAGGCGTGAAAAGAG
TAGCCGATGTAAATAACAAAAGTGCCAGTATGACCATGATGACGATGATGATGATGACGATGACAATGAC
GATGGTGATGATGATGGTTATAATGATGATGATGATAATGATGATGACGACGTCGATGAAGCTTTCCAGC
ATGAAGGCCAAGCTTAATAGAAATAACCACAAATTCTTTCCGTCCATCCGTTCATCCAGCACCAACACTA
G
>g6325.t1 gene=g6325
ATGGTTACGCTCGTCGCAGGCGTTGCCTTGACAGCGGCCGAGTTGGAAGCCGACGCCGCCGCCGATCTTG
GCGACAGATTTCTTGCAGCTTTCGGCGATCGTGCGACAGCTGTTTGTCACGTGATCTGCGACTTTGGCCA
TGACTTCCGGCACCCTCCGCCGGAAATCGAGGCTGGCCGATTCCAGCGAAAAATGGCCGACGAGGCGGGG
CAAGATGGCGGATGGAGATTCCGCTGCCGGACTTCCGATGGTGATGGTGATGATGATGATGATGATGATG
AGGAGGAGGAGGAGGAGAAGGAGGAGGTAGAGGATGATCAAGCAGACGACAATTGCGAAGATTAA
>g6326.t1 gene=g6326
ATGAATGGACGAGAAAAACTTTCAGTTGCAAAAGTTGATGAATCATCTCAACTGATTTGCAGTCACAGGT
GCTCAGAACTCGAGAACCAATCAAAAGCTCATCCAGATGCGGGTTGCGTTTCCTCAATTTCCGTCTCCAT
TCCTCTTCTGCCAACTCCACCGCTCTTAACCGAGGCGGGACATACGAAACCATCGTCGTCGTTGTCGTCG
TCATCGTCGAGTGCGTCAAAGATCAGTCAAGTTCAGTCAAGGAACCGACCAAGCCATCATTCGAACTGCT
CTTGCTTCAAAAGCTGCTCTAAAGTTCAACCTGGTGTGATCTTAAAACAAAATGGCGGACATTCTCGAAC
TTCGACCCCACTGCTGTCGCCGTCGCCACTCGGGCGTCCGCTGGAAGCGTCAGCTGCCGGCGACCTAAAT
GACGAAATCTTTCAACCAATGGGAGACCTCCCAATTGGGTCAGTTCTTGATCCGGAAAGGTCCTCGTATC
TCATTCGCCTAGAACGCAACGCCATTAGACGGCAGCGAGAATTCAGAGAACCATCCGACCGTGGCAAGAT
CTGTACCGACGGCACCAGCGACACTGACCACCGAACGCCCGTCGCCGCCGCAACCAGCAGAGGAGCGACA
CCGAACGCAAGAGCTTCACAAACGACAGACGCCAGCGTCTGTAGATCGTCAAACTGGATGCCGAGAACGC
CATCAATCGTCAGAAACCATCACGAACTCAGCTGCAACGGCTTCAACGACGAGCGAACCGGCTGCATCAA
CCACGGTCGACCCGAGTTCCACGGCCGCCGACAAAACGACATCGAAAGCACACTGGACGTCCAACGACGA
TACCAGCGTCAGATTGGCGTCTCTTGA
>g6327.t1 gene=g6327
ATGGGTGACAGAGGGCGCCGTAGGGCTCAACCGCCCCAACTACCCTCTCGTCTTCAGGGGGCAGTCTTCG
GATGTCCCTTGGATCAAGTGCACAGGGAGATTGCGATTCTCAAGAAACTTCATCATCCTAACATCGTCAA
GCTCATTGAAGTACTTGATGACCCGGAAGAAGACCCGATTTACATGGTGCTGGAGGTGCCAACCGAGACA
CCCCTTACAGAAGAGGAATCCTGGTGCTATTTCAGAGACATAGTCCTGGGCATTGAGTATCTGCATTTCC
AGAAGATAATCCACAGAGACATTAAGCCGTCCAATTTACTTTTAAGCGATGATGGAAGAATTAAGGTGAT
GATGATGATGACGATGACGACGATGATGACGATGATGATGATCATATGTGATCAGATGATCAAGACCATC
ATCACTGTAACACCATTGTTATCATCACCATTATTATTATTATTATTATTATCATCATCATCATCATCAT
ACTTAATCATCATCATCATCAGATCTGCGACTTTGGAGTCAGCGACGAGTTCGAAGGCAACGATCTTGAA
CTTTCCAACACCGTCGGCACACCTGCCTTCCTCGCACCGGAGGCCCTGGTCGAGGGGAGAATCACGTTCT
TGGGCAAGGCCACCGATATCTGGTCAATGGGCATCACGCTCTATTGCTTTCTCTATGGAAAAGTAG
>g6328.t1 gene=g6328
ATGCTCATCAAGAAACCTGAGTCTAGGATTACTCTGCCTCTGATTAGGGGTCACTCTTGGGTCACGAGAA
ACGGGTCACGCCCACTCCCATCGGAGCAGGAAAATTGCCGCCAATTAGTGACCGTGACCGGCGAAGAGGT
CAACAACTGTGTCAAGGGCATTCCAAAAATAGCAACACTGATATTAGTCAAGAGAATCATGAAGCAGAAG
TCATTCAAAAATCCATTCAGTCCAACCGGAAGCACGTCACAACCACGCAACCGTGACGAGAATCCCACTG
ATTCAATACCAAGCCGGGTGGCAATCGATACCTGA
>g6329.t1 gene=g6329
ATGGGTTTGATTGGTCAGATGTCCAGCAACAAGCCACACCCACTTTCCTCTCATCAGACTGTTCCCATGG
CGACCACGACTGCACTGACGACGACAACGGCGTCAGACGCGATGAACGACTCCAAAAAGCCGTCATCGTC
TATTTCATCCAACAACAACAACAACAGCAGCAGCAGTAACAACAACAGCAACAGCAACAACAACAACAAA
GATGTCAAACATTTCTCGGTTGACAGTTCTTATATGGGTCTTTTTCACACTCCACTGACCAGCATGCTTT
CCAGCAACAACAACAACAACAACCAGAACGGAATCTTCGGCACCGGCTACCTCACCGGCAATACCTCTCA
ACGTAATCAGAATCATCACAATCATCATCACCATCAGCATCAGTCTCTCCAGCACCAACAACAACAACAG
CAATATCATTATCAATACCCCCGAATACCGGTTTCCTCATCGAGCGTGGCTGGTTGCAACAACAACAGTA
GCAGCAACAGCAACAACAACAACAACAGCTCATGTTTGTCGGGCATGACGACATCATCCTCATCCTCTTC
TTCATCATCTTCCAAGATGGCCGGCGTCCAGTCAAAGCATCAGGGCGATTCGATTCGCATGCAGTCGAAA
AGCAGCAACAGCAACAACAACAACAACAATTCTTCATCGTCAACGAATCAGTCGTCGTCACAACAGCGAC
ACGGCAACAACAGCAACAACAGTAACAACAGCAATCAGATGTCTTACTTGCCGACCGGACATCAGAGCAC
AAACGCGTCATCGTCGACCGTCGCCAACAATACCAACAGCTCGAGTTCTGCCGGCGGCGGAGGCAGCGGC
GGCAAGAAATCGTCGTCGAACGTCGACGATCGCGTTAAACGCCCGATGAACGCCTTCATGGTCTGGTCTC
GAGGCCAGCGACGCAAGATGGCCCAAGACAATCCCAAGATGCACAACTCAGAGATCTCGAAACGCCTCGG
AGCTGAGTGGAAGCTTCTAACGGAGACCGACAAACGTCCCTTCATCGACGAGGCCAAGAGACTCCGGGCT
ATCCACCTCAAAGAGCACCCGGACTACAAGTACAGACCGAGGCGCAAGACCAAGACCCTCCTCAAAAAGG
ACAAGTACTCACTGACAGGACTGGCTGCTTACGCTGCCGTGGCCTCGACTTCAAGCTCAGGTGCTCTTCA
CTCGGGCCATAGAGAGCTCTACAATGGTGGGGGTTATGTCTTCGAGGCCCATCATCCACATTCCATGGGT
AATCCATTCTACCACCATCATCATCATCACCACCATCAGCAACAACAACAGCAACAGCAACAGCAACAAT
CGCAACAACTACACCAGCTCCACCAGCAGCATCAACAACAACAACAACAGCAACAACATTACTACGTCGA
CTATTCTCTGACTGGTGGCCAATACTTTTACCCTGCCTCTCATCATCACCATCTTCATCAACAACAACAA
CAACAGCAGTCTGTCGCCAGCTTTCATCAACGACACCCGCAGTCGTCGCCGCTATCGTCGTCGTCGTCGT
CCGCTCAGCACGCGGCCCATTTCGGCGCTGATTCTCAATCGGACCACGAGCACTCCAACGCCCAGCAACA
ATCGCTTCTGACTGGTTCGCTTAGTGGAACCTTTTACAGTCCCTACGATACAGTGGCTACTGCCCCGAGC
TACATTTTCGGGAGTCAAGGCTACCCTGACCTAGAGAGCACTGATGATGTCCACGGTTTTGGCTCAACCT
CCATTAACATGGCCCACGGTTTCGGATTCAAGGGCTACCACAGTTTTCCCGGGTCGCAGACCCCCCTGAC
TTCGATGGTGGGTGGGGCTTCTCTAAACCCTTCCCCCTCGTCCACTACATCTTCAGAGCATTCCAACCCG
AGTCCAATCAAGGAAGAGAAGGCGACCAATCAGCACCAAGCTAACCCGAGCAAAACCAATCGAACCCCAG
GGCTCGAAACGGGGCCGGGCATCGCGCAAGAGGGGACTAAAATGAAATCACTGGATGGTTTCAAGCCCCT
CGCCAAAGGCACGGGAGAGGGAATGTTGATGAGCCCTGAGCCGAACAGCCAGAGCCCTTCGCCATCACTA
CTACCCACACATGCACACGGCTATCCGAACCAGGTTTTTCCAACGCTGACGGGGCGCTACTTTTCAACCT
CCTCAGCTACCGGGAGCAGTGCCCTGTTTCCCGGGGCTGGTCAGACCAATCAGGATTCGTTTGCCTCTCT
TGCCTCGAACTTCTATTCGACCCAATCTCCTCCTGGGGCTCCACCCATTTCGTCATCGTCGTCGTCATCG
TCTTCCTCCGCATCTCCATCGACGTCGCTGTCTTCGACGCTGTCTGCAAAACTGTCGTCATCCCTGGCGG
CATCGTCGGCCATGTCGTCCGCTCTAGGAGGTTTCCTTACACCTCTCCCCGTAGACAAAGTTGAATCCCT
GGTAAAACCCATAAAAATGGGTGCAGGGTAG
>g6330.t1 gene=g6330
ATGATCTCTCAGAGACTCCACAATGAACAGGCAACCATTTGCATCACCATGGTGATAACGTACTGGTGTT
TATCTTTCGCGACGCCGACGACGACGATGATACTACAGTTGCTACTATCTTCAGATGGATCGATACATCG
AGCTCATTCATCCGCCTGTCGCTCCCTCTATCGTCGAGTTGGAAAAGAGAAGGAGGTTCTTTTGGGTGTG
CAAGATTTTATGCTCTCCTCACAGGATTGGTCGAAGTACTAA
>g6331.t1 gene=g6331
ATGTATCGATTGCACTCTCTCAGCGCCTGCGATATTGTCTCTTATCTTGAATGCGTTCATTTGAATAACA
AAACAAGCCCGCCACCGGATGTTGATGGAATCAGACAGCCAGCCACCCATTCCCTACCCTCCCCCCTAGC
CTACCCACCCACGGTTTTCCCCAAAGTATGTCCGGACATCAGCCAGGTAGGTGACACCTTGATTGGTCTC
ACCTGTATCGGCCGTCCATCCATCGATCCCCATCGAGGAGAAGATGCGTCACGCATGAATGACTCCGGGT
CACGCTCGAACTTAGCACCAGAGTTAAAACTTTTGGACGATACTGATAAGTCCTCGTCACCCAACAAGAC
CACCACGTCCCCTCATGCTCCCCAAAACCATGGCACCGCCACGTATTCACTGACCGTCGTCCATAGCTGG
CGGGTCGACGGCAAGACTGTCACCTTGGATGACCTTCCCCGAAGAAATTAA
>g6332.t1 gene=g6332
ATGAAAAATTCTCATTTCTTCATCCAAGTCCACCCAACTAACAACCACCCACCCATCCACATACCATCTA
CCCACGCTCCATCTACCTACCCACCAGCTACCCACCCATTCACCCATCAGCCACCCATCCATCGTCAATC
CACCTGGATGGAGCTTTCGTTGTACGTCTGGAATGATATTTTCCTTTCAATGAGACCGTTGAAGCGTCTT
CATAATGCCAAGTTCTCCATTGAAAGGAGAGAATGGCGCACGGCTTTGAAAGAAAGGTGGGCACACAGAC
AGACAGACAGAGAGAGAGACAGAGGGGGATGGAAAGGGGTTTCGCCTCAAAATGTAGAAAGAAAGAAATT
GATGACGAGCACCAACAATTGTAATCAGAAGAATGGAGCAGCGAAACACCGACGATGGAAAAAAATCAAA
ATGCAAAGGAAAGAGAGGAAGCCTTTTGTGCCCGGCGACAATGGAAGGCGAAAATATAGATTAGTCCTTT
CACGTTATTTTTCATTCATCCGTTCATCATCAACTCCAAAATGGAGCAGGAAATCTCTCGCACCTACTCC
TCGCTCCTCACCCTCCACCCCCCCCCCCCCCCCCCGTCCACTCTACTCACCCCAAACGTCCGACCGTCAG
CCCACCCTACCACCGTGTCACCCAGCCATTTAA
>g6333.t1 gene=g6333
ATGTTTTCCTGTGCTCATCTGATATGTTTCATGGCTAGTTGTGACTTCTCGATTCTCCTCTACTCCATCC
TGTTTTTCATTCTCAAGCATTTGATCGAAAGACGCAGAAAAGCAACTGCCGAAGAAAAAGTGAGTAAAGA
CAAGTCGTGTTCGAAAAGTGAAGATGATCTACCAGCCGTGAAGTCTTACCCCATCATTGGATGCCGATTT
GCTCTCGATCAACATCTCCACAGAGTTCTCGCGGAAGTGGCAGAAAATGAATTCGAGAAAAACATTTTCC
AAGTGAAAGCGGGCTGCCGTAGGTTTGTAGTATTCAGTAAAATCGACGATATCGAACACATCGCGAAAAT
TTACCCCGAAGAACTGTTCGGTAAGCCGCACTCCTTTACGACAGGGAAGGTCAGCCTCGGTGCGCACAAC
GACATACTGGAAAGATGGAAGAAAAGACGTGCCTATACCAATGCAGGCCTCAAGAATCTGGAAAAGTATG
ACATAAACGGCATAATGTCAGAAGAAATAATGAACCTGATGTCTTATCTGGATTCGAGAGTTGATCTCTG
TGAAGGCACAGCTCAGGACATAACGCACGAGGTGACGTATTACATCAGTCGAGTCCTATTCAAAATGTCT
TACGGCAAAAGCATTGACGAAAGAACAGAAATGCAGTTGAAGCAAATTGTCCACGACCTTCCAGACTATA
CCACTTCCATGGGATCTTTCAGCCTTTATGACATGTTTCCCTTCTTGAGATTCTTCTTCATACGTCAATA
CAGTAAGTTCGTTAAGTTTAACAAGATGCTGAAAGAGTTTTGCAGTGAACAAAATAGAAAATTGAAATCA
TCAGCAGATGGACAGGTGAGTCTGTGGTCATTCTTTTCAGAAAAGATTTCAAGATTTGGACAAACCAGAC
TGTCTTTTAAATTTCCCCACCTCCATGAATCCCTCTTCGATGGTTTAGAAGACATCATTAGAGCAGGTAC
TGAGTCGACCTCACTCATAATTCAGTGGCTGATTGCTTATTCTGCCAAATATCGACACGTTCAGCAGAAA
ATGCAGTCAGAAATTGATAAAGTTTTGAAATCAAAGAGCAAACTCAAGCCAGATCTCGAAGACATCGGAG
ACCTACCTTACTGCCGGGCTGCCCTCGCAGAAACGCACAGATTCTGCAGTCTCAATCCATTTTTAAAGCG
CCAGTTAACAGGCGACATAGTTACTAAAGATGGATATGAACTGAAAAAGGGCACAAGTCTTCTCTTTAAT
AATTGGGCTCTCAACTTCGACAGGTCTTATTGGACCAACCCAGAAGAGTTCTATCCAGAAAGATTCATCG
ACGAAAGCGGCAAATTTGACGATTCGAAATTCGAACGAATGTTCTCGTTCGGTTTTGGCAAAAGGCGATG
CATAGGAGTCTACACCGGCAGATCTCTGTGTTTCTTGGCCACCGTAAACATTTTCAATCAGTTCGAATTA
ATTCAGGAAAAAGAAATCGACATTGAACCGATAGACGGCATAGGTCTCTCGCCGAAACCATTCAAGGTCA
TCATTCGACGACGACGATGA
>g6334.t1 gene=g6334
ATGCTAGCTTTGAGGAGTCTCGCTCGGCAGTCATTTATTTGTGGGAGGCATTTTTCTTCTTTAAGAAATT
ACTCATTATGTTGTGATGTCAAGACACCGAACATTCACAAGTTGAAGAAAATTGCATCTCTACAATGCAG
TAGCAGATTGTTTAGTTCGGGAGATAAAGAAGCTCCTGTTGTTCACATAAGAGATGTGGAAAAGATGATT
AAAAGCAGAAAACTCGTTTTGTTGGATGTGAGAACCCCTGAGGAATTTAAAGTTGAGGGCAACATTCCAA
CATCTGTGAATCTAAATGTTGATGATCTGGAAGCAGCCTTGAAGTTGGATGAAGCTAGCTTCGAGAGAAG
GTACGGCTTCAAGAAACCCTTGAAAACTGACAAAATTGTTGTCTACTGCAGGAAAGGGAAGCGATCGACG
ACTGCCTCTGAAATTCTCCTGAAGAACGATTACGACAATGTTGAGAACTTCATAGGCAGTTGGTTGGCTT
GGGGGGAAAAGCACCCAGAAGACGTTCTGTCAAAGCCTGACGAGAAGTGA
>g6335.t1 gene=g6335
ATGTATTTGAGAAAGTTGAATGTTGTTAGACAGAAGAAGTTTCGATTTCACCAGGCATTCTTTGCTACTT
CGGTTGAGTCCATCAATGGAAATGTCAGTAGTGCCCCCCTTGGTCGACCCTTCGGTGAAATACCAGGACC
CAGAGGGCTGCCCCTGGTGGGGACTTATTTTGATTACGTGAAACCAGGTGGATTCAGGTTCGACAAGCTA
TTTGAGGCAGTACATCAGAGAAGCAAAGATTACGGTCCAATCTACAAGGAGTATTTGGCGGGACGCGAAT
TGGTCGTCATTTCAGACATTGAAGAATATTTGAAGATCATCAGAATTGACGGAAAGTTTCCTGTCAGGGA
AAAAATTCTTCCAGCCTGGTACTACAAGAAAGTCAAAGGGATGAAAGATAGCATTATCAACACTACCGGA
CAAGAATGGTGGGAACAGAGACAATTCATCGGTCCAAAGCTCATGAAACCTTTGGAAATTTTGAAACACG
TCGAAAGAGTGGACAAAGTTGTCTCACATTATTTGGAACTTCTACCGACTGGCTTCAATTCCAAGGACGG
TCTAATTACGTCCGATGACGGAGACTTTGTGCGATCTGATCTCAAGGAGACGCTTTTCCTCTGGTCTCTG
GAATCTGTATGTACAGTACTCTTTGGCACAAGACTCGGTTGCTTCGAAGACAAGCCTTCAAAGATGGCAG
AAAATTTCATCAAGTTTTTGATTGGAACTTTCGACGGAATACAAAAGCTCATGTTCAGTCTTCCCTTTTA
CCAATTCTATCCGACCAAAGCATGGAGAGAATTTGAAAAGAATTACACGGGACTTCTGAATACCGGATTG
GAAATCCTGGAGCAGAATCGACCAAATACCTTATCAGATTCACCAGACCTCATGACATACTTTTTCTCAC
AAACGTCTGATGCCAAACTAATCAATCACTACTGTGCTGACATCTTGAATGGATCTGTTGAAACGACGTC
CTACTCAGTTTTGTGGAACTTGTATTGCCTCAGTAGAAACGAGAGAGTACAGGAGACATTGCACCAAGAA
GCATTAAAACTTTTGCCTAATGCTGACGATAAAGTGACAGGAGATGTGCTGAACAATGCCAAATACGTCA
AGGCTTGCGTTAAAGAAACATTCAGACTGTATCCATTGCTATTTATCGTCAGTAGAATCATATGTTCAAA
TGTCGAAGTTTGTGGCTACGAATTGCCAGCAGGGACCAATACTTGGGGCAATGTGTACAGCATGGGGCTC
GATACAAAATACTTTCCGGACGCTGAAGTCTACAGACCCGAACGTTGGACCAGAGTGAATCAGAACAGTC
CAATCTTCAATACTTTGGCCACTTTGCCTTTTGGACATGGTGCAAGAATGTGCGTAGGTCGAAGGTTAGC
AGAGATGGAGATTTACGTGATGCTGCTAAAGTTTTTCAGGAAGTATAGAATCGAATTTATTGGCGACATC
CAAGTCAAGCCGAAGTTGAAGTCTCTCCTTACGCCTGACAGACCGATCATGTTTCGCATTTCTCCAAGAA
AATGA
>g6336.t1 gene=g6336
ATGTTGTTCCGTAGCACCCATTCCAGTACCACCGGCACAACATCTGTAGACTCCACTGGACAAGCCACAG
AAGACTCAAGACAAAAAACATCGAAATTGAAACCTTTCAGTTCTATCCCTGGTCCAAAGGGTTTGCCCGG
ATTGGGAACCTTGGTCGATTATTTGAGGCCAGGTGGACTGAAGTTCAACAAGATGTTTGAGATCATGCAC
GACAGAAGCAAGCTTTACGGACCAATTTACAAGGAAAACATTGGCGGATTTACATCCGTCATCATCTCAG
ACATCGAGGAATACACGAAGATCATGAAAATTGACGGAAAATATCCAGTCAGACTGGAACTGGGTCCAAT
ATGGTACTACAGGAAGATCAGAGGAATGGATTTGGGAATAGTCAACAGCCAAGGCGAACAATGGCTAGAA
AAGCGACAGATTCTGAGTCCAAAACTACTGAAACCGCCTGAGATGATGCAGCACGTCGGTGAAATCGATA
AAACAACTTCAGATTTCCTGAAACTTTTGTCGAACAACTTTGGAACTTTTCACTCTACTGACGAGAAGAA
AGGAACCGTCGGTACGGTTCTGTTTGGATCGAGGATTGGCTGCCTCGAGACGCCAACACCCGAACGAGCA
GAGAGGTTCATCAGCAGTTTACTGGGAAGTTTTGAGACGATGCAAGCTCTCATGTACGGCATTCCAGTTT
ACCAGGTTTATCCGACCAAAACCTGGAAGGAGTTTGAGAAGCACTACGGAAACTTGGTGGACGTGGGTAG
GCAGTTGGTAGAAAAGAATCACAAAAGTTTAAAATCTTCATCCGCTCTGAAATCATCAGACATCCTAACA
TTTCTCCTTTCGAAAACAAACCTTCATCCTGAAGTTGCTAATCTTACGTGCATTGACATCATGAATGGTG
CCGTGGAAACAACATCTAATGGGATCCTATGGAGTTTATACTGCCTTGGAAGAAACATGGACGCCCAGGA
GACACTTTATCAAGAAACTCTGACCTTACTGCCAAATCCTGATGATCAGATTACAAAAGAAGTCTTTACA
GAACTCAAATACGTTCGAGCTTGTCTCAAAGAGGCTTTGAGATTATATCCAATTACTTTTGCAACAAGCC
GAATAATTCCAACAGATGTTGAAGTCTGCAATTATTTCATACCTGCGGGGACTCACTGTCAAGCCAATCT
CTTCAGCATGGGACAAGACGAGAAATACTTTCCAAATCCAGAGTCTTACAAACCAAGCAGATGGCTGAGG
GTCGACCAGTTTGACCCCCTCCTTAATACCCTCAGCACCCTCCCCTTCGGTCATGGTCCGAGGATGTGCA
TTGGTCGAAGATTAGCAGAGATGGAAATCTACGTAATGTTGACCAAACTGATCAGAAATTTTCGTGTGGA
GTGGGTGGACAAGGGAGAGGTCAAACCAGTCCTGCACACCGTCATGATACCCGACGGACCGATGAGCTTC
AAATTAACTCCAAGAAAATAA
>g6337.t1 gene=g6337
ATGCAATTGAATTTTATTCTTGTTTTTATTTTACTGGATTTTATCGATTTTGTCTTGCCAAGTGAAGAAA
TAACAGGAGAGTATTGTCAAAACTTTAACGCCACCTGCAACGATGGAGAAGTAATTCTGATGCTTCGTGC
TGTTTTTGGAAGAATGGGTTACGGAAAATGTTTGGAGCGAAACAACGGGACAGAGCCTATGGAGAGGATT
CCCCAACTATTTGGTTGTTCTGGAGACATACTGAATTACATGACCGATAAATGCTCGGGCAATAAAGCTT
GTTATGTTTCCACATTATACAATATTTATGTCGATAACAGTGGTATATGCACCATACCTGGATATTTGGA
AGCGAAGCACAAATGCGTACATGCACACACCGACACATGTACTCTGAATGTTTCCAAAACTACCTCGACA
ATCTCAAAATCCAAAGCCATCGAATGCAAGACTTTGAAAGTCATAACCACGCCCAGCCTTTCGATTGAAA
TAATTCCAATATATTTCATTGGACACGATGTATCACGTGCACATGCTAACGGACGTGTGAAGTTGGGGGA
CGTGCGCGATGGAAAAAGTGACGGCTTAATTGGCCTTGTGGAAATAGAGATGACTGACGATGGTTCATGG
GTTGGAGTTCCACTGAAAGTTGAATACTCATCGGTAACAGTTCATTTTGAAAATGTTCAAAGTGCTTCCA
AGTGGATGTTCAACGTAACAGCTCATGGATGCGATGAATTCACAGCACAGAACGAAACGACCATCATTGA
AAGAACGACCACAAATGTCACCTTGAAATGCCTCTTAAATGGACAAGTGTGGACACTGGTTTGCAGTGAG
GATGGTCAATGGATTGGAGGCAAGGAATGCAAACCGAAGCCTTTCAAAGAATCCACTTTCAGAACTTATT
TAGGTGTCGTCATCACTGGTAGCGTTTCTCTGACTGTTGTTGTCGGTGTTGCCGCAGTTTTTGTGTCGTT
GTGCATGTGCAAAAGGCGAAAAGCTACAAGCAACTCAAACTCAAAAGACCAGCCTCGCAAGAAAAAGATG
GCTGCAGAATTCCTGTACAAGGACGGAGATCAAGGAGCAAAGGATTTTATGGACAATCGCTTTTCCACAA
CCGCCCATAAGCAACTGGAACCGCCAGGAATGGATTTAATACCCGAAATAAAATCACAGCATTCCATGCC
CCTGGTCGTTCAACCCCCCTGCCCCATGCATGGGTTCATTGACCCGACAACTGGCAAAATGATGCAATTC
AATACGATGGGCTACCATCCTCACTATAATCAAATGACAGAGAAGAATGCAGACGGCTTGGTTCATCCTG
TAGATTTGAACTCTTACACGATGAGGTATCATAATCTACCAGCTCATTTTTCTCCTCATCAACCTGCTAA
CATGTGCATTCACACTGACCCGGGGAAAGATCTCTTAACCCCTCGTCCTTCGCCCAAAGATCCCTCGCGT
GTCTACTTCACCCAAGGTCCCACGCACCAAATTTACTATCCCACCATGCACCAACAGTACACATGCAATC
CTTACTTTGGCACGATACCAGCTTTTGGCATTTACTGTAACGAAGAAACGGCCCCAATCTACAACACGTT
GGATCCTTTCCCATCGGCCCAGCTCGTGGAAACAGTGCTCCAACGCACTCCGGAATCCTTGCTCACCGAC
CAGCCGACAGACCTCACCATGGCTCGGAAAAAGCTGGCCCTATCTAGGGAGGATATCGTGGCTGCAGAGA
AGGCGCCCTGGGAAGAGATGAAATGA
>g6338.t1 gene=g6338
ATGTTAACGTATGTTCTTGTTCTTTGTAATGTTGTGGCGTTAATTACTGGCGAAGATTACTGTGCCCACG
AATACTTCAGTCCAGAATGTCCAAACGATGGAACAATAGTCATGGAGGAGGCCTACTTTGGCAGGATGGC
CAGTGGCAAATGCATCGAAAGTGAGATCAACAGTGTCGCCAAAAACGACCCAAAGTACTTTGGATGCAAA
GCTGATGTCTTGGACATTCTTGATGAAAAATGTTCAGGTCTGCAGAAGTGCAGGGTACTTGTTATAGATC
CACAGTTTTTAGGGAGAAGCAAGTGCTACAAGGAACTCATGCAGTATCTCAGCGTCAGATATACATGCTT
GCCAGTGTATAGATCAGAAAAATCTTGCACCGTCAGTCTCGCTGAAAGCTCGGCTTACCTCTCCTTCGAT
ACAACTGTCACGGACGGTATGCATCCCAACAAATGTGGAACAACAAGCAGACCATGGATACTAGAGACCT
CAATTGGTCAAAAGATCGACCTGTCCGTCATTACATTCGGAAAATTAGGTGACACTCCAAACCATCAAGA
CCAATATTTTCCAGGATGCCACAAGAAGAACAATTCGTTATACGTTGGGAGAGTAAAAGAGTCAAATGAC
CACATTTATGACATCTGCCTCTCTGGCAGACGCCACGATCATTTGTTGGTTTCGAAGACGAATAGAATTG
ACATTGAAATGACGGGAAAACAAAGACTGAAGTTTGTTATTAAAGCTGGAGCAACTGGATGTTACGATCT
GAAGCCCCCTCAAGATGCTTGGATGAAAAGAGAAGGAAGCGAAATAACAGTTGGATGTTACATGAACAGG
CATACCTGGAAACTATTTTGCAACGGACGCAACTGGGTTGGAGTTATTGGAAATTGTACTCAACAAACCA
GTGATATTTTGGAACTGAAAGACAATTCATCCCAAGAGGACAAACGCAGTTCAAATGAAACAGGAACTGT
GTTTCTTCTTGCTGTCGGAGCGAGTATGGCGGTCTTAATGGTTCTTTCGTTGACCTGTGGCTTCTTGTTT
TACTGCCAGAGAGCAAGATCAGGCAAGTTTCAAGGTGGTCCGATGTACATTGAGAGCACCAACAGACCAT
TCCTCAACGTGGCCATCAATGGAGATTCGCAAGCACTTCATGGAAAAGAAGCAAACGGGAAACTGGAAAG
TTCCTACCAGGATCCTGGTTATTATGTACTGGAAAATGACAAGGATGTTGACGACGACAAAAAGAATTAA
>g6339.t1 gene=g6339
ATGATCGTAACAATCATAATTTGCACCAAAGATAGTTTGACAGGAGATTATTGTGCCCACGAATTTTTCC
AACCCACATGTTCAGTAAACGAAGTAATTGTCATGGAGAGAGCAATATATGGAAGAATGAAGTTAGGTCG
ATGCTTGGAAATGGACCCAGGCGATCAAAATTTTAACAATACTAAATTTATTGGATGCTCTGCGGATGTT
TTGGACATTTTGGATCAGAGATGTTCCGGTTTAAAGACTTGCAATGTTCAAATCATCGACCCTGCTTTGA
TTAAGAGAAGCGCTTGTTACCGAGGTTTAATGCTCTACTTGTCAGTCAAGTATTCCTGTTATTTAGTTGC
TCCACCTGATAGTGCTTGTTCATTAAGTGTAGGAAGCGAACCCTTACACGTTGCTTTCAACGGCATCAAT
GACAACACATGTCTGACCAGTGGTTCAACTCTGATTCTTGAGGCATCTCATGGACAAACAATCAATGCTT
CTGTCATAGTGTTTTACCTTGCAACGTCTGATCATGCTTTTGGATCATTGTATGATCATGATATTGAATC
AAGTCCAAAAAGAGGAAAGCCCAATTCTCAAGAAAGTTCTTGTTACGAAGGATCACCAGCATCAGGAATA
ATTGGACATTTCAAAAACCTCGATGGCATGTTTAATGACGTTCAAAGAATCACTACCTGTTATGGCGAAC
CAAGGCAGAAAAATGTATTTGTATCGAAAGCAAACAAAATAGAATTTCAGCGCACTCAACTCGCCAATTC
GAGATTTCTCTTAATTTTCACAGCCACTGGATGTTACGATCTGAAGCCCCCTCAAGATGCTTGGATGAAA
AGAGAAGGAAGCGAAATAACAGTTGGATGTTACATGAACAGGCATACCTGGAAACTATTTTGTAACGGAC
GCAACTGGGTTGGAGTCATTGGAAATTGTACTCAGCTAAATGAACCGTTGGAACTGGACACCGGTAATGA
AATGGCTTCGAACAATGAAAACCAATATCCAAAGACCCAAAACGTCATATTTACCGCCGTGACGTGCACA
GTTCTGCTCTTTTGTCAGAGAAGAAACCGCTACGAGAAATCTAAAAACCCTTATTTAGAAAATGGCAATC
ATTCTTTCAACATTGCCAATGTGAATCCTTTGTTAGACAAACTGGCCAAAGAAACAAATATAATTAACAA
TGAAGGACTCACATTACAAAAGAAAGAATTCGAGAGAGCTACGGATCCCTGTTACTACGTCCTAGAAGGA
CAAGCAGAATGCGACAAATGA
>g6339.t2 gene=g6339
ATGATCGTAACAATCATAATTTGCACCAAAGATAGTTTGACAGTTATTTCAGGAGATTATTGTGCCCACG
AATTTTTCCAACCCACATGTTCAGTAAACGAAGTAATTGTCATGGAGAGAGCAATATATGGAAGAATGAA
GTTAGGTCGATGCTTGGAAATGGACCCAGGCGATCAAAATTTTAACAATACTAAATTTATTGGATGCTCT
GCGGATGTTTTGGACATTTTGGATCAGAGATGTTCCGGTTTAAAGACTTGCAATGTTCAAATCATCGACC
CTGCTTTGATTAAGAGAAGCGCTTGTTACCGAGGTTTAATGCTCTACTTGTCAGTCAAGTATTCCTGTTA
TTTAGTTGCTCCACCTGATAGTGCTTGTTCATTAAGTGTAGGAAGCGAACCCTTACACGTTGCTTTCAAC
GGCATCAATGACAACACATGTCTGACCAGTGGTTCAACTCTGATTCTTGAGGCATCTCATGGACAAACAA
TCAATGCTTCTGTCATAGTGTTTTACCTTGCAACGTCTGATCATGCTTTTGGATCATTGTATGATCATGA
TATTGAATCAAGTCCAAAAAGAGGAAAGCCCAATTCTCAAGAAAGTTCTTGTTACGAAGGATCACCAGCA
TCAGGAATAATTGGACATTTCAAAAACCTCGATGGCATGTTTAATGACGTTCAAAGAATCACTACCTGTT
ATGGCGAACCAAGGCAGAAAAATGTATTTGTATCGAAAGCAAACAAAATAGAATTTCAGCGCACTCAACT
CGCCAATTCGAGATTTCTCTTAATTTTCACAGCCACTGGATGTTACGATCTGAAGCCCCCTCAAGATGCT
TGGATGAAAAGAGAAGGAAGCGAAATAACAGTTGGATGTTACATGAACAGGCATACCTGGAAACTATTTT
GTAACGGACGCAACTGGGTTGGAGTCATTGGAAATTGTACTCAGCTAAATGAACCGTTGGAACTGGACAC
CGGTAATGAAATGGCTTCGAACAATGAAAACCAATATCCAAAGACCCAAAACGTCATATTTACCGCCGTG
ACGTGCACAGTTCTGCTCTTTTGTCAGAGAAGAAACCGCTACGAGAAATCTAAAAACCCTTATTTAGAAA
ATGGCAATCATTCTTTCAACATTGCCAATGTGAATCCTTTGTTAGACAAACTGGCCAAAGAAACAAATAT
AATTAACAATGAAGGACTCACATTACAAAAGAAAGAATTCGAGAGAGCTACGGATCCCTGTTACTACGTC
CTAGAAGGACAAGCAGAATGCGACAAATGA
>g6339.t3 gene=g6339
ATGATCGTAACAATCATAATTTGCACCAAAGATAGTTTGACAGTTATTTCAGGAGATTATTGTGCCCACG
AATTTTTCCAACCCACATGTTCAGTAAACGAAGTAATTGTCATGGAGAGAGCAATATATGGAAGAATGAA
GTTAGGTCGATGCTTGGAAATGGACCCAGGCGATCAAAATTTTAACAATACTAAATTTATTGGATGCTCT
GCGGATGTTTTGGACATTTTGGATCAGAGATGTTCCGGTTTAAAGACTTGCAATGTTCAAATCATCGACC
CTGCTTTGATTAAGAGAAGCGCTTGTTACCGAGGTTTAATGCTCTACTTGTCAGTCAAGTATTCCTGTTA
TTTAGTTGCTCCACCTGATAGTGCTTGTTCATTAAGTGTAGGAAGCGAACCCTTACACGTTGCTTTCAAC
GGCATCAATGACAACACATGTCTGACCAGTGGTTCAACTCTGATTCTTGAGGCATCTCATGGACAAACAA
TCAATGCTTCTGTCATAGTGTTTTACCTTGCAACGTCTGATCATGCTTTTGGATCATTGTATGATCATGA
TATTGAATCAAGTCCAAAAAGAGGAAAGCCCAATTCTCAAGAAAGTTCTTGTTACGAAGGATCACCAGCA
TCAGGAATAATTGGACATTTCAAAAACCTCGATGGCATGTTTAATGACGTTCAAAGAATCACTACCTGTT
ATGGCGAACCAAGGCAGAAAAATGTATTTGTATCGAAAGCAAACAAAATAGAATTTCAGCGCACTCAACT
CGCCAATTCGAGATTTCTCTTAATTTTCACAGCCACTGGATGTTACGATCTGAAGCCCCCTCAAGATGCT
TGGATGAAAAGAGAAGGAAGCGAAATAACAGTTGGATGTTACATGAACAGGCATACCTGGAAACTATTTT
GTAACGGACGCAACTGGGTTGGAGTCATTGGAAATTGTACTCAGCTAAATGAACCGTTGGAACTGGACAC
CGGTAATGAAATGGCTTCGAACAATGAAAACCAATATCCAAAGACCCAAAACGTCATATTTACCGCCGTG
ACGTGCACAGTTCTGCTCTTTTGTCAGAGAAACCGCTACGAGAAATCTAAAAACCCTTATTTAGAAAATG
GCAATCATTCTTTCAACATTGCCAATGTGAATCCTTTGTTAGACAAACTGGCCAAAGAAACAAATATAAT
TAACAATGAAGGACTCACATTACAAAAGAAAGAATTCGAGAGAGCTACGGATCCCTGTTACTACGTCCTA
GAAGGACAAGCAGAATGCGACAAATGA
>g6340.t1 gene=g6340
ATGGTCAAAGATTTAGCCATCGTCCTTTGGCATTTGGTACTTCATTGCTTATCCCTCTCTGGCGATACTG
GTATTCGCCGAAGACACACATCGGGAGATTCAAATCTTGTTAAAAAAGACGACATATCTTATGAGCGCGC
GGCTAGCTTTTTGAAATTCTTAGATCTAAAAGGATTGCCCTACATCGTACTTACGAGCTCAAATGGTGCT
CTTGGTGTCTTGAACAGGATGGTCTACGAATCCAAGAAAATATTTGTTTTACATGCAGGGCTTTGGGCTC
CAAAGGAGATACTTGAAGTGCCGGAGGGGGCATTTACATTTCCTGCATTTGCGGCAATTGATGGTTTTGT
GGAACTTGGAAAGAAAAGCAGGATATTTGTGGTTGATGCGTCTGATCCTGAGAATCTAAAGTTTCACGAA
ATAATCGATGATGTATTTCATGATTTCAGAGGTCTAGTTTGGATCAATAATGATATCATTGCTAGCAAAA
CAGGTCTTCCATTTATCGATTTTGTCAATGAGCAATTTAAGACAGAAACAGTCTCTCCTTTTGACAATTT
GGGGGACATGAAATTGGCCGATGTAAACCTAGATGGTAGATTGGACTTATTGCTGGCATTCAGAGTTGCG
AACTGGCAAGTTTCGGCATATGTGATCCCCGATTCAGCAGATTTCAAGAATCCTGCAAAATACGAGTTGT
TTCCTTTACTTTCATACCCCGTTTTGGAATCTTACGAGTGCCCCAACATTCTCAAAACATTCGCTCCTTT
CAACAGTTACCATGGAAAGCCGTGGTTGCTACTTGGAGGACATACTTGTAAGGTGGCCTTTTACGCCGTA
CCACAATATCAGGATCCACAGAATTGGAATTACACAAGTTACAAAATCGAAGTACATGACTTATCGTATG
TCAAGTACAGCGGTTTGGAAGCTGCAGACATGGACGAAGATGGTTTCGTGGAGTTATTCGTGTCATTGGT
AGATAATGAAATTATTAGAGCGTTCTCATTTGAAGAAAATTTCATAAATTCGTATACTGGTTTCACCACA
AGGTCTGCTAGTAAACCTACCTCACCTAGGGACCCAATTGGTTATTCTATTTCTTCTACTTCTTCTACTA
AGGACCCAATTGGTTATTCTATTGCTTCTACTTCTTCTTCTTCTAACTTGCCCTCAGCATTTGTCGTATG
TTCGTATGTTCTGCATCTCATTTTAACATATTTTCCCCGAATTAGATCATAA
>g6341.t1 gene=g6341
ATGATGAAAACTTCTCAGCAAAAGGAGGAGTTGAAACTGGTTGAAAAGGGAAACATCGGGGTGGGAAATC
CAGGAGTAGTGACCTTCTACGATGTAAAGAAACATCGATTTCTTATGGCCCTAAACGTGGAGCGCACCGA
TATTTTTTTTCTTGACTCTAAGATTCTCGAACATTTTAAAGCCATGTTATTTAGTGAGACGCATAACAAT
GCAAAGACTCCGGTTCTGGTACCAGATGGAGTCTTCAGCTTTCATGCTATAGCTATGTCGGAAGGGTCAT
CCTTCACCAGCGGCAAAGTTATGGTTGCTAATATGACTGATGTCGATAACCCAAGACTTCATGACTTAAT
CAAGTTCAATCCAGATATCTTTACTGACTACAACCATCCTCTTTGGGTAAACGACAACGCGTTTATTGTC
GGAAGATCAGTCGTTGACGTTAATGAAGTATACACCGAGCTAATGTATTTTAAAAGCACAAATAAAAGCA
ATTTATACATACCTTGGGAGGGAGCTAAAATCAGTGATGTCGAAGCAAAGAAAATGATTAAAATGGAAAA
TGTTTGGAAGAATTTCGATGTTATTTACGCTATAGGAGAGGCTAATAAACTGTTTATTCGGTGGACTGAA
TCTGCTTCAGATGTGCCTGGGGATTGGTCAAATGCCGGCCAGTTTAAAGAACAATTGCTCGTGTCTGATC
AAGTCAGTGATTTCTTGTTGGCGGACTTGAATAACGACGGAAAGCAAGACTTGTTGCTGGCCATTGCTTC
TTCTCGAGGAATGTTGAAGGCCATTGAGATTCCATATTCAGTTGACTTCAAGCCACCATCTCCGGACATC
ACAACGACTGAAATGAAACTCTCCAAGGATCAAGCAGATGCACCCTCTGATTCCTCCTCTCTCACTACAG
CCCCGATGGGACCAGTAGATGCACCCTCTGATTCCTCCTCTCTCACTACAGCCCTGATGGGACCAGTAGA
TGCACCCTCTCATTTATCTTGCAGGCTGTTATTCTTGCCAGTTTCCGGAGATACATTTATTGGCAACATA
GAACAAAAACCGGAATTTTCTCTCGTTGAGAAGAATGACATTCCTTTGACAAAACCTTATTTATTGAATG
CTTACGAAAAAGATACGCTTCGCTGCATCATTGTTTCGACGAAAGACGATGATGCGAATTCCGTTTACGT
ATTAGATACTAACATCAAACAACATCTTAAACCTATTCTCTTCAAAGGCCAGTTCGTTACTGCCCGTGAT
GTACACATGGTGCCAGACGGAGTGTTTGAATTTCCCGCCGTAACGATACCAGACGGTGACTTGGAAAAAA
AACACCGAGGAAGTGTAGTTGTTGCAGACGTGACTGATTTTATGAATCCAAAACTTTACAACTTAACCGT
CGATCCAATTGCAAGTCCAACTTCATCGGGGGGCAAAACTGAACCGTGGACGGGTACGATGCTCACCAAA
CTGAACGTGACACACATGGTTCTCTTTAAAAACATTTGGAAATCTTACGACGCCATCTTTGCCATCGGGA
TGTTGGAGACGTTGTGCATATTCTGGCTCGAGGTTAATGACGGTGAACACGAGGATTGGACGAATGTTGA
TAAGCTGCAGTATCGAATATTAGAAGAAGATTTTTACATAAAGGACATAAAATTAATCGATGCCAACAAG
GACGGCAATATGGACCTCTTGGTTGCTGTTGATAGTGATTATGGTGAAGAAGACGAAGAGGATTGGGCGG
GAAGCCTTAGAGTGTACGAAATACCACAATCAGAGAACTTCAAAGATCTGTCTAAATACGTCGCTCATGA
TTTGATAGAAATGGATTCAAACCAACTCCAACCAAACGTTGTCAGGACTTTCCTGCCAATGTCTAGCTAC
GAGGGGAAGCCGTGGATTCTCGTTTCTGGGGGTGTGTTTGGCACTGCCTACTTCATCTTACCGTTCAGTG
AGGACGTCAACAATTGGGATTATCAGGGTCTCCTAGTCGTCGAGAAGGCGGGACTTGTGGGCGGTGTTGA
GGCCATTGACATCGATGGAGACGGCATGACGGAGTTGTTTATTAGCCTGACGGCTAAGAACCTTGTGAAG
GTGTTTTCTTTCAACTACAATGCTTCACTAATTCAGACATCGCCAGCATCATCGTCATCGTCGTCGTTAT
CATTATCGTTATCATCACCGACCAGCATTCAACCTGGGTTCGGATCTTACCTGTCGAGTGATGCTACAGA
AGCGGATGACGAATCACCCGCTGAAACCAGTAGTGTAAAGCAGCTTAAGAAGTGCTCAGTTTTAGGAGCA
GGCTTTACAACTCCTTACGATGTGCACAAAGTACCAGATGGAATCTTTGATTTCCCTGCCCTCGTAATTC
CAGATGGAATCCCTACGGTCAAATCCATGGGGGCGTTAACAATCGTCGACGTAACCAATTTCTCGAATCC
ACAGTTTCACGTCATAACCAACGACACGCCTACTGAACACCTCGACGATTACGTTCACGAATTGGCGCAT
TACAGTAGAAAGGATAGTAAAAGTTCAACTTGGCGGAGAAAGAGCTTCAATGTCGCGAATGCTACCTCCA
TTGTTTTGTATAAAAACGTATGGAATGGATTTGATGCTTTCTTCACGTTTACCGGCTACGACGAATCCTT
GTACATATTTTGGCTCGAAAATGTAGATGAGCAACCAGGAGATTGGTCGGAAGCTCGGAATGTCCAGACC
GAAGAATTAGACATTGAACTTAGCATTTTAGACGTAAAGCTGATGGATATGAATGGTGACGGTAAGATTG
ACTTATTAGTATCACGAATGGATCTTGAAGAAACGGATGAAAATAAAGATATAATCCATGGTGAGATTGT
AGTCTATGAAATACCAAGATCAGAAGAATTCAAAGATTCCTATGCATATACTGTGCATACAGTGATTCAA
TTCGATGCAGATACCTGTAAGCCAGATGTAATTAGAACCTTTATGCCCTCGTCCAGTCACAAAGGCAAGC
CTTGGATCGTCGTGGCGGGTGGAAAGTTTGGCAGGGCGTTTTACATCATACCGTTGGATGAAAACGCTAA
ATCGTGGTTGTACCACAGATATCTGTTCCATCACGGACCTGACCGAGTAGCCGGTGTAGAAGCAGCAGAC
ATCGACGGAGATGGATTTACAGAATTGTTCATCAGCATCCCTAGTGCGGACGTTGTAAAAATATATTCGT
TTAGATCTCTAACCGAACCTTCCACAAGCGTAAAAAACGCTCCACTTTCATCTTCGATTACTCTTGAAAA
TCCCCCCACCATCTCATGTTCTTTCCATCTTTGCATGAATTTCAATATCTTATTATTCATCTACGTCTAT
GTGTTATTCACTTTTGCTTGTTAA
>g6342.t1 gene=g6342
ATGATGAAAACTTCTCAGCAAAAGGAGGAGTTGAAACTGGTTGAAAAGGGAAACATCGGGGTGGGAAATC
CAGGAGTAGTGACCTTCTACGATGTAAAGAAACATCGATTTCTTATGGCCCTAAACGTGGAGCGCACCGA
TATTTTTTTTCTTGACTCTAAGATTCTCGAACATTTTAAAGCCATGTTATTTAGTGAGACGCATAACAAT
GCAAAGACTCCGGTTCTGGTACCAGATGGAGTCTTCAGCTTTCATGCTATAGCTATGTCGGAAGGGTCAT
CCCTCACCAGCGGCAAAGTTATGGTTGCTAATATGACTGATGTCGATAACCCAAGACTTCATGACTTAAT
CAAGTTCAATCCAGATATCTTTACTGACTACAACCATCCTCTTTGGGTAAACGACAACGCGTTTATTGTC
GGAAGATCAGTCGTTGACGTTAATGAAGTATACACCGAGCTAATGTATTTTAAAAGCACAAATAAAAGCA
ATTTATACATACCTTGGGAGGGAGCTAAAATCAGTGATGTCGAAGCAAAGAAAATGATTAAAATGGAAAA
TGTTTGGAAGAATTTCGATGTTATTTACGCTATAGGAGAGGCTAATAAACTGTTTATTCGGTGGACTGAA
TCTGCTTCAGATGTGCCTGGGGATTGGTCAAATGCCGGCCAGTTTAAAGAACAATTGCTCGTGTCTGATC
AAGTCAGTGATTTCTTGTTGGCGGACTTGAATAACGACGGAAAGCAAGACTTGTTGCTGGCCATTGCTTC
TTCTCGAGGAATGTTGAAGGCCATTGAGATTCCATATTCAGTTGACTTCAAGCCACCATCTCCGGACATC
ACAACGACTGAAATGAAACTCCCCAAGGATCAAGCAGATGCACCCTCTGATTCCTCCTCTCTCACTACAG
CCCCGATGGGACCAGTAGATGCACCCTCTCATTTATCTTGCAGGCTGTCCGTAAATCACTGGACCATTTT
TATCTTACTGTTAGATTTTTACCCGTTGAAAGTTGGCCAGTATAAAGAGGATGTTCTAGCAAACGACAAA
ATTCATCTGCCAGTGAATCCTCAGAAATTGGAAAACATCTTCAAGACTGATCCATGTTACCACATTATGG
AAGGAGACAATGAGCGGATACGTTTGACCCGGGAATAG
>g6343.t1 gene=g6343
ATGGCGAATCATCAGTTGATATCGTTGATGATCGTAATAATCATGATTTGCACCAAAGATACTTTGACAG
TTATTTCAGGAGATTATTGTGCCCATGAATACTTCCAACCCACATGTTCAGTTAACGAAGTAATTGTCAT
GGAGAGAGCAATATATGGAAGAATGAAGTTAGGTCGATGCTTGGAAATGGACCCAAGCGATCAAAATTTT
AACAAAACCAAATACATTGGATGCTTTGCGGATGTTTTGGACATTTTGGATCAGAGATGTTCCGGTTTAA
AGACTTGCAATGTTCAAATCATCGACCCTGCTTTGATTAAGAGAAGCGCTTGTTACCGAGGTTTAATGCT
CTACTTGTCAGTCAAGTATTCCTGTTATTTAGTTGCTCCACCTGATCGTGCTTGTTCATTAAGTGTGGGA
AGCGAACCCTTACACGTTGCTTTCAACGGCATTAATGACAACACATGTCTGACCAGTGGTTCAACTCTGA
TTCTTGAGGCATCTCATGGACAAACAATCAATGCTTCTGTCATAGTGTTTCACCTTGCAACGTCTGATCA
CGCTTTTGGATCATTGTCTGATCATGATATTGAATCAAGTCCAAAAAGAGGAAAGCCAAATTCTCAAGAA
AGTTCTTGTTACGAAGGATCACCAGCATCAGGAATAATTGGACATTTCAAAAACCTCGATGGCATGTTTA
ATGACGTTCAAAGAATCACTGCCTGTTATGGCGAACCAAGGCAGAAAAATGTATTTGTATCGAAAGCAAA
CAAAATAGAATTTCAGCGCACTCAACTCGCCAATTCGAGATTTCTCTTAATTTTCACAGCCACTGGATGT
TACGATCTGAAGCCCCCTCAAGATGCTTGGATGAAAAGAGAAGGAAGCGAAATAACAGTTGGATGTTACA
TGAACAGGCATACCTGGAAACTATTTTGTAACGGACGCAACTGGGTTGGAGTCATTGGAAATTGTTCTCA
GCTAAATGAACCGTTGGAACTGGACACCGGCAATGAAATGGCTTCGAACAATGAAAACCAATATCCAAAG
ACCCAAAACGTCATATTTACCGCCGTGACGCGCACAGTTCTGCTCTTTTGTCAGAGAAGAAACCGCTACG
AGAAATCTAAAAACCCTTATTTAGAAAATGGCAATCATTCTTTCAACATTGCCAATGTGAATCCTTTGTT
AGACAAACTGGCCAAAGAAACAAATATAATTAACAATGAAGGACTCACATTACAAAAGAAAGAATTCGAG
AGAGCTACGGATCCCTGTTACTACGTCCTAGAAGGACAAGCAGAATGCGACAAATGA
>g6343.t2 gene=g6343
ATGGCGAATCATCAGTTGATATCGTTGATGATCGTAATAATCATGATTTGCACCAAAGATACTTTGACAG
GAGATTATTGTGCCCATGAATACTTCCAACCCACATGTTCAGTTAACGAAGTAATTGTCATGGAGAGAGC
AATATATGGAAGAATGAAGTTAGGTCGATGCTTGGAAATGGACCCAAGCGATCAAAATTTTAACAAAACC
AAATACATTGGATGCTTTGCGGATGTTTTGGACATTTTGGATCAGAGATGTTCCGGTTTAAAGACTTGCA
ATGTTCAAATCATCGACCCTGCTTTGATTAAGAGAAGCGCTTGTTACCGAGGTTTAATGCTCTACTTGTC
AGTCAAGTATTCCTGTTATTTAGTTGCTCCACCTGATCGTGCTTGTTCATTAAGTGTGGGAAGCGAACCC
TTACACGTTGCTTTCAACGGCATTAATGACAACACATGTCTGACCAGTGGTTCAACTCTGATTCTTGAGG
CATCTCATGGACAAACAATCAATGCTTCTGTCATAGTGTTTCACCTTGCAACGTCTGATCACGCTTTTGG
ATCATTGTCTGATCATGATATTGAATCAAGTCCAAAAAGAGGAAAGCCAAATTCTCAAGAAAGTTCTTGT
TACGAAGGATCACCAGCATCAGGAATAATTGGACATTTCAAAAACCTCGATGGCATGTTTAATGACGTTC
AAAGAATCACTGCCTGTTATGGCGAACCAAGGCAGAAAAATGTATTTGTATCGAAAGCAAACAAAATAGA
ATTTCAGCGCACTCAACTCGCCAATTCGAGATTTCTCTTAATTTTCACAGCCACTGGATGTTACGATCTG
AAGCCCCCTCAAGATGCTTGGATGAAAAGAGAAGGAAGCGAAATAACAGTTGGATGTTACATGAACAGGC
ATACCTGGAAACTATTTTGTAACGGACGCAACTGGGTTGGAGTCATTGGAAATTGTTCTCAGCTAAATGA
ACCGTTGGAACTGGACACCGGCAATGAAATGGCTTCGAACAATGAAAACCAATATCCAAAGACCCAAAAC
GTCATATTTACCGCCGTGACGCGCACAGTTCTGCTCTTTTGTCAGAGAAGAAACCGCTACGAGAAATCTA
AAAACCCTTATTTAGAAAATGGCAATCATTCTTTCAACATTGCCAATGTGAATCCTTTGTTAGACAAACT
GGCCAAAGAAACAAATATAATTAACAATGAAGGACTCACATTACAAAAGAAAGAATTCGAGAGAGCTACG
GATCCCTGTTACTACGTCCTAGAAGGACAAGCAGAATGCGACAAATGA
>g6344.t1 gene=g6344
ATGTTGACCAGTGGCTCTGAGAGTGACTTTGGCATAGATCTTGACCTCATAGATGACGAAGGTGACGAGG
ACGACTACGACGATGACGACATAGACATGGATGACGAAGAAGACGATGAAGAAAATAGCATCAGCGGAGT
TGCTAGTCGTCTGCGATCGCGAAGCCGCCGACATCACGGTGATGAAGATGTCGACGACGATGACCTTGAC
AATGTTCTCTTTGAACTGTCAGATGTCAAACTTTTGAATACTCAAATCTAA
>g6345.t1 gene=g6345
ATGAAATATTGTTCTGCATTGATCTGTAGCATTCTGCTAATACTTGACCTCGTTTTGGCAAGAGAGTACT
GCGCACACGAGTATTTCAACCCTCAATGTCGCGATGATGAAGTCATCGTTATGGAAAGGGCTGCATATGG
AAGAATGGAGTCAGGGAAGTGCATTATAATTCAGTTCGATGCTTCTAAAAGCGACGAGAAATATTTTGGA
TGCAAGGCTGACGTTTTGGACGTGCTTGATCGAAAGTGTTCGGGTAGGCAAAGGTGCAGCATGTTGGTCA
TGGATCAGACTCTGATGGAACGGAGTACCTGTTACGAGGAACTTGTGCATTATCTTGAAGCAGATTACTT
TTGTCAGCCAGTCGTGAGGATCGACCACACGTGCAGCGTAGGACTTCATGGAAATCCAATCCATCTGCTT
GCTGAAGCCAAACTAGGAGACAAGAAACAGGAGAGGTGTGGTGGGGCAGCGAATCCTTTGACATTCGAGG
CCTCTGTCGGGCAGAACATCAAAGTATCAGTCGTAATGTTTCACCAGCCGAACAAAACTCTGGTGTCTGG
AGCCAACCAAGACCAAATGGTTCTTGGGCGATGTGCCACCCAGGGTATGGAAACTGTCAGCCATTTGTTG
GGCACGATTACGGAATCAAGTGACAGACTTCCTAGAAAGCCTTTCTGTACCTTCCACGGTAGGCAGATGC
AAGTGGCGTTATCTCAGACAAACAAGATACAAGTTGAAATCAATTTCGACATTGAAGCCAGATTTCTTCT
CATATTGGAAGCCACTGGATGTTACGATCTGAAGCCCCCTCAAGATGCTTGGATGAAAAGAGAAGGCAAC
CAAATAACAGTTGGATGTTACATGAACAGACATACCTGGAAACTGTTTTGTAACGGACGCAACTGGGTTG
GAGTTATTGGAAATTGTACTCAACAAACCAGTGACATTTTGGAACTGAAAGACGATTCATCCCAAGAGAA
CAAAGGGAGTTCAAATGAAACAGGAACTGTGTTTCTTCTTGCTGTCGGAGCGAGTATGGCGGTCTTAATG
GTTCTTTCGTTGACCTGTGGCTTCTTGGTTTACTGCCAGAGATCAAGATCAGGCAAGTTTCAAGGTAGTC
CGATGTACATTGAGAGCACCAACAGACCATTCCTCAACGTGGCCATCAATGGAGATTCGCAAGCACTTCA
TGGAAAAGAAGCAAACGGGAAACTGGAAAGTTCCTACCAGGATCCTGGTTATTATGTACTGGAAAATGAC
AAGGATGTTGACGACGACAAAAAGAATTAA
>g6346.t1 gene=g6346
ATGGGCGCTGCAGCTGGCAAGGGTTCGAACTATGGTGCTAACGTATTAGTGATTGGTCTGGACAACAGCG
GTAAAACGACAGTGCTTAGCAAGCTGAAGCAATTGAGTTCGAACAGCAATTACAGCGAAGACATCGTTCC
CACTCTAGGTTTCAAAATACAGAAACTTCGTCTGAACAATCTTCACATGACTTGTTTCGACATGTCTGGT
CAAGGTAGGTATCGAAACCTCTGGCAGCACTACTTCAGGGACTGCCACGGTATCGTCTTTGTCCTCGACA
GCTCGGATAAACTCAGAACCCCCGTGATCAAAGAGGAACTGGAACAAGTCTTGAACAGCGATGACATCAG
AAAGAAGAAAGTCCCTCTGCTGTTTTTGGCCAACAAGTCGGATTACAAGGATGCCATTCCGCCATCAAAG
TATTCAAACATCTTGGACCTCAGTCACATCGATGAGTCTAAACCCTGGTGGATTTGTGCCAGCAACGCCC
TCACAGGGGAGGGTCTGATCGAGGGTTTCAGCTGGCTGACCAATCAGCTGAAGACGTCTCTTAAGCGCAA
GGGTTAA
>g6347.t1 gene=g6347
ATGTCCACGTCAACAGCATCATACTGGCACAAGTTCTTCATCTCTGCCGGGATTCCTCCACAATCTGCCA
GCGCCTATGCTGCCAGTTTCAGTCAGAACAGAATAACCAGTGACATGTTGCCGGACCTGAACAAAGATTA
CTTGAAGGATCTCGGTGTCAAGCTCTTGGGCGATGTCATAGCCATCCTGAAGCATGCACAAAAAATACAA
AACGAGAAAGCTCAGAAGAAAGCCTTCGAAAAACCCAAAGCGTCCACTAAAAAGCTTCCGGTCTCGAAGC
AGACCTCTGCAGACGTGAACAACGTCGTCCAACAAACTCCGTCGAATCGAACTCCCTCGGTAGATCGACA
TTTGACCGTCGAGGTTGGCAACGACCGAGCAGAACGAGAGCGAATCGAGAACCAGAGAGTCGTCGATTTC
CTTCAGACCTTCGGCGAAGAACCACCGTCGTTGTCTGGCAGTGCGTCGAACATCGTTGTTGATGACGATT
TCATAGGCAGACGACCGGACGAAGGTACGATCATCCAGCAACTGAGTAAACCGTGCGCAGAGAAAACTCG
TGGAAAGAACGACGCTAAGGCCTACTATTCCACTCCGAATCCGGGTTCGGTTTTCAGGAGGCTCGGGAAG
AGGGCAGAGGACACGAGCCCCAGTAACGGTGGGAAAGAGAGCGTATTCTCTAGAATAGGGCAGCGTGACA
TCCTAGAAGAGAGCAAAAGGCTTGCAGACTCCATCGTGCTTTCTACCACGAAGCCCGTCCTCCAAGTCAG
ACCCAAGGTGACGACGATTTCTGCGGGCGTGCTCAGTCCCAGTTCGGTCCGACCTCCGAGCGGAAATATC
ACGTCGAACGGCATTTTGAGCCCTTTCGGGGCCACTCCGAAATCTCTGACTGAGAGATTAGGAAAGAAGG
TCGAGGATAAAACCGCCGATCAGAGACTGCCGATCAACGCGCTGGCCATCGCGAAATTTTTAAAATAA
>g6347.t2 gene=g6347
ATGAGTTCTAGAATTTTCCACGACAACCAGACGAAACGATTTATATACATTTATGATTGCATTTACGTCG
ATCCATCATCATACTGGCACAAGTTCTTCATCTCTGCCGGGATTCCTCCACAATCTGCCAGCGCCTATGC
TGCCAGTTTCAGTCAGAACAGAATAACCAGTGACATGTTGCCGGACCTGAACAAAGATTACTTGAAGGAT
CTCGGTGTCAAGCTCTTGGGCGATGTCATAGCCATCCTGAAGCATGCACAAAAAATACAAAACGAGAAAG
CTCAGAAGAAAGCCTTCGAAAAACCCAAAGCGTCCACTAAAAAGCTTCCGGTCTCGAAGCAGACCTCTGC
AGACGTGAACAACGTCGTCCAACAAACTCCGTCGAATCGAACTCCCTCGGTAGATCGACATTTGACCGTC
GAGGTTGGCAACGACCGAGCAGAACGAGAGCGAATCGAGAACCAGAGAGTCGTCGATTTCCTTCAGACCT
TCGGCGAAGAACCACCGTCGTTGTCTGGCAGTGCGTCGAACATCGTTGTTGATGACGATTTCATAGGCAG
ACGACCGGACGAAGGTACGATCATCCAGCAACTGAGTAAACCGTGCGCAGAGAAAACTCGTGGAAAGAAC
GACGCTAAGGCCTACTATTCCACTCCGAATCCGGGTTCGGTTTTCAGGAGGCTCGGGAAGAGGGCAGAGG
ACACGAGCCCCAGTAACGGTGGGAAAGAGAGCGTATTCTCTAGAATAGGGCAGCGTGACATCCTAGAAGA
GAGCAAAAGGCTTGCAGACTCCATCGTGCTTTCTACCACGAAGCCCGTCCTCCAAGTCAGACCCAAGGTG
ACGACGATTTCTGCGGGCGTGCTCAGTCCCAGTTCGGTCCGACCTCCGAGCGGAAATATCACGTCGAACG
GCATTTTGAGCCCTTTCGGGGCCACTCCGAAATCTCTGACTGAGAGATTAGGAAAGAAGGTCGAGGATAA
AACCGCCGATCAGAGACTGCCGATCAACGCGCTGGCCATCGCGAAATTTTTAAAATAA
>g6348.t1 gene=g6348
ATGGCGGACCTGGATTTTATGCCCCTTCACAAGTGTTTCTTCTGCAACAAGTTCTTCAGACTCGAGAGCA
TGCTCAAAAAGCACATGCCCATCCACTTCGAGACGGGGTTGCTCGAGTGCGACATCTGCGGACTCCAGTT
CCAGTATCCGGAACAATTCCACCAGCATTCGATCGTTCACACCCTCCAAGGCCAGGTGGGGCTCCTGCCG
CCCCTCCCTCCGACCTCGATACCCCAGCCCCAACAACAGCAGCAGCAACCACCTCCTCAGCCGCAACAGC
CTCCCCCGAGCAACAACAATAACAACAACGTCAGTTCTTCGTCTAATAACCACCATTCTCAGGTTCAACA
CTTCGGATGTCCGTCGTGCGAGGCCGACTTCCCGAACTTCGAGTCGCTCCAGCAGCACTACGATCAGAGC
TCCTGCAGCAGTTTTCGGCTCAATTCGTGCCCGGATTGCGGCGAGAGGTTTTTTCTGATCGGCGAGCTCA
AGAGGCACGCCCAGATGCACCGGTTGAACCTCGACGGCTTCGACAGCTCCGGTTCTTCGTTCGGGGGCAA
CCTCACCCGGTCGGGCAAGAAGAAGACCTTCGAGTGTCCCGAGTGCCACAAGTTCTACTCGACTTATGGG
AATCTGAAGCAGCACACCTTGACGCACGACGGCACGAGGCCGTTCGAGTGCGAAGATTGCGGCAAGCGGT
TCACCACCGCCGGGAATCTCAAACAGCACCGGTTGAAGCACACGACCGACGGCAAGCCCCACCCTTGTCC
GATCTGCGGAAAGCGTTACTCGACCGCCGGAAACCTGAAGCAGCACAAGATGAGGCACCTCAAGGCGAGA
CCGTTCTCCTGCGACCTCTGCGGCAAGTCGTTCTCGACGGCCGGCATCCTGAAGCAGCACGCGGTCGTCC
ACACGGGCATAAAGATGCATCGCTGCGTCGTCTGCGAGAAGAGCTTCAGCTCCCTGGGCAATCTGCGCCA
GCACGAGCTCATCCACAGTCGCGACCACCCGACGTTCTCGTGCCTCGTATGCAACTGCTGGTACACGACG
GCCGGCAATCTCAAGCAGCACGTTTCCAAAAAGCACGGCCCCGGCGAGAAGCTCACGGGCTGCCCTCGGT
GCAAGAGGCGATATTACTCGCCGTTCGAAGAGGGCATCACTCGGGCGGACGACCCCAATTCTAGCGTCTG
GGAGAGGGTCTGCGACGCGTGCAACGGAAACGTTTCTCTTTCCATGTCCAATACGACGATCCCGGCCTCG
TCCATGGCAGATCTCGGCCAGGGCAACGGTCTCGGCCAGGGCAACGGTCTCGGCCAGGGCAACGGTCTCG
GCCAAGGCAACGGTCTCGACCCCCAGATCATGCCCTCCGACGTCATGCAGGATTACAAGGCCGCGACATC
TCTTCACATGATGGGCGAGATGGTCCAAGTCAAAGGAGCCGTTTTCGAAGGGGACGTGTGA
>g6349.t1 gene=g6349
ATGATGTCGACAACCTTAACACGAAGTCGGTCAACTGAGCACGCTCTTTGTCGCTACAAAAATCCGGAGT
TCATGAAAGAGCCCGAAGGCGATCAAAACAAACATCGCACGAGCAACAGCGTCCCGCAGAAATGTGCCGA
AGAGAAAACAAATCGGAAATTTTCGGAAAAAAAAATCCATACCGAGAACCCTCCGCCCCTCGGGCAGAAA
CGGCAGCACGAAAACGACGGTCGACGAGAAAGGAATAATTTGGAAGCAGAACAAATAAATGCCTATTGA
>g6350.t1 gene=g6350
ATGAACTGGCGAGCAGACGAGTCGATCGATGAACAAAAAAACATCGGACGATTATCTTCAGAAAATACGA
CCGCGCCATCGCCACCAGGAGAAGAGAAGGAATCGAGAATTAAGGAAATTGAGAACAAACCGAGGTTCGT
TACGGCCACGTCTAAGAGAGTCTACAGAATGGTCATGGCAATTATTCTGAACGAGGCCAGAGTCGAATGG
GAAAACGAACGAACGGAACCAAAGTCAAATCAGTCGCACACAAAAATCAAGCACTCGCGACGTGCAACTC
ACCCCTGCCAAAAGCCACCCAAGAGCTCGCGACATCCCCGAGTCCAAGCCAAATCCACTCGTTGCAATTC
GATGATACTACGATGCTATGAAAGACCTTGA
>g6351.t1 gene=g6351
ATGCTCGCAGAAGCTGAAGAAGAAGGAGAGGATGATTGTTACGAAGGTTGCTTTTGTGCTGAAGGTGTCA
TGACCTGTAAAGAATTTGGAAGAATTACTAAGTTGGAGAATCTCGAAAATGCAGCCTCGATAGTTAGAAT
AAACATCGAAGATCAACCGGATTTTATCAAACTGGGAGCTGATGATCTCGCACAGTTTGTTAACCTGAAA
AGCTTGACGATCAGAAATCGAATCGACAATAAAGTCGACACGTTTCGCTCCCTTAGGGATCTGAGTTCAA
ACAAGCTGACCTCCTTCGACTGGAGACTCCTTCGACACCGACGCGATTTCAAGACGAGCATGTACAACGT
CAGTCAGTTCCCAGGGTCCAGAGACTGCGCATTTCCGACAGCACGACTCGACAGCAACCTCACCGTCGCC
AACGGTTCCGTGGCGACCGCGTTCTGCAGGGGTCGACCTTCGAACGACCCTCACCTCAAGGTCAACTGGA
GGCAGATGCGGGAAGGTCACGACTTCCAGAGAGACGTCGTCATGAGCGCTGTGTCGCAGTCGGAGGTGAT
GATGACAGTCAGGAACTTGAATGCCGTGTCGAGCGGAACGTACCACTGCGAGGTGGAAAATGAGGACGGA
TTCGACATCGCGAGGTGGCAACTTTTGGTTTCCTCTTCCCCGATAATAACCCAGTTGTCGAGGAGGGATT
TGCATCCTGACGTCTGCCTCCTCTTTGAGGTCGTCGGACATCCAAGACCTGCCATCCAATGGTTCAGGGA
CGGGGTGGCCATCGGTCTCAGTGATGATGATGATGACACAGCGGAAGAAAACGTGGACGTCAACATGGTA
CGTGGTAATCTTCGCCTCGCGTCTCCGATACGTGCCGAGGGAAACTTTACCCTCGTGGCCACTAATGTTT
ATGGATCCGACAACAGGAGCCTGAGTGTTGAATTAGAAGGTATAGGCTTAAAATCGCCCAAGGCGCCCGG
TCAGTTTCAAGGGGAGTGGTTCAAGAGGAAGCCCTCTAAGGGTAGCATCAAGAGTCAGGAGGGGGTTCGA
ATGAACAGGTTGGCTGCCTTCTGCCTCCATGGCCCCCAGACCAGCAGACCGGTTCGCAGGGAGAACATCC
CCCTGAGCATCGATCACGTGGTGCAAAATCCAAACTACGAGAAGAGCGACAGCATCAGGGGCAGCCAGGG
GTTCGGAAGGGGGGGCTTCATGGACGAGAGGTGTCTCCTCAGCGACATAGAATGCCTTCAGGAGTTGGGG
GAAGGGGCTTTCGGCCTCGTTTACCTCGGCACCCTCAAAACCAGGGATCCCTTGTCCAAGGAGATTGTGA
AGATGGACTTTGACAGGGAGGCGACCATGTTGTCGGGGTTGAAGCACGAAAACATCGTCACTTTGTATGG
GGTCTCGGTCGACCGACAGCCTCACATGATCATCCTCGAGTACATGGAGTTTGGCGATCTATGCAATTTC
CTCAGAACCAACGGCCCGGACGGCAAGATGTTGGCACCCAGGATGACCAACCTGTTGGCGCCCCGACCTA
TATTGAAAAGACCTCTGACCTCCCTCGACCTACTTAGCATAGCCGTGCAGATAGCCAGGGGAGGAGCCTA
TTTGGCACAGCAGCATTTCGTGCACAGGGATCTTGCCACGAGAAACTGCTTGGTAGGTGCCGACCTCGTG
GTGAAGATAGGGGACTTTGGAATGTCCAGGGATGTGTACGCGACGGATTATTACAAGGTAGGAAGCCACC
TGTTGATGCCGGTGAGATGGATGCCCCCGGAGAGCATCGTTTACCGAACGTTCACCGTGGAAACGGACGT
CTGGAGTTTCGGGGTGGTTCTCTGGGAGATATACACCTTCGGTAAGCAGCCCTGGTACGAGCTGTCCAAT
ACCGAGGTCATCCAGCAAGTCCAACAGGGCGAGGTCATGACCTGCCCCGGTAACTGCCCTCCTGAGGTGT
ACACCATGATGCTCAAGTGCTGGAACAAGGACCCTAGTGAGAGGATTTCCATGGAGAAGATGTACAATCA
GCTCAACAACATCCTACAACTGAGACGCATCCAAATGCACGACATCGTTGCCGACGGCGACGAGGTCCAA
CGACAGCCAATCGACAATTTCCGAATATTGTTGTCGCTTTGA
>g6352.t1 gene=g6352
ATGGACAGCCTTAAGTGGTACATAAGCTCCTCCCACAACTCGAAAAACCACTCCTTCCGACCTATCAACA
TTCTCGTCGTCATTCTTGACCAATCACATTCAAAGATTTGTCGCAAGGCTGAAGAACCACTCAGCGGTCA
ATCACCTGCATCGTCCCCCATATTTCCCCATTTCCATAACCGTTTCCATGCAGAAATACCCCAACCGGCC
GCAGCACCCCCACAATTTCTACCAAGGTTCGTACCCCCGCAGCCCTGGGATCTTCAAGGATTTGGAGACA
TTGGAAGTCTAGGGGCTATCCCTTTTTCGCTTATTCACCTGCGCCATTTATTGATGGAATGTCTCAAGTC
GGGAATTTCCGACGACTCATTCCGATCGAATGGGTTTACTCCGGTTTCGCTTTCGTCTCCATCGATTCTG
TTGCCCTTCCTTCCTTTGACTACGTTCCATCGTTTCCATGGCTACAATCCTCTTCTTCCTCTTCTTCCTC
TTCCTCCTCTTCCTCTTCCTCCTCAGTTTTCCGTTAATCCGCTGGATCGGATGCCGACTTTTCCGTCATC
GTTGAGTGGATGTCGAATTGACGCCGATGACGACCAGAGCTATTTTCCGATGTCGTCGTCGTCGTCATCA
TCTTCTTCAACCGTCATTCCATTCCTGTCTCACCATTATCCCCGCGTTCCTCATCCTGTCATCCATAACG
GTGTCATCGTTTCGAATCCTCGCCAACAGCCGAAGACTCTCTATTGGTCTCGAATCGGACGGAATCACCA
TCCGGCGCAACGTACGTCCCCGAAAAAAGCGAAAACTTTCCGCAACGGGACCCATACCCCTACATCCCCG
AGATCGATGACGTCATCTTCGCCAGCCACGCCCAACGCTACCACAAATGCCCCGCAGCAAGAAATAATGG
CATCGGCAGATGTCAGCAACCGGCAAAGACCCGGTAACGATTTTGCACGATTTTTGCCGATGGAGCCGCC
TTTGATGACATCACAGCGACATTTACTACATGCGCGACAGTCGCCATCGAGCGCTGCCGCTGCGAGAGGA
GCGTTCCAGGGCGCCCGGACGTACGAGGCTCTCCGCGGTAAAGAAATCAACTGTCGTATGATAGACGCCG
GATACAAAAACCAGAATCTAGTGGCTGCCACTCCGAGCCTCTTGTACTGCTTGGTTTGTGGCGATCGCGC
TTCCGGCCGTCATTACGGCGTCCTCAGCTGCGACGGCTGCCGTGGCTTTTTCAAGCGCAGCGTCAGACGG
AACATGCGCTACACTTGCAAGGCATCGAATCGCTGCGTCGTCGACGCTGCCAGACGAAACCAGTGTCAGG
CATGTCGGTTCAGTAGATGCTTGGCTGTTAAGATGAACCGAGATGCTGTTCAACACGAAAGAGTACCCCG
CACTCCGAACCACGCCCACCCCGACAGAGGTCAAGAGCATGAGAGCCAATCAGCTGCAGGGGATTGTGAC
GTATTTCTGGAGAAAAAGAGAATGAAGAGAAAACGTTCCCAGGGTCCAATCAGCCCTCACTACGTCGATA
CCAACCAATCAAAACAAGAGGAGCAAGATCAATCGGGTTGCTCGGCTGCTGTAAACAAAGAACTGATGAA
TGAAATGAAACCCTCCACTGACGAGACACCTACAACCGTCCTTGACCTTTTTCATTCATTAAATTCCGTT
GACGAATCGCCTTCCAAATCAGCATCAAACGTCATCGACAAACTGACGAGCAGTGGTTCTCCAATGCAAT
CTTTCTTCCATCAAGCACTCCTTTCATTTCCAGTGACGTCATCACTTCAGAGTCAATGTCTCGAATGCGA
GAGTAGCCATCTTGAAAACATGGCGTCCAAGATACTACTCTGCATCGTATCTTGGGCCAGGGGCTTGGCC
TCGTTTTCTGGTCTTGAGCCTTGCGATCAGTCAAGACTACTCGACGGCGGTTGTCATCGACTGGTCATTC
TTGGTTCGGTCCAATGGTGTCCTGCCTTCATCCATGCGGCCCTTAACTGCCTGGCCAATCAGCTGCTTCA
AGGGGGAGAAACGAGTGCAGAGATTTCAGTTGCCATAGAAACTATTAAGTCGACCTTCAACACCTTAGTT
GACCTTGACACCGATGCAACCGAGCACGCATGTCTGAAAGCCATCTCTATTTTCAATCCGGAATCATCAC
TCCCGCTCAAAAATCCATTGAGGGTGAGGACAGTAAGAGAACAAATCATCTCCTCGCTACGAGATCATGT
GACAATCAATAACCGCCAATCAGAACACAGATTGAAGCAACTGCTCCAAGTCTTGCATGGTCTCGAGGCA
TTGAAAGCCAAGACCTTCGACTTGCTGTTCACGAGACCAGACTCCATCTCCAAGACTTCAAATCCTCATG
AGAGCGATTTTTGTAGCGCGATATTGAAGAAGACCATTGAGCGTTTAAATTAA
>g6353.t1 gene=g6353
ATGTGGCTGGAATCCAAGATTGGCAAAGAAAACAAAGTGTCGACTGAAAAATGGTCGGATGGAGGACTTT
TGGGAGCCCTGGTTAATGCTATGTCACCAGACTTGTGTTCTGATTATCTGACGTGGAAATCAAGTGAAGT
CGTACAAAATATAAGCAGGGCTATGTTAGATGCACAGACTTATTTTGACATTTCACCGTTGATCACTCCT
GCACAAATGGCCTACCCACAAGTTGACGAAATGAGCGCCGCTACTTATTTGTCGCAATTTGTCAACGCTA
AGTACAAAGATCCCTCAAACACCCTGGAAACGGAAGTAAACGCAAGCGATCCAAAAATTTTAAGATATGG
AAATGAAGAAGAGGAGGAGGAGAAGGATGAAGATGATGGAGACGAAGGTAAGAACAGGAAAGGCAAATCC
TCAAAAAGAAAGAACGATAACCTCGAGGTAGGCTCAAAGAAGAAGAAAGCGAAACTAGAAAAATTTGAGG
ACGAAGACGACGACAACAACGTCTACGACAGCAGCGTGAAAAGTGAAAGTCTACAAGTCCAGACTCAACC
AATCAATAAGAGAAAAAGATCTTCGATAAAAGTTGAAGCAAAACAATACAGATACTTGACGAGTAATGTA
GGCCAACCAGCGAGCCCGGTCAAGACCGTGGAAAATAGGGACAACACGTTCAGGATTGATCTCGAGCTCA
CAACTGCCAATGCCTTCTTTGACGATTAA
>g6354.t1 gene=g6354
ATGCAAATGACAGTTGAGGAAAATGTCAGCGAAAACGATGCCGATGGAAATGATAACGATGCGGCCGAAA
ATGAGTTGCCGGAAAGCGTCTACATACCGCAGATTTTGGAGAAATTTGACATCGTTAAGAAAGTCGGAAG
TGGCACTTTTAGTTCAGTCTTCCTGGCCAGTCTCAAGGCAAGACCAGAGAAGGTATTTGCCATCAAGTTC
ATAGTTCCGACAACTCATCCATCCAGGACGTCCATGGAGCTTTCGTGCCTCATCGACTTTGGAGGCAAGG
ACAACATACTGCCCATCAGTACTTGCGTTCGTCACCTCGACAATGTGGCCATACTCATGCCTTATTTCCC
CCACGATGAGTTCAAGAGTTACGTCGGCAACATGAGCAATCGCGAGCTGCGACTTTACATGTCGAGTTTG
CTGCAAGCTCTCAGGCGAGTTCATTCGGCGGGCGTCATACACAGGGATGTCAAGCCTAGGAACTTTCTGT
ACAACAGAGGGAACCAGAAGTTTGCCCTCATAGACTTCGGATTGGCTCAAAAGGTATCCGAGGTGGGCAA
CGCTCGTCCAATGGCCAAGAAAGACAAGAGGAAATCCAACGAACTCCATTCTTCGGCCCCCTCTCCGTCC
GCGGGGCAGGTGGGGGCAAGAGACCCCAAAAAGCCGGTGGGGAGTTTCAACGACGAAAACCTCACTCCGA
AGCTAAAGCGCACGCCTTCGAAAGGTGGATCTGCTGAATGCGATTGCTTCAATAAGCCACGGGTGTGCAG
GGTGTGCCTCAAGAGACCCAGCCAATCAGCTTGCAGAGCAGGAACCCCAGGCTTCAGACCACCCGAAGTA
TTGATGAAGTACGTACAACAGACGACAGCTGTCGACATCTGGGCAGCAGGGGTCATCTTCATCACCCTCA
TTACTGGCAGATACCCCTTCTTCCACACTGCAGATGACCTGACCTCTTTAAGGCATATAACCAGGTTACT
AGGTCATGAGGTCATCAAGAAGGCGGCAGACGCCATTGGTAAAAGTTTCCTCTGCCTACCTGAATATCCC
ACGACTGACCTTAAGACATTCTGCGCCAGGATAAGGAGAACCCTTAGTCTTTCGCAGTCAGCCGACCAGA
AAAACATCGACTCCAGAAAACGACGACAACAAACTCGTCGACTCCTCGAATACAAGTCTCGACCAAACGA
ACTTCTTTGA
>g6355.t1 gene=g6355
ATGGACGCCGATACGACAGTACAAAAGGCAAGCCTCGACGAATCTCCTTCTGAAGAAGTAACGACTACTG
ACAACGAAAACATCGTTGCAGTCCAACCATGTTCTGATTCTGAAACCGGACAAGTAGATGACGGCGTTGT
TGACGAAGACGCGAAAGCCCCAAACACTGCCGAGGCTAAGCAGTTGGAAATCGTCGTAATGGAGGAAGGA
CAGACAGATGAAGAAATATCTGCTGTACACTTGAACGCATCAGAACAACATGAACCCGGAACTGACCTCG
AACCTTCTGAACGTCACGAGACACAAGAAGAGTCCGTGGAAGTCCAAGACAAGGAAGCTGTCGTTGGAGG
TAGTGCAACAAACTTTGAGGAAGTGGCAGTCCAGCTCACGGACGAGTCCAAAGAGGAGAAAACCTCCTCC
TCGGAGGTACCTGCAAATTCGTCTGCACAAGAAGAACAAAAAGCGGACGTCGACGCCCCAGACAGTTCGG
CGGACGTCGGAGCTTCCGAACAGGACGACGAGGAGAGGTCGACCGAGCAAGAAGAAACGAAAACTCCGCG
TAGAAGAGGAAGGAGCTCCAGGAAGTCGGTTCTCAATCAGAACGTCCCTGCTGACGGAAAAGTGGAGAAG
GTGCTTCAGATGAAATACAGGAGGAGCATCAAGCACTACCTGGTTCACTGGAAGGGCAAAGACCCGAGCC
ACGACACCTGGTTGATCCTCGACCCCAGCATCCCCGGGTTCATGGAGCAAGGCGAAGGGGCCTCGTCAAA
GAAGACGAGTCGAACGAAGCACAGCAAGCTAAACCTCTACCAATCGTCTGCCGACTTGTACACGGCTGTT
AAGGAGGTCGGAAGGAGTTCGAAGGCCTACAACCAGGAGGTTTGTGCTGCCATCCCTGAGGACTATCTGG
CAGAAACGAAGAGGGTCACGAGAAGCCGCGTCCTGACTCCCTCCTTCAAGAAGAGGAAGCAGACGTCCAA
CGTCCGCAAAAACACCGAGTCGGACTCGACCGAGACCAACAGCTTGACTAAAAAAGAGACGCCAAAATCC
AGAAGGCAGGTCCAAAAGACTCCAGCTAAGAAAGAATCTACCAAGAAAGAATCGAAGAGCGCCAAGAGGG
AAGGGACCACGAAGTCGGGGAACGTAAAAAAGAAGATGAAGTCCGACAAAACCGACGTCGTCTCCAGGAC
GTCGCTCGAGGAAGACGACGACGAAGACGATCAAGAATCCGAAGACGACGTGTCCGAGATGCTCGTGCCG
ATAAACTCTGCCGTTCCGGAAGATGAGAAGGTCGAGAAGGCTGCTGCGGATGAACAAAAAGTCCAAAAGC
CGAGAAAAAAATCGTCCGCTTCGAAGACTCCCCAGAAGACTAAAGAACCGGAACCGATCACGGACGAAGA
CGACAGCAGTAGCAGCAGTGACGACGAAGATGGAGCAAAAGAGGTGGAGGACGCTAAAGCGGAAGACGTG
GAGCGAGGGGAGAGACTGAAACGATTGGAACAATCCATCGACGCCGTCATCGAGGAAAGCAGACTTTGGT
ACGAGGAACACTTCGGCGACGACACAAGCGACGACAGCAAGAACAACGCCTCAGGTAAAACTGATCAGAA
GCCTAGTGGCAATGATGGGGAGGAGGAAGACGATGGGAAGAAAAAGAAAAGCAAATCTTCAAAGAGAAAG
AAAGGATGGACGTCTTTCCTCGAGGTCGACTCGAAGAAAAAGAAAGCGAAACTAGAAAAATTCGAAGACG
AAAAAGACGACGAATCCAATGTCGACGACAGCAGCAAAAGTGAAAGTCTACAAGTCGAGACTCGACCATT
TAAAGGGGAAGACAAAAGTTCAGTCAAAGATGAAAAAGATTCGAAGACATCCGTCGTCCAAGGATCAGAG
AAAGTCACAGAAACTGCTGTACCGGAAAAGTTGGAAGCCAAAGGGGACGAAGATTCCATCGACAAAAAAG
ACGTTTGCGACTCAAAGGAGGCTGTTTCTGTCGAAAAGAAACCCCTCGAATCCGTGCAGACATTGAAACT
CATGGATGCGCAGACGAAACTCGAGCTAGCCAAGAAGGTCAGCCAGTACATCATGAAGGGGGCTTTCGAC
AAGAAAGACAAGAAGTCGTCGTCCGACGAGTCGAGCAAATCCTCGTTGTCATCGGCAAACGTCTCCAAGA
GCGTCGGCAAGGACGAGTCGTCGGAATCGTCCGAGAAGTCCAAAAAGGAAGGCGAGACCGTCAGGAAAAC
GTCCGTCGATGAGTCGATGAAGCCTGCCAAAGATTCCAAGAAGATTTCAGGACCCTCGTTCAATCTTAAG
CTCATGAAGCCTGAAGACATCGCGTCGAAGAGAGAGAAGATGGCAAGAACGCACATCGACTCATCCAGGC
CGACCAATGTGCAATTCCTCATGGCCATAAAGTCTAACGACATTGTGAAAGTGAAAACCATGCTGGAGAA
TGTGGGTCAACTCAATTTGGAGTTCATCGACATGAAAACCGGTCTCAGTCTCGTCTGGTTGGCTGTTAAA
AATAATCTCACGAGCATCCTCATTCTGTTGGCAACTCACGGAGCGGACGTTGAAAAAAGGAACAGGGATG
GATTCACGCCCCTCCTGTACGCTGCAGACAAGGGCTTCTTCCAAACCGTACACACACTGTGCCAGCTCGG
GGTCAACCTGTACGCTGCCGGCCCCGACGGTGACACGGCCATCGTCAAGGCCATAAAGAACAGACACAGG
AATGTCGTGCAGGTTCTGTTAGGTGCCGGAATCGGCTTGGGTGAAAGTTCAATGGCCGACAAGAACCTCA
TCCAGTTGGCCAAACACGTGGGGTCGAACGAGGTCATCGAGGTCATAAACTTCCACAAAACCAGATTGAA
CAAAGAGCTACTGCTAAGGGCCGGCCAGTGCTTCGAGTCCTCTGTAAAAATAGAACAGCCGGTCTTCCCC
ATACAATGTTTCCGCATGATGGATTCCAGACACTTCAAAGTCTTCTTCAGGCATGAACTCCAGCCAACCA
AGAAAACTAAGGGCATGCTCCTTTTCATTGGCCACGGTCAGGTGAGCCACAATGACATCAACTTCTCACT
CAAGGGGAGGAGCCAAGTGACCAGGGTTGTACTAAATGACCACCAGCTGCAATCAATCTCTGATGAATCG
AATTTTGTCTTCGCCTTCAGTCCGCTGATCGAGGGTTCCAATCGTCTCGACATTTACACCCAGCCGCTGA
CGCGGGACAACTACCAGATGCACCTGTTGGCTTGCGCCTACACGATAGAACTCAACATCGGGATTGCTTC
GCAGTGA
>g6356.t1 gene=g6356
ATGCAAGGACGTCGGGGGCTCGACGACGACGGAAACACGGAATCCGTCGCGATTTTGGAGGTTTGTGAAA
TTATTCGAAATGTCGACCCTGATCAATCTTCTAAAGCTCTGATTGGTGGGCAAAAAACCTGGGCAAGCCC
CTTCCGTAGCCCCGTGAAAGTCCAAAATGACGGAGACGTGAGGACGAGCTACATTCAGAAACAAACAGGC
CTACATCGTCATTGTCGTCTCGCTAAAGAATATTTCACAGATTTCACGGGCACACGTGCCTGA
>g6357.t1 gene=g6357
ATGGACAACAGCAAGCTGCTATGTCCAACTCTAAGCGTTGTCCTTGTGAAGACAATCAAAGCTTTGTGCG
AAATAAACATCAAGTACGACTCGAAGTTGGAGATAACCGGAAGTCTGCACGTGAGATCCGACGGGCAAAA
GGTGCTGACCTGCCTGCTCGACGAAGAATCGGTCAAGGGACAGCACGATGCGGCCAGGATCGCAGAGCTG
GCCACGAGACTGAGCATGGCGGCCGCGACGTTCCCCTTCGCTCACCTTCAGATTCCCGCAACTGTCAACC
ATCACAACCACATAGCTCCTCAGCAAGTTGCCACGGAACTTTACCTTTCCTCGACCGGGGGAGACGTGCA
CCTCGTTAATGCCAACGTCCAGCAGACCGTGGCCATGCAGGCGGAAAGGGTCGCCTCCCTCAGAGACGAG
AGCCAGCAGCAACAGCAGCTTCAGGCTGTCATACCCCAACAGTTGGCCGTTGGTCTGGGAGCGAACGCTC
AACTGACGACGGCCGTGTACCATCACCATCTACATCTGAAACAGCCCGATTCGACGTCGGCTGTTCAAAT
GGTTGTGCAAGAGTCGAACGAGGAGATTAGGATCAACCAGGCTTCCGTTCGACCTTTCGACAATCTCATA
ACCAAGCTGCCGGCCGGGCAACACCAAGCAGGGCAGGTGAGCAAAAAGGCGAAACACTATCAGCATCAAG
TGCCCGTCGAACAGGCCAAGACCACGTCGAGCTTGAAAGGTTCTCCTCCGAGCTCGCTCTACGACGGGAG
GAATTGCGGAAACGCGGTGGCCGCCGTCGTGGCCTCCCAAAACCAGATCAAGCTTCCTGACATTCAGACC
CTGGCCCACAGTCTGCCAAAGTACCCTAGTCAGAAAGTAAAGGCCGGTGTAGTGGCCAGCTTCATCGACA
GTTCGGGGCATCAGATTGCTGCCGTCGATCTCCAGTCGACTTCGAAGTGCATAGAGAATCTCACGACCAC
CTACATTCCTCTAAACATCCACCAACATCTCCAACAACAACAGCAACAACTTCAACAACAACAGCAACAG
CTCCTACAGCAACAACAACAACAACAACAACACGACCAGCCCGATTCGACTCCCCCTACCCTCGAAGGTT
CTGTCGACTGCTCATCCAACAACAACAACAACAACAATAATGGCACTCCAAACAACAACAGTCTATCCAC
GACGACGACCGTCGACACGGATTCCGGAGCGGCTCGTCGCAAGAAATTCCAGTGCATGTTTTGTGGCATA
TTCCTGTCGACCAAGTGTTACTTGAAGAACCACATCAATGCCGTGCACACGAGGGCCAGGGTCTACCCGT
GCGAGCTCTGCGAGCGCTTTTTCTACTCTGCCGGCGCACTGAGGATACACAAGCTGCGCAACCATTGGCA
CGGAGCCAAGAAGCACGTCTGCTCCCAGTGCGGGGAGACGTTCCTCCTGCCCATCGAGTTGCGCAAGCAC
CTCCTCAAGAAGCACCTGCTCGAAACCCACGACGGGAACGTTCAGGCGTCGTCGTCGTCTTCTTCGTCGT
CGTCCAGGCAATTCAAGATGGAGGATGCAGACCTCCCCATGCCTCAGCTTCACCCCGAAAACCTCGAGGC
GACCCTACTCACCGACTCGCTCGTGGGCACGCCGGTTTCGGTCTGCTACGGCGCCCCTGACCTTCGTTCG
TCCCCTCAGCAGATGAATTCGGAACCTCCGTCTCTCGTCGACGATTCCCAGATCGGGTGA
>g6358.t1 gene=g6358
ATGATACAATTGACCTCTCCGAACTGCCACTGTAAAAATCCTCTCACCTGCCTACCTGCCCACCTGCCTT
GTCTTTGTCAATCTACCTGGCCACACCTGGTTACACCTGGCGTAGATCCGTCTAGACGTCCGTCGAGGCT
AAGAGTGACAAGTAATAACAGGTGGATCGAATGCCATGTCGAAGACGAAGCGACGGAATGGAACGTCACA
GGTTGCCTCTGA
>g6359.t1 gene=g6359
ATGAACCGCTGTCGACAAGTACCTGCCAAAGCAGCTTACGAAGTAATCCACCTGGCCAGAATCCAGCACA
ACAACAGAAGTCATCGAAATCGAAGAAGTCACTCCTCCGCACCACAACCACAACCACCACCGACGACGAC
GACGACATCCAACCACACCGGCGACTCGCGGCGACACAGAAGCAGCGGCGTATCGTACAAGTTCGAGGCG
TTCGGTATGACGATCTTCGTCGACTTGGAGAAACTTGAGGGCTTCTATCTCCATCACCTGCCGGTCTTGA
GGGTCTCGAAGGGCAAGACCTGGTCTCGGCAGGCGCTTCAGAGCTACCTCGACGACGACGACGGCGACGT
CGGCGACAAGGACGTCGTCAACCACTGCTTTCACTCGGGTCACGTGAGGGGCGATCCTCGGTCCAAGGTC
GTGGTCAGCCTGTGCAGCCACATGAGCAAATTTGCCAACGGCTTCGCAAGTTTGCAGTCCATTGAACACA
GTCCTGGTTGA
>g6360.t1 gene=g6360
ATGGGGATGTTATGGATCCATGGCAACGAGGAAACTGGGTCGGTCAAGGACAGGTCAAGAGTTGACCGGG
TCAAAAGGTCAAGAGTTAGCCGGGTCAAAAGGTCAACGTCCGTGGAGAGGAACGTGGAGCTGATGCTGGC
AGTGGACCATCAGATGGAGGACTTCTACGGTGACAAGTTGGAAGAGTACCTGTTGACCCTTATGTCCATT
AGCTCCAAAATGATATCCTCCGATCCAAGAGCTACTCTGAATAAATTCAGCAAATGGCAGAAGGAAATGA
ATATTCATGAGAATGGGCAGGCTGAGCACTGGGACACGGCCGTCTTACTGGCCAGGACGGACTTTTGCAG
CAATTTACAGAACTGCGACATTCTAGGTCTGGCGGAGTTGGGGGCAATGTGCGAGACCTTCCGGAGCAGC
TCCATAGCCGAAGACTCGGGCCTTTCCAGCTCTTTCACAATTGCCCATGAACTTGGTCACGTGCTGGGCA
TAGCCCACGATGACGGGGACTGCCTGACCCGCCATTCCAACCACTTCACCATAATGGCCCGAACCATGGA
CCAGCATGGAAAGTCATGGTGTTGGTCTGATTGTAGCCGGCAGAGACTGAGCAACTTTCTAGACTCAGGA
AGAGGCGACTGTTTGAACAACGTCCCACTGTCCTTCAAGTCTTTCTCCCACAAGTTCGACGAAGGGGGGG
TTCTCATACCCCCTGGGAGCATCTACACGGCCGACCAGCAGTGTGCTTTTGTCTTCGGTCAGCATTATGT
CCGCTGCCCTTATGCGCCAACTTGTGCCATGCTATGGTGTCGAAGGTCGAGCGTGACGAAGGATTGCGAG
TCAGTTCACATGCAATGGGCAGACGGAACACCGTGCAATGGGGACAAAGATTTCAGTTGCCAAAACGGTA
AGTGTAGCAGACGAGTGAAACATAAGCGCGTCGATGGCCAGTGGGGGGAGTGGCAGCCCTATGGCGATTG
CACCAGGACGTGTGGTGGGGGTGTCCAAAAGTCTATCAGACTTTGCAACAATCCCGAACCAGAATACGGA
GGCAAGTACTGTCTGGGCAGAAGAGCCAAATACAGGTCTTGCAATCACAAGGATTGTCCCGAGGATGCCG
AAGACTTCAGGGAAGTTCAGTGCAAGAGGTACAACGGCAACCACTTTAACATCAGCGGACTCGACCACAA
CGTCACGTGGGTGGAGTACAAGGAGGCCTACTACAGACTCAAGGAGAGGGTCGAGGACGGTACCAAGTGT
GGTCCTGACACTTCGGACGTCTGCATCTTCGGACAGTGCAAGCAAGCTGGTTGCGACAATCGCCTCGGCT
CGACGCTCGCCTACGACAAGTGCGGCATCTGCGGCGGCGACAACGCTCAGTGCAGGTTGGTCAGGGATTC
CTACAGGAGAACTACGGGCATTTTTTATGGGTACAACCCAGTGGTCAGCATACCCAGAGGTGCAACCTAC
GTGGACATCAGGCAGTACAGTCAGACTGGTGACGAAAAGGACAACACCTATCTAGGTCACTGA
>g6361.t1 gene=g6361
TTCGGATGCAAGGACGACAGAGAAGATCTCGTAAGGGCTTGTAACACCCATCCGTGTCCTGTCTGGATTA
CCGGTGCATGGTCCGGGTGCTCAGTGACCTGTGGCGAGGGCAGGGAATTGAGAAACGTCGTCTGTAGTGG
GCCGGAAGAACATCCTTTCAGAGAACATGTTGCCGAAGCCCACTGTGACCTCAAGACCCGACCTTCGAGC
GAAAAACCCTGTTTCGCCGATGCTTGCCCTGTAAACTACCATCCGAGTCCAATGAGCGATCAGTCTAACA
TGTCTCAAGAATATGATTGGTTGATGACGGAATGGAGCGAGTGTTCGAAGTCATGTGACGGTGGGATTCA
GGTGAGGCATGTCGTGTGCAGAGATTGGCAGAACAGGAGTGTCGGGGAAGGTTACTGCCATCATCTTGTT
AAGCCCTCTCAAGAACGACCATGTGGTCTCGACCCCTGCCCTTTCTGGTTCCATGAGGATTGGAGTAGGT
GTTCTGCCACGTGCGGTTTGGGGCAGAGGAAAAGGGCCGTATTCTGTCGAGGGCTGAACCCGGGGGTTGG
TGCGTGCGATCCCAGGGAGACACCACATTCTACCGAAGAGTGCTACTCAGGGCCATGCCCTGGGTCTAGC
GATCCTAAGAACGAAGCCCATCAGGCAGGGGAGCCTACAGACAAAAACAACCCCGTTGAGAGCACAACCT
TAAGCAATGACATCATACCAATCCTTAACCAACCTGTCTTGAGCGAGTTGCCAGGTGTCAACAAATGGGT
GATTGAAGGATGGTCTAAGGGAAAGAGAAAAAGACACGTGACTTGCCGAAGCCAGATGGGTGACCTACTC
CAAGAAACATCTTGTGACCCCAAGGATAAACCGCGGTCTTCTGAAGTCTGCTTGGACAGGCACTGTGGGG
AATGGAGAACCGGTGATTGGACGACGTGCACTCGATCCTGCGACGGAGGGGTCCAAATGAGACACGTGGC
CTGCAAGGATTGGTTGGGCAGAGACTTGAATGAGGAGAATTGCAATTCATCCATCAGACCACCCAATGAG
CAACAATGCAATGTTCTACCCTGCCCTTCATGGGTCTTAGGAGATTGGAATCAGTGCACAAAATCATGTG
GTGGTGGAGTCCAAAAGAGACAGGTCTTCTGTAAGGATCGACTTGGCAGAGAAACTGACGACAATCAGTG
CAAATCGTCTGTCAAACCCTTCCACGAACAACCCTGTAACCTTGAATCGTGCCCTGTCTGGGTTCAAGGT
GACTGGAGTCAGTGCAGTCATTCGTGCAATGGCGGCATTCAATTAAGACGTGTTGCTTGCATCAATTGGC
TGGGTAAGGACACCGATGAGGGTCAATGCCCTGTGAATGAGAAGCCCCACAATGAACAGCCATGCAACGT
CCATGCATGCCCCGTTTGGAGCCATGGGGACTGGAGTTATTGCTCTAAACCATGCAATGGGGGAATTCAA
CAAAGACACGTGGCTTGCAAGGATTGGAAGGGCGGTTACTCTGGTGAGGGTCAATGTGATTGGTCTTTCA
GACCTCCCCATGAACAGCCCTGCAACGTGGAGCCCTGCCCCGTATGGATTCGGGGAGATTGGAGTCAATG
CAGTGTCACATGTGGACGGGGCACGAAGCATCGTTTCGTCGGCTGTCGTTGGCCGCGGGAGAATTACCCT
GACGCTCCCCAGGACTTGTGCCTTGACCCTCGACCACCGAGTTCAGAGGAGTGCCAAGCTAACCCATGCC
CTGTTCCGAGGCCACGTTGGGTTAAGAAGCCCTGGTCACAATGTTCTGTCAGCTGTGGCAAAGGACGCAA
GTCAAGAGAGGTTCTGTGCGTGGACAAATCGACAGGTACCGTTATCGGGGACAGAGGTTGCCGTGGTAGG
AAACCCGAGGCATCGACACAGTGCCACAAGGGTGAATGTAGCAAGTGGAATGTCTCGGCTTGGAGTGAAT
GTTCGAAAACTTGCGAGGGAGGCAAGCAAAAACGCCTCCTATCCTGCATCGACAAAACATCGGGCAACGA
GGTGTCGAGAAGGCTGTGCAAACACCTGGACAAACCAAATGACACGCGTCACTGCAACGGAAACGTCAAA
TGTCATTCCATCATGTGGAGAACCGGGGGATGGACGCCTTGTTCCAGATCTTGTGGTCGAGGAGTGAAAA
TGAGGAATGTAAAGTGCGCTGAGCTGTCAACCGGAACCGTCAAGGATGATTCCAGGTGCTCCCACATGAC
CAAACCCAAAGAAAAGACCGAATGTTTCGTCCGACATTGTCCCTACACCTGGCTCACAAGTGACTGGACA
CAGTGCTCCAGAACATGCGGAATTGGCATCGAGAAGAGAACCCTAAGTTGCCGGGCCGTCTCCATGGACG
GTAGAATGCTGCCTAATTCGAGGAACATGAGCCTCTGCGATGCCAACCTAAGGCCAGTGGTCGAGAGAAC
CTGCAACCTTGGAGGCTGCCACGAAGGATTCAGATGGACGACCAGTCCCTGGTCTCCGTGCTCAAAGACC
TGCGGCACGGGGCAGATGAGCAGACAAATCCACTGCATCAGCAGCAAGAGTGGAACCAGGGTGGATGGCC
TTTTCTGCAGAGGAGCCATTAAACCAGACCTTACCAAGCCATGCTTTAGGGAACAATGTTATCCGACCTC
GTGTGAAGATCTTAGACAGAATGCCATGGTTAGAACTGACGGAGACTACATCATCCTTGTCCGGGGAGTT
ATGGTTTATCTGTATTGCTACGGAATGGCCACAATGAAACCGAAAGAATTCATAACCCTAATGTCGGAGG
AGAACTATTCTGAAATATACGAAAAGAGGTTGGCGCGTTTGAACACCTGCCCAAACAATGGCTCGCGATT
GGCCGAGGATTGTCCCAATTGTTTCCAATCAAAACTCAACCTGCAAGCGGGATACACGAAGTTTGAAAAG
ATTCGCTTCAACGTCACAAACCTCCAAGTAATTGTCAACGATTTTACCTTTGCCGTAAAGACAGGCTTCA
AAGGTGTACCCTACGGCACTGCAGGTGATTGTTACAGCAAGTCACTCACCTGTCCACAGGGGTCCTTTTC
CATCGACCTCACCGGTACCATGTTCACGGTGTCGCCAGGTGAAAGGTGGGTCCCCTACGGCTCACATGCA
CACGTCGGTGTGAAAAGACACAATCCACAGGTTGTGAGAGGAAGATGTGGTGGATATTGTGGCGGTTGCA
GACCAAACAAGGAACGCGTCCTTCAACTTCAGATTTATCATTGACCTCAACCTTCATCATCATCATCATC
ATCATCGTCATCATCGTCATCGTCTTCGTCATCATTATCGTCATCATTATCATCATCATCATCACGAACT
GCTGCCCGTAGTGTTTACGTTTACAACAGAATTTCAGAAAAGTGA
>g6362.t1 gene=g6362
ATGAAGAGCATGGTCAATCTGGGTGCCGTGGACATAAGGAAGAACGTCGACTTGAGAACGAGATTTCAAA
TCCAAGGCGTTCCGACGATCAAAATTTTCGGCCTCGACAAGAACATTCCAATTACTTACGATGGCGAGTT
GACATTTTGTTTTCCTGTCTGTCCGCCCGTCTGTCTGTCCGTCTGTCTGTGTGTCTGTCCGAGAAATGCC
TGCCCTATTATCGAAAGTACCATGGATTACATGAAGAATGCCGCAAGAAGCATAGCTTTGGAGGATGGAT
GCAAAAAATGA
>g6363.t1 gene=g6363
ATGGTTATATATCAGCCAAGTCCACAAACACGCACGCTAACAACTCACAGCCTTTCCATTTATACCGCTC
TGGAAAAAGTTTCTGCAACAGCAGAAGAGGATAAATATGTACATTCAATACACGGTGCTGGAAGGCAGGC
AAGAGTGCTGCTGCAGAGCTTCCAACCAGTTTCGGGCCTCAACTTTCTTAATAAGCAACTTGAAATACAC
GAACTCCGTGTAGTTCTCTTCGGTACTTCTTATCGTCCTTCCCAAGTTCATCTCCGGTGGCTGTGCATCC
CCGTCAGCAATCTTTCCATACCTAAAACCGTTTCGGCCATATTTACATTCTCGAGAGAGCGACCCACGCT
ACCCTTGCATGCCAAACGGAGCGGCAAAAATCGCCAAAAGTTAACAGGATTTCGTTGTCCAGATATCGTC
TGCTTTAGGAAGATAAAGGGCCAGCCCCTCGGACAAGAACAGGTTTCGGGCCAGCCGTACCAGTTCGGCT
ACGACGGCTACAACAACTACGGCGGCTCCGGCGGCCAGGACTACCCGTACAACTATCAGGATTACTACTA
CGACGATCAGGCCGAGGTCGAAGAAGAGATACCAGCCGAAAGGGATTTGGCCGAGGATGCCCAGTGGAAA
ATGATCCAGAAGAATACGTTCACACGCTGGGCAAACGAGCATCTCAAGTTGGTGAACAAGAACGTCTCGG
AGCTCGAGTACGACCTTTCGGACGGGCTCAACTTCGTATCGCTGATCGAGGTGCTGAGCGGCAAAAAGTT
CCAGAAGTACAATAGGAGACCGAACTTCAGGACACAGAAGCTGGAGAATGTCACCATGTGTCTCCAGTTC
TTGGAGGAACACGAGGGAATCAAGATTGTCAACATAGACAGCACGGACATTGTGGACCACAAGCTGAAAC
TGATTCTCGGTCTCATCTGGACCCTCATCCTCCACTACTCCATCTCCATGCCCATGTGGGAGGGGGACAT
GGACCGACCCGACAGAACCCCCAAGCAGAAACTGCTCAACTGGATTCAGAACAAGATACCCGAGAAGCCA
ATACAGAATTTTACAACTGATTGGAACGATGGAACGACCATCGGGGCTCTGAATGCCATTCCTAATGCCG
CTGAAGCAATGAATGCTGCTGAGCAGTGGCTGGACATACCCCAGCTGATCAGACCAGCCGAAATGTGCAA
CCCCAAAGTGGACGAGTTGAGTATGATGACGTACCTCTCTCAATTCCCCAACGCCAAACTCAAGGGCGGT
GCCCCACTGAAGCCAAAGGTCAACCCTGCAAGGATCAAGTCATACGGACCAGGCATTGAACCCTACGGTA
ACACGGCCAACAATCCAGCCAGGTTCATCGTCGAAACGTTTGCAGCAGGAAGCGGTGAACCCGAGGTCAT
CGTCATCAATCCCAAAGGTCAACAGGAGCCTTGTGAAGTCATCTTCAACAACGACAGAAGCGTCTCGTAC
AACTGCGTGTACGTACCCTCCATGCCGGGGGTGTACAGGGTCCACGTGAAGTTCGCGGGCAAGGAGACCC
CCAAAAGCCCGTACATCGTGAACGTCGAGGCAGTCCCCGGTGACGCTGGTAAAGTGACCGCCTCGGGTCC
GGGCATCGAAAGGACAGGTGTGGTGGCCAATAGGAAGACGTATTTTGAAGTGCACACGAAGAACGCTGGC
GTGGGGGTAGTGGACGTAGGGATAGTCGACCCCACAGGGAGGAGGGACCTCGTGAAACCCTTGGTGGCCA
GGAAATCTGACGAGACTTGGTACGTCGAGTATTTGCCGCTCATGGAAGGACTGCACAGTGTCAACATCTG
CTTCGCCGGAAAACCCATAACTCATAGTCCCTACCCTGTCCACGTGAGCAGAGAGGGCGCTCCTCCTGTC
GATCCTAGCAGAATACCTCCTGGACGTCTGTGCTCGCCATTGGATTCAGCCAGGTCATCCATTGCTTCTC
GCATCCAGCCGAAGGGTGTCCGTGTGGGGGACGACGCCGACTTTAAGGTGCACACTCAGGGTGCCGGGGA
TGGCGACCTCAACGTTAGGGTCATCGGTCCAGGGGGCTCGGAGGAGAGGATAAGGGTCAGGAAACTTGAC
CCCGTGACCTACGAGTGTGCTTACAATCCGAAAAAACCCGGGCCCCATACCGTGGTGGTGAATTATGGAG
GCCAGCCAATCACGAAGAGTCCTTTCAAGGTGGACGTAGGGCCGGCTAAGCAGAGTCGTGTAAGGGCTTT
CGGCCCGGGTTTGGAGACCGGTGTTGTGGGTTTTCCCGCCTGTTTCACGGTGGAGACGAATGGAGAGACA
GGAGCCTTGGGATTTTCCATCGAGGGGCCTTCCCAGGCAAAGATAGACTGCAAGGACAACGGGGACGGAT
CTGCCGATGTGTCCTACTGGCCGACGGCACCCGGTGAATACGCCGTGCACATTCTGTGCAACGACGAGGA
CATACCCAAGTCCCCGTACATGGCCGACATCAGGCCCATGACCGGCACATTTGACCCCACCAAGGTCGAA
GCTTCTGGTCCAGGCCTCCAGAAAACCGGAAACACCACAAACAAGTGGGCTGAGTTCACGGTGGACACAA
GAAGGGCAGGCCGAGCCCCCCTGAACATCGTAGCCATGGACGCCGATTACAACCCTGTAGATGTACTGGT
CCAAGACAACAAAGACGGCACCTTTTTCTGCCGTTACATGCCAAAGAGGAGTGTCAAGCATACCATACTT
ATTAACTATGGGGGAGTTGCCATCCCTAATAGCCCCTACAGGGTCCTCATTCAGGATGCCAGCAACCCTG
CAAAGGTGAAGGTTTACGGGCCTGCTGTCGAGCACCCCGTCAAAACCTTCCAGCCCACCTATTTCGTCGT
GGACTGTTCCGAGGCCGGCCCTGGCGACGTAGCCATAGCCTTGACCAATGAGCGGGGCATGGACGCACCA
GTCAAGACCGTGGACAATAGGGACAATACTTTCAGGATCGATTTCGAGCCCACGACGGTGGGTCTGTACA
CTGCCAATGTCTTCTTTGCCGACCAAGAGATACCCACTAGTCCCTACAAGGTCAGGGTCGAACCCAGTAT
TGACGTAAGGAAGGTCAAAGTTGAAGGCCTGGAGCCGAGAGTACCGGTCGGCAAGGAGGTGGACTTCGAC
ATCATCACTACAGGAGCAGGGAAAGGTCAAGCCCAGGTCTTGATCTCGAGTCCTTCTGGAAAGGTCATCG
CTGCCAAGATCGAGGAGACTATTGACGGATTCGGAGCTAAGTTCACTCCGATGGAAGTTGGACCTCATTC
AGTTCAGGTCGTATTTGCCGGCCAACAAGTTCCCCACAGTCCGTTCAGATGCGAGGCCTTCAGGGACGAG
AAGCAAAAACCACCGCCCCAAAAGGGAGATCCAATGAAGGTCAAGGCCTATGGCCCTGGTCTGAGCGGTG
GAAAAGCCAACGCGCCTGCTGACTTCACCATAGACACCAGGGAGGCCGGACCCGGGGGTCTAGGGCTAAC
CATCGAGGGCCCTTGTGAGGCCAAGATAGAGTGTTTCGATAGAGGGGATGGTACCTGCGACGTCCGCTAT
TGGCCCACAGAGCCAGGGGATTACCTGATCAACATCACCTACGACGACAAGCCCATTGACAAGTCTCCTT
TCAAGGTCAACATAGCACCGAGTCGCACCGTGGACGTGAGTACCGTGAAGGCCTACGGACCGGGACTACA
GCCGAATGGTGTCTTCCTCGACTCGACAACTGACTTCGTGGTTGACGCCAAGCAGGTTGTGCCCAAAGGT
CAAGGAAAGGTCAAGGCCTTTGTAACTGCCCCGTCTGGTACGAAGACAGAGGCTCTGACCAACAACAATA
ACGACGGAACGTACAAGTGTCTGTACACGCCATTTGAACAAGGACCCCATAACATTGACGTGACCTATGA
AGGCCTCCACATACCTAGGAGTCCATTCAGGGTCAACGTGGTGCCGGGTTGTGACCCTTCGAGGGTTAGG
GCATTTGGACCAGGTCTAGAAGGCGGGCACACAAATCAGCCCCAGCTTTTCACCGTAGAAACAAGAGGTG
CAGGCCAGGGTGGTCTCGGGCTGGCCATCGAGGGCCCCTCGGAGGCCAAGATGAACTGCAGGGACAATAG
GGATGGCAGTTGTACCGTGGAATACCTGCCCACGAAGGCGGGAGATTATGACATCAGCATCAAGTTTGCC
GACCAGGACATACCAAGAAGCCCCTTCCACGTTCACATAACCGACGAGGTCAACCCACAGAAGGTCAAGT
GCTACGGACCGGGGATCGAACCCAAGGGTGTCAGGAAAGGTCAACCAGGTCTCTTCACCGTGGATGCTTC
ACAGGCCGGTGTGGCCCCGTTGGAAGTGCTGACGACAGATGCTAAAGGTCGAAAAAGGCCAGCCCAGATC
AACAGACACGGAGATGGAACATTCGACATTGTCTATTATCCTGATACCGAGGGACCGCTCAAGACCCTCA
TTATCCCGTTCAACACCCGCATCTGGCCGAGTTTCGACGCTAGCAGGGTCGTTGTGAGTGGGGATGGGGT
TAGACCAACCGGGGTGCTCGCCAGCCTGCCCACTAGCTTCACCATCGACACAAGGGAAGCCGGTCTAGCG
GATCTGGACGTTGTTATTCAGGACCCTTATGGCAACTTCGTAAGACCGAAGATAATGGACAATGGAGACG
GAACGTACGTAGTCACTTACACGCCTTCTGACGTGGGTCGCTACACGGTCAACGTGAAATTCGGGGGTCA
AAACGTACCCCACGCCCCGTTCAGCGTCAACACGAGCCCCACCGGGGACCCTAGCAAGGTGAAGATTCTC
GGTAGGACCACCATCCCGGTGGGGGAGGAGTGCGTCATCAACATCAACACGGCAGACGCCGGCTACGGAA
ACATCACCTGCCACATCCGCAGTACCAGCGGCAGCGACGTGGACATCGACATCGTCGACAACTCCGACGG
AACTGTCAGCGTCCTGTACACCCCCCGTCTGCCCGGGGCTTACACCATAAACTTGAAGTTCGGAGGACAG
CCCATACCCAGCGGCCACTTCACCCAGCAGGCCTCAGAAATGCCCGACACCTCCGTGCTGAACCCCGTGG
ACTTTTGCATCCCGGTCGGCCCGATATTCAGCTTCGTCAGTGCCATGGTGACGACACCCTCCGGGGCACG
CCACCGACCGACGATTGAGGACAACAAGAACGGCACGGTGAACATCCGCTACTCTCCGACCGAGGGCGGT
CTGCACAAGCTCGACCTCGCCTACAACGGGGTACCTATCCAGGGCAGCCCGTTCAACTTTTATGTCCACT
CTGCCAACTACAGGGGGGTCACGGCGTATGGCCCCGGCCTCAGCCACGGTGTTTCCGGTCAAGCGTGTCC
CTTCACGATCGTTACCAAGGATGCGGGCACAGGTGGCCTAGCTCTGGCAGTGGAAGGCCCGTCCAAGGCC
GAGATAACTTGCACGGACAACAAGGATGGAACGTGCTCCGTATCCTACCTTCCGACCGCTCCAGGTGAGT
ACAGCATCATCATCAAGTTTGACGACCAGCACATACCTGGATCTCCATTCACCGCCAAGATCTCTTCACC
TGGTGGGGAGGAGCAGAAGAAAGCCTACCTGTCCGTCGGAACCAGCAGCGAGGTCTCCCTGAAGGTGACA
GAGGCCGACATTTCGAACCTCACGGCCAGCATCAGGAGAATCTCTTTCACCCCGCGAGAAGTCGGCGACT
ACCTGGTCAACGTGTATCGCCATGGAAACCACATCCACAACTCGCCATTCAAAATCTACGTGGGGGAGAC
CGAGGTGGGCAGCGCAGACAGGGTGAAGGTCTACGGTAAGGGACTCAGCCACGGAATGGCCAACGAAGAC
AACGAGTTCTTTGTCAACACTAAGGATGCCGGCTACGGAGGCCTGAGTCTGTCTGTGGAAGGTCCGAGCA
AGGCAGACATCGATTGCCACGACAACGAAGACGGTTCATGTCGCGTTACGTATAGGCCGACCGAACCAGG
AAATTATTTGGTCAACGTCAAGTTTGCAGATGAGCACGTTCCAGGCAGTCCGTTCGTGGTGAGAATCGAC
GGAGTACCCTCCGGTCGGATGACCGAGAGGATCCTGAGGCAGAAGGAAGCTGCAGATGTCACCCACATCG
GCAGTGAATGCGAACTCAGCCTTAAGATCCCTGGCACCAACAGGTACGACATGGAGGCCTCCGTCACGAG
CCCCTCGGGCTACACGGAGACGTGCCACATCCAGGACCTCGGTGGCTCCCACTACAGCATCAAGTTCGTC
CCCAAGGAGATGGGCATCCACACGGTCAGCGTCAAGCACAGGGGAATGCACATACCTGGGAGCCCCTTTC
AGTTTACTGTTGGACCGATAACTGACGGAGGCGCTCACAAGGTGCGAGCCATTGGACCGGGTCTGGAAAG
GGGAGAGGTCAACAAGCCGAGTCACTTCAACATCTACACAAGGGAGGCTGGGGCCGGCGGCTTGTCCATA
GCCGTGGAGGGTCCTTCGAAAGCTGAAATTGACTTTCAGGATCGCAAGGACGGGTCGTGTGAGGTCGCTT
ACACTTGCACCGAACCAGGTGACTACTTGGTCTCCGTGAAGTTCAACGACCAGCACATCCCCGATTCACC
TTTCAAGATCAACAAACCGGCCAACTTCACTGTGGATTTCAATGGTGCACAGGGGAAGTTGGATGCCAGG
GTGGTTGCACCCTCGGGGGCCGAGGATCAGGCCATCATACAGGAGATCGATAAAGATCGTTATGCAGTGA
GGTTCACTCCGAGGGAGAACGGCGTGCACTTCATCCAGGTGAGACTCAACGGCAACCACATCCCCGGCAG
TCCGTTCAGAGTTTTCGTCGGAAAGCAGGATGCAGACCCCGGACTCGTGAGGGCCTACGGAGACGGTCTG
CACAGGGGACAGACAGGTCAACAGTGCAAGTTCATCGTCAACACCATCAACGCCGGGCCCGGGAGACCCG
CCGCATGGTCGGAGCAATCTCAGGTTGTCGTGGAAACCATCACCAAGACGAGTTCAACCCACAAGTTCGC
TCCTCACTTCACGAAGCCCCTCGTCTTCGAATCCGATGCCTCGAAGGTCAAGGTCAGCGGCACTGGACTT
CAGAGAGCCTTCGTCAACAAGGAGGCGACCTTTACCATCAAGCTATTCAACTCAATCAATCGATCGACAG
GCTACAACATGCTCATGGTCGGCGTACTCGGTCCCGACGTGCCCTGCGAGGAAGTGAGAATCAAACATGT
GGGTCAGTACACGTACAGTGTCAACTATGTCGTACACGAGCCCGGCAACTACGTACTCGTCGTCAAGTGG
GGCGATCAGCACATCCCCGGCAGTCCGTTCAACATCGTCGTCCACTGA
>g6364.t1 gene=g6364
ATGACAATCTATACGAGCAAGTCTGTTGAAAAGAAAGATGACAGCGGTATTACTCTACCAGAAGTGGTAG
CAGATTCCGTGCTCTTGCTCGACGACGAAAAAAGGGATCACGTTAACTCTGTCAGGCCTGTAGTTGTTAC
GGCAGTTCTTCCAAAGAAAGCCAAACATGTCATTGCGAGAGGCAACAGATTTGGAACCCTTCATGTTTGT
GCTGCCCTTATAATCCTCCCTCTCGGACTGTCTCTTCTTACCGGGTGCATTTGGCTTTACAAGCATCTGA
ACGAAGGGGAAATCCACTACATAGGGAGATGCGGGGTCGACTTCCATCAGTACGGCCACGAGGATCCTTC
GATGCCGGAGAGCAGCAAGTTTTCCCAGCAACTGGAAATCGCGGATCAGTTCGAAAAGATCGGAATGCCT
GCGCTCGGGAATGCCAGACGGTCGATCACTCTCCATGATTTCTCCATGAATGTGACGGCCATCATCGACA
AGGAATCCAACACTTGCTTCGTGGTTCCCCTCAACAGAACTTTGGATGGACACTTTGTCATGGATGCTCA
GCTTCTCCAGGCAAAGTACAAAGTGGTTTTGCCGGAATTGGATCAACAGCAACTGAGAAGCTACGGCCGC
CACATCGAGCAGGAATGCAAGTCGAAGAACACTTACAGACTCTCGCAGGATGACAAGCGTGATGGCATCA
AGAAGAGATCCGTCTGTCCTTTCTCGGGTCGGAAGTATTGCGAGGGTGCTGCAGATTTAGTACTTTGTGA
CTTGAAACAAAGACCCGAGGGATTACTAGCTTCTGTTTTGTCGATTGTTGTCGCCTGTACTCAGACCATG
CAAACCATAAAGTGTGTTGTAGTTGGCGACGGAGCCGTTGGTAAAACATGTCTTCTCATTTCCTACACGA
CCAATAAGTTTCCGTCCGAATATGTGCCTACAGTTTTTGACAACTATGCTGTCACAGTCATGATCGGTGG
AGAACCTTACACCTTGGGTCTCTTCGATACGGCCGGACAAGAAGATTACGATCGTCTGAGACCTCTCAGC
TACCCGCAGACAGATGTCTTTCTCGTCTGCTTCTCGGTCATTTCCCCGTCATCGTTTGAGAATGTGAAGG
AAAAGTGGGTGCCGGAGATCGTCCATCATTGCCAGAGAACACCCTTCCTTCTGGTCGGAACCCAGGTGGA
TTTGAGGGACCAACCGGCCACCATCGAAAAGTTGGCCAAAAACAGACAGAAGCCGATCTCGTTCGAGGCC
GGGGAGAAGCTGGCGAGGGAGTTAAAGGCAGTCAAATATGTGGAGTGTTCTGCCCTAACTCAGAAGGGTC
TGAAGAACGTCTTCGACGAGGCCATCCTGGCAGCCCTGGAGCCCCCTGAGCCAAAGAAGAAGAGGAAGTG
TGCGATCTTGTGA
>g6365.t1 gene=g6365
ATGTTTGAAAATTATGGCACCGAAGATGTTGTTCAGAGGTTGTTATCTGAGCTGCAGTGTTTACACCGAT
TTTATCGCGACACGCCAAATTTAAAGACCTTAAAAGAACTTGCATCAGAATTGAGCTCTTACCTTCCTCA
AGTATCAGATTTAACCTTGATAGCAATTGATGATCTCATATGTGGAGAAGATTCTGTGGCAGGAACGAGA
CTTGTTTCAGAAACCTTGATAAAGTTCCTTTACATCGTCAAAGACCATGAGGTAGAAGAGGTTTTTCTTC
AACTTCTTGAACTTCTGCCAGACGACATCTTGCTAAAACCCCAGTTTGAAAATGTCGTAAAGGCCATGAT
GAGGTACGACCATGGCCGTGACATGGAAAGCCAGCTGAAGAGATTGAAGATTGCAGTGGAAAAGCAGAGG
GATGCCATCAAGTTCCACGTCGTCGATTCAGTGTCGAAGCTAGGACGTCATTCGGATCTATGCCGTAAGG
ATTTTATGATTGAATAA
>g6366.t1 gene=g6366
ATGTCAGCAAAAGACAAAACCCTGAGGATCGGACGATTGCAAAGCTTTGTGAAAGGCCTCCACGACAGTC
GATGGGAAGCTCCGGAAATTCTGCACCAAGGTTTTCTTAATTATTCTCGTGAAGAAATTCAAGGCATTGT
AGCATATTTCAAGGATTACTCTCATTCGATAATTTTGGAAATTCGTAATCTTTTTCATGTTCTTCAAGGT
TATCCATCCATAAAACTGATGAAACTCGTGAGTCGTTGCAGTTATGACATCGGATTGTGGACTTATGTGT
CGAAAGACATCACGTCTTGTTCCTCATACCTGACTTTCAAGGAAGAAACTGTTGGGCTAATGAATAAATA
TTTCACGCAATATTGCCCAAGCAATTCGGATGACTTCGAAACCTCGGAGGAATCTTTTGAAAAAAATTTG
GTTCATTGTTTTCACAAATTCATGAAAAGACTCCAAGTTTTGGACATATTTTATACTATATGGCTAATGC
TGGAAGATGACATTGTGGCCGTAGGATCGTATCCTCCTGGTTTCATTGACACCATTTTTAGATCACAAAG
TTTTGGGAAGTCATGCGAAATAAAGAAAAGCATAAAAAAGTATTTGGTTAATCCTGGAGAGAGGAGTAGA
ATCCATTTCGCTCTTCAGATTGTACTTAGGAAGTGCCCTTTTCTCATTTTGCCGCATCGCGGTGGTATTT
GCCACATGGAAAATTTAATCAAAATATTGAGCGGAAGAAACATCAGCAATGTTTCAACAGAGGAGCTTTA
CTTTGCATTGAAGTTTTGA
>g6367.t1 gene=g6367
ATGAGGAAAGGTCCGAACGGTCTTGGTTTCAACATCGTGGGTGGCGAAGACGGTGAAGGCATCTTCGTGT
CCTTCATCCTTCCCGGGGGGCCTGCCGACCTGAGCGGGGGACTGAGGAGAGGGGACCAATTGCTTTCGGT
GAACGGCTGCGACATAACCGGGGCGTCTCACGAGCAGGCCGCTGTGACCTTGAAGAGTGCAGGAGAGGTC
GTCGAGGTTCTTGCCATGTACAAGCCCGAAGAATACAGCCGGTTCGAGGCAAAGATCCACGAACTCAGGG
AGCAGATGATGAATGCCAGTACTGGTAGCCTGAGGACCACCCAGAAGAGGATGCTATATGTCAGGTGATG
ATGATGATGATTAGTACTATTATTATCATCATTATTATTATTATTATTATTATTGCTTTGCTAATAATTA
ATTAATATTATCAATGACATAGCCCTGTTCGACTACGACCCCTCTAAGGACAGCGGCCTACCCGGTCGAG
GTTTACCATTCCGATTTGGCGACATCCTTCACGTCACCAACGCCAGCGACGACGAATGGTGGCAGGCCAA
GAAGTTATCGGGATTGTCGGATGGGGAGGAAAATGGTGGTTTTGGAATCATACCCAGCAAGAAAAGAGTC
GAAAAGAAGGAACGTTCAAGAATGAAGAACGTCAAATTCATGGGGAAATCTACGCTGCCGAACGAAAAGA
AGAAGAAAATCTTCGGCAAGAAGTTGTCCTTCACGAAGGCCAAGGACAGAAGCGGCAGCGAGGATGCCCT
GAATGCAGACGACTTGGGAGAGGATCCTGTATTTTCCTACGAACCTGTTGTGCAGCATGAATTGAAGTAT
ACCAGGCCAGTAATAATCCTGGGACCGCTCAAGGACAGAATCAATGACGACCTCATTCTGGAGTTCCCCG
ACAAGTTCAGCAGTTGCATACCACACACGACTCGACCTCGTCGGGAGTACGAAGTCGACGGTCGAGACTA
CTACTTCGTGGAGTCGCGAGAGCAGATGGAGCGAGACATTCAGAACCACATGTTCATCGAGGCCGGACAA
TACAACGACAACCTCTACGGCACCAGCATCAAGTCCGTCAGGGACGTTGCCGACCGGGGCAAACACTGCA
TCCTCGATGTCAGCGGGAATGCCATCAAGAGGCTCCAGGTGGCCGGTTTGTTCCCGATAGCCATCTTTAT
CAAGCCCAAGTCAACAACGGAGGATCAGGCGAGGAAGACATTCGAGCAGGCTCTAAAAATAGAACAGGAA
TTCTGCGAGTACTTCACAGCCATCGTGAACGGAGACACGGCCGACGAAGTGTACATGAACATCAAGGAGG
TGATCAGCGAGCAGTCCGGACCAATCGTGTGGGTCCCCTCGCAGGATATCTACCTCTAA
>g6368.t1 gene=g6368
ATGAGCACTGAGGTAGCGTCGAAGGATGTTTTTCCGTCAGATAGCAAGGACCGCATGACTGGTGTCTCAA
CTCAAAAGGAGGGACCTGATTCTGAACTCACCCAGAACGTCAGCGAGGAGGCAGCCATAAAGACCATCTC
AAGCAAGACGATGAGCAGGAATGATGCACACAGGGCACTGGAGCTGTTGGAAGAGTACTACGGGCGTCTG
GTTCGACCTCAGGATCAGAATCTCAGGTTGGCCATCGAGAGGGTCATAAGGATATTCAAGAGCAGGCTCT
TCCAGGCACTTCTAGACATCCAGGAATTCTACGAGGTCACCCTATTGGATGACGAGAAGACGGTGGAGCA
GAAGACAGACGAAACCTTACTGCAACAGAGACTGACACAGACAACGACGACGACCAACAACAACACCATC
ATCACCAACACCACCAACAACAACAGCAACAGCAACAACAACAATAGCATCAAAACCGACAGCGACTTGC
AACAACAGTCGAACGCCGGGGTTCGTACGGCGGGCCGTACCTGTGCCACCTCGCCTGAGAGCGTACCAAC
TTCGAGCCCGGGCCCGAAGCCTTCGTACCATCAGTCGCAGATGCTCACAGGTCCTCTGCACCAACAGAGG
TCTCCTCTGCCGGCCACGTGTCCCTCCTCGCCCCTCTACCAGTCAATCAAGAAGGCCGACCCCGCCTCCT
CGAGGGGTCACGCATTCGAAGAGTGGGAGTATGAGACTATAGACCTGGAGAGGGGCAGCACGGGACTCGG
TTTCAGCATCTCCGGCGGCACGGACAACCCCCATGTCGAGGAGGACCCCGGCATTTACATCACGAAGATC
ATCGAGAAGAGGGCTGCATCCATCGACGGGAGACTCAAGAGGAGGAAGAACCCCGAAAACATCGTGGTTT
TGGAGCTGGTGAAGCGCAGTAAAGGACTCGGCTTCAGCATCGCCGGAGGTGTGGGCAACGAGCACATCCC
TGGTGACGTTGGCATTTACGTTACCAAGGTGATAGAGGGAGGAGCAGCTCAGGTTGATGGACGACTCCAG
GTCGGGGACAAGCTCCTCGCTGTTAACGAAATCCCACTGGACAATGTGACCCACGAGGAGGCAGTGGCAG
CCCTGAAAGCCACCCAGGAGTTTGTGAGGCTCCTCGTCAAAAAGCGACCTGACCTCGATCTCATCAACCC
CGGACTTCAACAATTCGTGTCAGTCGCCGACGGCAGCCAGCCCATGACACCCCAGCACGTGACTGGCAGT
TCTCCCGGGGTCGTGAACTCCATGCCCCACCTGCCCCTGAACCACGTACCCCCTCAGCAACACGTGCAAC
AACACTCTCTCATCAACAATAACAGTACCATCAATCGACTGGCAAACATCAATTCCAGTTACTCCAGCAT
CAACTACAGCGGCCCGAGGTCGTCCGCGGGAGACGAGGACGTGTCCAGGTTTGTTGCCGATGTTGCCTCG
TTGTGA
>g6369.t1 gene=g6369
ATGTCCGAAGACATGCAGCAGGATGCCGTCGACTGTGCCACCCAGGCCCTGGAGAAGTACAACATCGAGA
AGGACATAGCCGCCTACATTAAGAAGGAGTTCGACAAAAAGTACAACCCGACCTGGCACTGCATCGTCGG
CAGGAACTTCGGCAGCTACGTGACGCACGAGACGAAGCACTTCATCTACTTCTATCTCGGCCAGGTGGCC
ATCTTGCTTTTCAAGTCCGGATGA
>g6370.t1 gene=g6370
ATGGAGAAGTCGACCAAAGGTTCTCCCAGTACGGACGTCATCTGCAAGTACGGCAGGCACACCAAGATCC
TCAAGCTCAAGGTCTGGGTGGCCGAACTGCCCCTGGAGATTGAACTCTCCGACACCAAACTGGGTCAGGT
CGCAGGGTGGAAGGTCGGAAATGGGATCCAATTTTCCACCAGCTTGTCCTTGGTCCTCGAAACCATGGCG
ACGTGCCAGCCGAAGTACCAGTCGTCCCTGGTGGACGTCTACGCTCGCCTCGTCACGTCGAACGGGGCAG
ACCACGACCCTGGAAAGGTCGACGACGAGTTCTTCACCAGCAACAGGATTGGTCAGCCCTTTAAGGTAAC
TCACCTCCTATTGGACAGGATAAAAGTGGTCGACCCTGCCATTGGCCGGCTCGTCGTCGGGCAGGCAGGT
GTCGTCTCGCTGGAGGGACTAAAGCCCGGGAGATCAGAATTGCAGGTACTGTCCGTCGGAGGTCGTGTCC
TCGGATTGAAACAGTTCAAGGTCACCAACGAAAAGGTCAGCATCACGAAGATCGAAGCCGATGTCGTGAC
GGACGTCAGCGTCGTCATCGAAGGCTATGACGCCAGCAGCGGGCAAGTCGATCCTTTGGTTGCCAGGATG
TCTTACTCCAATCACTTCGATACGCTCAAGAAGGTAGGAATGTTGGAAGCTCACCTGAGCTTTGACGACT
CGACAAAATTTCCGATCCACGCCCTCGATTCGGAGACATTCAGCCTGGAAATTATGGTCGGCAGTGAGGA
CAACGATGGTGATAAAGATGACATCAGGGAAGAGGAAGAGGAGGACGATGATGATGACAGGGACGTCATC
ATCTTAGGAGGAGGGAGCACCGAGGGTGAGAAACGTCGGCATCGACCCCACAGCAGTGGAAGCAGGTACT
TGGTGGAGGCCGTTCTGGAACACCACAGCCCCCAATCATCAACGTCGTCTACGCCGTCCGATCGCCCCGA
AGAGGTGCCCCACATCTCTCCAAAGCTCGTTCTCTCGCCCTCTCTCTCCGGGCTGTCCAAGATCAAGTTC
TTCAGTAGATCCTTCGTTTTCCTCAAGTTCGCAAACCCTCTTTCCTCTGCCAGGTGCTCGGGCGTGACAT
CCAAACCCATAGGGGGTCAGCCAAGGCATGCTCTGGCCGTGGGCAAGGCTCAGTTCAGCATCGATGGATC
GGTGTTCGAGGAGCTGAAAATATCTCGACAGAACCATTCGTCTGCTCACTTCACCTTTTCGAGTCACGAC
AAGAAAAAGTTCATGTTGGACACGTCGTCGAAGCAAAACTCGCAAGTCGTCATCTCGAAGCCAGGAGAGC
CCCGTCAAAAGGGCCAGTACAACTTCATCAGAAACATCACGGCCCTCGAGACCGCCATGTTTGTGGCCGT
GGTCATCTTCTGCATCGTCGTGGCCGTCCTTCTTGTGCACTGGGTGCTCAACGCCGCCCGAAAGAGGCGC
CCGTTGAAGGTGAAGGACAGCGGGAGTGGGGGGGTCTGCGGGGTGGAAAACGATTGGGTGTGGATAGGTC
ACAAGACCCTGGAGAAGAATGCCGTTCAAACGACATGCCTGGCGACTTTAATGCCTGAGGAGGATTTCAA
TAGTTCCGTCGGGGGGGCCGTGTCGAACGGAGGCATGACCCACGGTGAATCTCCGCCCCCTCTGCCCCCC
AGGGAGTGGAAGGGCAACGGGATTGGTAGCGGCGGCAATTCCGCTGCCGGACCGTCCAATCAGTGCAGGA
TCAAGAAGCAGCAGCGAGAACAGAAGAAGAAAAAGCTTTCCTTGTCCAACGCCCTCCCTGGAACTGCTGG
CGAGTTCCGTCTTCCCGTTCCACCTAGACCGTCGAGGGCACCTCGGCTTTCCTCCATGCCGTCAGCCAAC
CTGAACACCAAGATCGGCGATGCGTATCTCATCAACGACCCTGCAAAACTCAACAAATCCTCGTGCACAG
AAGTGATGCAGGCAGCGACGACGGGCGTTAACGGCAACTGCACGGGCACTTCTTACTTGGGAGGAGGAGC
CTATCCGGGAGACACCCTGAGCAACGAATCGGGAGCAGCAGCCTCGCAGCTCGTCAGCCAACAGCAGCAG
GCCGACGTGTGGCTCAAAAAGTCCATGACCAATGACGGATCGGCCTGCAAGAGAGCTCAGCGAATCAGGA
AGCTAGAGGAGGCGGCCGCGGCCAGTGGATCGGACGTCGACTTCAACTGCGCCTCCATGGACGAAGACCA
ATTTCTCAAGTACCTCGAGAGTCTTAAAGAGTCGTCTGCCTAA
>g6371.t1 gene=g6371
ATGATGCTGAGATTCGTTTTCATCTTGTTAGCACACTTTCAAGCGGTTTTATGTTACTTGAACTTCAAAT
TTCTGGGGAGCGGTGACGGATTCTTTCAAAGGGCCAGAAACGACTCGTTTGGAATCCAAGAATGGCCGTT
CATAGCCTCGCCGAGCGTCATGTCTCTTCAGGCGTCGTTCGGTTCGCTCAGCACGTACCCTGACATGCCA
TCCGTGATACCTGGGTTCACTCCGCACACGGTGGCCAGTTCGCAACATTTGGGAGGGTTTCTGGTCAGTG
CTCACGTCGTGTCGGACGCCATACTTCCCGGGCAGCCTCTTCGAGTGCTGTTTCACGTCAACAGCTCGGA
AACGAAGGAACGCAAAATGCCGAACGCTTCGCGACTTTTCCCCCATCAAGGAAACACGTTTTGTCTCTAC
GCCCATGCCACTCGCACCAATCAGACGCTGACTTCTTACTGCCAGCTCAATCCTCACCTCAACGGCGTCT
GCTTGGCACAGCTGACCCTGCCCGGTCGGTGGTGGTCCGGATCCGACCCCGGTCCGACTCAGGATCATTT
CCACATAGACGTCCTCTATTCCATGGAGGAGGCGGGCTGTCCCCACAACAAGAAGTTCCACAGGTCGCCG
AAACTTCGATTCTTCCTCGACACGGTCGAGCTCTTGCCCGACCAGTCGGTTTACCAGGAGTTGAAAGAGG
ACCAGCACATTCTCATCTACGCGCCTCAGAGCGTCTTTTCTCCGGGTTCCACGTTCAAGATACCGGTCAA
GTTGCAGGCCGATTCTAACCTCATCAGCTTCGACATCAGGGTGAAAACCAAATCCGGCATCTGGATCTCC
TCTCTGGATCCGAGCAACTCGTCTGCCGACACCTGGCAATTCAAACTGGAGACCAACACGAAGCCTTCCA
GCTGGATGATCAACGCGAGGACGCACGTCAACTATTCCAAGTACAGCAGGGTCCAAGAGTTGTTCGAGCT
CGTCTTCGAAATCAACGAGACGTTCTCAACGACCGCCGACTGGATGAAGCTCATGTTCACCCTCGAGTAC
GACACCTACCATGGGGGCGTCAAGTACGGCAAGATCGAGAACAAGGCCACCGTCAGGATCCAGATCAACC
CCGACAAGACGTTCGCCATCGTTCCCGTCGTCAAGAGCACCGAAATGATCAACGCCGTCCTGTTGTCCGG
CATCCCTTCCATCCATCCCCTCCAGATCTTCTCCGTGTCTCACTCCGGTTCTGTCCAGGACATCACGTCG
CTGTCTACCTGCGACTCCTCCGACGAGGCCGTGGCCATGGTAACCGACGACAGGATGACCTCTTGCACGA
TAGGAACAATTAAATGA
>g6372.t1 gene=g6372
ATGCCTTACGGTGAAAGTATGGTGTCCTCAATGAACGGCAACAACAACAGCAACAACAACCACAGGATGT
CGTGGTCGGTCGACCGGGAACACGTCGAGCGAAGACGAAGCACGACAAACTCCGAAACACCGAGCGTGTC
GCAGTGGAAAAGACGGAGATCTCGCTTTTCGCGTTCCGACGTAAGAGCTAGTGAAGAGATCGATAACAGA
AAGTTGCAAATGAAATTGCATCTGAGCGGATCAAGTGGGAGGAGCCGTCGGTCAAGGTCAAGGTCTGTCT
GCGGCGAGTCGAGGCAAAAATAG
>g6373.t1 gene=g6373
ATGGCCAAAAATTACGATCATTTATTCAAATTATTGATTATTGGAGACAGCGGAGTTGGAAAAAGTTGCA
TCCTTCAAAGCTCGGCAAATCCGAGCGACTTTCAACTGTATGAAAATCTGATGATGCACAAGATCCAGTC
TCTCCAGGTGGACGGAGAAACGGTGAAGTTGCAGGTGTGGGACACTGCCGGACAGGAGAGTTACTACAGA
GGAACCCACGGGGTCATCATAGTTTTCGATTTGACGAGCACAGAGTCCTTCCTCAACATAAAACGCTGGC
TGTACGAAATCGACCAGAACTGCGATTCCGTCTCCAAGATCATCGTGGGCAACAAGATGGACTGTGCAGA
CGACCGACTCATATCCACCAACGAAATTAAAAGCCTGGCAGACCCGCTCAACATTCCCTTTTTCGAAGCC
AGTGCCAAACAAAACATCAATATTCAGGAGACCTTCATGTTCCTGACTCGCATGGTCCTGAGGCAGAAGA
AGGAGCAGCAAGCGCGGATCACGTTGCAGACGGCCGAATCCTTCAAGCTCACCACGAAGAGTCCCAAGAC
GAGGAAGAAGAAGCAGAAGAAGTGCTGATGATGATGATGATGATTGTGCTGCTGCTGCTGATGATGATGA
TGATGTTTATTACCAGTAGTTGATTTGGTGATGGGCGATAATACGTGGTACTGGTGGAAATGA
>g6374.t1 gene=g6374
ATGTCTCGCAAAGTCGGTCTGTCGGAATTCACATCCCAGCGATTGGCAGAACTTAGAGCTAGGAGGGCAG
AGGCCGAAGCCTTTGATAGCAGTGTCGTACCTTTAAATACTCACTCGGCTCCTCTGACCAGCCACCAGAC
GAGTCCCGCGGCGCACAAAACCTCGACATCGTCGCTTGTAACTGTCCAGAGCGTCAAAGACATTGCAAGA
TCGCCATCGCTTCATCAGACTTCAACGAACGTCTCTAAGGACAGGGAAGAAATTTCCACTAGGTCGAGCG
TCACCATGACTTCCACTCCAGTGCGCGACACTACCTCTTACGTTTCCAGGATCGCTACGGATGGAAATAG
GGGCCATTCCCCAAAACCATTGAGTGCAAGAACTGGATATGATACCAAATATGATGAAGACGATTCTGAA
AACCTCGGATTTGCATGTCAATCGGGGCTTGGAAAGTCGACTCTGATAACCAGCATGTTCTTCAACAAGG
ACCTCTACTGCGACAAGAGGACACCGGACGTGGAGGAATTCCACGAAGTCGAAAAGACCATGAGGATCGA
GAAGAGGTACCTGGAGATCGAGGAACATGGTGTCAAACTGCGACTCACCATCATCGACACCCCGGGATTC
GGCGATGCCATCGACTCGAACGACGCGTGGTTCCACCAGTACCTGGAGGACGAGAGTGGAATCAACAGGA
GGAACATTCAGGACAACAGGAGTCTTATTCCTTTTGCCGTGGTTGGAAGCAACACCTTTGTGGAGGTCAA
CGGGAAGAAGGTCAAGGGCAGGGTTTACCCGTGGGGTGTGGTCGAAGTCGACAGCCCGAGGCATTCCGAC
TCCACGAAGTTGAGGCAGTTCCTCGTCAGCACGCACATGCAGGATCTGAAGGACGTGACGAGGGACATTC
ATTACGAAAACTACAGGGCCAGCAGGATTAAGGAGGAACACTCAAGTCATGGCTGGTTTCATGTTGCCAC
ATTGGCTTTATGCAATGCCACAGAGGCTGATGTCCTCCTGAAGCAGAAAGAAGAAGAGATTCAAAAGATG
CAAGAGATGCTGATGAAGATGCAATCCCAACTGGCAATGTCAAAAGGAGAGAACAGAATGAACAAGATCC
TCTAA
>g6375.t1 gene=g6375
ATGAATTACGATCAGGACCTGTTGCTTAATTTTCCAAAGTTTGATAATCCTCACGCGAGAGGCGCTCGAG
AATACTTTTATGATTGCGGTACGCCGCTTTCGACAGATGTTGATTTACAAGAGCTTGAAGATGGAACTAC
TTGTGTCAATTTTTGTTATCAAAGGCAGTTGTCATGCAATAACACCAATCTCATTTTAATTCCCCGTGGT
CCTTGCAGGCCAATCATTTCTCCCAATCCATACTGCAACGTCGCCAAAGAACCGTGCATGCATCGTCTGC
TCCAGGAAGACAAACAGGTCGACGAACTGCTCAACTTTCTCACATTTTTTGTTTCCCACTGCAAGCGACC
CAAGCGAAAGGTCATCCAGATGCTCAGGGAAAGGCTGGACAAGATCAGAAGCTTCAGAGAGGACTCCAAA
CGTGAGCAGACGCCAAACGACCACGACGCAGTACCTCACTTCATCTACGTCGATCAAAAGGATGACAAGC
GACTTCGGAGTCTGGCTGGTGTCGTCAAGCGCCAAAAGAATGTCTTCAGAGATTACAACCTCCTCTGGAA
AAATAGCTACAATCCCTCGTATGCAGGTGGCTGTGCATCCTTCCAGCCAATCGACGGACACAGAGAGGTC
GTGGGGTCACTGGTTTTTCCGACGGGTCGAAAAATGGATCGTCTAACTTCGGGCATCGTCTCCTTCAAGC
ACCGTTCCGAGTTGACGATGACGGAGAACGTCCGGTCGAGGCACAAAATGGGAGACATGGTGTTCCAGGT
CGCCATGGAAACCGTGAAGAATCGAATATTCTGTATGGCGAGGACCAATAGCAGCTTTTCCTTCTTCAGT
CTCGAGGACGAGGGGTCAAAGTTGAACCACCTGGTGACCCCAGATTGGCCGAAAGGTCACACACTCTCCC
ATGTCGCCATTAGTCCACACCTTTTGGGGGAGTTGCTTTTATCGTCACAAGATGGCAGCGTTTACCTCTG
GTCCCTCGAGAGGAGCAATAGAGAGATATACAAAGTGCCTGCACTGGACGACCCAATCGAGAGGGCAACC
GTCGGCTACCCCACTCACAGTCACTTCACAGGCCACCCAAGGTGCTTCCTGGTCTCGACCATGGACACAC
TGGACATTGTTGACTCTAGGATGACCGATGGGAGGAGCTCGAGACTCTTCAGCCTATCACAAAGTGATGC
CTGCCACAGAGGAGAGAGGATCACCTGCTCCTACAAGCCAAATCCCAGCTCCAATCACCATCTCTTTGCC
AGCCAATTGTCTCTTGGTGTCGTGGACGAGAGATTTCCTGGGCACCTGGTCTTAAAGTGGAACCACTCTC
TCCTGTCTCCTCCGACCTTCATGGACGTCTTGCCAGGCGTCATGGGCATCGAGGACGAAACTCTCATCAC
CCTGGGCTGCCAGGACTACGGGGAGATCCACTGCTTCCAAGCCCATGGTGTGGCCACCCCCTTCGAGCAG
CTGAACCCACGCCCCTCCAGGGTTCAGATTTGTGGCCTCCCCTGGAGGGTTTGTCGACCTGAGGAAATGC
TCACGGCATCGTTTCGCAACATCAAGAGGCGACTCGCCTGCCCTCTGATTGGTCAGTGCATTGTGCCAAA
CGAATCACAGAAAGGATTTTCCGTTATACAGCTAACATCAGTCGGAGACCTCTTCGCCCAGGACTACCAC
GGGGACCAGGGCTCGGCCAAGGACCCTCGGGTCTTCCAAAAGCCCTCGGACGCTCAGTCCTCGCAGAACC
TTAACGCCTTCAAGGCGCTGCAGGTGAAGATCAGACGAATGCAAGTCTACAGGGAGCTTATCCACGGGCA
GGATCGTGATGATGATGATGATGGGGGTGAGAGGCTGAAGATGGAGTCTCAGGGATGGACCACATCTAAA
GATGCTCGTGCAGGCAACTGTGACAAATGCCAGGAAAGAGTCGATGACAACGATGATGATGATGACGATG
GTAATGACGATGACAAGTACAATCTGAATTGTTCAGCATGCAGGATGAAAAGATTCAAGATTGCAGTGAG
GCAGGACAAAGTTCCTCCTCCTTTGATGGATTTTGACGCTTCCAAGTTGACGTCGACGGTTCAAACCCAG
CCTCTGGACGATGACGTCGAGGGACAAATCCTCTTTGCTCAGTACCACGACTACGATTTCACTGAGTTCC
TGAAGACGAGAGACGAAGAAACCATGGCGGACATTAAAGAACTGCTCAAGGACCATTTGCCCGACGAAGA
CGAAGACAATAAATCCGATCTCGAGCTGGCCGACCGAGAAGCAGACGACGACTTCAGCGACGACGACAAG
AAACATTCATTGAAAAGAAGCTATTCAAGCATGTCAGATGATTGA
>g6376.t1 gene=g6376
ATGGAACAGTATTTCTGTGTCTGTGGAGTCGTCCAACCTCCCTTAAAAACAAGGAGCTACTTTCAGATTT
TCGGGATAGAAGAAAGTTTTGATTTAGATCCAAAGAAGCTAAGGACAAAATACCAGAAACTTCAAACATT
GCTCCACCCAGACAGATATAGCCAGAAGTGTGAAACAGAAAAAGAATTCTCTGTCCAGCATTCGGTCGTG
GTCAACAAAGCTTACCAGACCCTCATCAGTCCCCTAAAAAGAGGAATGTACATGCTTCGCATCAAGGGCG
AAGACATGGAGAAAGATATGGAAGTCGACATGGAGTTCTTGATGGAGGCTTTCGAGCTCGGAGAGGCAGT
CGAGGATGCAAAGAGCAAGGAGGAACTTTTAAAAATTGACTCGGAAAACCAGCACAACGTAGACGAGTTG
GTTCGGCGGATTTCGGTTTCGTTCAAGTATGACGACATAGCCACTGCCAAGCAGAATTTGGTGAAGCTGA
AATATCTTGTAACAGTCTCCGAAAAGGTCCAAGAAAGATTGAGGGATGGTTCTTGA
>g6377.t1 gene=g6377
ATGGACAAACGTAAACTGTGCGAAGAAGCCGAAAGTTTAAGAGAAGAGGTTGCTTCACTGCGTGACAGAA
AGAAATGTTTGATAGAACAAATCGAACATTTGAGGTGTTACTTGATTCTCGAGGATCGCCAGATAACCGA
ACAGAACGAGATGTCCAGCAAAATGGCTTTGCAGTACAGAAAGGAAAATGCCGATTTGAGGCTTAAAATT
AAGGAACTGAAAGACGAAACAATGTGCTTAAAAACCGTAGCGGACTCTATGTACGACAAGTTGACAACAA
GCAAATCAAGAGAAATTGAAGATGACTGTTGA
>g6378.t1 gene=g6378
ATGGCGTACACAACTACTGATAGATTTTCTGAGAAATGTTTGCCGTCATCCGTTGGGCTCGACTGGCTTC
AAGAGTTGACGACCGGGACGACTGTCATGGCCGTCGAGTTTGATGGAGGTGTTGTCATCGGTGCTGACTC
TAGGACTACGTCGGGGAGTTACGTGGCCAACCGAGTGACCGACAAGTTGACGAAGGTCAGCGACCTCATC
TACTGCTGCAGGTCGGGCTCTGCTGCCGACACGCAGGCCATTGCTGACGTGGTCGCTTACCACATGTCCG
TTCACAAGATGGAGTACGGAGGACCTCCACTGGTTAAGTCTGCAGCTAAGCTCTTCCAAGAGTTGTGCTA
CTCGTACAGGGATCAAATGTCTGCAGGAATCATTTGTGCTGGATGGGATCCCAAGGAAGGCGGACAGGTC
TACTGCATCCCTCTCGGGGGCATGTGCATCAGGCAGCCGTTCACCATCGGTGGATCGGGCAGCACCTACA
TTTACGGCTACGTCGATGCCACCTACAAGGAGAAGATGAACATGAAGGAGTGTCTGGAATTCACAGCTAA
CGCTGTCAGTCTTGCCATTGGAAGAGATGGTTCTAGCGGAGGCATCATCCGATTGGCTGTCATCACCAAG
GGCGGAGTGGAGAGGCACACCCTCATGCCAAATCAGCATCCTCGTTTCTCGGAATTGTAG
>g6379.t1 gene=g6379
ATGAGTGAAACGCTGAAATTTATTGTTGGCGAATTGAACAAGCCTCCGTTCAACAAAGGCTACAGTTTGA
TTAGTTTTGATTCTCTGGAAGGACTCTCTTTGTTGCAAGTTTTGACCGATGTCTTGGCAGACATCGAACC
AAACCAAAAAATTGATGTCAGGGAGGAAACTCCCGAGGAAACAGCCATGAGGATTTTTGAGATGCTCAGG
ATCTTTAAGTACAATCCAGCAGATGAAGACCAGCAGGGGGTGGTCGAAGGTAAGAAACGGACGATCCACC
CGATGCTAAACTGGATCTTGAAGAAGAAAGCAGAGCTAAAGGAGAGAGCTTACCTGGCAAAGTACCTCGT
CAAGGTGGAAATACCTGCAGAATTCCTGGCAGACGGCACTGTCAGCGACCTGAACGAACAATACTCCGGC
TTGATGGAGCTGTTCAAGGAGACTCACAAACAGCTGAACACACTTCGCAGCAGCGGTTTCAACACTTCGG
ACGTCAAGAAGGACATCGAATCCATGGAAACGGAAAAGGACCAACTCGTCCGGAGGGTTGACAAGCTCAA
GAAAAAGCTCATGAGGTCAACTAAGGAAATAGGTCAGGTTAAAATGTCAACCAAGGAAATAGGTCAGTTC
ATGAGGTCAACTAAGGGGATAGGTCAAGTTAAAAGGTCAACTAAGAAGAGGTCAGTTCATGAGGTCAACT
AA
>g6380.t1 gene=g6380
ATGGAGGAGGAAGTGAGCAGCAACTCCTACCTGGTGAAGACGAAGCTTCCCCAGGAGTTGAACTCCGTAA
AGTCGGAGGTGGATGAGGTCATGAAGGTAGCACTTGAACCCGCCATGGGTCAGGCCGACCTGGAGGCCAT
CCATCAGAAGATCAGATCCACGAACATGGAGATCAACAAGCTCCTGGAGAAGAAGATGTCCAACATGAAC
AAGAAGGATGCCGTGGCCGAGACTATGAACCAGACGAGGAGCGAAGTGCAGAAGATCGAACAGGAGTGCA
ACTTCAAGAGGAAGAGAGTGCAGGAGAGAAACGGAGGCGAGGAGACTATGAGTGTTGATGAGCTGGCCCA
GCAGCTGCGTTCGAAGCACACGGAGTACAAGGAGCGTCGCAGGGAGTTGTCGGAGTTGAAGATCGAGTCG
GACGTGCTCGTCAGGACAGAAGAACTGCTCGCCAAACAATCCCAGCACATCCACCAACAGCTGGGTGCCT
ACGAGAGCAGCCAAGGGGTGTCGGGCTACCACGAGACTCAGGACGCCCTCGAGAACGTGTCGAGCGTCAA
GAGCAACCTCGACGAACAGAAGGCACAGAAACTCCAGGACATCTCGCTCATGGTCCAGCAGCTGAACAAC
AAGATCGATCGCAAGAAGCAGATTCTTGCGCCAATCATCAAGGAGCTCCGCCCACTCCGTCAGGAAATCC
AGGAGTTGACAGCTCGACACAAAGAGAAGAAGTCAAAATATGACGCTGTGCAGGCTGGGTGCGAAAGCAA
CTGGTCCAATCTAGAGAGAGTGGGCAGCTTGCAGGAGGATGTTAACGCAGACGAGTCTCGCATCCGCCTC
CTCGCCATGGAGATGAAGTGCGACCAGGTTCTACTGGAACGAGCCGAACAGGAACTCAAGGTGCTCCCGA
CCTCAGACGACAAGAAAATGTCTTTCAGGGAGATCATGGCCAAAAAGATTCAGGAACATGAGCATTTGGG
CAGGCAGTTGAAAGAGAAGCAGTTCATGTTGAGGGACAACCAGCAGGCAAGGATGTGGAGGGACCTAGAG
AGACTCATGCAACTGAAACTGAAACTTGGCACATCCGGGATTCCCCAGGACGCCGGCATCAGGGTCGACA
GAGGAGCCCCGAGAGGAAATTCCAGCAACCGTCTCGTCCTCTGA
>g6381.t1 gene=g6381
ATGGCGAGGAATGTTGGTAGACAAGAGAAGGGAAAGATTGCCAGCTCTTTTATTCTCCATGCTCCTCCAG
GCGAATTCAACGAAGTTTTTAATGATGTGCGCACTCTTCTGGACGATGACGAGCTGTTAAGAGAAGAAGC
TTACAGTGCTGCGGCCGAGTACAACAAGGAGCAGTTCATCTCCTGCAAACTGGAAGGATCTGTGGAGCCG
GTCTTGATAACAGAGCATGGCGACTTGGGAGGCGGGAGATTCTTTGACCCGAGGACCAATCAGTCTTTCA
AGTACGACCATCTGCGCAAAGAGGCCACGGACGTCAAGGCCCACACCCAGGAGATACTGCACGTGGACGA
GTGGCGCAGAGCCATCGAAGACACCCTGACCTCGTACGTCCACGACCACTACGGCAAGCAGGGTTCTTCT
TCGGTCTACGGGGTGGACAACAGGGATGGCTCGATGACCATCATAGTCTGCACGGAGAGCCATCAATACA
ATCCAAAAAATTACTGGAACGGTAGGTGGCGCTCCCAGTGGTCCATGACCTTTCAGGCTGATCAGGCGTC
TGCCGACGTAGTGGGCATAATGAAAGTTCAGGTGCATTACTACGAGGATGGCAACGTGCAGCTGATTTCG
TCGAAAGAGTGCAAGAGCAACATTGCCATTACTGATCCAACGGGAACTGCCAAGGTCCTTTGCGGAGTCA
TCTTGCAAGCTGAGAATGAATATCAGGTGGCCATCTCTGAGAACTACCAAAACATGTCCAACACGACCTT
CAAGGCCCTGAGACGAGCACTCCCCGTGACGAGGAACAAGATCGATTGGAACAAAATCATCAGCTACAAG
ATCGGCTCGGAGCTCAAGAACACGGCAGAATAG
>g6382.t1 gene=g6382
ATGTCGGCGGTATTCGGAGTTTACTTGGGATGTACTACTTCTAGCGTGGCTGTTTGCAGGGATGGCCAAA
CTCAGGTTATAGCCAATGATCTTGGTGATAGAGTGACTCCAGCCTGTGTTGGATTCCTTGGAAGTGATGT
TTCAGTTGGACTGGCTGCTAAGCAGAGTTCCCAGAGAAACCTCAGCAACACAATATTCAATGTTAAGAGG
ATACTTGGGAAGAATTTCTTGGAAAATGCTGAAGAACTTGACAACTACATCTCGGAAAGTAAAGTCAAGA
TTGTCAGGAACAATAATCAGCCTCTTTACCAGGTCACCAAGAACGACAAACTGGTCCAATTACAGCCCGT
GGAAGTTGCCAGCCTAATTTTCAAAAGCCTGCTTGAAACGGCGAAAAGCCAGAGCGGTCCTCAGAAGAGT
TACGAGGCCGTTCTGAACGTGCCCGTCTACTTTAATGCCCAGCAGAGAGAGGCTGTTAAGAAAGCAGCTG
AATCTGTAGGCTTCACCATACTTCGAGTCGTCAGTGAATGTACTTCGCCTCTGCTTGCTTACAACATCGG
ACAGAATGAGCCAAATACGTCGTGCAACGTTCTCGTCCTCCGGATAGGTGGTCGATCGACCGACATTTCC
GTGGTGAACGTCGTCAACGGCATGTACAGGGTCGTCGCACATCGCCACGAAGACGGTCTCGGCGGCATCG
CCGTCGACGACGCCCTCGTCGAGTTTCTCGTCGGGGAATTTAAAAGGCAGAGCCGACAGGACTGCAGCAA
GAACGAACGCTCGAGGGCCAAGCTGCGATTGGTCGCAGAGACGTGCAAGCACGCCCTGTCCTCCCTGCCT
TCCTCCAATTGCTCTGTGGAGTCTCTCTTCGAGGGAGTGGATTTTTCGTGCAACATCTCAAGGAGTCGAT
TGGACATTCTCAGCTCCTCATTCGTCCAGTCGTGTCTGGCCGTCGTTTCTCGTCTTGTTACTGAGACGGC
AGGATTGAAGTTCGAAGACATCAGTAAGGTGGTTCTTTGTGGTGGAGTGTCCAAGATGCCCCAGCTTCAG
CAGAGACTGCAAGAACTTTTACCAGGTTCAGAGTTTTACAGCTCCATAACCCCTGACGAGGTCATAGCCG
TTGGCGCTGCTCATCAGGCTTCAATTCTGTCTGGTAAAGATAGCAGCGAATCAGAACTCTTTTCTCAATC
TTGCGAACTCCCCTGCTTGTCATCTGACATTCTATTGGAGGTAGCCAATGGAAAGAGAGAGGTCTTGTTT
CACAGGAAAACCCCTGTACCTTTCAGGAGGGAGTTGACACTGGCTCTTGACCCTGGACAGAAGGGTGCTT
TATTGCATCTTTTGCAGGGGAGTCCATGTGATGTTAAGTCATTACTAAAGGTGGCTTTAGGCGAAGCTGT
TAACGGTTTAGTAAACGTCGTCTTCCATTTTAAGCACGACGGATCCCTTCATCTGACATGCTCCGACGCC
TCTGGACAGCACCTTGCAGACCTCCATGTCGATTCGTCGAAGAAACCCACCTTGATTAGCAAGTCGGTCC
ACAGCTTATCAACAGATGGAATCCAAACGTGA
>g6383.t1 gene=g6383
ATGGAACCCGCCCTAGTAGTCACTCATGGCGATCCAGTAAAGCTCGTGAAAGGTGAAATTATGGTCGTCG
ATGTTACAGACTTTAATAATATAATAACAAGGGTCCTTGTTAAAGGAGATTACGCGTACGATCCGCCGTT
CATTGCGAGCGATGTTGAAATGGTAACCAACCAGTATTATAAGGATAAAAAGGGAATTCAAGGAAGAACT
ATTTACCTTTATGGTGATAAACTGAACAACACCTGGGACGTAGTTCCACTGAAAGGTCCCTGGGAACCTG
ACACAATATCGAACCTTGTCGTAATCAAAGCCATGGATGCAGCTTTTACTTATGTTGTTTTTGCCTGCCT
TGGTGGCGATGATCTAGTCCTGATATTTACCAAAGGTGGAAGGCTTACCGAAGGAGGGGCCACCATGATA
AAAATGGGCGTGTCGAATGTTTTGCATTTGAAAACGTTTGATGCAAACAAAGACAATTTGATCGACTTGA
TTGTAACGACGGATAAAAACAACGGTGAAGTGATAATCTACGAAGTTCCAATGACCAAAGCTTTCACTTA
CGAAGGAAAGCCATACATGCTGATAGCAGGAAAAACCTGCACCAAAGCTTCTTACCTGGTTCCTTATTGG
CCTCTGGATAGAAACAACTGGGACTACCATGAAGTCCTGATTTTGAAGGATATCCAATCTGCAACTGGCA
TCGATTCCGTAGACTTAGACCTAGACGGATATAACGAGGTTTTCGTTTCGATAACTAATGAAGATATTAT
CAAAGTGTTCAGTTTTAAGGATGCAGTGGCTGGCTCTCGCATCTCATTCGAGCTGCCTTTGAATTTAATG
ATCTTTTGTCGCGTGTTCGGCATCTTTAGCACTTACTTTTGA
>g6384.t1 gene=g6384
ATGACGATATCCATAAGTTATCCGGCTTATCTGGCAACTTACAAAATAACTAAATTGTCTGTCGTTCTGG
TATCGACTCAGACTTTGGAAGGTGCAATCTGCATGTTGGATGCGAGTTCCCTCAATAATACTTCTCCAAC
AGTTTTGCTTGATAGACTTGTAAATCCAAAAGAAGTAGTCATAGAAAAGGAATTTTTTCTTAATCCTGGC
CTCGTCATTTCTCACGGCGATACAAAAAACTTCCAGAAAGGTGACATTATTATTGCCAATGTCGCTGATT
TTAATAACATTTTAACATACAATGTCCTTCCTCCTGGAGACTTCGCTTACGGCATTCCGACACCGGTGTC
CGAAGTGGAACTGGTTGTCAATCGATATAAAAAGGGTTCGTGA
>g6385.t1 gene=g6385
ATGGGCCAAGATTACGAACTGATTGAGAGAATGAACATCCCAGTGGAATCTCCGAGATTCCTGAAAGGGT
ATAAAAAAGTCAACTTTACTTGCATCCTGGTTTCGTCTAAAACTGCAATCTACATGTTAAATTCATCGAT
TCTCACTCAGCCATTTCCAAAACTTTTGATACAAGATCTTAAAGAACCACTGGAAGTCGTCTTTGTAGAA
GACAATGTTTTTCCGTTTCCCGCCTTTGTGATAGCACACGGCGACGAAGCGAAATTTCTGAAAGGCGGAT
TAATCGCTGTCGATATTACTGATTTTGACGACGTCAAGATGTACCAAATCTCCCCTGCCGAGAGGCACGC
TTACGGCACTCCAGCTTTTGTAAGCCATAACGAAATAGTCGTCGATCGACTGAACATGGTTACTGAAAAG
GCTTACAAGGATGAACTGCTATATTTAACTCACGACGAAAACGCCACCTACGAATGGAAAAGTAAATTAA
TGACTGGCGAGTGGAAAAGAGCCAGAGTGTCGAATATAAGAACGGCTGGTGCTTGGAAACATTTCAATGC
CATTTTTGGCATCCTCTCAAAAAGTTATCTGATCATGTTAATTACTGCAAGTGGAGAAATATCCGATGGC
AATATTACAATGATTAAGTTTGGTGACAACGATGTGGCGAATATAGAAATGATTGATATGAATTTGGATG
AAAAACTGGACCTAGTAGTGACCAGTGCGAACAACGATGGAGACTTGGTGGTCTACGAGCTTCCATCAAA
ACACCTTTCCAAGTAG
>g6386.t1 gene=g6386
ATGGTCGTGGATATTTTTAATGGATGCAGAAAAATGTCCGAGTCGAGAAAAAACCCCGAAGAAAATGCTT
TGTCGGATCACATGGTTGCCCTCGTTCAAAAGGCTTGCGACAACCTGGCGGTTCTTGCCACTTCGGTGGA
CGAGATCAACTCCCTCAAAAGACTGACCTTTCTCATGGAACTCCAGAAGAGCTGGGAATTGAAAACGGAC
ATCTTGGGCCACGAAAGAAATGAAGACAGGCATCAGTCGCAGCAGCAGTCGAGAGACGCGGAAAAAGGCG
ACAACATCACGGACATAGTCGTCTGCCACGATTGCGGTCGGTCCGACCTCTCGACCGTCCAGAAGTCGTC
GTGTTCCTACGCCTGCCAACAGTGCGGCCTTAGCTTCAACAAGTGCCTTAGCCTCATGCGACACCTTCTC
GTGCACAACGCCGGCAGTCACGGAGGCGTCGACCCCGGCAACGGTCGTCACGGAAACGTCGCGGACGCGG
GCAGCTCGTCTTCTCGGGCCAAGGACTTTTACATATTCATGAACTCGAGCAACGGCAAGGAGGCGGGCTC
GGACGTGAACGTCAAGCTCGAGAACAACTACGGCAACATGTACGACGAGGAAGACGAAGATGAGGAAGAA
GAAGAGGATGACGATTACAACGAGAATGGAGACGACGAAGATGACGACGACGATGAATATTCAAGAGATT
CTGAAGGCCCAAAAAAAAGCATCAGCTTGCAAGGTCACAAGACCAGGACAAGCATGGACTCGGAGACGTC
GAACAATCTGAAAAAAGAAGAAAGCAACGGCAACAACAACGGCGTGCGGTCGAACGACATCGACGACTAC
GAGAATAACGCCGGAGGCAAAAAGGGAACCTCTGCCAAATCCAAGTCCCAACTGGCAACGAGTCGATACA
GCTTCTTCCCTAAACTCGAGTGCCCTGCATGCGGCCGGCACTTCAGGAGGACGAACAGTCTCAAGAACCA
CATGGCCATTCACACTTCTCGAGGTCCTTTCTTCAGCCACGCCCAGAGGAACATGTCGTCCAATCACGCC
GGACGTTACAAGAGATCGAGGTCGCCGATGGATGGCGAGGACAGACCCGCCCTGTGCTGCGACTGCGGGA
AGCAGTTTGTAAACCTAAAGAGGCTCAAGATCCACGCTTTGTCGCACTCGGCGCCTGAAAGATATTCCTG
CAACAAGTGCCCTTTGAAATTCTCGGTCGCGGCGAGTTTGAAACGCCACCTGCAGAGGCACAGCGGAATC
AGACCACACGTCTGCAGCAAGTGCGGGAAGAGCTTCGTCAGGTCGGACGAACTGACGGCCCACGAGCGGC
TCCATTCCAATCGGAACAGGTTTCCTTGTCCTGTCTGCGGCAAGGGGTTCACTCGATCTATCGACATGGT
AAGACACCAGTCTTGCCACGAGACCAAGAAACCTTACCAGTGCAACCAGTGCGAAAAGTCGTTCGTCCGC
CACGACTTTCTCAAGAAGCACGAATCCACTCACCTTTCGAGAGCCTGCCCTTTCTGCAAGGACGTGTTCG
AGAATCGACGCAACATCACGCTTCACATCAAGAAGGAACATCCGGACAAGTCGGTGGAAGATCTCTACAA
CATCAGCCAATCAAAACTCAGCATAAACGCCGAAGCCTACAACGAAGCCCAATCGATCGTTTCAATCCTC
GAGCCCAACAACCTCTACGAAGTTCCCAGGGGCAGCCTTCAGATTGAACTTTCCCCGTTGGTCGACGACG
GCATATCTCCCTCCGCCTCGTTGGAGAATTCCCACCGGCTCGGCAGCCAACCGACGGAGAGAGAAGAAGA
ATTCAGTTAG
>g6387.t1 gene=g6387
ATGGAAGATGGATCATTCGTCGAGTTGATTAAAAAACCGAAGCAGGAATTTGGAATTGCGACCACGAGTT
GTCTCAAAAACAGCCACAACTCAAATTCTCCCAGTTCTCTTGGCAAGGTCATAGGAATGGTTGCAAGTCC
CAACAAGACGAATGGGGCAAGCAGAGTCGTCTGCCTCAAAGTCATGAAAACACCAACTTCCTTCCCAACT
ATAAATACCGTCAACAGCAACAGCCTATTATCCAAAAGTTTCACTCTAAACAACAACAACAACAGCAGCC
TCTTGTGCAAAAGTGTTACTTTAAACAATAACCACAGCAACAACAACTACAATAACAACAACTACAACAA
CAACAGCAACTTCTTGAACATAAAAAGGTCTCCCGGCAAAACCCTGATCGTGACCAGTCTCTCTTCCCCG
AAACCCCTCGGAACGACCTCACTGACCTCCGTCAGGATCAAGACGAACAATTCTCCGCTGAACTCCATCA
CAAACATCGTCGTTCCGATCAAACAGGAGAAACTGTTGGACACGGACACTTCCCAGAAGTACCAGGTTAA
GAAGGAGTGCATTATAAAACCAATCAGCAGCCTGCCGAAGAATTTTTTTTACCAAACCAACAACAACAAC
AACATCATCAGTGGCCACATCAGCATCAACAATGTCAACAACCACAACAACTGCACGACGGGACAGAAGC
CAGTAATGAGAATAGTCTCGTTGCAGAGCAATGGAATCAAGCAGGAGAAGGGTTTCGGTGGTGAGCCCCC
TGGAAACCCCACCCAAAAGATCAAGAAGCTGAAGACGGACGAGACCCTACAGCCAGTAAGACTGAAGGTA
ATCAGTCCGGTAAAAGCCAAGCCCATCGTGGTCGTGTCCCCGCTGAACTATCAAGCCCACAAGCAAGAGG
AAGACAAGAAGGCCAGTATTGATCTCGAGGACTTGATGATCAAGACGTCCATCAAGATGGAACAGCCGAC
CCAGCAGGAGTACGTTCACGCCTCCCTCTGGTATGACAAGGACTTGGAAGAATTCACCGTCTCGAACTTT
CTCACCGACAGCCCCATCTGTCTCCTCAAGAACATGCTCATCTCTGGGGAGTACCTCGCTGAACAAGACT
CCGTCGTCTACTTGTTAGACGAGCAGCAGGTGGCTGGTGAGGACACGTTGAAACAGTTGTTGAAGCTGGG
AGAGACGAGCGAGTACATGCTGGTCGACATCAAGTTCGTCTTCAGGAAACAGGACACCATCATCATAGCC
ATCTATTCAGTCACACCTGCGGTGGAGATGATGACGTACGTGACGAATGAACAGAACGGTTCCGAAGAAA
CGACCGAAGTGAAAAGAAAGAGGAGCATCAAGAAAAGGAAAGACAAAAGTGCACTGACGTCGTGTGACAA
AGGTCGGTCTGCAGGCGGAAGAATGCAATTGTGGCAATTCCTGCTGACAACTCTTTTGGAGGGGCAGCAT
CCGGACAAGATCGAATGGACCTCTCATGACGGAGAGTTCAAGTTCACCGGCCCCGACCTCTTTGCCAAGG
TCTGGGGAGCTTCGAAGGGCAAGAAGAACATGTCCTACAACAACCTATCGAGGGCCATTCGCTACTATTA
CGACATGGGAATAATGAGCAAGGTCAGATGTCACCAGTTCAGGTACAAGTTCACCCTGGACATCAAGGCA
ACGACGGGGTACACCTTTGCAGAAATTAGGCGACTCTACGAGAAGGACAGCCTGGACCCGAACTGCCCAA
ATTGGGGGAGCTTCATTGCACTCAGGGAGCTCCTCGGTTCGCCCATAACCGCCCAAACGAACTCCAAGAA
AATCGAGGATTCTGGCATGGGCGTGGAGGCCGAGGCGGAACAGGAGTCCATCCACGAGTCAAAATCAGAC
TTCGAGGAGGGCCTAGGCCACGATCAGTCCCTCTTTTTCGGGGAGGACCACCTGGCCACTACCAACCTTG
CCGAGCTCCTTAGCACGGGCGTCGACGCCTACCTCGGATATTCCCTGGACGACCCTAGTTGATGATGACG
ACGAACTAATAATAATAATAATAATAATAATAATAATAATTTAATCAGCAATTCGTAA
>g6387.t2 gene=g6387
ATGGAAGATGGATCATTCGTCGAGTTGATTAAAAAACCGAAGCAGGAATTTGGAATTGCGACCACGAGTT
GTCTCAAAAACAGCCACAACTCAAATTCTCCCAGTTCTCTTGGCAAGGTCATAGGAATGGTTGCAAGTCC
CAACAAGACGAATGGGGCAAGCAGAGTCGTCTGCCTCAAAGTCATGAAAACACCAACTTCCTTCCCAACT
ATAAATACCGTCAACAGCAACAGCCTATTATCCAAAAGTTTCACTCTAAACAACAACAACAACAGCAGCC
TCTTGTGCAAAAGTGTTACTTTAAACAATAACCACAGCAACAACAACTACAATAACAACAACTACAACAA
CAACAGCAACTTCTTGAACATAAAAAGGTCTCCCGGCAAAACCCTGATCGTGACCAGTCTCTCTTCCCCG
AAACCCCTCGGAACGACCTCACTGACCTCCGTCAGGATCAAGACGAACAATTCTCCGCTGAACTCCATCA
CAAACATCGTCGTTCCGATCAAACAGGAGAAACTGTTGGACACGGACACTTCCCAGAAGTACCAGGTTAA
GAAGGAGTGCATTATAAAACCAATCAGCAGCCTGCCGAAGAATTTTTTTTACCAAACCAACAACAACAAC
AACATCATCAGTGGCCACATCAGCATCAACAATGTCAACAACCACAACAACTGCACGACGGGACAGAAGC
CAGTAATGAGAATAGTCTCGTTGCAGAGCAATGGAATCAAGCAGGAGAAGGGTTTCGGTGGTGAGCCCCC
TGGAAACCCCACCCAAAAGATCAAGAAGCTGAAGACGGACGAGACCCTACAGCCAGTAAGACTGAAGGTA
ATCAGTCCGGTAAAAGCCAAGCCCATCGTGGTCGTGTCCCCGCTGAACTATCAAGCCCACAAGCAAGAGG
AAGACAAGAAGGCCAGTATTGATCTCGAGGACTTGATGATCAAGACGTCCATCAAGATGGAACAGCCGAC
CCAGCAGGAGTACGTTCACGCCTCCCTCTGGTATGACAAGGACTTGGAAGAATTCACCGTCTCGAACTTT
CTCACCGACAGCCCCATCTGTCTCCTCAAGAACATGCTCATCTCTGGGGAGTACCTCGCTGAACAAGACT
CCGTCGTCTACTTGTTAGACGAGCAGCAGGTGGCTGGTGAGGACACGTTGAAACAGTTGTTGAAGCTGGG
AGAGACGAGCGAGTACATGCTGGTCGACATCAAGTTCGTCTTCAGGAAACAGGACACCATCATCATAGCC
ATCTATTCAGTCACACCTGCGGTGGAGATGATGACGTACGTGACGAATGAACAGAACGGTTCCGAAGAAA
CGACCGAAGTGAAAAGAAAGAGGAGCATCAAGAAAAGGAAAGACAAAAGTGCACTGACGTCGTGTGACAA
AGGCGGAAGAATGCAATTGTGGCAATTCCTGCTGACAACTCTTTTGGAGGGGCAGCATCCGGACAAGATC
GAATGGACCTCTCATGACGGAGAGTTCAAGTTCACCGGCCCCGACCTCTTTGCCAAGGTCTGGGGAGCTT
CGAAGGGCAAGAAGAACATGTCCTACAACAACCTATCGAGGGCCATTCGCTACTATTACGACATGGGAAT
AATGAGCAAGGTCAGATGTCACCAGTTCAGGTACAAGTTCACCCTGGACATCAAGGCAACGACGGGGTAC
ACCTTTGCAGAAATTAGGCGACTCTACGAGAAGGACAGCCTGGACCCGAACTGCCCAAATTGGGGGAGCT
TCATTGCACTCAGGGAGCTCCTCGGTTCGCCCATAACCGCCCAAACGAACTCCAAGAAAATCGAGGATTC
TGGCATGGGCGTGGAGGCCGAGGCGGAACAGGAGTCCATCCACGAGTCAAAATCAGACTTCGAGGAGGGC
CTAGGCCACGATCAGTCCCTCTTTTTCGGGGAGGACCACCTGGCCACTACCAACCTTGCCGAGCTCCTTA
GCACGGGCGTCGACGCCTACCTCGGATATTCCCTGGACGACCCTAGTTGATGATGACGACGAACTAATAA
TAATAATAATAATAATAATAATAATAATTTAATCAGCAATTCGTAA
>g6387.t3 gene=g6387
ATGGAAGATGGATCATTCGTCGAGTTGATTAAAAAACCGAAGCAGGAATTTGGAATTGCGACCACGAGCC
ACAACTCAAATTCTCCCAGTTCTCTTGGCAAGGTCATAGGAATGGTTGCAAGTCCCAACAAGACGAATGG
GGCAAGCAGAGTCGTCTGCCTCAAAGTCATGAAAACACCAACTTCCTTCCCAACTATAAATACCGTCAAC
AGCAACAGCCTATTATCCAAAAGTTTCACTCTAAACAACAACAACAACAGCAGCCTCTTGTGCAAAAGTG
TTACTTTAAACAATAACCACAGCAACAACAACTACAATAACAACAACTACAACAACAACAGCAACTTCTT
GAACATAAAAAGGTCTCCCGGCAAAACCCTGATCGTGACCAGTCTCTCTTCCCCGAAACCCCTCGGAACG
ACCTCACTGACCTCCGTCAGGATCAAGACGAACAATTCTCCGCTGAACTCCATCACAAACATCGTCGTTC
CGATCAAACAGGAGAAACTGTTGGACACGGACACTTCCCAGAAGTACCAGGTTAAGAAGGAGTGCATTAT
AAAACCAATCAGCAGCCTGCCGAAGAATTTTTTTTACCAAACCAACAACAACAACAACATCATCAGTGGC
CACATCAGCATCAACAATGTCAACAACCACAACAACTGCACGACGGGACAGAAGCCAGTAATGAGAATAG
TCTCGTTGCAGAGCAATGGAATCAAGCAGGAGAAGGGTTTCGGTGGTGAGCCCCCTGGAAACCCCACCCA
AAAGATCAAGAAGCTGAAGACGGACGAGACCCTACAGCCAGTAAGACTGAAGGTAATCAGTCCGGTAAAA
GCCAAGCCCATCGTGGTCGTGTCCCCGCTGAACTATCAAGCCCACAAGCAAGAGGAAGACAAGAAGGCCA
GTATTGATCTCGAGGACTTGATGATCAAGACGTCCATCAAGATGGAACAGCCGACCCAGCAGGAGTACGT
TCACGCCTCCCTCTGGTATGACAAGGACTTGGAAGAATTCACCGTCTCGAACTTTCTCACCGACAGCCCC
ATCTGTCTCCTCAAGAACATGCTCATCTCTGGGGAGTACCTCGCTGAACAAGACTCCGTCGTCTACTTGT
TAGACGAGCAGCAGGTGGCTGGTGAGGACACGTTGAAACAGTTGTTGAAGCTGGGAGAGACGAGCGAGTA
CATGCTGGTCGACATCAAGTTCGTCTTCAGGAAACAGGACACCATCATCATAGCCATCTATTCAGTCACA
CCTGCGGTGGAGATGATGACGTACGTGACGAATGAACAGAACGGTTCCGAAGAAACGACCGAAGTGAAAA
GAAAGAGGAGCATCAAGAAAAGGAAAGACAAAAGTGCACTGACGTCGTGTGACAAAGGTCGGTCTGCAGG
CGGAAGAATGCAATTGTGGCAATTCCTGCTGACAACTCTTTTGGAGGGGCAGCATCCGGACAAGATCGAA
TGGACCTCTCATGACGGAGAGTTCAAGTTCACCGGCCCCGACCTCTTTGCCAAGGTCTGGGGAGCTTCGA
AGGGCAAGAAGAACATGTCCTACAACAACCTATCGAGGGCCATTCGCTACTATTACGACATGGGAATAAT
GAGCAAGGTCAGATGTCACCAGTTCAGGTACAAGTTCACCCTGGACATCAAGGCAACGACGGGGTACACC
TTTGCAGAAATTAGGCGACTCTACGAGAAGGACAGCCTGGACCCGAACTGCCCAAATTGGGGGAGCTTCA
TTGCACTCAGGGAGCTCCTCGGTTCGCCCATAACCGCCCAAACGAACTCCAAGAAAATCGAGGATTCTGG
CATGGGCGTGGAGGCCGAGGCGGAACAGGAGTCCATCCACGAGTCAAAATCAGACTTCGAGGAGGGCCTA
GGCCACGATCAGTCCCTCTTTTTCGGGGAGGACCACCTGGCCACTACCAACCTTGCCGAGCTCCTTAGCA
CGGGCGTCGACGCCTACCTCGGATATTCCCTGGACGACCCTAGTTGATGATGACGACGAACTAATAATAA
TAATAATAATAATAATAATAATAATTTAATCAGCAATTCGTAA
>g6388.t1 gene=g6388
ATGGCAAAAATAGACGATGCTTCGTTATACACGGATATACAACTGGAGGATATCAATGAGGATGGATGGC
CGGATTTGCTCGTTGCAGTTTCATCCAAACTAGGCGAAGTTTGGGCCTATGAGATTGCCACTCCAGGTGG
TTTTAGTCGCGAGGGCAAGCCGTGGATTCTGGTCACTGGTCCCCGGTGTACCTCAGCCCACTACCTGGTA
CCAGAAAGTGACATTGGAAAAACATGGAATTACAAAGTTTACAAGATTTCAGACGAGGTAACCCGACAGG
GCTCGATTGTGCCGTTTGATTTCGACCAAGATGGCCTAATGGATTTGTTCGCGTCACTTCACGATGACAA
TCTCGTGCGAGTATATTCTTTTACGGAACCAAATAAAACCGACGATCGTGACTCTGAATCGTCTTCAGAC
TATGTCAAACTAAGTCACGTCATCCTACATTTCACGTGTACCATGTACGTCATCATTTCACCTTGA
>g6389.t1 gene=g6389
ATGAACGAATCGGCTTATTTCGGGAGGACATCCGACCAGTTGAGAAAAGCAGAGTCGCAATTGAAATTAT
CATTCGATTGCTTGAAGGAAGCATTGGAGAATGAGAGATGTGAACGACCAGAAGAAAAGACTAGGTCGAT
ACCTCTACCCAAGGACTTTTCATACTTTGGCTTGGAACGTGAACACCTCATAAAAGGAGTTTTGAAGGTA
CCACTGGCTTCGTGGGACGGCTTCGATGACACCTCTAGGCAGCTCGACTCGGCCTTGAACTCTGACTATT
CTCTCGACTCGCTGCCTCTCCTCCTTCATCAGCACTACACGGACAGATGCGTCAGTCTTCAAACAATGGA
GCATCTCCTGATGGAAAGATGGAAAAAGCGGACGAACGAAGAAGGAATGAAGGCTCCGTCCGTCCGACTG
GTGAATTACGAGGATGTCGAACGAAAAATCAGGATGCTGAGGGTGGAGCTTGAACAGTGCAGGGGGAGGA
GCATAAGGCTGAGTCCCTCGAGGGAGGTCTTCCTGACCAAGGACAGCCACAACCTCCTGACCTCTGTTGA
ACCTGACGACCTTTTGGACTACTTGAGGTTCATGGTCGAGAAATTCACCGTGCGATTTGGAGGGCGGAGA
AATCAGGGTCTCGTGAATGGAAAGGAGTTGAAGGAACGACTGAAAGCTCTGGTGGATGAATACAAAGTCG
GATATGATGTCCATTCAATTTCGTACATCGGCGAGGAAACATCACTGTGCATGAAGGTCACAGAGGTGTT
CAAGGAAGTATTTCAGAAGCAGGAGCAACATCGCAGCTTCCAAATTGGCACAGATCATCTGAGAGGTCAT
GACCTGCCTAAGTTCATCGTCATGGAAGACACAATTGGTCAAGAAGAATTGGGTCAGGCCAAGTTTATGA
CCCGCTTGAGGGGCACCAACAAGGTTGACCCTCTTCTCGAGAACATGTCACGGTTTCTCAAGCATTCGGA
TTTTGAAAAAGTACTTAGAAGCCTGAAAAACCACGTGACAGTGCTGAAGAAGCAAGTGCTCCACAAGTCG
CTCAATCTCGACGGCGAAAGGTCGAGGATTGGGTCGATGACCTTGAGAAGGTCGAGAGGTCAAATTAAAT
CTAACGAATTGGAGGACATCTTCCTGGCCATATACACAGATCCTAGCTTCATGAGAATGACGGAGAAGCA
GGATCCAAAGGAGATCGTCAGTCGCTCCTTGCAGTTGGCAAACACGAGCGGTTCTCCGAAGCAAGACAAG
GAAGAATTTGATCCGATTAAATTGCTAGGCCTGGTGGAAGATGAGCACGAGTCGTCCGATCCGTCGACGA
CCAGCGGTGCCCTCGTCTCCTTCCACTTCCTCAGACACCTCAAGATCAGGGACCTCAAGAGACAGTGTTA
TGACATCATCTGCTTCCTCACTCATTCGAAAGCCAGGCTCACGTCCGACCACATGAGGGAGTCAAAGCCT
GGAAAACATTTCTCGATTGCGAGACTGAGACGTGAAAGGGTCGAAACCATCGACGACGACGACAGAATGA
ATCTTCATTTCATGGAAAACCTCGAAAAGGAGTTTGAAAGCACGGACAAATTCAGTCACGTTGCCACGGA
AATCGGTGACTCGGATGAAATGGATGTTGCGAGGAGAGATTTTGACTCGCTCGAGCGTGACCTGCTGCTC
ATTGGCTCCCACTACATCGAGAGGTCGGTGCTGAGGAGGTCATCAGTGGGCAAGGAGTTCAAAACGTGCA
ACAACAACAATAACAACAACAATAATTGCAACAGTGTTGAATTCAAAGAAGATGCTGAAGCAATGCAGTC
CTTCAGCAGAGAGATGGACTTCTCTCAGTATGGAAGGTCGGAGGTCGACAGGTTCGAGTTGATGGAGCTC
TACCTGGATTGCTATATGCACACCTGCGACAAGATCAACAGGTGCTCGCTCCGGAATCTTCTCCTCCAGT
TGTCCATCGTCAGACTGCCGAGTCTCCACCGCGAGGAGGATGAGGACGACGACGAGGGGGAATACTTCTG
CGAGTACTTTTACTTGGAGACGAAAAGCATTCAGTTGGAGACGTACCTCGTGGAGAAGATCAGAGACCAC
CTGTGCAGTGGTGATGGGAAAAGCTCAGACTGCGTAGAAATGAACCCGAATGACCCTCTGTCCTCTCTTC
ATCTGTTCCACCATGCCATCCGTCAGAGCTTCAGGAAAACCTGTAAAGACCATCACAAGATCTCCGCGCT
CGGCCAACTGAGGTTAAAGGTCACCTTCTACTCTAAGGTCATCGAGGCCTTGAGTGACTTGGATGTGCTC
GGGTCATTGTTCTCCGCCCAAGTCCAGCAGGATCTTTTCAATGGAACGATCATGGACGACCCTAATCTCG
TATGCGACCTCGTCAAAAGCTACATGTCCTCACCTGAGAACCAGCCAAGCAGGAAATCACTCAAGGAGAA
ACACCTGCATGCACTCACCTGCGTTGCCACGATGATGGACCTTGTGACTGTCAGACATAGGATGTTGGAG
GCAACATGGCAAACAGAACTATTCGTTAAGATGTACAGGAAGCTATCGCTGGCTCTCAGGATGGAGGAGT
GCAACCTATACCTGCGACCAATCGGGTTTGAGTATGCAAAGTCGAAGACGAGATTCATACCCAACGCTCT
CGTTCTCTCCATCAACGAACTCGATGAGATGCACGTTGGCAAGTTCTCCTTCCTGACGTGGGAGCACATC
TTCCAGTTTGCCACCAACAACCTGTTCGTCTGCTCGTTCAGGAAGGTCCTAGCGATCAGGAACCATAGGA
GATTATTCCCAGCAACTCAGAACAACGTGGCAGAAAACCAACTAGGCCAGACAACACCGGTATTAAAAAC
AGAATCACGAAATAAGGTCGACTCTAGCCAGTCATTTCATGGCAAACTGCCAATAATACCGGAGGAATTG
ACCAATGAGGACAGAGAGAAAACTGGAAGCAGAAAGATGGGCATGAAGATTCCTTTCACTCCCAAAATAG
CAGCCAATCAGGAGACAGACGAATCGAGGTCGTTAGATGAAAGTGGTAAATCTAAAAGGGAAAATCCGAT
GGAGTGTGGATATCTGTCTATTCAATTGGAAAAGGTATGATGACAATGATGATGATGACGATGAAAGAGT
TGATGGTGATAATATAGTAATGAGATTAATCTGATGATTTCCTTGAGGGACCACATGTTGGAATGCTTCC
TCAAGTCCTGCAGGGGCGTCTCTGAACTCCTAAAGAATCCTGAAGATTTCCAGAAGGTCAAGAGGAAGTA
CATCTTGGAGTTCTGCAAGAACCTGAACAAGAGCATCTTCATACACGAGTGCTCGACCAAAATCATCGAA
CTCAACACCAGCATTGCTCGTCTGCTCGAAACTTTCCCGCTGCTCAGAAAGTTCTTCCAGCCACTTACTG
AGCTCAATTCGCTCCAGCAAGAGTCAAAACAACCCTCGCAAGATGGCAAAGACCAGAAAGGCGCAAGTCA
CCACAAACCGTCGTCAACAGAAGAACAACTTGGCGACGAGTCGGCCAGTGAGGACTTAATGATTTCAAAC
TTCAACAAATTCCTTGGAGTCGTCAACAACCCATGGCTTCTTCTCACCCCTGCGGTAATTTGCCAACTAT
CCCGACAACTCACCAGCCTATCGTCGTCCATAATTCAACTCGAGGCTCCTCCTCCTAATCTTTTGTCAAT
CTTGACCCCTAGGATCACAGCTAAGAGACCGTCAGGGAAGGTCACCAAGGTCACGGGGGCAATAAAACCC
CAGCCAGGCGACCCTGAACTAACCTTACCATTCTCGACATCACTAAGCTCGTGTCACGTTTATTCGATCT
TCGACGATTGGTTAGTGAAGGTCCAATCAGTGAATGACATAATTTGCATGTTGTGTTCGTTGGCCACTGT
GGGTGGAGCTAAGGTTGAGAATGGACATGCAGAACCATGCAGATGGGGATCTCCGGAATCAATTGGTGAT
TTTGATTCGCTGTTGAAACAATAA
>g6390.t1 gene=g6390
ATGCTGTTGTTAAAGTTTCGGACTTTGATAGACATCCAAGTGGGAGGAGCCATCGAAAAGATGAAGAGGA
GGACTAGGAAGACGATGACGACGACATCAGATACCTTGGAGGTATACTTAAGACTGAAAAATCAAGTCCT
GCAACAAATTGGAATATCATCATCATCATCATCACCATTTCACGTGAATCGCACGTTCCTACCTCTTCCT
GAAATCGTTGCAGACTCCGATAAAGCTTCCCCGAATTCGAACCCCTTCGTCTGGCCAATGCTGAAGGACC
TCGTGCATCTCTGCTTTGCAGGGTTTACAGATGAAGAAATGAAGTTAGCAAATGCAGAGTTCACCTCGTT
ATCGCTTGCACTGCAAGATGTCGCCAGCAGTTCGTTAGCCAACCAACCAAATCAGAATGACAAGAAAGCC
ATGCCAGCCATTCCAATTTCAATCATAGAAGAGAAGGAGGAAGAGGAGGAGGAGGAGTCTTCCATAACCA
ATCAAGATCCATTCCCCGGAGGACAGACGACCAATAGGATGTCTCCGATCGATACTCACGCCGAGATGAA
AAGATTCCTGCAATTGATGAACCAATTGCAGAAAGTCAAGAGGCTCTGGACGGATACGAGGTTCAAGAGA
AACAGTAGTGCTCAGCTTGTCAGGAATGTTTACAAAAGAGACATCCTAGAACCACTTCTTGTGAACGCCT
CGAAAGAAAAGATAACTAGACTGTTGGAGGACATAGAGTTTCAAATGATGGACCAATCAAGGAATATCAT
GAAGATTGAAATATCAATCACCATGGGGAAGGAATTTGGGGGACCAATGAAAAACAGGGCTCTCGATGCT
AATGTCAGCGACGACATTCATCTTCAGGAACAAGCTTGGCCTACCAAAAGGATGGATGAAATATCCAAAC
CTGAAGGCGGGAGAATGCTTCACTTTTCCAAACTTCTCAGAATCTTCACAAAGAATCTGGAAGCAGACGA
CAGAAAGAACGCGGATCTCTTGACCGCAAAGGATTCCGTCCAGCCGATCAAATCAAATGGAGTCGCAGAC
CATCACGTTCTGAATGGCGGAGGGAACCACACGAATGGTGAAACAAATCACCCTTATGGCGAAGATGACA
GAGTTACGAACGGCACCGATGCAGATTCCATTGTCGAAGTCCACAAGGAAACAAAGCGAGAAAAGGCAAA
GTCTGTGACTGAGAGATCTCTGTCAGTGGTTGGGAATATTTTGGGATCAAACAACTTCATGATCATAAAA
AGGTCGACGTATCAGGAGTCGTGTGCGAACCTTACGTCCGCAGTGCTTGGTATTGAGGATAGTTGCAATA
GACTTCACAGCAAGACCATGACTTTGTACCTGTCTAGGATTCAACAGCTGGAACAGGAAAATGATCAGCT
AAAGAAGAAGCTAGCCACAGAAGAGGAGCTCAGGGAAACAGAAATGGTCTGCAAGATGGCTGACAGATTC
GGGGACGTGGCAGTAGAGGTCTCTGCCCTCAGGCACAGGGTTGCAGAGCTGGAGGTCGAGGTGAGGAAGA
GAGATGATGAAGTGAGAAGTAGGGTCTCGCAGGAGTACGAAGCTTCTTTCAAGAGGATCGTGGCCTCACT
ATTGGCTTCTGAGAGGATGTACAATCAGCACAGACTTCAGTATTGCAACAATGTCTTCCATCAAATCAAC
GAGGCAAGGAAAGAGGCCATGGATGGAATGGCACGTCTCTCGCTGAGAATGTCTCTCAGAACAGATGCCG
ATCCTAACACCCAGCAACAACAGCAAAAATGTCTAGACATGACTGAACAACTAAAAGAAATACAGGGGCA
GAATGCCGACATGGAGATGAAATGCCATCTTCTGAGGGCTTTTAATTTCTGGAAACTCTTCTCTGCAGAG
AACAAGACAAAGCAGAAGCTAGCAGATCTGAAAAAGACAATAGAGATCTTGTTGAGAGACAAGGCAAAGC
TGATCGATTCCTTTGAGAAAGAGAAATTCATTCTGAAAGAACAACTATCCGCCCTGAGGAAGTCCTACGC
CGTTCTGAGGAACGAACACGAAACTGTCAGGAAGACTCTCGACAGAGAGACTAAAGAAAAATCTGTAAAA
TCCCACACCTTGGAACAAAAAATCCAGTCGGTTAAGCAAGTTGAGGAAGCTTGCATCAACAAAATCAAGG
AATTGAATGCAGAGGTCGGAACCAAAGATGATTTAGTGGCACATCTGACTGAAGACCTTCAGAAGACCAA
GGGTCTGAAGGTTCTGACTGAGGAAAGACTTAAGAAAGATGTTGAGGATGCCAGAAGAAAACTGAAAAGA
GAAAGGACCCTAAAACTCGATGCATTTCAAGAAGTTAACAGACTTCTCGGAGAGATACAGACACTGGGTG
ATTCTAATGGCGAAGTGGCGACTTGCGCACCAAAGAGATCCCCAGTTCCAGGTCTCCGCAACTCCATGTC
AGCCAAAAAACCAAGAGACGCTGCAAAGCAGACGACGTCGCGTTGCAAGTCGGCGTTTGTTCGCCGTAGC
GCGGGGGGTCGTCTTTCAGCGCAACAAAATTTAGAAGAAAAATCCATTATAAATCTTTCTCTTTCAGGAC
AAAATTCAACTCAAGTTCAGTTAACGACTCTGATCGCAGATCAGATATTCAACAATCGCGGTCCTCCCAG
TCAACAATCTCTTGTGAGGGCAAAGTCGGCGAATCATTTTGGAGGAAAGACAAAGCAAAATACTTACAAG
GATTCTATAAAATATTTAAGACCGTCGTCAAACTTTTACAAGTCTTCCTTTTTATAG
>g6391.t1 gene=g6391
ATGTTCACGGTGGACTCTCCTTCCCCATCGACCAATCCCCTGAAGCCCGGGCGTTGTGCTTCGCGAGAAA
CAGGCTCCAAGACTCGCAGTATCACAGTCCGCAATAAGTCCATACCTCTTAAGGAGACAGGGAAGGCATC
AATATGGAACAAACTACCCGGTATTGCAGAGTACAAAAAACAGCCAAAGATTACGAGAGGAACAGAAACT
ATTGATAAGCCAAAAAATGCGAAAGTAGGCGAATATGAAAGGACGATTTTTTCGAGGGCCAACGTCAACG
AACCTTCCACAATGAAGACATGTCAAGGTCGTTTCGTGAAACGCATCCACTCTGCTAGTCCGTATCGCAA
TTTTAGTGACAAGGAAAACAGGGAGTCGAGTAACGTCATGCACTCGAAGGAAACCTACTACAACCCTCCC
TTCGACGTGGAACGCCTGTCCGATTACATCATCCAGGTACTGCTGGACAATAAACTGTGCTGCGATTTCG
ACAGCGAATGCATTCCCGGTCTCAGTAAGAACTACAGAATCTCCGGCGAAGAACTGCAGACGTTGTTGGT
GATTATTTCCGATAAACTTTTCTCGAGCGATGTCAGCTCTCCGGCAAGGTTGGCGAAAAGGTCCAAGTCT
CTGCGCGAACGTTTGAAACCCCTTACAACGCCACCAAGTTACTCCGGCGCCGTCAAGAAGTCATTTAGGG
CTAGCACGCTCCCAGGTGGCAAAGAGAGGTACTCTTTCTATTCAAAGCTCGAATGCCCACTCAACGTCGG
ACAGCCTAAGAAATTGTTCGCGAAAGTCCGAACATTCAATAAATTCACCAACACGAGGATAGTGACCGAA
AGAGTCGGTTCGCCAGCCTTCAGACTGAGACGGAGCATCGAAAAGGCCATGCTGGTGAAGCAAAAACTCT
CCAAGGTCAAAGAGGAACTCCAAATAACTTTCGAGGCAGCTGAGAGGCGTTCTAAACTGCGCGAGATAAA
CAACTACTTAACGAAAATTAGTTCGTTGCTATCGACGACTCCGCTCAGAAGAAAGCCAAGAAAGGTTTGC
GCTAGACCTGCATTCCTTCGACAGCCAAGACAGTAA
>g6392.t1 gene=g6392
ATGGATACATTGTGTGCAGAATTTAAAGAACTCGGAATCGATAAAGAGAATTGCGATGTCGTTTTGCTTT
GCTACGATAACGACTTCTTGTGCAAGTTGGAAAATATTACGAGACGGTTTCTTTTACTAACTCCTGACAG
CACATTGAGATCACCATCTGACTCCTTCCTAGCAGACGCATTATTGCAAGCTGGTGAAAATTGTTTGAAA
TGCTTGAGAAAATCAGAACACAGCAAAGAACAATTTTCATTTGTTACCAGTCTTCTGCTAGCGTCCACAA
ACCTGCTGAAGATGCTTAGAAACAGTTTTGCAGGAAACATGATGGTTGACACTAATTCCAAAAGGCTGGG
ATGTTTTCTTGCAGCACTGAATGAAGTCTTGGGGGATGTTTTGTGGCGTTCGGGCATTTTCAAAGAAGAG
AAAATGGAAAACTTGGTCATGATAAGATGCTGTCTCCAGGTTGTTGCTAATTTTGCCACGTCGAGCGCAT
CCAATTCGAAGGAATCTCTGGCTATGTTCGGTGGAAATCTGGTCGACTTTGTGTGCAGTGAGATTGAAGA
TCAAAAGTCGAAGGTTTATGCCACTGCAGCCCTCCACGCGTGCCTCGTTCACTCGGACGACACCCTCTCG
GACTTAAGACTTCTCAGTTCCACGTGCGACGTTGTTCTCCTGACTCGGAAACTTTTGTCCGCGCTCGTAC
ATGACGAAGAAAGGATGGAATCGGAGTGGAGTCTGTTCATCTTCAAGCGGATGCTGAGAAGTTCGAACTA
CTTGCAAGATGTCTGGGAGTCGATGACGGTCAAGGAAAGTATCTTCACCATCGAGGTCCTTGCCTCGGAA
TGCGAGTCTCTCATCAACCGATCGACAGAGCCAAAACGTTCCCTTGCGAGCGTCTGCCACCAATCGAACC
TCGACTTCCTCTGCCTCGAGCTTTCCAATCGGATGGCTTCCTTCGTCCGAGGTGAAGGCCAGGTCACCGA
TGCAGAAAACTGCACTCATATCCTCCTGGACTTCTTGAGTCAAGCATCGGCATGCTTCCAAAGTCTAACT
GCAATGAAGAATACGACATCACTTCTCAGGGAATCCATAGACCTCCTGAACATTCTCCAATCTGCCTCCA
AACAGAAGGATGCAATTGCCAGAGAGGAAGCAATTCTCCTGTCGGAGATCAAACGAGACGTCGTCAGGTT
GATCTCCAACCTCGTCTACAGGAACAAGGAGCATCAGGACTTGATGAGGGACAGCGGTGGTTTCAACCTC
ATCCTCAATATGACCACCATCGATCCAAACTGCCCAACAATCCAGCAGTGGGCTCTCTTCACCATAAACA
ATCTGTGCGAGGACAATGACGAGAACAGAAAGTTCATCTCTGACCTTAAACTCGAGAGGGTGGCAGACGT
CTCGAAGGAGCTTAAGAAGGCAGGGGTCAAGGTAGAGGTCAAAGATGGAAAGCTCCATTTCTTGAAGCCC
GATGAATAG
>g6393.t1 gene=g6393
ATGGATGAGCGAAGATTCTACAAGAACAATTCTGACGCTTCTTCTTCCCAGAAGACTTTCTCCTTTGTTG
ACCTCCACAGACGGGAAAGGTCATTAGAAAGCGGGGGTCAAGCTAGGTCAGAGATCGACCTCGGCGGGGA
AAACATTGATGCTGATTCAATCGTTCCTCGACCCCGACTACAGGGACAAGAGGAAATCTCTCTTGCAACA
TACGTCTACATACCAACGACTTACATTGGTTGCCATAGGAGATCAGTTCCAGTTTCTGGAATATTTTCCC
TCGTGGATGAGCCGGCAATGAGTGTGGACGGATGCATTTATTTCTGCAGAGACCGAAGGAAAACCTATGC
CGCCCTGCACAACGGCAAGGACTGTATATGCTACAGTTACGTGCTAAATAAAGACAAGACTGACGAAGAA
TCTTGCAACAAAGAGTGTCTTTCCAACTATCAACAGATTTGTGGAGGACTGGACTCCCTTAGCATCTTTA
CAACTTGTAATCTTTTCTTCTATGGATTCTCTTGCACCCAGACTTGTTTCTGTGAAGATGGGCAGTGTGA
CTTCTACACGGGTATTTGTCCTTCAGAACGTTGCAAGGAAAACTGGAAAGGCCTCAGGTGTGACAGACAT
GCATTCTTAGACATGGACTTGTCAACAGCATCTTGGACTGGTTTAATAATTTATTTCGGAGGATTCGTCG
TCATCATTGGATTCTCCTGCTGGACTTTGGTACACATGAGGTATGCAGCCTCTGACCTTAATTAA
>g6393.t2 gene=g6393
ATGGATGAGCGAAGATTCTACAAGAACAATTCTGACGCTTCTTCTTCCCAGAAGACTTTCTCCTTTGTTG
ACCTCCACAGACGGGAAAGGTCATTAGAAAGCGGGGGTCAAGCTAGGTCAGAGATCGACCTCGGCGGGGA
AAACATTGATGCTGATTCAATCGTTCCTCGACCCCGACTACAGGGACAAGAGGAAATCTCTCTTGCAACA
TACGTCTACATACCAACGACTTACATTGGTTGCCATAGGAGATCAGTTCCAGTTTCTGGAATATTTTCCC
TCGTGGATGAGCCGGCAATGAGTGTGGACGGATGCATTTATTTCTGCAGAGACCGAAGGAAAACCTATGC
CGCCCTGCACAACGGCAAGGACTGTATATGCTACAGTTACGTGCTAAATAAAGACAAGACTGACGAAGAA
TCTTGCAACAAAGAGTGTCTTTCCAACTATCAACAGATTTGTGGAGGACTGGACTCCCTTAGCATCTTTA
CAACTTGTAATCTTTTCTTCTATGGATTCTCTTGCACCCAGGTGACCTGA
>g6394.t1 gene=g6394
ATGAAGCAATTTAATCATCCGCTCTCATTCAACCCAGCACAAGCCAGCAGGGAATACCCCTCAGAAAATC
TCGACATTTTCGAAAAGCTATCTGCCCCCACATTTGTCTCCTCAGACAGGGGCTGTTTGGACAACGGTGC
CCTCAACTTGGGTGGAAAAATGGAAAGGCCATCCTTGGAAGAACAACTCATTGTTGATCCATACTACAGG
TCCTTGATCCTCGGCAGAGGCAGAGATGGAGATTTCGATCTCGATTCTGCCTACGAGGGCGTCAGGAAGC
GAGCTCCCGATACCGTCAAGTCGTCTGCCTCGCTTAGATATGCTGGTCTTGGAAAGAGGAGTTTAAAGGT
CAAGTTTTAG
>g6395.t1 gene=g6395
ATGATCGAGTACGGTCAACTGAACACCTGCCTGCAAAAACACGCCACGTTCTGGGTGGATGTGGACCTCC
GTCACATCCCTTTTTACCCGCTGGAAACAATTTGCTTCAAGATGACGAGGAAGATGGACAAAACGCCAAC
ATCGGGTTTCATTTACAATCAGCCTGTGGCCTTGGAATATTTTAAGAACGTATGCACAAAAATACCTTCA
CTCGAGATTTTTTCTTGTCGACTGGAGGATGGCTGTTCAAAAGTTATAGCACTTGGCCAAGAGCTTAAGA
ACATGAGAATGCTATCTTTGGACCTCAGCCTCGTCTCGCGTGTGCCACTGGAACTCGACTTAGAATGTTG
CAAAGAAACTCTCGAATTTCTGGCATTGGAATACGCAGAACTGAACGAGAAACTGGTAGAAGAGATTGGT
TCTTTGACGAATCTTCGACACCTTTCCTTGTTCGGTTCGAATCTCGGGAACGGTAGCCTTTTTGCAGATG
CCATCGGAAAGCTGGAAAAACTGAGGCGAGTTTTGGTGATTTTATTTAAAAAAAAAAGTCTTGACCTCGG
AGAATGCAGAAGCACCGACAACCTTCTGACTGTCGATTTGATGAACTCGATCGGCAAGTTGAGCCACCTC
AAAGTGCTCAACCTCTCAGGCTGTGAAGACTTCATAACTGGAACGATGCTGGAACCTCTGCGAGAGAAAC
GGTTGATATTCCTTGGAATTTATCCAAAGAAAAGAAACACAATGGGATACGACCACATAAAGAGCATGGC
TATCGAAATTGCGGGCTCATTCAACCTCAAAACCGTCCTTGCCTCCTTCAAATTCAGCAGCAGACGACCG
GAAATTGTTAAGACCTTACTAAATGAACTCGTCGTATGGATTAAAAAAACTCGATTAACAAATGCTGACA
TAAAAAAATTGGAGCGAATTGTTCTAGATGGAATAGCGAGTTTTAAAAGCGATGACATTGTCATCTCACT
TTTGAAGTAA
>g6396.t1 gene=g6396
ATGGACTCCAGCAACTGCTCTAATCCTGACACTTTCAAATTGAAGACAGAACAAAACACTCCAGCTGATA
AAGACGATGTGACCAAAAAGGAAAAGCTCAATCTGTCCTCAACTCAGCAAACTTTTATCATTATCGCCCT
CGGAGCATTTGGGGTCATCGTGTGTCTAGTGATTGTATGTCTTGGCACTATTTATTTAAAAAGAATGGCT
CACAGGCAAGGCAAGAGTCAGTCCTATTATTACGATGGAACGAATGTAAATGGAAATTCTGCTTACGGAC
ATTTCAATCACATGCAGCAAATCTGGCTGGCGATGAAAGATATCTAG
>g6396.t2 gene=g6396
ATGGACTCCAGCAACTGCTCTAATCCTGACACTTTCAAATTGAAGACAGAACAAAACACTCCAGCTGATA
AAGACGATGTGACCAAAAAGGAAAAGCTCAATCTGTCCTCAACTCAGCAAACTTTTATCATTATCGCCCT
CGGAGCATTTGGGGTCATCGTGTGTCTAGTGATTGTATGTCTTGGCACTATTTATTTAAAAAGGCAAGGC
AAGAGTCAGTCCTATTATTACGATGGAACGAATGTAAATGGAAATTCTGCTTACGGACATTTCAATCACA
TGCAGCAAATCTGGCTGGCGATGAAAGATATCTAG
>g6397.t1 gene=g6397
ATGCTGCTGCTTTTTCTTACCAAAGCCTCCATGTGGACCGTGATAATGGCGAAAGAAAACGTGGCTTATG
GAAAACTTTGCAGCCAGAGTTCTTACAATGGAAGTGAATCAGCTTTTTTAGCCGTTGATGGAAATATTAA
AACATGTTTTAAATCGAACTATACCGGATATCAGTGGATGTCAGTGGATCTGTTGTGGAAATACAATGTG
CAAAGTGTGACTCTTCATGGAGTTCTGACCTCTGATTACCTGCAAGTTTTTCTTACTAATGTGGAAGATA
TTACAAGTGGAACATTTCTTACCATCGACTGTTCTTTTGTGTCTAATGGTTCTTATCCAGTTAGCCCAAG
GAGGGATAATGTTCTTTACAAAAAGCCAATAAGTGCTAGTCCAATAGACGTCATCTTCCGATTCGGTGAT
AATCGCGAATCACTAATTGAACATTATCCACTTTGCGGAGTTTTAACCATAATTAGAACTAGGGACACTT
GTCAATGTAATGCCAATCTTCCTGCCTACAGAGTCTTGTACGTTCAACAAGAGGGCTACTACAGTCAATA
CGTCGCTATATGTGAAGTTGAGGCCTACCCAGTTTTAAACAAAAATTCAAAAATTTGGAAGTTAGCATAT
AGAAACAAAAAAGTGGTTTCTTCTTACTCAGTAAAGGAATTGGTCCTTTCGACTGCTGCTCAGTGTTCTT
TTTATTGTGGCAAATACAAGTGCGATTCTTTCAGCTTTAATGCTCAAAAGCAATTGTGTCAAATTAACAA
GCACAAATCTGGATTGCATCCAAAATTTGTGATAAATACATATGGAATGATTCGCTTATATGTGATAAGT
AGTCCCATGTGGAACACGTGGATATCTGTATATGCTTGA
>g6398.t1 gene=g6398
ATGACCCTCAGGTCACAGGTCTGTTCATTACCCCGGAAGGTAATTTGCCTTTCAAGGATGCCGAAACAAC
CTTTGATAATTTCGACCACCACCAACAACAACAACAACAACAAAGGCTCACAAAACATCATTTCCCCATG
TACAAGTGACGGTTTGAAGTTAAAGTTTATGATCAAGCCTCAGACAAGAACAGACCAGAGCAGCTGTCAA
ATTCCGCCAACAAGTTTTCTGCCGAAGGACGGTGCCGGTCGTAAGGTGCTCGTACTAAACAAGGGACCCT
CCATTAACCTGCCCTCTGGTAGTAACATAATAAAAAGCTTGTCATCCTCAAAACCAGTATTGGACATTTC
TGCAAAGATGGCCGACTTGACGTCGCCTGAAATCAGAGAAATCGACGCAACAGATTCTGGCGCGTCTAGC
CGTACATCCAGTCCTTATGAACCGATTCAGGTCGTCCCTAGCAACGTCAGTGACATGATCTTTCCGTGCT
TAGACACGACAACTTTCGCGACCCAATCGTCATCCACTGGTGCGCTTTATCCAAACTTAAAAATGGAAGT
GAAACAGGAATATTCCTCTCCGTGTAGTTCTCCGCCGATCTCAGGCGAGATGATTAACCAGGCGAGCGGA
ACTGTACCTCGAAAGGTCATTGTCATTGCCCCGACATCTACAATTCCACCAATCAGCGTTGGCAATCATT
CGGTTAAGGAGGAACCACTTTTAGACAACAACAATGTTAACTTGAATTTGGCTGAAGTCAAACCAAGTCA
TGTCAAGTGCAAGTTGATAGAACGCCCGATGAAGGAAAGACCGGACAAACAACTTGGCAATCTGACCATA
ATAAAGGAAGAAAAGGTTTCTGTTCGTGGCCGCCAAACCAAGGTCAAACCTCACCTCGTACTTAACACGA
TCGACAATCAATTTCTCGATTGCAAGGAAATGGTGAAATCGGAAAAAGTCGAAGAAATAAAAGAGGAAAT
TGAGTCGGATTCTTCAGAAAGGGAGCCGTCGCTATTGGACAAGATCCTCGAACAAGACAGAATAAACAGG
GAACGACTGAAATCGATGACTGACCCCGTCATAAAAGGTCAACAGCCCTTCGTCAAGGAATGGAAGCAGC
ATGCCATCGGCAGGGATTTCATGGTTTACAACTTTTCCATCGACTTCTGCTTCATCTTCCTCAAGACGCT
TCTCGTTCGCGCCAAAGTACTGAACGGCAGCGAGAACATTGTTTTTCGTTATGAGGGCGTCAAGCGTGAG
GACACATACACATTGAGGCAGGCGTACGAAGGACACCTGCCAGAACTTGTGGACATGCTGATCCATGTCG
GACAAATAGAAGATGTTTACATTTACTTTGTACCTTCCAGTATCAAACCATCTGAAGGTCTCGAGGATCC
AAGTTTGAAATTCGAACCGAAAGTTTTTGAAGCAGCAGTTGAAACGAAAACGAAACAATTTGATAAACTC
ACTCCAATTCCGGAAATTCCGAAAACGAAAGGTAAGAAAAGTGCAAAAGGAGATTCGGAGAAGAGTGACG
TGGCACATGTCAAAAAAATCCAGCTTTGGCAGTTCATTCTGGTGACCTTACTCGAAGGGAAGCACAATGA
CAAGGTCATTTGGATTGGCGGCGATGGCGATTTTAAGTTCAGTAACCAACAGGAGTTCTCCAAACTTTGG
GCGAGTTCAAAGGGCAAAAACGACATGACCTACAGTAACCTCTCGAGGAGTATAAGAAATTACTACAAGC
AGGGCATCATGGAAAAGGGCAGCAACAACCGCTTCTCGTACAAATTCACATTCGACGCCAAATCGTGCAC
CGGATACACCATCTCCGACATGAGGGAACTTTACGAAGCACAGGATTCGACCGACCTTGAAAAAGTGGAA
AAGCTGGAAAGATTAAAGAGCGTCCTGGCACAACCTCTGAAGGCGGTCATGGAAGGAACAGCTTCGGAAG
TTAACGAAGAAGTGCCGGATTGTGATGATGATTCTGACGACTGA
>g6399.t1 gene=g6399
ATGGCTTCGTCGGCTGATTTGGACGACATCGATTTGTCCACATTAAAAGATCCCGCAGGTATTTTTGACC
TGATCGAGGTGGTTGGAAATGGAACGTATGGACAGGTTTATAAGGGATGCCACACAAAGACTGGAAAGTT
GGCAGCCATAAAAGTGATGAGCGTCAAAGAGGATGAAGAGGAAGAAATTAAGTTGGAAATAAATGTCTTA
AAAAAGTACTCGCACCATCGCAACATCGCCACCTACTACGGGGCCTTCATCAAGAAGAGTCTCTCCGGCA
AGGACGACCAGCTCTGGCTGGTGATGGAGTTCTGCGGTGCAGGATCGATCACCGACCTCATCAACATCTC
CTCATTTTCCGATCATTACCAACCCGACCAGGAGTGGATAGCTTACCTGTGTCGCGAGATACTTCGCGGT
CTCGCTCACCTTCACAACAACAAGGTCATACACAGGGACATCAAGGGTCAGAATGTTCTACTCACAGACG
AGGCAGAGGTCAAACTAGTTGACTTTGGCGTGAGTGCGCAACTGGACAAGACCGTGGGAAGGAGGAACAC
ATTCATCGGGACTCCCTATTGGATGGCTCCCGAAGTAATTGCGTGCAACGAAAATCCCGATGCTGCTTAC
GATCACAAGAGCGACCTCTGGAGCAAGAGATTCACCAGTTTCGTCGAGGTCTGCCTCATTAAGGACCACG
TGAGCCGACCGAACACAGATCAACTGCTCAGGCACACGTTCATCAAGGACCAGCCGACGGAAAGGCAGGC
GAGGATACAGCTTAAGGATCACATCGACAGGCATCGTCGGAGTAGGAGGGGTGAGGTGCACGAGCAGCTG
TTCGAGTACGAAGGAAGCGACAACGAGGACGAGCCGAACAAAGTACAGGGGAAGCTGAGTTCCGGGGCAA
GTCAGGGTGCTGCCGAGTCGACCCTGCGCCACAACTTTCAGAGGATTCAGGAGGGCGAGGGCCGGATGTT
CTCGAGGGAGGAGGGCGAGGGTAGGGTGCTCGACAAGCAGAACCAACCGAGGCTGCCACCCTACGGGAAG
AACGAGCCCGTTCAAAAGATGGGCAGACTCATACAAATAGCGAGTCCTCAGATCCAGCCTACCTCGCCGC
AGTTGGCTCCTCCCGCTCAAATGCCCCAGCGCGTCATTGGTCGGCAGAAGGAATTTGCCGCCAAAAACAA
ATTCCCGCAGCAGAAGAGCGTCGACGAAGACGAACCGGTGGCCAACATCATCATCAGGCCCGCTTACCAA
AACCCCATAGCCTTTCCTCCTCCGCCACCCACCATCGAGGAGGTCTCGGACGAAGATGACAACACCAACA
ACCCCGCCAACGATGGAACACTGCTGGCTTCCGGACCTCCGAGACCGTTACCGAGGGCAGCTATCAGCGG
GAATCCCGTGAAGGTGCTTGAATCCATAGTCATCCAGGAAGAAGACTTTCCACCCGTAACAGCCCAGCCG
AGGATTCAAAGGCCACAAGACGGTCCGATCCTTAAGGAGGGCGAGAAGACCATGGTGGTCCATCAGTTGG
ACAACCTGCTTGGTCAGTGTGACGGATTCCTGAAAACAGAATCTCCTCCTGAAAGCCAGCACCTCGAACG
ATCGGCTCCCGCGCTGGTCGAGAGGAGGCGAGTTCAGTCCGGGGGTCCTTCGTCGGGCGGAGCCTCGGCA
GCGCCCCCTCCGAACCCCACCCCGGTCCAGAGGAGACCCCCTAAAGACGATGCTTCTCCATCGACCCAGC
TGCACAGAGTCTCGTATCCATCGTCTTCGCCTCAGCTTCAGCACCATAACTTATTGGGGGTTTTGCCCGA
CCTTCTTCCGCCCCAAATTCCACCGAAGGCGGCGCCCAGGGTGTCCGGAGAACAGGTCCACCGGCAGGAT
AGGCCCCTGCCTCCTCTCGCTTCCGAGGCGTCCCCCGCATCCAACGGGGCTTCTAACGGCCTGACGAGAA
TCTCCGGGGCCTCAAATGAATCAGACAAGTTAGTGAGTGGAGAGGACGACGAGAGGTTCGTGGCGTTCGG
GTTCGGCAGGAGGGAACCCAACGGAGGTGCTGCCGGCGGGGGTATCGGTTACTCCACATCGGACAGGGTC
AAGGTCACCTTGGCCCCCTCGAACTCCACGGGCTCGGCCTCCTCGGCCCTGATAACGTCCGGAGGGAGTA
ACTCGATCCTGGTCGACGATGACGCCCCTGAAATAAGAAAATATAAGAAGAAGTTCAACTCGGACATCCT
GTGTGCTGCACTCTGGGGCGTCAACCTTCTCATCGGTACGGAGAACGGGCTCATGCTTCTGGACAGGAGC
GGCCAAGGGAAAGTTTACCAGCTCATATGGAGGAGAAGGTTTCAGCAGATGGAGGTCTTGGAAGGGCAAA
ATATCCTCGTCACCATTTCGGGGAAGAAGAACAAAATCAGGGTCTACTACCTCAGCTGGCTTAAGACCAA
GATACTCAAGACTGAGGGGGGAGACAAGAAAGTCGGCTTCACAGTTGTCGGCGATTTGGAGGGCTGCGTG
CATTTTAAAATCGTGAAGTACGAGAGGATCAAATTCCTGGTGGTCGGAGTTCGGGACTCGGTGGAGATTT
ATGCCTGGGCACCCAAGCCCTACCACAAGTTCATGGCTTTCAAGGCATTCACCGACCTTCCGGACATTCC
GCTGTTGGTTGACCTGACGATCGAAGAGGGCAAAAGGTTAAAGGTCATCTATGGGTCAAACAGGGGGTTC
CACAAGATCGAACTGGACAGTTCAAACGTGTCCGACATCTACGTGCCATCTACGACCACGGCTTCCGTCA
TCACCCCCCAGACCATCGTCATCCTGCCCTCTGGCAACGGGATGAACCTTCTGCTGTGCTACGACAACGA
AGGGGTCTACGTGGACACGGACGGTCGCCTCACGAAGAACGTGATCCTGCAGTGGGGCGAACTGCCCTCG
TCCATCGCCTACATCGGCACGGGTCAAATAATGGGATGGGGTCAAAAGGCCATCGAGATCAGGTCAGCAG
AGACTGGCCATTTGGACGGGGTGTTCATGCACAAAAAGAACCAGAGGCTGAAGTTCCTCTGCGAGAGGAA
CGACAAGGTTTTCTTCACCTCCATAAAAGGAAACAGTTCCTGTCAGATTTACTTCATGAGTCTCAGTCAG
CAGATGGTTCAAGGGTCACAGAACTGGTGA
>g6399.t2 gene=g6399
ATGGCTTCGTCGGCTGATTTGGACGACATCGATTTGTCCACATTAAAAGATCCCGCAGGTATTTTTGACC
TGATCGAGGTGGTTGGAAATGGAACGTATGGACAGGTTTATAAGGGATGCCACACAAAGACTGGAAAGTT
GGCAGCCATAAAAGTGATGAGCGTCAAAGAGGATGAAGAGGAAGAAATTAAGTTGGAAATAAATGTCTTA
AAAAAGTACTCGCACCATCGCAACATCGCCACCTACTACGGGGCCTTCATCAAGAAGAGTCTCTCCGGCA
AGGACGACCAGCTCTGGCTGGTGATGGAGTTCTGCGGTGCAGGATCGATCACCGACCTCATCAACATCTC
CTCATTTTCCGATCATTACCAACCCGACCAGGAGTGGATAGCTTACCTGTGTCGCGAGATACTTCGCGGT
CTCGCTCACCTTCACAACAACAAGGTCATACACAGGGACATCAAGGGTCAGAATGTTCTACTCACAGACG
AGGCAGAGGTCAAACTAGTTGACTTTGGCGTGAGTGCGCAACTGGACAAGACCGTGGGAAGGAGGAACAC
ATTCATCGGGACTCCCTATTGGATGGCTCCCGAAGTAATTGCGTGCAACGAAAATCCCGATGCTGCTTAC
GATCACAAGAGCGACCTCTGGAGCAAGAGATTCACCAGTTTCGTCGAGGTCTGCCTCATTAAGGACCACG
TGAGCCGACCGAACACAGATCAACTGCTCAGGCACACGTTCATCAAGGACCAGCCGACGGAAAGGCAGGC
GAGGATACAGCTTAAGGATCACATCGACAGGCATCGTCGGAGTAGGAGGGGTGAGGTGCACGAGCAGCTG
TTCGAGTACGAAGGAAGCGACAACGAGGACGAGCCGAACAAAGTACAGGGGAAGCTGAGTTCCGGGGCAA
GTCAGGGTGCTGCCGAGTCGACCCTGCGCCACAACTTTCAGAGGATTCAGGAGGGCGAGGGCCGGATGTT
CTCGAGGGAGGAGGGCGAGGGTAGGGTGCTCGACAAGCAGAACCAACCGAGGCTGCCACCCTACGGGAAG
AACGAGCCCGTTCAAAAGATGGGCAGACTCATACAAATAGCGAGTCCTCAGATCCAGCCTACCTCGCCGC
AGTTGGCTCCTCCCGCTCAAATGCCCCAGCGCGTCATTGGTCGGCAGAAGGAATTTGCCGCCAAAAACAA
ATTCCCGCAGCAGAAGAGCGTCGACGAAGACGAACCGGTGGCCAACATCATCATCAGGCCCGCTTACCAA
AACCCCATAGCCTTTCCTCCTCCGCCACCCACCATCGAGGAGGTCTCGGACGAAGATGACAACACCAACA
ACCCCGCCAACGATGGAACACTGCTGGCTTCCGGACCTCCGAGACCGTTACCGAGGGCAGCTATCAGCGG
GAATCCCGTGAAGGTGCTTGAATCCATAGTCATCCAGGAAGAAGACTTTCCACCCGTAACAGCCCAGCCG
AGGATTCAAAGGCCACAAGACGGTCCGATCCTTAAGGAGGGCGAGAAGACCATGGTGGTCCATCAGAAAA
CAGAATCTCCTCCTGAAAGCCAGCACCTCGAACGATCGGCTCCCGCGCTGGTCGAGAGGAGGCGAGTTCA
GTCCGGGGGTCCTTCGTCGGGCGGAGCCTCGGCAGCGCCCCCTCCGAACCCCACCCCGGTCCAGAGGAGA
CCCCCTAAAGACGATGCTTCTCCATCGACCCAGCTGCACAGAGTCTCGTATCCATCGTCTTCGCCTCAGC
TTCAGCACCATAACTTATTGGGGGTTTTGCCCGACCTTCTTCCGCCCCAAATTCCACCGAAGGCGGCGCC
CAGGGTGTCCGGAGAACAGGTCCACCGGCAGGATAGGCCCCTGCCTCCTCTCGCTTCCGAGGCGTCCCCC
GCATCCAACGGGGCTTCTAACGGCCTGACGAGAATCTCCGGGGCCTCAAATGAATCAGACAAGTTAGTGA
GTGGAGAGGACGACGAGAGGTTCGTGGCGTTCGGGTTCGGCAGGAGGGAACCCAACGGAGGTGCTGCCGG
CGGGGGTATCGGTTACTCCACATCGGACAGGGTCAAGGTCACCTTGGCCCCCTCGAACTCCACGGGCTCG
GCCTCCTCGGCCCTGATAACGTCCGGAGGGAGTAACTCGATCCTGGTCGACGATGACGCCCCTGAAATAA
GAAAATATAAGAAGAAGTTCAACTCGGACATCCTGTGTGCTGCACTCTGGGGCGTCAACCTTCTCATCGG
TACGGAGAACGGGCTCATGCTTCTGGACAGGAGCGGCCAAGGGAAAGTTTACCAGCTCATATGGAGGAGA
AGGTTTCAGCAGATGGAGGTCTTGGAAGGGCAAAATATCCTCGTCACCATTTCGGGGAAGAAGAACAAAA
TCAGGGTCTACTACCTCAGCTGGCTTAAGACCAAGATACTCAAGACTGAGGGGGGAGACAAGAAAGTCGG
CTTCACAGTTGTCGGCGATTTGGAGGGCTGCGTGCATTTTAAAATCGTGAAGTACGAGAGGATCAAATTC
CTGGTGGTCGGAGTTCGGGACTCGGTGGAGATTTATGCCTGGGCACCCAAGCCCTACCACAAGTTCATGG
CTTTCAAGGCATTCACCGACCTTCCGGACATTCCGCTGTTGGTTGACCTGACGATCGAAGAGGGCAAAAG
GTTAAAGGTCATCTATGGGTCAAACAGGGGGTTCCACAAGATCGAACTGGACAGTTCAAACGTGTCCGAC
ATCTACGTGCCATCTACGACCACGGCTTCCGTCATCACCCCCCAGACCATCGTCATCCTGCCCTCTGGCA
ACGGGATGAACCTTCTGCTGTGCTACGACAACGAAGGGGTCTACGTGGACACGGACGGTCGCCTCACGAA
GAACGTGATCCTGCAGTGGGGCGAACTGCCCTCGTCCATCGCCTACATCGGCACGGGTCAAATAATGGGA
TGGGGTCAAAAGGCCATCGAGATCAGGTCAGCAGAGACTGGCCATTTGGACGGGGTGTTCATGCACAAAA
AGAACCAGAGGCTGAAGTTCCTCTGCGAGAGGAACGACAAGGTTTTCTTCACCTCCATAAAAGGAAACAG
TTCCTGTCAGATTTACTTCATGAGTCTCAGTCAGCAGATGGTTCAAGGGTCACAGAACTGGTGA
>g6400.t1 gene=g6400
ATGGAGCAAATGTTCGTATCCGCTCAAGCAAAGGTCATTTTCCATGTAAGCCACCACAAACTGAGACCGG
ATCTGGAAGTGTTTTTCACCAATCCGGAAATAAGTGTATACTTCACGAGTTCACCAGGTTTCTTAACAAC
CTATTACAAGAACAGTGAACTTTACATATTAGTCACCGCTAAGAGTAGCGGAAAGTTTGATCCCAGCGGT
GTTATTGTCGTGAGCAAGGACACGGGGCAGAATACCTGGAATAATAGGATGTCAGTCCATGACAATGTTG
ACATACCGCATGAGGTGCAAGTCGTTCCAGACGGAATTTTCGATTTTCCCGCCTTTGTAATCCCTGGCGG
CAAATATGCAACGAAATCTCCTGGGATCCTCAAGTTGTACGATGGCACTGACATGAAAAATCTCAAGAAA
CACAGCCTGGTTGGAGAAGAAATTGGAGTGCATTACTGTGCTCCTGTATGGATCAACGGCAAAGATTTCT
TGGTGGCTAAGAAAGCCAAAAAAAATTACGGCCTGAAATACTTCAAGCACATTAATGATTTCAACTGGGA
AGAGGTGACCAATTTCAGTAATTATAAAACCATCAAAAAACGCGATTTCTGCTACATGGTTTTGTACAAA
AACATCTGGGAATCTTTCGATGCCATATTTGCTTTTGAGAAGGACGAAGGTTTGATACTCTTGTGGACAG
AAGACGAAACTGGAGCTCCTGGCAACTGGGAAAACCCAGATCAAGTTGGACGATTATTGTACGAGGGCAA
GCCCTGGATAGCCATCTCGGGCGAAGTGCTCTGCATAGTCAACTATTTGGTACCAAATAGCAACGACCCC
GGGAACTGGAAGTACGCGAGGTATGACATCCCTACTGGCACTGATCAAGTGGAAGGAATTGAAATTGCAG
ACTACGACAATGACGGACTCAACGACTTCATCGTGTCTTATCCAACTTATAACTCGATAAATATTTACCT
CATGAGGAGTAAGGACCTTGTGCCACCACCCCCTACGACCACGACTCAGGCGACGCTGCCCCCGACTCAA
GTCAGTTCTGCACCCAAGGGTAGCTTGGATTGTCTGGATGTTGTCCTATTATCGACGATTTTCGTCATCT
TTTCGACGTCACGTTAG
>g6401.t1 gene=g6401
ATGGTTGGTTTGGCTGGTGTGGTTGATGTGGTTGGTGTGGTTGATGTGGTTGGTGTGGTTGATGTGGTTG
GTGTGGTTGGTGTGGTTGATGTGGTTGGTGTGGTTGGTGTGGTTGATGTGGTTGGTGTGGTTGGTGTGGT
TGATGTGGTTGGTGTGGTTGGTGTGGTTGATGTGGTTGGTGTGGTTGGTGTGGTAAGTTGA
>g6402.t1 gene=g6402
ATGAAACCGACGATCGGATTTCCCGTCGATTCTAAAAATATCACGCCGGCGATCAACTCCATTCACGGAC
GACAGTGGCGACGATCCGTCTTCGGCTTAACGGTCGCCGTGGTCGCCATCGTCATGACGACGCCGTGCGG
TTGCTATGACAACAGCGAGCAGAGCAAAATCCGCCTGACGATATCGGAAGAGATCCCGGTCGGCAGCCTA
GTCGCCAATCTCCTCAACCATGTCAATCACCATGACAACGAGCCCGAGTCGTCCGTGCCGTCGACGTCCG
GCGATCGAGCGTCGGTGTCGTCGGCGTTCGACTTTCTCCTGGTAACGAAGAACAAGATCCACGAGGATCT
CTTCCAGCTGGACGATGGATTTAGTGACGTCACGTCGTCATCATCCTCCTTCTCGTCGTCGTCGTCGTCG
TCACGGCGTCGGCCTCTCATCAAGGGCAACGGACTACTGCGCGTCAAGTCGCGCATCGACCGTGAAACGC
TCTGCCTACGGCGAGACGTCTGCGAGATACGACTGGACGTCGAAGTGGCCAGGACTCGATCGCGTAAGAT
CAGAAGCCACGATCGCCTTCACCACCAGTCGCTTCGGACGTCGCTGTCGCCAGAACTTCAGCCGCAAACC
GATCGTTCGTCGCCGAGAATGAGTCATAGCGAGCCGGTCGGAACACCTGACAGGGATATTGCACGGCCGC
ACGGGCTTCAACGACCACACGATGCGACGCCATCATCTAGTGAAACCAGAGGCTCATTGGACGCTCGCAC
TGACCGGAACATTCACCTGCAACAATCGATGCCAGTCGACCAAAACGACGACACGGATCGTCGCGACCGC
CCGGGCGACATGATCGACAGACGCTCCGACGGTGAGAGGAAGAAGAAGGATTGTCATTCCGATCACTTCT
TTGACATCTCCTTAGCGACTAAAAACGAAAAGGAAACCGAAAACGAAAGCCTCAAGAACGCCGGAATTTC
TCAATTCCAAGTTCTTCCGAAGAGCCGGCCAGTCAGAGACTATTTTTTTCAGATCCTCGAGATAATCATC
ATCATCACCGACATCAACGACAATCCTCCGCAGTTTGTCGTCGACGAATCAGATTTGTCCCTTGTCAGAG
CAGCAGCCGAATCCAGTCTAGCCGAGCAGGACAGAATTTCCAAGTTCGAAAACGAAACCGAACTTTCGTT
TTCCGTCTACGTCCCGGAGAATTCGCCGCTCGGTCATAGCTTCGCCGTTCCGTGCTACGTGGAAGATCCG
GATTCCTCGGATCATCTCAACCGTGACGGTCACGCGCCGATGACTTTCGAACACACGGGCAACTGCTCGG
AGCTCATCAGATTTTCCGTGAGAACGGAAAGCGAAAGTGACTCCTACCTCAGGAGGGGAAAGAGATCAGA
TGTTCATTCGGAGTTTCCCTCGAATCATCATCATCACCACCATCGTCGTCATCATAGAAGTAGCAACTTC
ACTACCACCGGTGTCAACAGGCGAGTCAAAAGACAACACGGTACTTCGACATCGCTCTGGCTGACCGTAC
TCAAGGAATTGGACCGTGAAACCGTGGACCGGTGCTTCATCGAAGTCCGTGCGAAAGATTCGGCCGGGAA
TGGCGGGAAACTGTTGAGACTGCGAGTGCTCGTCACGGACGCCAATGACAACAAACCGGTCTTCGAAAGT
GACTCCGTGAAACTCGAACTGCCGGAGGATCGTCCTCCGTCGCTGACCGAGCCAATCATTGAAAATATCA
TTCAATATTTGCTAAGAAAACAAATCAATCCATCCCTACCTGCCTACATTGCCACAGGTAGGATCATCTA
CAACTTTGCACGGGCCACTCAAACGAATCTCGGCTGGCTGTTCCACATCGATTCAGATACCGGGAAAATT
TTCCTAAAATCCCGCATGAACACTGCCGAGGCTGTTTCCGGCATGTCGATCGTGCGCCTCGAAGCGACTC
CAGCGACAAGAAGCGACGAACGTCAGCAGCAGCAGCAGCCGTCCTCGGCCGTCGAGACGAAAGGTTTCAA
GCTGAGGGTCCTGGCTTCGAATCCGGTTCCCGGCAGCATGACGTCACAGGCGGACATCGTCGTCATACCG
AGTGACGTCAACGACCACTCGCCTCACATCAGGATCTCTCCGGATCCAATCGAGGTGATTGAAGAGGCGG
ATTCAGTCGGCCAGGTCGTCGGTCACGTGATGGTGGAAGACCTGGACAGCGGGGAAAATGGAAGAACTCG
CTGCGCCTTTTCCAACTGGAGCAGTCTGAAGGAGGAGGAGGAAGACGAAGAAGAGGAGGAGGAGGAGGAA
GATTACGGCGAGGAACTCTTTAACGACGACGACGACGATGATGACGATTACGAAAACAACGACGGCAGCG
ACCTCTTTCGCCTGGTCAAGGTCAACGAAAAGTTGTACAGGATGGTTACCAGACGAAAGTTCGACCGAGA
GAAATGGGCACGTCACAAGGTCACTCTTTTCTGCTGGGACCACGGCTCTCCAAGGCTCAGTACCTCCCGT
GAAATCACGGTCATCGTCAGGGACATCAACGACAACAGGCCTATCTTCCGCCAGAGACGATACGAAGTCC
AGGTGTCCGAGAACAACCACGTGGGAGCGGCGGCTATCTTGAAAGTTACGGCAGACGACGCCGATGAAGG
ATCTAATGCCAACGTGACCTACACCATTCGAGCTAGACTGCCTTACAGCCACAAGACTGACGAAGATAAG
GTCAAAGGAATGACCCCTCCAGCAACTGGCGCCAAACCGTCGGTGACGTCTGCTACATCGAGAGGCACCG
GGGAGGAGGATGACAACGACGACGATGACGATAACGATGATGATGATGATGTGGAAAAGATTTTTTCCAT
CGATAGTAACACTGGAATCATATACGCCCTGAAGAGCTTTGACTATGAAACCGTCCGCCAATTTCACTTT
CACGTAATGGCCAGCGACTCTGGCTACAAAATCGACAGTCGCCACGACGCCAGCGACGCTTTCGTGGTGG
TCAACGTGGTCGACGTCAACGACGAACCACCTCTCTTCTCGAGCGACAAGCACGAATTCTTTGTCGTCGA
GAACGGCCCTGCCGAAACAGAAGTGGGCGTCGTTGTGGTCACGGACGCCGACGCTTCACCGGCGTTCACC
CACTACAACCTGACGGTCGAGTCGTCCTTTCCGCCGCCAACGTCCGGCGGCAGTTTTTTCCACCTGGAGG
ACGACACCGGACGATTGGTGACTTCAAGAACTCTGGACAGGGAACAGTACTCAGTCCATCATCTCTGGTT
GGTCGTCAGGAACACGGCCACGCCCCATCTGAGCAGCACGTCCCACGTGATCGTCCACGTGACCGACACG
AACGACAATGCCCCTCTGATCGAATACCCTTCTCCTGACGATCACTCCGTCCAGGTGAAATGCAGTGCTA
ATCCAGGTAATGTCGTGGCCAAGATAAGAGCCAGGGATGCCGATGCCGGAGAAAACGCGTCTTTGGAATA
TTCCGTCGCCAAGGGCAACGACGCAGGGCTCGTTGCCATAGACGCCAGAAGCGGCCTAGTTACTCTGGCC
AGGTTACCCCTGGATCTCCTGGAATACAAGATGGCGACCGAACGACAGAGCGGGAAGAGAAGAGCAGAAG
GGGCCCGCATTTCCAACTGGACAAACGGGGTGGAGATGAAATTCGAGGTCGTCTTTGTGGTTAGGGACCA
AGGACAGCCGCCAAAGTCCGCCGAAACGCGCCTGGAGATTCTGATCAACTGCACTCTAGCCGACCTTCAA
AGAAGAACCGGCAAGGACACAAAGTCTGACGACATTTTGAACTTTTTCGTCAACACGGCCGGATTTCAAA
CAGACTCGTTCAAGAAAATTCTGACCAATGAGCTCATCGTGGCCATTTTTGGCGCCATCCTGGCCGTCCT
TCTCGTAGCAACGACGATGGTCGTCTGCGTGAGAATCAGAAGGAGTTCAAGATCAGACCACAGGAGTCTC
GACCGCAACAACTCCAAGAGCGGCCTGAGCGACAGCGACTTCAAGCTGAACATTTCCAACAAGATGACGT
CTCAGATGACGTCACCGGCCGAGAACCACTATCACGTGACTCCGGGAGCGACACGGTTGATTGCCGGCAA
GTCCGACATTCTTTCGAGCGTGAAGGAAGACAACATCAAGAACGAGATGCTGCTCATGAACAGGAGCAAG
ATCGACGATGACGTCAGCAAGATGGAGGTCAAAGGTTACGACTACCACTCGTCGCAGACCCTCGAAAAGA
ACAGGCAGGGCAACGGGCCCCCGCTAAAAACCGACCACGGTTCACTGACCAGGAGAGCAGAACTGGCACC
GGCAACTACCTCGGGCTTCTCGACCTTCATCAGCCCACCACATTCCGGATGTTGCTCGGATGGGAAACAA
CAACAACTGCAACAACCTCAACAACTGCAACAAGGCAACTTCTCTCAGTCCAACTCTCAACAACAACAAC
AACAACAACAACCACATCATCATCAGCAGCAGCAGCAGTTCGGTTGCCATGGTAATAGTTTTCAGAAGAC
TCACATGAGGCCGAGTCTGAAGCTCATGAGACAGGAGATGACCTTGACCGAGGTTGAAAAAAGGAAGGAG
AGTTTGGTGTCAAGTAATGAGGTCAGTCGCTTATTGGACATTTTGAAGAGTAGCCATGACAACCCCGGTC
ATTACGCCAGTTCTGATTGGCCGCCCATAGAAGATTTCAACCAATCGGATATTATTTGGGGCCAATGCGT
TGATGACGTCATTGACGATTATGATATTTGCGATCCCGAATACGAGAAGCTGTAA
>g6403.t1 gene=g6403
ATGGCGTCTCAGGCGGGGATAAACAGCCTTTTCTTTGAAGATGACAGAATCTCGAATGAATCACAGAAAC
CAAAGAGGAGACGAAAAGATCTGCGTATGACTTCGACGTCATCCACGTCACGGTCAAGAAGCGACGAGAA
TTCCAGTCTCCGAACATTACGTTCAAAAAGAAAACTTTGTTTTGACGCCATCGATGAACAACCTCAGTGT
GCAAGGCAAAGTCACTCAAGTGAAACGGTTCCAGCTGTTCGTCTGACGATCAAGGAGAATGAATTTGTCA
AACGGGAATCGGCTCTCAGAAAACCATTCCGTGACTTGACGAATCGAGGCGACGACCGTGACGCAGGTGT
CACGAACCCATCCAGGCGTGTCGGCCTCAACAAGGAATCACGTAACGGAATCTGCCCCTGGAACGACAAA
GCGAACGAGGACAGTGTGAACGTTTTCAAGAGCAATCGGAATGACGTAACAAAAGGTGTGACTCAAGCGA
AGCAGAACTCGAAAGTAAGTTCGGAATGTCAGACGGAAAACTGCCTGGACACGGTGGATCTCTGGAAAAC
GAACTCGGCACAAAACATCGACGACCTACTTAACACGGACCATGATGATGATGATGATGATGATGATGCC
AGATTAAACGGAGACTACAGTTCTAGGTGCACACTTCCTCTCGTCAGAAACGAAAGACAGCCAGAGTTGA
AGACCATAACGGTCGAAACGAACGCGGTGAACGTCCACAAGAAAGAAGACCTTTTGGCGATGTTTTTCAA
GGAAAAACTCAACGAGGTGGAAAAAGAAATTCTGATTTTTCACTGCGAATTCTCTCAAGAAAGAGCTCCG
AAAATGATGAGCTTCACTAGGAACACGGACCGAGAAATGAACAAGGAAAGCTACCCGCGGTTATTTTACC
CCGAAATGTACCTGTTACAGGGAGGCTACAAGGGCTTCTACTCCCTCCATCCTCGCCACTGCACGCCAGA
GGGTTACGTGACCATGAAGGACAAACAACACGCGGCTGATTTATCCAGGTGCAGAGTGGAAATTAAGTCG
AAAAAAAGTAAGAAGAGATTAAAATCTCCCGCCAAAATCCAAGAATCGTCTGCTACGCGAATACATTTCG
AGAGGCTGTTGTTCGACAACTGTCATGGAGACGAAGACGCGGAGATGTGA
>g6404.t1 gene=g6404
ATGTTCAACTCGATTTTTCATCCTTTCATTCATTTCATTCACTCCTTTAACCCACTCATTCCTTCAATCA
ATCACTCCTTCAACCACTCACTCCTTCAACCACTCACTCCTTCAATCAATCACTCCTTCAATCAATCACT
CCTTCAACCACTCATTCCTTCAATCACTCACTCCTTCAACCACTCACTCCTTCAATCAATCACTCCTTCA
ACCACTCATTCCTTCAATCACTCACTCCTTCAACTCAATCAATTCAATCAACTACAGCTGCATCCGCTAC
AAGTCGTCTGCTTCGCTAAGTTTCAGAGGAGGGGAGGTTGGACCAGGTGCACGTCCAGAACATCTGTTCG
CCACGGGGTACAACGAGTACAACAGCACATCAGTACAACAGTATTGGGATTCCCCAGGGACGGGATGTTC
TCTGACAATAAAATGAAGATTTCCAATCCTCCAAATGCCCCTGGACATCTGTTCCTCAGCGAGTATTCTT
TCTTTATTTCTTTATTTCTTCTTCTTCTTCTTCTGCCCATCCTCCGTTCTCTGTACACCAGTGATGTCGA
GTGTGCGATTGTCAGTAGCTAG
>g6405.t1 gene=g6405
ATGAGTTTTAAAGGATTTTCATCAAAATTTCGTCATGTATTCCGGCAGATCGGAATCTGCCCCCAAATGG
CATCAGATGAAACGATTAAAGTAGAATTGAACAGAGAAAGTGAGCAGAAAGAATTTCCTCAGAGCAACGG
AGTTCACACATTCCTCGTGAAGAAGATCTCGAAACCGATGCTGGCCAAATTCAGACCCTACCTGGTGGCT
CTTCGCCCTTGGTCCTTCACGGCTTCGTTATGCCCCGTGGCTCTCGGAGCAGCCCTCCATTACAAAGCCT
CGTCGCAGTTCGACCTCATAATTTTCATCGTGACCTGCATATGCGCCCTGTCGGTGCACGCCGCAGGTAA
TCTCGTCAACACGTACTACGACTACGTCAGAGGCATCGACAGCAAGAAAAGCGACGACAGGACTCTAGTC
GATCACATCCTCAGCCCCAATGACGTTTCTACCATGGGTGCCATATGTTACATCTTCGGATGTTTGGGGT
TCACCACCCTATGTCACATTTCACCGACCCCGGTACCTCACCTGGCCCTCCTGTATTTCGGGGGTCTCTC
CAGTAGCTTTCTTTACACCGGGGGATTGGGGCTGAAGTATCTGGCCCTGGGAGACCTCGTAATATTTCTC
ACTTTTGGTCCTCTGACGGTTCTCTTTGCTTTCCTCGCCCAGGGTGGCCACTTGAGTTTCTTTCCCCTCG
TGCACGCCATACCGATCGCCCTCAACACGGAGGCCATATTGCACGCCAACAACTCCAGAGACATGGTGTC
CGACAGGGAAGCCGGCATCGTCACGCTGGCCATCCTCATCGGCCGAACGTGGTCCCACGTGCTTTTCGTG
GCACTGCTGTTCGTGCCGTACCTCATCTTCGTCGTCATGGGAGCGAATTTCTCTCCGGTCTTTTTCATTC
CCGTCTGCACAATCGTCTGGGCATTCCCTATCGAGAGGAGATTTAGAAACCTGGAGAACATCCAGATTAA
GGAGTTGGCCATGCTGAACCTTTTCATGTCCGGTTGTTACATCCTCGCCTGTCTTTTCGTGCCCTCCGCG
AGGCTCCCCGGGCTGAGTTTATGA
>g6406.t1 gene=g6406
ATGTACAAATGGTCCGAAAATCCATCTAACCTGACAGAGGGCAGCCATGCTGTGATAAGCCACTTTGCCG
TGAACAGGACGATAGAATTCTCCCACGTTAAGCTAAAGATTCTCCCTGCATCAGAATCAAGAACTTTTAC
TTGCATTCGAAGAGAGCAACCCTACAGACGTTTCCATGAGGATCCAAAATGTTGGCCAAAGTTTATGTCA
ACAGATGAAATAGATTATTGTGTCGCCTGGTTTTCCTATGGATTTAGAAATTTCACAGAAGCCCAAAATC
ATTGTCGGTCTTTCAATTCGAGTTTATGGACACCGACAAAAGAATTTGACTTTGATTACATTAGGAATTT
CATGGCTGAGGCAATACAACTGTCGAAAGACACTTATCTCATAAACTCTACCTACGTAAACTCGATCATA
TTAAAGTGTGTCAATCCATCAACAAAACAATTTTGGATCAAAGATGGAGATTACAGAACAGAATTTATTT
ACGATTCATACGAAACTTTGGGGCGTAACGAAAAATCACTGCCGAAAATAGCGCCTCGCAAAGACTTTTC
GTATCTTTTGGTTCAGGGTACTTACGCTTGTGTCGCCAAATTATACGAACATGGTTGGAAGACATCTAAC
ACTATGACTTTCATACTCAATGATGCCTTCGTAACATGGGTTTACGTAGAAATAGAGTACGAGACGGACA
TGGATTTGGTCCCTTTTTTCCTTACTGATGATGACAGGGATAACTTGGAGAGAACCAATATGCCTGAACC
AATTTGCATTTTAGTCAATAACGAAGATTCATACGTTTATCCTGAAGAAATAGTCAGATCAATCGAAAAC
CGCATACAATTGAAATTTGGTCTCTACTCGAGGATAAAAGACGAATCAATTTCCAAAATGTCTCTAATGA
CGCAAAAGAACAAAGTCTGCATGGATTATCTGATTTCATATTTGAATGACGCTGAAAACGCTGTGAAAGA
GATGCTGAAGGCACAAAAAATTGCCGAATTTTTGGACGATTTCAGTTCATTGAGGATCCTGTCGAAAAAG
AAGCGTTCTGCGCGAAGAGGTATAGCAGCAGGAGAAATTGTAATGAGCCTTAAAAGTTTCTCTTTGAAGG
ATACTTGGATCTGCCATCCGGACTCTGTAAAATCAGATAAAGGGTCATTCAGGTTCGAGGCTGGTATGCC
TGGAGAATACGCCAGTAGTACCAGCATTTGTCCGAACTGGGATCTCAAACCACTGGCCCTCGCTTTCTGC
AATGGTAGCTTGAGAAACGGTTACAGCTGGGAGATTGTACAAATTTATGACTGCATTCCTAAACCCAGTG
ATAACTCAGAAGTTACGGACAGACTCCTTGAGATTTTGAACAATATGACATCTGCAGTCGAAAATGAAGT
TATTGACAACGTTGAGGAAATAAGTGCCAATAAACACACGATGTTTACCTATGTGGACGTCAGAATCATG
GCAGAAATTGTTAATTCTGCCAGCAGGAGCCTAGTCAATCTTGACGGAGAGAAAGGTCAAGCACTGGCTA
AAATTGTATCCAATACAATGCTGGCACCTCTAGATAATGTTTCTAATTCAATTCCTTATCAAGAAAATAT
TGCAAAAAGCAAATTCAGACTCATCAAGTCACTGGAATCAGTTGTCCATAATGTTAAACTATCTGAATCC
CATGTTACATGGCCAACAGAGCAATTTACTGTTCGAATCAATGAAGGAAAGAACGACAGTCACAGCTTTG
GCTTGGTTGCAACAGGAAATAATAAATCTGATGTTTATGTCGAAGATGAAAACATAACTGAAAGAGATGA
CATTGTTGCTGGAATCAATTCGGACAAAATAAGGACAAGTTTCATCATCTACAAACAGAGTCAAATGTTC
AGCAATCCCGATTGCCAGGATGATGATGGTAGCCTATTAAACATCACCAGTTTAGTTATCGGCGGAACGG
TTCAGGATTTACAAATTGCTAATCTCAGCGAGGGAATAAAGCTGAGATTTAAAATCGATAAGAACATCAA
ATCACCAACCTGTGCCTTCATCTCAGAAGACGATGATGGCGTTAACTGGCACTGGTCCAGAGAAGGAATC
TTATTGGAACATTTCGACAGCACTACTGGAATATTGGAATGTTCCAGCAACCATTTGACCAACTTCGCCG
TACTTGCTGGTTTTTGCAAAGATCCAAACACTCTCGAAGCAAAAATATTAACTTACATCTCCATCATTGG
GATGGTTTTGTCCATAATCTGCCTCTCCCTAGTTATTCTTTGTCAGATGTTTTTCAAAAAATTTAGAAAA
GGACAAATTCAAATTGCTTTGCTAAACCTTTCCATAGCTCTGATTGTTGTAAATCTCTTGGTTTTACTTG
GAGTGGACATGACTCGTAATCGTACAGGCTGTATAATAGTTGCAGCCCTCCTTCATTACTTCTTGCTGGT
GTCCTTTGCTTGGATGCTCATTGAAGCCATTCTCCAGTATTACAAGTTCGTCAAAGTGTTCAATGTCCAC
GTTTCGAGCTTCGTTTGGAAGACCGTTTTGCCGGCATGGATTTTACCCGCTGTAGTTGTTGGCATTACAG
CCACCATAGATTACAACTTGTTCAGAGGACCTAAGTATTATTGCTGGTTGGCCAAAGGAGCATTTTATTA
TGCCTTCCTTTTGCCTCTGGGGCTAATTATTGTGGCCAACACCTTCATTTTCATCAGGATCATCAAGGGC
ATCAGTTGTGACAGACCAAAAGGCATGCAGACCAATCAGACCAAGTCACGTCTTGTGTGGCTCCAAGTGC
AAGTTGGCATCTGCTGCTTCGTAGTTATGGGTTTGACATGGGCCTTCGCGCTGTTTGCTTTCGGCAGAGC
AGCATTGGTCATGCAATTCCTCTTTGCCATCTTCAACTCTCTTCAGGGATTCTTCATTTTTGTTCTCTTC
AATCTACGAGAGAAACCAGTGAGAAAGGCATGGTACGATCTGTTATGCGTGAGGAAAACCGGCAAAAAGG
CCATTTCTTCTGGTGCTTCAAGCGAATTCCTTCCAAAAAATCGTTACAAGAAAGACGCGAAAGGCGATAT
TAACTTCAAAGCTCCGTTGATAGCTTATCTGGTCAATACAACCTATGACTTGCAAGGGGGCTGGGGTCTT
TTGGTGGCGGGAATAGCCTCCCTTTTGTTGATTTCATACCTGACTTATCATGCCATTTCATCCTTGAAAG
AGCCCTCTTCATGGATTTATTATGCCTTTGCCATGGGGATGTTTTCATCATCGGTCGATCTTTTCATCAG
CTTGGAAAATGACGGACTGGTCAGCGGTTTCATGACCAACTACTTGAAAAGTGGCGAACCGTATCTGAAG
ACGGTGCACGGAACGATGATTTGCTATTTCGACGGAACGTTCCACTACGCCATGTACGTGCTCATGCTGT
ACTTCCTTGCCACAAGGAGGAGCCACACTGAGTTAGGTTTGTACTGGGCAGGATCCATTGGTCACAGTAT
GATTGTCTTCATGCCTGGGAATGTCTTAGGTCACCATTCCATCCATCCATCGATTCTCCTGAACATTCCT
TACTGCATATTTCCAGTCGTCTGCGGCATGCACTTTTTCAATTACAAACGACAGAAGGACGAAGACTTTC
GTAGTTCAAAGTGCAACTCTTCCAAAGTGATCAGATTCCTCTTTATTTTCCTCTTCAGCTGTTTGATCAT
CTTGTCAGTCTTTAGGGGATTTGCAGTACTGGACCCTAAAAGTCACGCAATCTTTGGATCTTACGTTTCA
TCCGTCGAGCCTTACGTCGTGCACGAGAACGCTTACCCTAAGATGCAGATGTTGACTTTTATGTTCCTCT
TCGTACCTCTGTACTTGATGAGCATTTTTTGGTCGGTGGATCCGAAACTTGCCGGAAGCACAGTTGGTTC
ACATTGGTTCGTCAGTGAGGATGAACAGGGACCTCGTCGAATCACCTTCAATCCATGCACTCTTCTGGCT
CGTCAATCTCTCGTTCCTCTTCGTACCCCATCTCTTCCTCGCTCATCTGTTTTCGAAGGAATCGGGCGGA
TCTTCAAAGAGTCTCAATGCTTAGCGAATCTCTTCTCTTTGGGACAAACTATCAAAATGCTCGTCAAGGA
GTATCGGATATGCATGCCGATGTCGGTCGAAGAGTACAGGATAGGACAGCTGTACATGATCCAGAAAAAG
AGTCGAGACGAGAGCAGTGGCTCGGACAGTGGCGTTGAGATCCTGACGAACGAGCCCTACGACCACGGGC
CCGGTGGTTCGGGTCAGTACACCTTCAAGATTTACCATGTCGGGAGCCACCTGCCGGGCTGGATCAGGAG
CATCCTCCCTAAGTGCCCCTTCATTGAGAAGTTTGTCATGGAAATCGAGACGGTTTACCACAACGACTCC
GACTACATCGACATGGTCAAGGACCCCGTCTCGTCGGGCGAGTACCAAGCCGACGAAGACCCCACCAAGT
TCGTGTCGGCCAAGACCGGCAGAGGGCCCCTCTCTGAAGAATGGAGGGAGGAGTACGCCAGGGAGATATC
TGCGAGGGCTGGCGGCAGAAGCCACGGGGATCGAGGACGGACCAAGAAGGAGATGATGTGCGCCTACAAA
CTCTGCAAGGTCGAGTTCAACTACTGGGGCATGCAGAGCAAGGTCGAGAGGCAGGCCTGGTGCTGGCAGG
ACGAGTACCACGGCCTCACCATCGAGGACATCCGGAGACTCGAACTCGAGACCCAGATCAAGCTCAGGGA
GAAGATGGCCTCCCACAATGAGACCCTGGGGTCGAAGGTCGACCTATCGCCTGCCAAGGGGGGACATAGC
[truncated: 35,703,740 more chars]
