# Supplementary material for: A Chromosome-Level Genome Assembly of the Non-Hematophagous Leech Whitmania pigra (Whitman 1884): Identification and Expression Analysis of Antithrombotic Genes
Source: Genes (Basel). 2024 Jan 26;15(2):164. doi: 10.3390/genes15020164 (PMC10887747; doi:10.3390/genes15020164)
Supplement: Supplementary file 1 [file genes-15-00164-s001.zip › supplementary_File_S4_antithrombotic_CDS.fa]

>hirudin_Wpig1
ATGTTTTCTCTGAAGTTGTTCGTGGTATTGTTGGCAGTTTGTATCTGCATGTCTCAAGCTCAGAGTTTCACAGCTTGCACAAGGAGTAATCCAAACACTCCATGTTTGTGCGAAGGGGATGATCTCTGTGGTGAGGATAAAATTTGTGAACTGGGTGATGATCCCTCGAACAACGAATGCGTCGAAAGAGAGACAGCAAAGTATGGAGGCTTTCTTCATCGAGTTGATAAATAA
>hirudin_Wpig2
ATGTTTTCTCTGAAGTTGTTCGTGGTATTGTTGGCAGTTTGTATCTGCATGTCTCAAGCTCAGAGTTTCACAGCTTGCACAAGGAGTAATCCAAACACTCCATGTTTGTGCGAAGGGGATGATCTCTGTGGTGAGGATAAAATTTGTGAACTGGGTGATGATCCCTCGAACAACGAATGCGTCGAAAGAGAGACAGCAAAGTATGGAGGCTTTCTTCATCGAGTTGATAAATAA
>hirudin_Wpig3
ATGTTTTCTCTGAAGTTGTTCGTGGTATTGTTGGCAGTTTGTATCTGCATGTCTCAAGCTCAGAGTTTCACAGCTTGCACAAGGAGTAATCCAAACACTCCATGTTTGTGCGAAGGGGATGATCTCTGTGGTGAGGATAAAATTTGTGAACTGGGTGATGATCCCTCGAACAACGAATGCGTCGAAAGAGAGACAGCAAAGTATGGAGGCTTTCTTCATCGAGTTGATAAATAA
>hirudin_Wpig4
ATGTTTTCTCTGAAGTTGTTCGTGGTATTGTTGGCAGTTTGTATCTGCATGTCTCAAGCTCAGAGTTTCACAGCTTGCACAAGGAGTAATCCAAACACTCCATGTTTGTGCGAAGGGGATGATCTCTGTGGTGAGGATAAAATTTGTGAACTGGGTGATGATCCCTCGAACAACGAATGCGTCGAAAGAGAGACAGCAAAGTATGGAGGCTTTCTTCATCGAGTTGATAAATAA
>hirudin_Wpig5
ATGTTTTCTCTGAAGTTGTTCGTGGTATTGTTGGCAGTTTGTATCTGCATGTCTCAAGCTCAGAGTTTCACAGCTTGCACAAGGAGTAATCCAAACACTCCATGTTTGTGCGAAGGGGATGATCTCTGTGGTGAGGATAAAATTTGTAAACTGGGTGATGATCCCTCGAAAAACGAATGCGTCGAAAGAGAGACAGCGAAGTATGGAGGTTTCGAATTTATTGATTACGACAAGTGA
>hirudin_Wpig6
ATGTTTTCTCTGAAGTTGTTCGTGGTATTGTTGGCAGTTTGTATCTGCATGTCTCAAGCTCAGAGTTTCACAGCTTGCACAAGGAGTAATCCAAACACTCCATGTTTGTGCGAAGGGGATGATCTCTGTGGTGAGGATAAAATTTGTGAACTGGGTGATGATCCCTCGAAAAACGAATGCGTCGAAGGAATATCACCTGGCACCCAGAAGATTGATAGCAATGAAGAATACGATGCCGAACGTGTTAACTACGACTATGATTGA
>hirudin_Wpig7
ATGGTGGTCTCTCTGAAGGTGTTTGTTGTCTTCTTCGCTGTTTGCATCTGCGTGTATCAAGCGCTTCATTACACTGACTGTACCGAAACTGGCCAAAATCTTTGTCTTTGCGAGGGAGACAATGCTTGCGTTAGAGGTAATCGATGCATATTAGGCTCAACTAAAAAAGACAACAAGTGTATCCCAGGATATGGCAAAGCGATGCATCAAAACAAGCCTGACGAGGAATCTGAACAATTCTCATATGATGACGACGACGACAAATGA
>progranulin_Wpig
ATGCTGAAGCAAAATATCTTGCTTCTGCTGTCGCTGACGATCATTTCTGTCAGTTGCACGAAGCTTGTCTTCAAGCCTCACTCTGAGGAAGTCTTGAAAGCCAAGTTAAATTTGAAGATCGATTGCCCAGACAAAAGCAAATGCAAGGACAACAACACTTGCTGTGAAGTTCCCAGTGGAAAATTCGCATGCTGCGACCTGCCAGAAGCGGTGTGCTGTGCCGACAAGATGCACTGCTGTCCGGCAAAATCGGTTTGCGACGTTGAGCACAACAGATGCATCCAGTCCAGTGGGCTCATCACAAACTGGCACAGACATGAAGATGAAGCAGAGGAAGAGGCTGTCAGCAAAATGAGGCTCATCAAATCCCAGATACAGTTGTGCCCCGACAAAGCTTCTTTCTGCTCCGACGAAGAGACCTGCTGCCTGTTGCCGGGGGGAATGTACGGATGCTGCCCCGAGACCAAGGGGGTCTGTTGTGAGGACAAGGAGCATTGCTGCCCCATGGGTACGATCTGCAATGTCTCGCATTCCAGTTGCGACCATTCGAGCCCCGACGTGATGAAAGTCCCCTGGTTCAAGAAGAAACCAGCGCTGGACTTTAAAAATGGTGAAAAGAGGGTTGTGTGTCCTGACAATTCATCATACTGTAACGACGGTCAAACTTGCTGTCTCCTCTCGGATGGGATGTACGGCTGCTGTCCCTACCCATCGGCTGTGTGCTGCAGTGATAAAGTCCACTGCTGCCCTAATGGCTACATGTGCGATGACAGTGGACAGCTGTGCACCAAAGGCTCGGTTGCAGTGCCATCTTCTGGCAAGCTCGAGTCCTTCAATCTTTCTTCGACTGGTGTTTGTCCTGATGGAAGAACATCCTGTGGTTCGGGACAGACTTGTTGTATCATGTTCGATGGAAGTTACTCTTGTTGTCCCTACCCAATGGCTACGTGCTGCAGCGACATGTTACACTGTTGTCCGACGGGTTTCAGGTGCGACAGCACTGGACAATTGTGTCACAAAGGTTCTGTCACAGTGCCATCTTCTGTCAAGCTCGAATCTACCAAACTCACTGTAAAGGAGAATAGAGTTGTATGCCCAGATCGAACATCGTATTGCAATGATGGACAAACTTGCTGTCTCCTGTTGAATGGAAAATATGGATGCTGTCCATATCCAAGGGCTGTATGCTGCAGTGATAAGATTCACTGCTGCCCTAATGGTTTCAAGTGTGATGCTACTGGACAGTTGTGCACCAAAGATTCTCTGACAGTGCCATCTTCTTCCAAGCTCGAATCTACCAAACTCTCTGTAAAGGAAAACAGAGTTGTATGCCCAGATCGGACATCGTATTGCAATGATGGACAAACTTGCTGTCTCCTGTTGAATGGAAAATATGGATGCTGTCCATATCCAAGGGTAAAGAATTGCATGAACCCTTATGATTGTTCTTGGTTTTCTGAATAA
>antistasin_Wpig1
ATGAAAGCTATAGTGATCTGCTGTTTTACGATCGCCTTTTTGGTGATGGTCTCTAGAGCATGGTTCAGGCCATGTTTGCCAAAATGCTCCCAAGCTCAGATTTGCGTTAAAGGCAAATGCGTGTGCACGCCAAAGACCTGCTTCAAAAATTGTCCATTCGGCTTCAAAAGAGACGAAAACGGATGCGAATTTTGCGCATGCGCAAAAGGCAAATATCCTCCACAAGAACAATGTGGACACAACAAATATTGCACTGGAGCCCAAGTTTGCGAAAGGGGAAAATGCCAATGCTCAAAGATCCATTGCTCAATGTTCTGTCCATTTGGCTTCAAGGTTGATGAAAATGGTTGCGAATATTGTACTTGTGTTGAGAAACCGCTGTATTGA
>antistasin_Wpig2
ATGAGCATTCTAGTGATGTACTGCTTTATGATTGTCTTTTTGGTGGTGCTCTGTGAAGGGCAAAATCAATGTGGGCAATCGAAATGCTCTGAAGCTCAAATTTGCGACCATGGCAAATGTGTGTGCACGCCAATCCGCTGCCGCATAATTTGTCCATCCGGCTTCAAAAGAGACGAAAACGGATGCGAATATCCCTGCACATGCGCAGGAGACGAAAGTCCTCCACAGAAGCCATGTGGGCACACATACTGCACTGAAGGCCAAGTTTGTGAGGAAGGAAAATGCGTATGCACAGAGATACGTTGTGCAATAGAATGTCTATTTGGCTTCAAGGTCGATGAAAATGGCTGCGAATATCCGTGTACTTGTGCTGAGAAACCCCAGTATTCGTGA
>lefaxin_Wpig1
ATGGGCCACGAAATTCCAGAACCTTTCGTTTGGGATGAATCTTTCAAAGTTTTTTACGATCATCTGGACAGCCAGCATAGAGGTTTGTTTCAGGCCATTTTTGATGTCGGCAAGTCCCCCTCCGATACTCACTCGTTGAGCACTTTGGTTAACCTCATGCAAGAGCATTTTGATCATGAAGAGCATGATATGAAGAAAGCAAATTTTGATGGTCTGGATCACCATAAACACGCACATGATGAGTTCCTGAAATCCTTGAGAGCTGTTTCTACGCCAGTACCTAGTGATAAAGTTACATGGGCCAAAGAATGGCTTGTTAACCACATCAAGGCAATCGATTCTTTGTATTCAGGGAAATTGTGA
>lefaxin_Wpig2
ATGGGTTTTGAAATCCCTGAGCCGTATGTTTGGGACGAAAGTTTCAAAGTTTTTTATGAGAATTTGGATGAGGAGCACAAAGGTCTCTTCCAAGCCATCTTCAATTTGTCCAAATCGCCCGCTGATAATGGCGCCTTAAAGCATCTGAGTAAAGTCATTGATGAACATTTCAGCCATGAAGAGGACATGATGAAGAAGGCCAGTTACTCGGATTTCGATAACCACAAGAAAGCACACGTAGACTTTCAGACTACTCTCGGTGGCCTTTCCTCTCCTGTTGCAAATGATAAAGTGCATTGGGCCAAGGACTGGTTGGTGAATCACATCAAAGGAACCGACTTCCTCTACAAGGGAAAGTTGTGA
>lefaxin_Wpig3
ATGAATCACAGAATTAATACGATACCAGAACCTTACGTTTGGGACGAGTCTTTCAAAGTTTTTTACGAAAGTTTGGATGAGCAACATCAAGGTTTGTTCCAAGCCATATTCAGTTTATCAAGGTATCCAGCAGATGCTGATATTCTGAAACGTTTGGTGGAAACCATGGATGAGCATTTCAAGCATGAAGAGCACCTCCTGGAAATGGCTAACTATGCTGACTTTGATGTTCATAAGGAGGCACACAATGAATTCCAAAGAGAGATTAAAAAAATAACTTCTCCAGTATCTCCAGACTCAGTGCGTTGGATCAAAGAATGGCTAGTGAACCATATAAAGGGGACAGATTTCAAGTACAAAGGAAAATTATTAGCTTAG
>therostasin_Wpig
ATGGAATATTCTGTGTTGATGATGATGTTGTTGTTGCTGTGGAGAACTCGTATGGTTGCTGTTTTAGCGTTGTTGATTGGCTATCTGAGTACTGCTGCTTACTGCCAAGAATGTTCCCCACTGGACTGCCCCAGGGCTTGTCCCGAGGGTTACAAGTTCACAGAGGAGGGTTGCCAGACTTGCGTTTGTGAAGGATGTAGCGAGGACAAATGCTTCATGATTAGTTGCACTTTTGGTTTCCAGGTAAATGAACAGGGATGCGAGGAGCCATGCACTTGTAATACCGAAAAAACTGTCTGCCAGAACGTCTTGTGCAATGGAGAAAGAGAGTGCGATACGTCGACTGGTGAATGTGAATTTCTCCATTAA
>hirustasin_Wpig
ATGAAATCAACAACATTGTGCTGCGTTTTCATCCTTTGCGTTATGATGTTCAGCTTTGAAATAGCTGAAGCCGGCACAGATAAGAACTGTGGAGAAAAAACATGCTCTGCTGGTCAAGTTTGTGTCAAAGGACAATGCGTCTGCACTAAAATGCACTGCAGAATGTTATGCAAGAACGGATTCAAGAAAGATGAAAATGGATGCAAATATCCTTGTACCTGTGCTTAA
>hirustasin_like_Wpig1
ATGAAAACTGTATTCTTGGTTTGTCTCATCGTCGCATTCGCGATGGTGCATTCTGAAGAAGAAGATGAAAAGTGTGGGTCGGAGACATGTTCTCCTGCTCAGGTTTGCGTCGCTGAAAAATGCGAATGTACAAAAATACGTTGTTTCATATTCTGCCCACATGGCTTCAAGAAAGATGATAATGGGTGTGAATATCCCTGCACATGCGCAAAAGGCCCAGCTGTAGAACACGAAGGCAAAGGACATGAAGCTAAAGACCATGAAGGCAAAGGACATGAAGAAAAAGAAATTTGA
>hirustasin_like_Wpig2
ATGAAGACTGTATTCTTGGTTTGTCTCATCGTCGCATTCGCGATGGTGCATTCTGAAGAAGAAGATGAAAAGTGTGGGTCGGAGACATGTTCTCCTGCTCAGGTTTGCGTCGATGAAAAATGCGAATGTTCAAAAATTCGTTGTTTCATATTCTGCCCACATGGCTTCAAGAAAGATGGTAATGGGTGTGAATATCCATGCACATGCGCAGAAGGCCCCCACGATGAACATGAAGGCAAAGGTCATGAAGCTAAAGGCCATGAAGGCAAAGGACATGAAGAAAAAGAAAATTGA
>hirustasin_like_Wpig3
ATGAAAATTGTATTCTTGGTTTGTCTCGTCGTCGCATTCGCGATGGTGCGTTCAGAAGAAGAAGGTGAAAAGTGTGGGTCGGAGACATGTTCGCCTGCCCAGGTCTGCTTGAATGACAAATGTGAATGCACTAAAATTCAATGTGCTATGCTCTGCCCACACGGCTTCAAGAAAGATGAAAATGGGTGTGAATATCCCTGCACATGCGCAGAAGGCCCCCACAAAGGTCATGCAGGCAAAGGACATGAAGAGAAAGAGGATTGA
>hirustasin_like_Wpig4
ATGAAAACTGTATTCTTGGTTTGTCTAATCTTCGCATTCGCGATGGTGCATTCTGAAGAAGAAGGTGAAAAGTGTGGGTCGGAGACATGTTCGCCTGCCCAGATTTGCTTCGATGGCAAATGTGAATGCACTAAAATCCAATGTGCTATATTCTGCCAACACGGCTTCAAGAAAGATGAAAATGGATGTGAATATCCCTGCACATGCGCAGAAGGCCCCCACGATGAACATGAAGGCAAAAGTCATGAAGGTAAAGGTCATGAAGGCAAAGGACATGAAGAGAAAGAGGATTGA
>hirustasin_like_Wpig5
ATGAGGACCGCAGTAATTTGTTGCCTTTTCCTTGCTTCAGTTCTTTTCGTCAATGCTGATGTCGAAGTGGACGTTGAGCTCTGCGGGGGCTTGCAATGCTCAGGAGGTCAATTGTGTCATGAAGACAAATGCGTTTGCGTTCCATACCAATGCAAGATCCTATGTCCTAACGGATTCAAAGTGGATGAAAATGGATGCGAATATCCTTGCACCTGTGCTTGA
>hirustasin_like_Wpig6
ATGAGAATTGCGGTTTTCTTCTGTCTTCTCTTCACGCTTGCGATCTGCAACGAAGATCATACAAGTGGAAGAGAATGCGGGGATGTAACATGTACCGGTGCCCAGATATGCGTTGATTTGAAATGCGAATGTCCAGCTTTTAGATGCTACATTAACTGCCCAAACGGCTTCAAAGTAGATGAAAATGGTTGTGAATATCCGTGCACTTGTAATACTGAAATGCTCGTGTAA
>hirustasin_like_Wpig7
ATGAAAGAGATAGTGTTGTGTAGCTTCTTCTTGATCCTTTTGGTGACGACAATTTCGAAGAACATCGTTGAAAGTCCGACTATGCAGTGTGGAGACGTAAAATGTTCAGGTGCGCAAATCTGCGATAATGGAAAATGCGTGTGTACTAAAGTCAAGTGCCTCATCTCCTGCCAACATGGCTTCTTGAAAGACAGTCACGGATGTGAATATCCCTGCTTCTGTGCCGAAAAAACCTAA
>hirustasin_like_Wpig8
ATGAAAGCTGTTGCGTTGATCTGTTTCGTAGTCATGCTTACAGTCAGTCTTACGTCGGCCTTACCGTTTCATGGTAGGCGATTTTGTCAGGATTTCTACTGTCCAGCCTATAAGATCTGCCTTGGACATAGATGCGTATGTCCCCAATGGCGCTGCCGCATTTTATGTCCACACGGGTTCTACAAACAAGTCCACAAATGCGACGGTCCTTGCAAGTGTTATCCAGTACGAAGACCAGAAGGGTTTTGGAATAAATAA
>hirustasin_like_Wpig9
ATGAAAGCTGTTGCGTTGATCTGTTTCGTAGTCGTGCTTACAGTCAGTCTTACTTCGGCCTTACCGTTTCATGAAGAACGTGTTTGTGGGGATTTCTACTGTCCAGCCGGTCACATCTGCCTTGGATATAAATGCGTATGTCCCGAATGGCGCTGCCACGATTCATGTCCATACGGGTTCTACGATCAGGTCGACCAATGCGACTATCCTTGCGTGTGCTATCCAAAAGGGATTTGGAATAAATAA
>guamerin_Wpig
ATGAAGACTGCAATCCTTTGTTGGTTTTTCCTCGCTTCACTTCTCATCGTTAGAGGAGACGATGAAAAGGCAGTTGACGCACATGACTGCGGGGAAAAAACCTGCTCTCCAGCACAAATCTGTGTAAACAATGAATGCGCTTGCACTCAAATCAGATGCATGATCCTCTGTCCTGACGGATTTAAAGTTGATGAAAATGGATGCGAATATCCTTGCACCTGTGCTTAG
>piguamerin_Wpig
ATGAAGGCCATCGTACTTTGTTGTCTCCTCCTCTCAGTGATTGCATTCACTAGTGCAACAGGGTAACATGGTGTACAATGCTCCGAAACACAAGTCTGCATGAAAGGAAAATGTGCATGTGTAATAGGCCAGTGCAGGATGCTTTGTCCAAACGGTTTTAAAAAGGATGTCAATGGCTGTACGTATCCTTGCACCTGCGCATGA
>bdellastasin_Wpig
ATGAAATCTGCAGTTTTGTGCTTTCTCCTCCTCGCAATCGTCGTGGTATCTTCCTTCGACGTGAACAGCCACACAACTCCATGCGGGCCTGTGACATGCTCGGGTGCACAGGTTTGTCAGGAAAACACATGTGTCTGCTCTGACCTCCACTGCAAAATTGAATGCGAAAATGGCTTCAAAAAAGATGAGAACGGCTGTGAATATGCCTGTATTTGTGCCGAGGCCAAGTAA
>eglin_Wpig1
ATGAAACTCTTGCTGTTGTTCATTGGATTCCTGGTTGCGGTAACTGCAGCGACCGATTTTCAATGGGAATCTAAAGATTTTCCTGTTGTGCTCGGAAAGACGGTAGAAGAGGCTCGAGAATATTTCAGACTTCATCATTCTCAATACGATGTTCATTTTCTGCCTCAAGGGTCTCCTGTAACCCTAGATCTTCGCAGCAATAGGGTCCGCGTTTTTTACAACCCTAACACGAATCGGGTTACTCAAGTGCCACACGTTGGTTAA
>eglin_Wpig2
ATGAAATCGTTGTTGTTGCTAGTAGGACTATTGGTTGTGGTTGTAACCTCAACCAATTTAGGAGGGGAACTGAAACGATTTCCTGAGGTGGTCGGCAAGACCGTAGACCAGGCTCGTGAATATTTCAGACTTCATCATCCTCATTATGCTGTTCATTTTCTGGCCGAGGGATCCCCTGTTACATTTGATTTTAGCTACAGGAGGGTGCGTGTCTTCTACAACCCCAGTACGAACCTTGTAAATGATGTGCCAGTTGTTGGATGA
>bdellin_Wpig
ATGAAGCTCTTGTTCGCTTTGGTCGTCCTCGGCGCATTTGTCGCCATCAACGCAGACACTGAATGCGTCTGCACCAAAGAACTGGTGAGAGTTTGCGGAGAAGATGGTGTCACCTACGACAACGCATGCCTGGCTACGTGCCATGGAACGTCGGTCGCCCACGAACATGCCTGCGAAGGATTCGTGGAGCACCACGAAGAGGAACATCACGAGGAAGATGAACACAAGGAAGACCACCATGAAGAAGGTCATGATGATGATCACCATGAGGAGGAACATCATGATGATGATCATGATCACGACGAGCACAAGGAAGAACACCACGAGGAAGAACACAAGGAGGAAGATCATCATGACGATCACCATGACGACGAACACAAGGAAGATCACCATGACGACGAACATAAAGACGATGACCATCATGATGATCATCATCATGACGACGAACATAAAGAAGATCATCATGACGAGGAGCACCATGATTAG
>LDTI_Wpig
ATGAAGAGAATTTTCATTATTTTCCTGTCTGTTCACCTGCTAGGTGCAACTGAAACCAAAAAAGATTGTCCTTGTACGAAAATACTTTTGCCTGTTTGTGGTTCTGATGGAAGGACTTATTCCAATGCCTGCCTTGCAGGATGCAGCGGAGTTGCCGTTCAATTCACCGGATCTTGTCCTTCCGTACCGATCCCTGAAAGCCTTCCTCCCAAAAGCGACTGCCCATGCACCAGAGAATTGAGATTGGTTTGCGGTGCCGACGGCAGGACATATGCCAATCCTTGTCTTGCAAAATGCAACCAAGCCACGATACAATTCTACGGTCGTTGTGACTTGGGGCCCATTTGA
>HMEI_Wpig01
ATGTTCTTCTTATTCTTTGTCGTCCTGGCTATCCTTCCTTATCAGGGATTTGGACAACATTGTGGGTCATGTCCAGAAGGCTTCACCCACTTCAAGCAGCAGAACAAGTGCTACAAGGCTTTCTCGACGAAGGCAAATTGGGACGAAGCTCTGATGAACTGCGATAAGTTGGGTTCCCATCTTGTGACCATCACAAGTGCTGCCAGCAATAACCCACTGAAAGAAGTTATCGACCCGATAAAGGCGTCCTGCATGAACACGGCCGTTAACCAGCCTGCGTTTTGGACTGCCGGGAGAAAAAAGTGCTCCAATGGTCCGTTCACCTGGGTCCCCAAACGTGATATCAAGATGGAGATGCTGTATACAAACTGGCTCCCAGGAGAACCCAATAACGCTAAAGGAATTGAAGATTGCGTTCACTTCTTGGCTGGCGATAGCAATAATCTTCTCTGGAACGATACTCCCTGTGGATTGGCAAACTGCTTTGTCTGTGAAGTAGATTTATGA
>HMEI_Wpig02
ATGCTTTTCTTGGTGTATTTTTTCTTCTTTGTACTCCTTCCCTATGAAGGATTCAGTCAGAATTGTGGGTCATGTCCAGCAGGCTTCATCTATTTCGAGCAGCAGAACAAGTGCTACAAGGCTTTCTCGACGAAGCTAAGTTGGAACGATGCCCTGAGCATCTGCGGACAATTGGATTCCCATCTTGTGACCATCACAAGTGCTGCCAGCAATAACCCGCTGAAAGAAGTTATCGACCCGATAAAGGAGTCCTGCTTCAACCCGGCCGTTAAGCAGCCTGCGTTTTGGACTGCCGGGAGAAGAAAGTGCTCCAATGGTCCGTTCACCTGGGTCCCCAACCGTGGCATCAAGATACAGATGCTGTACACAAACTGGCTCCCAGGAGAACCAAATAACGCTAATGGAATTGAGGATTGCATTCACTTACTGGCTGGCGATAGCAACGCTCTGCTCTGGAACGATACTCCCTGTGGATTGGCTAACTGCTTTGTCTGTGAAGTAGACTTATGA
>HMEI_Wpig03
ATGTCGATCTTTGTTCTTCTCGCGATTGTTCTGTTTTTCTCTAATGTACTTAGTCAACGTAAGCAGTACTGCAAGATCTGTCCAAAAGATTTTACTTACTTCACGAAAGAGAACAAGTGCTACAAGGCTTTTGCAAGCAAAGAAAGTTGGGAGGATGCCACGGAAACCTGTGCCAAACAGAAAGCTCATCTTGCTATCATCAAAAGTGCTTCTGACAATAAACTATTGGAGAAAGTCATTGATCAGTTAAAAGACGGCTGCGTAAATAAATTCCTCCATCAACCATCATTCTGGACGGCTGGAAGAAGAAGGTGTTCCATTACTCCGTTTGTCTGGGCACCCAAAAATGGAATCAGGATTCACATGAATTTCACGAATTGGCTTCCCGATGAACCGGATAACTTGGGCGGAAACACGTGCCTGCAGATTGTTGTTGATAAAAGAACTAAGCTCGGGTGTAGTGATATGCTTTGTGATAACGTAAACTGCTTTATTTGTGAGATCGATATGTTGATTTTCATCGCAAACGATAAACATTCCCAAGAACACTTAAAAAAATGA
>HMEI_Wpig04
ATGCTTTTCTTGGTACATATTTTCTTCTTTGTACTCCTTCCCTATGAAGGATTCAGTCAGAAGTGTGGGTTATGTCCAGCAGGCTTCATCTATTTCGAGCAGCAGAACAAGTGCTACAAGGCTTTCTCAACGAAGCTAAATTGGGACGAAGCTCTGAAGACCTGCGATCAGTTGGGTTCCCATCTTGTGACCATCACAAGTGCTGCCAGCAATAACCCGCTGAAAGAAGTTATCGACCCGATAAAGGAGTCCTGCTTCAACCCGGCCGTTAAGCAGCCTGCGTTTTGGACTGCCGGGAGAAGAAAGTGCTCCAATGGTCCGTTCACCTGGGTCCCCAACCCTGGTATCAAGATGGAGATGCTGTACACAAACTGGCTTTCAGGAGAACCCAATAACCTTAAAGGAATTGAGGATTGCGTTCACTTACTGGCTGGCGATAGCAAAATTATGCTCTGGAACGATACTCCCTGTGAATTGGCTAACTGCTTTGTCTGTGAAGTAGACTTATGA
>HMEI_Wpig05
ATGTCGATCTTAGTTCTTCTCTTCGCGATTGTTCTGTTTTCATCAAATGGACTTAGTCAACAGTGTGGGTCATGTCCAGCAGGCTTCACCTACTTCGAGCAGCAGAACAAGTGCTACAAGGCTTTCTCGACGAAGCTTAATTGGGACGAAGCTCTGAAGACCTGCGATCAGTTGGGTTCCCATCTTGTGACCATCACAAGTGCTGCCAGCAATATCCCACTGAAAGAAGTGATCGACCCGATAAAGGCGTCCTGCATGAACCCGGTCGTTACCCAGCCTGCGTTTTGGGCTGCCGGGAGAAGAAAGTGCTCCAATGGTTCGTTCACCTGGGTCCCCAACCGTGGCATCAAGATGGAGATGCCGTACACAAACTGGTTCCCAGGAGAACCCAATAACGCTAAAGGAAATGAAGATTGCTTTTACTTCGTGGCTGACGATAGCAATAGTCTGTTCTGGATCGATGATCCCTGTGAATGGGTTAACTGCTTTGTCTGTGAAGTAGACTTATAA
>HMEI_Wpig06
ATGTCGATCTTAGTTCTTCTCTTCGCGATTGTTCTGTTTTCATCAAATGGACTTAGTCAACAGTGTGGGTCATGTCCAGCAGGCTTCACCTACTTCGAGCAGCAGAACAAGTGCTACAAGGCTTTCTCGACGAAGCTTAATTGGGACGAAGCTCTGAAGACCTGCGATCAGTTGGGTTCCCATCTTGTGACCATCACAAGTGCTGCCAGCAATATCCCACTGAAAGAAGTGATCGACCCGATAAAGGCGTCCTGCATGAACCCGGTCGTTACCCAGCCTGCGTTTTGGGCTGCCGGGAGAAGAAAGTGCTCCAATGGTTCGTTCACCTGGGTCCCCAACCGTGGCATCAAGATGGAGATGCCGTACACAAACTGGTTCCCAGGAGAACCCAATAACGCTAAAGGAAATGAAGATTGCTTTTACTTCGTGGCTGACGATAGCAATAGTCTGTTCTGGATCGATGATCCCTGTGAATGGGTTAACTGCTTTGTCTGTGAAGTAGACTTATAA
>HMEI_Wpig07
ATGCTGAAATTTCTTTTTCTGCTCGGCGATGCTCTGCAACCCTTCCTAGCAATGGGACAAGAGTGTCAAGTCTGCCCCAACGGTTTCACCAATCTATCCGGCAGAAGGTGTTTAAGGGTCATTACGATCCCAATGAAATGGGAGGCAGCTTACCAAGCGTGCCTCATGCTAAACTCACATCTCGTCATGATAAGAAATGAGGAAACTAATAATTACATTAAACAAGTAGTGCAACCTGCATACGATGCTTGTTCGAAGCACATTGACAAAGTGCCCTTATACTGGGCGGCAGGAAGAAGAAAAAAAGCTCGAGCAGCAACTTTGTGTGGGTGCAACAGGGTGTAAAATTGCCGGTGTCGTACACAAACTGGCTTAAAGGAGAACCAAACAATCACAAAGGAATCGAAAATTGTCTCCACATCCAAGATGAACGTGATGGTAGACTTCCCTGGAACGATGTGCCCTGCGATTTTGAATTATGCTTTATTTGTGAGATCGACCTCTAA
>HMEI_Wpig08
ATGCTGAAATTTCTTTTTCTCCTCGGCGTTGCTCTGCAACCCTTCCAAGCAATGGTAGAAGAATGTGTGTTATGTCCAGAAATCTTCACCCACTTCAAGCAGCAGAACAAGTGCTACAAGGCTTTTTCGACGAAGCTAAGTTGGTACAATGCTCAGACCATCTGCGAAACGTTTGGTTCCCATCTTGTGACCATCACAAGTGCTGACAGCCTGAACCCACTAAACGAAGTGATTGGCCCGATAAAAGCGTCCTGCATGACCCAGATCTTTGGAGAGCCTACATTTTGGACTGCTGGGAAAAGAAATTACTACTATGGTCCGTTCACCTGGGTCCCCAACCGTGTTATCAAGATGGAGATGCTGTACACAAACTGGATCAAAGGAGAACCCAACAACAAGGACGGATTTGAGGATTGCGTTCACTTCCTGGCTCGCAATAACACTCTGCCCTGGAACGATATTTCCTGTTTTTTGGTTCAATGCTTTGTCTGTGAAGTCGACTTATGA
>HMEI_Wpig09
ATGTTCTTCTTGTGCTTCGTCGTCCTGGCACTCCTTCCTTATCAGGGATTTGGACAACAGTGTGGGTTATGTCCAGAAGGCTTCACCTACTTCAAGCAGCAGAACAAATGCTACAAGGCTTTCTCGACGAAGCTAAATTGGGACGATGCTCTGAGCATCTGCGGCCAGTTGAGTTCCCATCTTGTGACCATCACAAGTGCTGCCAGCAAGAACCCACTGAACGAAGTGGTCGACCCGATAAAGGCGTCCTGCATGAACCCGGACTGGAAACAGCCATCGTTTTGGACTGCCGGGAGAAGAAAGTGCTCCAATGGTCCGTTCACCTGGGTCCCCAACCGTGGTATCAAGATGGAGATGCTGTACACAAACTGGCTCCCAGGAGAACCCAATAACGCTAAAGGAAATGAAGATTGCAGTCACTTCTTGGCTGGCGATAGCGATAGCAATAATCTGCTCTGGAACGATACTCCCTGTGGAAAGCTTAATTGCTTTGTCTGTGAAGTCGACTTATGA
>HMEI_Wpig10
ATGTTCAACATTGCCTCACTATTTCTGCTTATTCTGTTTCCAATTGACTTACTAGGCCAGCAATGTGCGATTTGTCCAGACGGCTTCACATATCTCTCGAAATGGAATAAATGTTACAAAGTTTACAACAAATTATCGAACTGGATAAATGCATATGACCTCTGCCACCACCTGGGTTCCCATCTTGCTGTGGTAAGAAACGAAGATGACTCAAAGGCCCTGATGGAGGTCACTCAATCCTTCACAGGTTCCTGCATTTCATACCATTCGGCAGCAAGGAAATGTAAGAATTCCTTCGCCTGGATAACGGGTCCAGAAAGCCAGTGGAAAGTTTTGTACACCAACTGGCGCAGTGGCGAGCCAAATGACTTGAATGGCACTGAAGATTGCATCGAATTGGTACCTGATGAAAATATGAAATGGAACGACAGAAGCTGCGACAACGAGTTGTGTTTCATCTGCGAAAAGGGCGTTTGA
>HMEI_Wpig11
ATGTCGATCTTAGTTCTTCTCTTCGCGATTGTTCTGTTTTCCTCAAATGGACTTAGTCAACAGTGTGGGTTATGTCCACAAGGCTTCACCTACTTCAAGCAGCAGAACAAGTGCTACAAGGCTTTCTCGACGAAGGTAAATTGGGACGATGCTCTGAAGACTTGCGGACAGTTGGGTTCCCATCTTGTGACCATCACAAGTGCTGCCAGCAATAACCCATTGAACGAATTGGTAGACCCGATAAAAACGTCCTGCATGAACACGGACGTTAACCAGCCTGCATTTTGGACTGCCGGGAGAAGAAAGTACTCCAATGGTCCGTTCACCTGGGTCCCCAACCGTGGTATCAAGATGGATATGCTGTACACAAACTGGCTTCCAGGAGAACCCAATAACGCTAAAGGAATTGAAGATTGCGTTCACTTCCTGGCTGGGGCTAAAAACAATCTGCTCTGGAACGATACTCCCTGTGGAATGGCTAACTGCTTTGTCTGTGAAGTAGACTTATGA
>HMEI_Wpig12
ATGCTTTTCTTGGTGTATTTTTTCTACTTTGTACTCCTTCCATATGAAGGATTCAGTCAGAAGTGTGGATTATGTCCAGCAGGCTTCACCTACTTCAAGCAGCAGAACAAGTGCTACAAGGCTTTCTCGACGAAGGTAAATTGGGACGAAGCTCTGAAGACCTGCGATAAGTTGGGTTCCCATCTTGTGACAATGACAAGTGCTGCCAGCACGAACCCACTGGTAAAAGTGATCGACCCGATAAAGGCGTCCTGCATGAACCCACAATTTAACCAGCCTGCGTTTTGGATTGCCGGGAGAAAAAAGTGCTCCAATGGTCCGTTCACCTGGGTACCCAAACGTGATATCAAGATGGATATGCTATACACAAACTGGCTCCCAGGAGAACCCAATAACGCTAAAGGAAATGAAGAATGCATTCACTTCGTGGCTGTCGATAGCAATAATCTTCTCTGGAACGATGACCCATGTGAAGCGCTTAACTGCTTTGTCTGTGAAGTAGACATGTGA
>HMEI_Wpig13
ATGCTTTTCTTGGTGTATTTTTTCTACTTTGTACTCCTTCCATATGAAGGATTCAGTCAGAAGTGTGGATTATGTCCAGCAGGCTTCACCTACTTCAAGCAGCAGAACAAGTGCTACAAGGCTTTCTCGACGAAGGTAAATTGGGACGAAGCTCTGAAGACCTGCGATAAGTTGGGTTCCCATCTTGTGACAATGACAAGTGCTGCCAGCACGAACCCACTGGTAAAAGTGATCGACCCGATAAAGGCGTCCTGCATGAACCCACAATTTAACCAGCCTGCGTTTTGGATTGCCGGGAGAAAAAAGTGCTCCAATGGTCCGTTCACCTGGGTACCCAAACGTGATATCAAGATGGATATGCTATACACAAACTGGCTCCCAGGAGAACCCAATAACGCTAAAGGAAATGAAGAATGCATTCACTTCGTGGCTGTCGATAGCAATAATCTTCTCTGGAACGATGACCCATGTGAAGCGCTTAACTGCTTTGTCTGTGAAGTAGACATGTGA
>HMEI_Wpig14
ATGTCGATCTTAGTTCTTCTCTTCGCGATTGTTCTCTTTTCATCAAATGGACTTAGCCAACTTCCGGATTGTTGGTTATGTCCAGAAGGCTTCACCTATTTCCCGCAGCAGAACAAGTGCTACAAGGCTTTCTCGACGAAGGTAAATTGGGACGAAGCTCTGAAGACTTGCGATGATTTGGGTTCCCATCTTGTTACCATCACAAGTGATGACAGCACGAACCCACTGAACGAAGTTGTCGACCCGATAAAGGCGTACTGCACGAATCCGCCCATCATTAACCTGCCTACGTTTTGGACTGCCGGAAGAAGAAAGTGCTCCAATGGTCCGTTCACTTGGGTCCCCAACCCTGGTATCAAGATGGAGATGCTGTATACAAACTGGCACCCAGGAGAACCAAATAACGCTAAAGGAAATGAAGATTGCATGTACTTTGTGGCTGACGATAGCAATAATCTGCAATGGAACGACGATCCCTGTGAATGGGTTAACTGCTTTGTCTGTGAAGTAGACTTATGA
>HMEI_Wpig15
ATGTCGATCTTAGTTCTTCTCTTCGCGATTATACTGTTTTCATCAAATGGACTTAGTCAACAGTGTGGGTCATGTCCAGCAGGCTTCACCTACTTCAATCAGCAGGACAAGTGCTACAAGGCTTTCTCGACGAAGGTAAATTGGGACGAAGCTCTGAAGACCTGCGATGATTTGGGTTCCCATCTTGTGACCATCACAAGTGATGACAGCACGAACCCACTGAGCGAAATTGTCGACCCGATAAAGGAGTACTGCACGAACCCACCCATCATTAACCAGCCTACGTTTTGGACTGCCGGGAGAAGAAAGTGCTCCAATGGTCCGTTCACCTGGGTCCCCAACCCTGGTACCAAGATGGAGATGCTGTATACAAATTGGCACCCAGGAGAACCAAATAACGCTAAAGGAAATGAAGATTGCATGTACTTCGTGGCTGACGATAGCAATAATCTGCAATGGAACGACGATCCCTGTGAATGGGTTAACTGTTTTGTCTGTGAAGTAGACTTATGA
>HMEI_Wpig16
ATGTCGATCTTAGTTCTCTTCGCGATTGTTCTATTTTTTTCAAATGGACTTAGTCAACTCCAGCCGTACTGCAAAATCTGTCCAAAAGACTTCACTTACTTCTCGAAAGAGAACAAGTGCTACAGGGCTTTTGCAGGCAAAGAAAGTTGGGAGGATGCCACGGAAACCTGTGCCAAACAGAAAGCTCATCTTGCTATCATCAAAAGTGCCTCTGACAATAAACTATTGGAGAAAGTCATTGATCAGTTAAAAAACGGCTGCGTAAATAAATTCCTTCATCAACCATCATTCTGGACGGCTGGAAGAAGAAGGTGTTCCATTACTCCGTTTGTCTGGGCATCCAAAGATGGAATCAGGATTGACATGAATTACACGAATTGGCTTCCCGATGAACCGGATAACTTGGGCGGAAACACGTGCCTGCAGATTGTCGTTGATAAAAGAATCAAGCTCGGGTGGAGTGATATGCTTTGTGATAACGAAAACTGCTTTATTTGTGAGATCGATATGTGA
>HMEI_Wpig17
ATGTTCTTCTTGTTCTTTGTCGTCCTGGCTGTCCTTCCTTATCAGGGATTTGGACAAGAGTGTGGGTCATGTCCAGCAGGCTTCACCCATTTTCCGCAGCAGAACAAGTGCTACAAGGCTTTCTCGACGAAGCTAAATTGGGACGAAGCTCTGAACACCTGCGGGCAGTTGGGTTCCCATCTTGTGACCATCACAAGTGCTGCCAGCAATATCCCACTGAAAGAAGTGATCGACCCGATAAAGGCGTCCTGCATAAACCCGTCCGTTACCCAGCCTACGTTTTGGACTGCCGGAAGAAGAAAGTGCTCCAATGGTTCGTTCACCTGGGTCCCCAACCGTGGTATCAAGATGGAGATGTCGTACACAAACTGGATCCCAGGAGAACCCAATAACGCTAAAGGAAATGAAGATTGCTTTTACTTCGTGGCTGACGGTAGCAATAATCTGCTCTGGATCAATGATCCCTGTGAATGGGTTAACTGCTTTGTCTGTGAAGTAGACTTATGA
>HMEI_Wpig18
ATGTTCTTCTTGTGCTTCGTCGTCCTGGCACTCCTTCCTTATCAGGGATTTGGACAACAGTGTCGAAAATGTCCTGACGACTTCACTTATTACGAGGAAATAAAGAAATGCTACAAAGTTATCGGGACCAAACAAACTTATGATGAAGCTTCTAAAACCTGCCTCAAGTTGGGCGCTCACCTTCCCATTGTGGAAAGTGCAGCTGATCTTAGATTGCTGGAAAATATCAGTCAACCAATAATTGGCTCCTGCAAAAACGAAGCATCGAATAGTCCTGGAGTTTGGAATGCTGGCAAATATAAATGCCCAGGTGGAGTTTACGAGTGGAACGTCAATGATGCAATAAGATTCAGAATGACTTACACCAATTGGTTTCCAAATCAGCCTGACAGCAATGGAAAAGAGCAGTGCATCCAGATGATTATTAACGAAGGTTTTCAATGGAATGACATCTATTGCGATACTGGAAACTGCGTTGTCTGCGAATACGACCTTTGA
>HMEI_Wpig19
ATGTTTAAAGAACTTTTCCTGATTTGTGTTGCTCTGCTTCCAAACATGGGATCCAGTGCACCATGCAGGTACTGCGGATACTGTCCAAAAGATTTTAATTTCTACCAAGAAACGAACAAATGCTATCGAATTGTCAAGGATGAAAGCACTTGGAACGAGGCTTTTGAATTCTGCAACGAATTGGGATCTCATCTCATCGTCATAAAAAGCGAGGATGACAACGCCTTACTGCATCAACTGTACCAAAAAGAAAAGATCAAGAAGTGGCTCTGGTCAGCTGGGAAAAAATGCTCAAACCAACAATTTGTCTGGCTGACTGGATATGGTACCAGTTGGAAGATTGACTACGAAAACTGGGCGTTCACTCAGCCTGAAAATATACCAGGCCAGGACTGCATTCGACTTAATGTCAATCAGTTGGAAGTACAATGGAATGACGTCAACTGCACAGTCCCGAAATTAAGTTTTGTTTGCGAAATCGATCTGTAA
>HMEI_Wpig20
ATGTTTAAAGAACTTTTCCTGATTTTTGTTGCTCTGCTTCCAAACATGGGATCCAGTGAACCATGCAGGTACTGCGGATATTGTCCAAGAGAATTTAAATACTACGAAGGAACGAACAAATGCTATCGAATTGTCAAGGATGAAAGCACTTGGAGCGAGGCTTTTGAATTCTGCTACGAATTGGGATCTCATCTCCTAGTCATAAGAACCCTGGAGATCAACTCCTTTCTGTATCAACTGTTCCAAAAAGAAAAGCTCAGCAAGAAGTTACTCTGGTCAGCTGGGAAAAAATGTTCAAACAATGAATTTGTCTGGGTGACTGGATATGGTAACAGTTGGATGATTGACACCTTTAACTGGGCGATCAATCAACCGGACAATAAACCAGGCCAGGACTGCATTCGACTTAATGTCAATCAGTCAACAGTACCATGGAATGACATCAGCTGCTCTGACCAGAGATTAAGTTTTGTGTGCGAAATCGATCTGTAA
>saratin_Wpig01
ATGAAGTATTTTCTGATTTCTTTATTTTGCGTCGTGAGCCTGACGATCTCGACTACATCTTCAGAGGATCGTGAAGATTGTTGGGAATTTTACGCAAACAGAAAATATGCATCGTTCGATGATGGTTTTAAGAAGGGCAATGATCTTGACGAATGCCAAAAGACGTGTTACAACACAGACCTTTGCTACATCGTCTTTGAAGACACAATCAACAACGAATGTTATTACAATGTGATTGATGGCGAAGAGTTAGACGAAGATAAATTTGTCGAAGATGAAAACTTCAGAGAATATTATTTGATATCCTGCGAGGCAAACGGTGCAGGTGATAAGTCAGAAGAAGCTAAATAA
>saratin_Wpig02
ATGAAGTATTTTCTGATTTCTTTATTTTGCGTCGTGAGCCTGACGATCTCGACTACATCTTCAGAGGATCGTGAAGATTGTTGGGAATTTTACGCAAACAGAAAATATGCATCGTTCGATGATGGTTTTAAGAAGGGCAATGATCTTGACGAATGCCAAAAGACGTGTTACAACACAGACCTTTGCTACATCGTCTTTGAAGACACAATCAACAACGAATGTTATTACAATGTGATTGATGGCGAAGAGTTAGACGAAGATAAATTTGTCGAAGATGAAAACTTCAGAGAATATTATTTGATATCCTGCGAGGCAAACGGTGCAGGTGATAAGTCAGAAGAAGCTAAATAA
>saratin_Wpig03
ATGAAGTATTTTCTGATTTCTTAATTTTGCGTCGCAAGCCTGACAATCTCGACTAAATCATCAGAGGATCGTGAAGATTGTTGGGAATTTTACGCAAACAGAAAATATGCATCGTTCGATGATGGTTTTAAGAAGGGCAATGGTCTTGACGAATGCCAAAAGACGTGTTACATAACAGAATTTTGCTACATCGTCTTTGAAGATACAACCAACAACGAATGTTATTACAATGTGATTGATGGCGAAGAGTTAGACCAAGATAAATTTGTCGAAGATGAAAACTTCAGGGAATATTATTTGCAAGACTGCAAGGCAAACGGTGCAGGTGATGAATCAGAAGGAGCTAAATAA
>saratin_Wpig04
ATGAAGTATTTTCTGATTTCTTTATTTTGCGTCGTGAGCCTGACGATCTCGACTACATCTTCAGAGGATCGTGAAGATTGTTGGGAATTTTACGCAAACAGAAAATATGCATCGTTCGATGATGGTTTTAAGAAGGGCAATGATCTTGACGAATGCCAAAAGACGTGTTACAACACAGACCTTTGCTACATCGTCTTTGAAGACACAATCAACAACGAATGTTATTACAATGTGATTGATGGCGAAGAGTTAGACGAAGATAAATTTGTCGAAGATGAAAACTTCAGAGAATATTATTTGATATCCTGCGAGGCAAACGGTGCAGGTGATAAGTCAGAAGAAGCTAAATAA
>saratin_Wpig05
ATGAAGTATTTTCTGATTTCTTTATTTTGCGTCGCAAGCCTGACAATCTCGACTACATCATCAGAGGATCGTGAAGATTGCTGGATATTTTACGCGAACAGAAAATATACAGCGTTCGATGATGGTTTTAAGAAGGGCAATGGTCTTGACGAATGCCAAAAGACGTGTTACATAACAGAATTTTGCTACATCGTCTTTGAAGATACAACCAACAACGAATGTTATTACAATGTGATTGATGGCGAAGAGTTAGACCAAGATAAATTTGTCGAAGATGAAAACTTCAGGGAATATTATTTGCAAGACTGCAAAGCAAACGGTGCAGGTGATGAATCAGAAGGAGCTAAATAA
>saratin_Wpig06
ATGAAGTATTTTCTGATTTCTTTATTTTGCGTCGCAAGCCTGACAATCTCGACTACATCATCAGAGGATCGTGAAGATTGCTGGATATTTTACGCGAACAGAAAATATACAGCGTTCGATGATGGTTTTAAGAAGGGCAATGGTCTTGACGAATGCCAAAAGACGTGTTACATAACAGAATTTTGCTACATCGTCTTTGAAGATACAACCAACAACGAATGTTATTACAATGTGATTGATGGCGAAGAGTTAGACCAAGATAAATTTGTCGAAGATGAAAACTTCAGGGAATATTATTTGCAAGACTGCAAAGCAAACGGTGCAGGTGATGAATCAGAAGGAGCTAAATAA
>saratin_Wpig07
ATGAAGTATTTTCTGATTTCTTTATTTTGCGTCGCAAGCCTGACAATCTCGACTACATCATCAGAGGATCGTGAAGATTGCTGGATATTTTACGCGAACAGAAAATATACAGCGTTCGATGATGGTTTTAAGAAGGGCAATGGTCTTGACGAATGCCAAAAGACGTGTTACATAACAGAATTTTGCTACATCGTCTTTGAAGATACAACCAACAACGAATGTTATTACAATGTGATTGATGGCGAAGAGTTAGACCAAGATAAATTTGTCGAAGATGAAAACTTCAGGGAATATTATTTGCAAGACTGCAAAGCAAACGGTGCAGGTGATGAATCAGAAGGAGCTAAATAA
>saratin_Wpig08
ATGAAGTATTTTCTGATTTCTTTATTTTGCGTCGCAAGCCTGACAATCTCGACTACATCATCAGAGGATCGTGAAGATTGCTGGATATTTTACGCGAACAGAAAATATACAGCGTTCGATGATGGTTTTAAGAAGGGCAATGGTCTTGACGAATGCCAAAAGACGTGTTACATAACAGAATTTTGCTACATCGTCTTTGAAGATACAACCAACAACGAATGTTATTACAATGTGATTGATGGCGAAGAGTTAGACCAAGATAAATTTGTCGAAGATGAAAACTTCAGGGAATATTATTTGCAAGACTGCAAAGCAAACGGTGCAGGTGATGAATCAGAAGGAGCTAAATAA
>saratin_Wpig09
ATGAAGTATTTTCTGATTTCTTTATTTTGCGTCGCAAGCCTGACAATCTCGACTACATCATCAGAGGATCGTGAAGATTGCTGGATATTTTACGCGAACAGAAAATATACAGCGTTCGATGATGGTTTTAAGAAGGGCAATGGTCTTGACGAATGCCAAAAGACGTGTTACATAACAGAATTTTGCTACATCGTCTTTGAAGATACAACCAACAACGAATGTTATTACAATGTGATTGATGGCGAAGAGTTAGACCAAGATAAATTTGTCGAAGATGAAAACTTCAGGGAATATTATTTGCAAGACTGCAAAGCAAACGGTGCAGGTGATGAATCAGAAGGAGCTAAATAA
>saratin_Wpig10
ATGAAGTATTTTCTGATTTCTTTATTTTGCGTCGCAAGCCTGACGATCTCGACTACATCTTCAGAGGATCGTGAAGATTGTTGGGAATTTTACGCAAACAGAAAATATGCATCGTTCGATGATGGTTTTAAGAAGGGCAATGATCTTGACGAATGCCAAAAGACGTGTTACAACACAGACCTTTGCTACATCGTCTTTGAAGACACAATCAACAAAGAATGTTATTACAATGTGATTGATGGCGAAGAGTTAGACCAAGATAAATTTGTCGAAGATGAAAACTTCAGAGAATATTATCTGATATCCTGCGACGCAAACGGTGCAGGTGATAAGTCAGAAGAAGCTAAATAA
>saratin_Wpig11
ATGAAGTATTTTCTGATTTCATTATTTTGCGCCGCATGCCTGACGATCTCGACTACATCTTCAGAGGATCGTGAAGATTGTTGGGAATTTTACGCAAACAGAAAATATGCATCGTTTGATGATGGTTTTAAGAAGGGCAATGATCTTGACGAATGCCAAAAGACGTGTTATAACACAGACCTTTGCTACATCGTCTTTGAAGACACAATCAACAACGAATGTTATTACAATGTGATTGATGGCGAAGAGTTAGACGAAGATAAATTTGTCGAAGATGAAAACTTCAGAGAATATTATTTGATATCCTGCGAGGCAAACGGTGCAGGTGATAAGTCAGAAGAAGCTAAATAA
>apyrase_Wpig1
ATGTTCAGATTCTTGTTTGTTCTATTTGTGTCCAGTTTCGTAACATGTAGAGTTATTAAAAGATCTTTGAAAGCTGAAAAGGAATTGAATTATTTGGGAGGTAAAAGGTGGCGAGTAATTCTTGTGGCCGATTTGGATAAAAAGTCTATAGTCCCAGATCAAGCCAAATGTCGAAGTTATGTAATTCAAGGAAATATATCCATCAGTTATGACTTTACTGTCGCATCATTTGAAAAAGGTCCAGAAAATGAGATTCAAATCGATTGCAAAATGGGTTCGAGAGGACTGGAGCTCTCAGATTTAGTTAATTTCCAAAATAAACTTTACACGTGCGATGATAAAACTGGAATGGTTTACAAATTTAATGAAAACTTCACTAGTCTACAAGAAGTCTTGAAATTAAACGATGGCGATGGAACTATCGACGACGGATTTAAATGTGAATGGATGACTATTAGGAAGGGCAGGATGTACATTGGCTCGCATGGAAGACCGCGTACAAACGACGACGGCACCGTCAAACATCGCAACTATGAATGGATTAAGATCATGACGAGAAAAGGAGATGTGGTTCACACGAATTGGTCTCATATTTATAGACAGCTAAGAATTTCTTCAATGCATAGATTTCCAGGATTTCTTGTTCACGAGGCAGTGGAGTACGATAAGCACGAACGGAGATGGTATTTTCTGCCAAGAAAGGCCAGTAAAGTAGCCTTCGATCCTAAGATTGAAGAAATACAAGGAACCAATCTATTTCTTGTAAGACATCAGAGCTCAAATAAAGTCTGGGTGCACGAATTAGGACCACTTGTTAAAGAAAGAGGTGCATCTGCCATAAAGTTCTTACCGATTAAAGAACCGAAGATTCTTGTGGTGCTGAGAACAGTAGAGATAGGAAAAGAGACCCAGTCATATATTGGAGTGTATAAAATCCTTAACTTTGGCGAATCCTACGAAGTCCTACTTGGTGACACGTTGTTCTCCACCAACAAATATGAAGGAATTGAATTTACTGAAAAATATTCTCGAGGCGGGGAATGA
>apyrase_Wpig2
ATGATTGCCAAAGTATCAGCATTCCTGCTTATTCTTAGCCTGAGTGAAGGACTTCCAGCTGGGTCTTCGGCAAAAAAAAATAAGGAATGTCTTGACCTGCCTCCTTACAATAACACTTATCCTTTTACCAGACCGAAAATAACGAATGACTATATAAAATGGAAAATTGCCATTATTTCAGACAGAGATAAAACTTCAAAAATTAATGATACCAATAATTGGGAGAGTCGTTTAAAAACAGGATATTTAACCATTACCTGGAATCCACGAGGTGCCAGCATAGAATGGGATTCAGCCATGACAGACAAACTCATTACATACGACTTGTCTCAAAGGGGCAGAGGCATGGAGCTGTCAGAGCTGGTAGTTTTTGATGGAAAACTGTTTACTTGTGACGACAAAACTGGAATGGTATACCAGATTGTAAATGACGGAGCAAGAGTACTTCCCTTTGTGCATCTAAATGACGGAGATGGTCAGAAAAATAAAGGCTTCAAATGTGAGTGGATGACGGTCAAGGACAAGATGCTCTGGATAGGATCAACCGGAAAAGAACAGACAACGAAGGCAGGAGAGTTTGAAAGCCATGATCCTGAATGGATCAAAATTGTTGATCGACTAGGAGTTGTTAAACACGTCAATTGGACTGGCAATTATTTGGCACTGAAAACTAAGAGTGGCTATGGGCCTCCTGGATATTTTAAACACGAATCGGCTGTGTGGAGTGACGAGCATAAGCAGTGGTTCTTCTTGCCAAGGAAAGTTAGTAAAGAAAAGGACGACGTCGACAAAGATGAAACAAGATGTGGCAACTTGCTCCTCCAAACCGACGAAAACTTTATAAAAGTAATCACGAAAAAGATTGGTCGCCTCAACACCAGCAGAGGATTTTCTTCGTTCAAATTTATTCCTAAATCCAAGGATCAATTATTTGTGGCTTTGAAAACGGTTGAAGTTGGAACCCATGTAGAATCCTACCTCGGGGTTTACAACATCAAGGGACGTGCTTTACTGAACGAAGTTTTCATTTCAAATGAAAAATTTGAAGGAATCGAATTTATTTGA
>apyrase_Wpig3
ATGCTATTGCTTTTAACAGGATTCCTACTCATTATTGCTTCGCTACACATCTCCAACCGAGATAATTTCAGTCACTGCAGCCACTCTACCGGCATTTACTACAACTCCACGTATCCGCTGTCGTCGCCGCGAATTGAAGCCGACGGCCAAATCTCATATCGCATCGCCATTATTGCCGATCTCGACACGAACTCCAAAGCTCCGGATGGAACCTGGTTTAGCCACTACAGGAAGGGTTGGCTGACTTTAAATAAAGAAAGAAACAAAGTTTCAGTGCAATGGGACAAGACAGAGGTGATTTTAAGTTCGGACCTGAGTCACAAAGGGCGGGGTATGGAACTCTCCGAACTCGTGGTGTTCAACGGCAAGTTGTACACCTGTGACGATCGAACCGGTGTCGTCTACGAGATTACGACCGACAACAAGGTGATTCCATTCATGCTTCTCTCAGATGGAGATGGAAAGCAAACAAAAGGGTTCAAATGTGAGTGGATGACCGTCAAAGATCAGCACCTATGGGTTGGAGGACTTGGCAAGGAGTGGACAACAACCAAGGGGGTGGTTCAGAACCTTTACCCACAGTGGGTGAAAAGCATAGGACCAAATGGGGGTGTGGAGCACCACAATTGGGTAGAACCTTATAACATGCTCAGAAAGAAGGGAGGCTTCGAGAGTCCAGGCTACCTCATCCACGAAGCGGCCATGTGGAGCGAGGTGCACGGGCAGTGGTTTTTTCTACCTCGTCGGGCGAGCACAGAAGTCTACACGGAGGAAGACGACGAAAGGAGGGCCACCAACATCCTTTTCAGATGCGACGAATTCTTCCGCTCCATCCGGATGGAACAGCTCGGTCAGAAACATCACACCAGAGGTTTCTCGAGTTTTAAATTCATCCCTAACTCTGGGGACGGGCTGATCGTGGCTCTCAAATCGGAAGAAGATCAGGGACGGATCACTTCTTACATCGTTGCCTTCGATTTGAATAACCATGGGAAAACCCTGATGGCTGAGACTAAGATCGGGGATGTGAAGTTTGAGGGCATTGAGTTTATCTGA
>lumbrokinase_Wpig1
ATGCATTGGTCGATCTTCGTTGTCTGTCTTGCTCCATTGGCAATCGCCGCTTCTCCAACATGGCTAACTCAATGTGGTAAGAGTAAATATAAAGATGCTGGAGATTACCTACTTCCTGCTCCAAGCGTTGTGGGAGGAGTCGAGGCCAGACCTCACGAGTTCCCTTGGCAGGTAAGTCTCCAATACAAGTCTATTGGCTGGCAATTCTGTGGGGGGACCATAATCAACGACAGATGGGTTCTCACAGCTGCTCACTGCACTGAAGGAATGAGCCCTAGCAATTTACAACTCGGACTTGGAGAACACATCAAAAACGATGCTGACGAAACCGATCGTCAAACAATTTATGTTGAGAAAATCGTCAGCCATCCCAAATACGACAACCCTGTCTGGCTCGCCCATGACTTCAGTCTTATTAAAACCCAGACGGCGATACAACTGAACGAAAATGTTTGGCCTGCTTGCGCTCCTGAGCCAGAAGAGACCTATGCAAACAAAAAGGCAGTTGTCTCTGGATGGGGTACAACATCCTCAGGCGGTTCTAGTAGCAATACGCTTCTTTACACAACTCTCAACATAACAACAAACGAGTACTGCCAGAGCAAATACGGAAATAGCCGAATAACAGACGATATGATTTGTGCCACCGACAATAAAGGCAACACCGAGAGAGATGCCTGCCAAGGTGATTCTGGCGGTCCCCTGGTTGTCAAGGATTCGAATGGAATCTTTTCCCTCGTCGGAGTGGTTTCTTGGGGCATCGGGTGCGCCAGCAAATATCCAGGAGTATACTCCAGGGTCAACTATGTCCTCGACTGGATCAATGAAACCATCAGCAAATAA
>lumbrokinase_Wpig2
ATGCATTGGTCGATCTTCGTCGTCTGTCTTGCTCCATTGGCAATCGCCGCTTCTCCAACATGGCTAACTCAATGTGGTAAGAGTAAATATAAAGATGCTGGAGATTACCTGCTTCCTGCTCCAAGCGTTGTGGGAGGAGTCGAGGCCAGACCTCACGAGTTCCCTTGGCAGGTAAGTCTCCAATACAAGTCTATTGGCTGGCAATTCTGTGGGGGGACCATAATCAACGACAGATGGGTTCTCACAGCTGCTCACTGCACTGAAGGAATGAGCCCTAGCAATTTGCAACTCGGACTTGGAGAACACATCAAAAACGATGCTGACGAAACCGATCGTCAAACAATTTATGTTGAGAAAATCGTCAGCCATCCCAAATACGACAACCCTGTCTGGCTCGCCCATGACTTCAGTCTTATTAAAACCCAGACGGCGATACAACTGAACGAAAATGTTTGGCCTGCTTGCGCTCCTGAGCCAGAAGAGACCTATGCAAACAAAAAGGCAGTTGTCTCTGGATGGGGTACAACATCTTCAGGCGGTTCTAGTAGCAAAACGCTTCTTTACACAACTCTCAACATAACAACAAACGAGTACTGCCAGAGCGTCTACGGAAACAGTCGAATAACAGACGATATGATTTGTGCCACCGACAATAAAGGCAACACCGAGAGAGATGCCTGCCAAGGTGATTCTGGCGGTCCCCTGGTTGTCAAGGATTCGAATGGAATCTTTTCCCTCGTCGGAGTGGTTTCTTGGGGCATCGGGTGCGCCAGCAAATATCCAGGAGTATACTCCAGGGTCAACTATGTCCTCGACTGGATCAATGAAACCATCAGCAAATAA
>lumbrokinase_Wpig3
ATGCTTTGGTCGATCTTTGTTGTCTGTCTTGCTCCATTGACAATCGCCGCTTCTCCAACATGGCTAACTCAATGTGGTAAGAGTAAATATAAAGATGCTGGAGATTACCTACTTCCTGCTCCAAGCGTTGTGGGAGGAGTCGAGGCCAGACCTCACGAGTTCCCTTGGCAGGTAAGTCTCCAATACAAGTCTATTGGCTGGCAATTCTGTGGGGGGACCATAATCAACGACAGATGGGTTCTCACAGCTGCTCACTGCACTGATGGAATGAGCCCTGGCTGGTTACAACTCGGACTTGGAGAACACATCAAAAACGACGCTGACGAAACCGATCGTCAAACAATTTATGTTGAGAAAATCGTCAGCCATCCCAAATACGGCAGCCCTGTCCGGCTCGCCCATGACTTCAGTCTTATTAAAACCCAGACGGCGATAAAACTGAACGAAAATGTTTGGCCTGCTTGCGCTCCTGAGCCAGAAGAGACCTATGCAAACAAAAAGGCAGTTGTCTCTGGATGGGGTACAACATCTTCAGGCGGTTCTAGTAGCAAAACGCTTCTTTACACAACTCTCAACATAACAACAAACGAGTACTGCCAGAGCGTCTACGTAAATAACTTAATAACAGACGATATGATTTGTGCCACCGACAATAAAGGCAACACCGAGAGAGATGCCTGCCAAGGTGATTCTGGCGGTCCCCTGGTTGTCAAGGATTCGAATGGAATCTTTTCCCTCGTCGGAGTGGTTTCTTGGGGCATCGGGTGCGCCAGCAAATATCCAGGAGTATACTCCAGGGTCAACTATGTCCTCGACTGGATCAATGAAACCATCAGCAAATAA
>lumbrokinase_Wpig4
ATGAAGCTCTTCATAATATTTTGTCTTTTGCCGTTGTCCTTAGCCGTTCCCCCAACTTGGCATCCTGGTGGCAAATGTGGACTGAGCAAGTTCAAAGATGCAGGTGAAATGGTTTTACCATCTCCTTCAATTGTTGGTGGAATTGAAGCAAGACCTCATGAATTTCCTTGGCAGGTGAGTTTAAAAATTGAGGCCAACAAGAGACAATTTTGCGGAGGAAGCCTCATCAATGATCGTTGGGTTTTGACGGCTGCTCGCTGTGTCTTTGGCAAACTTCCTCAGGACTTTCTTGTGACAGCTGGAGAACACAAGTTGAAAGAATTCAATGCACAGGAACAAGTGCTTGACGTTGAAGCTGTCTTCGTCCACGAGAATTTCCAGGCTGGAAAGGAATTAGATGCTGGCCTTATAAAGTTGAAAAATAAAGTCTTTTTCAATGAAAACGTTTCAGCTGTGTGCGCACCAGAATCCAGTGATCTCTACGTTCACAAAAAAGTGGCTACGTCTGGATGGGGAACGTTCGCTCCAGGCGGGATTTCTTCAAACGAGTTGAGATACGTCACACTGAATACGACTACTAACAAGGAATGTCAGTCCAAGTACACCGACAGGATCACTGAGGACATGATTTGTGCCTCAGACAACAAGGGGAGCATCGAAAGAAACAGTTGTCAGGAAGATTCTGGAGGACCTTTGGTTCACAAAGTGAATGGTGTATTCTCATTAGTTGGCGTCGTGTCCTGGGGTAGAGGGTGTGCAAGCGGTCATCCAGGGGTCTATGCCAGAGTTGGATATTTTGAGGAGTGGATTTTAAAGACGCTCAAGGAAAATTGA
>destabilase_Wpig1
ATGAAAACTGCAATTTATGCTTGCTTCGCTCTTTTAATCGTTCTTAATGAGGTGAACAGCCAAATCACAGACTCTTGCCTTCGCTGTATTTGCAAGGTGGAAGGTTGCGACAGTCAAATTGGAAAATGCAGAGATGATGCTAGAAGTCCAAGCTGCGGACCTTACCAGATTAAGAAACCCTATTGGATTGATTGTGGAAAGCCTGGGAAAGATTATGAAACCTGCACGAAAAGTAAAGATTGTTCAGAAACCTGCGTGAGGGCTTATGTAAAGAAATATGGAGCTTCCTGTGCCAAAGGAAGAACTCCAACATGCCAGGACTACGCCAGGGTACATAACGGTGGACCAACTGGTTGTAAGAAATCTGCAACTTTAGACTACTGGAAAAAGATGCAGAAATGCTCGGGATGA
>destabilase_Wpig2
ATGAACTACGCTATTTTTGCTGTATTAGTGGCACTTTATGTCACCGACTTTGCGCAATGCACTGTCCCATCCGACTGCCTGAGATGCATTTGCCAGGCAGAGGGATGTGACAGTGAAATTGGAAAGTGTGGCATGGACGTGGGAAGTCTGAGCTGTGGTCCTTACCAGATCAAGGAGCCCTACTGGATCGACTGTGGCAGACTAGGAGGAGATTACCAGCGATGTGCTAAGGACAAATCGTGTTCTGAAAGGTGCGTCCATGCTTACATGGAGAGATACGCTCGCAGATGTACTGGTGGACGCCAGCCGACCTGCCAAGACTATGCCAAAATCCACAATGGCGGACCCAACGGATGCCATTCTTCAAGCAACCATTACTGGGATAACGTCAGGAGATGTTTGGGCTGA
>destabilase_Wpig3
ATGAAATACGCCATCTTGGTCGCCATCTTGGTTCTTTACGCCATCAACGTCGCCATCGGCCAGGTTCCAAGAAACTGCTTGAGATGTATCTGTCAGGTGGAGGGATGTGAGGGAAGATGCGTCATGGACGGGGGAAGTCTGAGCTGTGGCCCTTACCAGATCAAGGAGTCCTACTGGATCGACTGTGGCAGACCTGGAGGAAGCTGGAGGCAATGTGCAATGTCCATGGATTGCTCTGAAAGGTGTATCCATGCCTACATGAGAAGATACGCCGAAAGTTGCACTAGAGGACGCCAGCCCGGCTGCCAAGATTATGCCAAAATCCACAATGGAGGACCGTTGGGGTGCAGAAGTTCAAGCAACACCTACTGGGACAGAGTCAGAAGATGTCTGAACTGA
>destabilase_Wpig4
ATGAGGTTTTCAGTTTATACATTCTTCGCTCTTCTGATCGTTGTTAGCAAGGTGAATAGTCAAGTCGCCGATGATTGCCTTCGATGTATTTGTGAGGTGGAAGGATGCGACAATGAAATTGGAAAATGTAAAATGGATGCTGGAAGCCTGAGTTGCGGTCCTTACCAAATTAAGAAAGCATATTGGATTGATTGCGGAAAACCTGGAAATGATTATGAAACCTGCACAAAAAGCAAAGCATGTTCTGAGACTTGTGTGAGGGCTTACATGAAGAGGTATGGAACCTACTGCACAGGAGGAAGACCTCCAACCTGCCAGGACTACGCCAGGATTCATAATGGTGGACCAAGTGGTTGTAAGAAATTTGCCACTCTTGGCTACTGGAAAAGGGTGCAGAAATGTTTGGATGCAGAAATAAGCACTGCCTCTCAAAAAACGCATTCTCATACAATACATACAGGATCAACAACACCAACATCAATATCGACAACACTAACAACTCCAATAACATCAACATCAACATTACCAACAGAATCAACAACATCATCAACATCTCCAACATCAAAATCAACAACATCATCAACATCAACAGAATCAACAACATCATCAATAATACCAACAACATCATCGACATTGATAACGCCAACAGAATCAGCAACATCTTCAACATCAACAGAATCAACAACATCACCTCTCACACCAACAGAATCAACAACATCACCTCTCACACCAACAGAATCAACAGAATCGTCAACATCAACTGCACCAACATCAACAGAATCAACAACTTCATCAATAACACCAACAACATCATCTACATTGATAACGCCAACAGAATCAACATCATCATCAATAGATTCAACACCAATAGAATCAACGACATCACCAATAACACCTACAGAATCAACAACATCACTAATAACACCAACAGAATCAACGGAATCAATACCATCATCAATAACACCAACAACATCAGCAACATTGATAACACAAACAGAATCAACAATATCAACGACATCAACAGAATCAACACCAACTGAATAA
>GGT_Wpig1
ATGGCAGCGAAAGGCTTATCAACGAATCAGTGGATTATAATTGCCTCTGCTTGTATTTTGATTTGTACTGCAGTGGCTTTGGCTGTCGGACTGACATATGGTCTTCGTGACAACAAATCTTCTGATACTCCGACACCTTTTACACCATCCGCCTACAAATTGTTTTCTCTTTATGCCGTTGCCACTGACACTGTCGCCTGCTCGAAAATCGGAAAAGATATAATTAAAAACAATGGGACAGTCGTGGATTCTGCGATAGCATCAATGCTCTGCGTTGGAGTGATCAGTGCCCACAGCAATGGAATTGGAGGAGGCTTTGTTTCAATCATCTACGCCAAGCCAAATAATGACACTAAGAAAGAACTCGTAACTCTGATAGCAAGAGAAAGAGCCCCACAAAAGGCATACCAAAAAATGTTTGCCAGCAAATCCTCTCTCTATGGAGGTCTTGCAGCCGGCATTCCTGGCGAAATAAAAGGTTATTACGAAGCTTGGAAAAGATTTGGACGGTTGCCGTGGAAGGAATTGTTTCAACCAACTATCGATTTACTGGAAAAGGGATATGTCATTGAGAAAGTCTTATCCTCAACCTTGGACACAAAAAGCTTAGCCCAGCTAGTTCTAAACTCAAGTCTCGTCAAAAGTTCTTTGTTGAGGGAAACTTATTACCCAAATGGCCAACCACTCAAGGCTGGCGACACCTTGAAAGACCAAAGGTTGGCCGACACTTTTAAAAAGATAGCTCAAAATCCAGAAAGTTTTTACAACGGTGACCTTGCAAAGACGATTGCTCAGGAAATCCAAAATGAAGGTGGCATAATCACAGAAGAAGATTTGGGTAACTATACTGTAGAGTGGAAGAAACCAATAGAAGTTTTTCTTAATGGAAGCAACACTCGGCTGTATAGTGTAAGACCACCTGCCAGTGGAGCTGTTCTCGGATTGATGTTGAACATTCTCAAAAATTACAATTTCACACCGAGTTCAGTCAATGACGATTCTAAAGTGTTGACTTTCCATAGAATAGTTGAAGCGTTCAGATTTGCATACGCAGGGAGATTGGAGCTCGGAGACGAAAATTTCACCAACGTTACTGATCTCATATCCAACATGACGTCGGAAAAGTTTGCTAAGGAATTGTGGCAGAAAATTGATGATTCAAAGACACAACAACCCGATGATTACAGGGCAAATTATGCTCCATGGGCTGACCACGGGACTGCTCACCTGAGCATCTTGGCTCCCGATGGCTCAGCTGTAGCCATGACTTCGACCATCAATACCAAGTTTGGCAGTTTGGTGAAAGGGCCAATTACAGGCATCATTTACAACAACCAAATGGACGACTTTTCATCTCCAGATCAAAACAACTTCTACGGATATACTCCTTCCCCACGAAACTTTATTGTGCCTGGAAAGAGACCCATGTCTTCAATGACTCCAACTCTCATCTTGGACGATCAGGATACGGTCAGATTTGTGGCTGGAGCATCTGGCGGATCAAGGATTCCTACCACCACGGCATGGGTTATTATAAACAGCCTTTGGTTCAATTTGACTCTGGGACAGGCAGTTGATTTTCCACGTTTGCATGATCAATTGCTCCCCAATATCACGTACTACGAGAGTCGATCGGAACCGGCAGTTATAAAAGGACTCGTCAAAAAGGGTCATACAGTTTTGGCCGATGATTACCTCATCGGGGTGTCTCAGAGCATTCGTAATTGGTGCAGAAAACCACTGGAAGAAAGTTGTATCGAGGCTGTCAGTGACACGAGAAAATTTGGAGTTCCTTATGGTTTCTAA
>GGT_Wpig2
ATGGCAGCGAAGGGCTCATCACCTAATCGGTGGATTATAATTGCCTCTGCTTGTTTTTTGATTTGTGCTGCAATGGCTTTGGGTGACGGATTGACTTATGGTCGTCGTTACAACAAATCCTCTGACACTCCCGCACCATTTACACCATCCGCCTACAAGCTGTTTTCGCACTACGCCGTTGCCACTGAAACTGTCGTCTGCTCTAAAATTGGAAAAGATATAATTAAAAAGAATGGAACAGTCGTGGATTCTGCGATAGCATCAATGCTCTGCATTGGAGTGATCAGTGCCCACAGCAATGGAATTGGAGGAGGCTTTGTTTCAATCATCTACGCCAAGCCAAAGCATGGCTCCAAGAAAGAACTTGTAACTCTGATAGCAAGAGAAAGAGCCCCACAAAAGGCACACCAAAAAATGTTTGCCAACAAATCCTCTCTCATTGGAGGTCTTGCATCCGGCATTCCTGGCGAAATAAAAGGTTATTACGAAGCTTGGAAAAGATTTGGACGGTTGCCATGGAAGGAATTGTTTCAACCAACTATCGATTTACTGGAAAATGGATATGTCATTGAGAAAGTCTTATCCTCAACCTTGGACACAAAAAGCTTAGCCCAGCTAGTTCTAAACTCAAGTCTCGTCAAAAGTTCATTGTTGAGGGATACTTATTACCCAAATGGCCAACCACTCAAGGCTGGCGACACCTTGAAAGACCAAAGGTTGGCCGACACTTTTAAAAAGATAGTTTAAAATCCAGAAAGTTTTTATAACGGTGATCTTGCAAAGACGATTGCTAGGGAAATCCAAAACGAAGGTGGCATAATCACAGAAGAAGATTTGGCTAACTACAAAGTAGAATGGAACAAGCCAATAGAGGTTTTCCTCAATGGAAAGAAGACTCGTTTATACAGTGTGGGACCACCTGCCAGTGGAGCTGTTCTCGGATTGATAATGAACATTCTCAAACATTACAATTTCAAGCCCAGTTCAGTCAATGACGATTCTAAAGTGTTGACTTTCCATAGAATATTGGAAGCGTTCAGATTTGCATATGCAGGGAGATTGGAGCTTGGAGACGAAAATGTCGCCAACGTTACTGATCTCATATCCAACATGACGTCGGAGAAATTTGCTAAGGAATTGTGGCAGCAAATTGACGATTCAAAGACACAACAACCCGATGATTACAGGGCAAATTATGCTCCATGGGCTGACCACGGGACTGCTCACGTGAGCATCTTGGCTCCCGATGGCTCAGCTGTAGCCATGACTTCGACCATCAACACCGAGTTTGGCAGTTTGGTGAAAGGGCCAATTACAGGCATCATTTACAACAACCAAATGGACGACTTTTCATCTCCAGGTCAAAGCAACTTCTTCGGATATACTCCTTCCCCACGAAACTTTATTGTGCCTGGAAAGAGACCCATGTCTTCAATGACTCCAACTCTCATCTTGGACGATCAGGATACGGTCAGATTTGTGGCTGGAGCATCTGGCGGATCAAGGATTCCTACCACCACGGCATGGGTTATTATAAACAGCCTTTGGTTCAATTTGACTCTGGGACAGGCAGTTGATTTTCCACGTTTGCATGATCAATTGCTCCCCAATATCACGTACTACGAGAGTCGATCGGAACCGGCAGTTATAAAAGGACTCGTCAAAAAGGGTCATACAGTTTTGGCCGATGATTACCTTATCGGGGTGTCTCAGAGCATTCGTAATTGGTGCAGAAAACCATTGGAAAAAGGTTGTATCGAAGCTGTCAGTGACACGAGAAAATTTGGAGTTCCATATGGCTTGTAA
>LCI_Wpig
ATGAAGTTCCTAATCGTTCTTTTGTGCTTCCTCCAACTGGTGATTTCGTCGTACACACCAGATGAGAGTTTCTTATGTTACCAATCAGACCAAGTTTGCTGTTTCATTTGCAGAGAAGCGGTGCCTTTGGAATCTGAAGGAGAATGCAGTCCATCTCCGATAAGACCCTGGTGTCAGGAAGGGGCTGTGGAATGGATTCCCTACTCCACTGGTCAATGCCGTACAACTTGCATCCCTTATAGCCAGTAG
>hyaluronidase_Wpig1
CGTTAAAGTTCTCAGAAATTGGTCACTCTGTTGAAAGGACTTTCACCTGGCTACTTCAGAGTTGGTGGAACATTTGCTAATTGGCTGTTCTTTGATCTGCAACCTGACAACGATTGGTATAACTATTGGCCATTTCAAAAGAAAACTCCCAAGACCGAGGGCATAACTACTGGATGGCTGTTCAGAAAACCAAATAAATTACCAAAGGAAACTTTTGACAATCTGATAGATCTCACCAGGAAAAGCAACATGAGACTTTTATTTGATTTAAATGCTGAGGTCAGAACAAATGGTAAATGGAATTCTTCAGAGGCAGTAAAGTTGTTTGATTATTGCTTGAACAAAATGTACGGTGAAAACATTGATTGGGAACTCGGAAATGAACCGAACCATATAACGGCTCACAACCTGACCAAAGAGCAGGTCGGGCAAGATTTCAAAGACCTACACGAACTGCTTCAAAAGCGGAAATATTCCTCCATCAGTAAAGGATCTCTTGTGGGACCTGATGTAGGATGGATGGGAGTAGAATTTATTAGAGGGTTGGCTGATGCAGCTGGTGAACATATAACTGCCTTTACCATCCACCAATATTACTTTAACGGAAACACTTCAAACAAAGATACATACTTAGATGTTTCGTATTTTGAGAAATTGCAGTTATTATTTAACAAGGTTAAAAATGTATTAAAGGGCTCGAAACACATAAATAAACCAATATGGCTTGGAGAAACAAGTTCTGGATACAGCAGTGGAACAAAAGATGTGTCTGATAGATATGTGTCAGGATTTTTAACTTTGGACAAACTTGGACTCAGCGCAGTTAACAACGTGAAAGTTGTGATAAGACAGACAATTTACAATGGTTATTATGGACTTCTTGATAAAGACAATTTAGACCCACATCCGGACTACTGGTTAATGCATGTACATAATACTTTAGTGGGCAACAAAGTTTTCAAGGTAGATATAAGTGATAAGTCTAACAAAACAAGAGTCTATGCACAATGCACCAAAGTTAATGAAAATGGAAGCAAATACAAAAAAGGTGCCCTGACAATATTTGCTCTTAACCTTGAAAATAAAGAAGTAACATTCAAATTAAATAATTACGGTGGCAAAAATGTCCATTCATATATTCTGTCTCCTGGTGACGGTGGTGACATTACATCAAAAAAAGTGCTTTTAAATGGAGTTGAACTAAAATTGGAAACAGATACCAAATTGCCAGTTTTAAAGGAAAGCCAGAATCAGAACTCCGTCATTAAATTACCTTCACAAAGATTTGGATTTTTTGTTATTACTGATGCAGAAGTCGCTGCCTGTAGATGA
>hyaluronidase_Wpig2
ATGAAATTAATATCAGCGCATTTGATTGCCATCTTCATTTTTGCGGGAACATGGGCAGAAAAAGTATTCGTCGAGATCGATACGAGCAATGTTATCAACACGGTCTCAGATTTGTTCCTCGGAGTTGCACTCGACACGTCTCTGTTTACTGAAGAGGGACTGAGAAAAGATATCGACATCAAATCCGTGAAATTGGCAACCTTACTTAGGGCTATATCCCCGGGCTACTTCAGACTAGGAGGGACATCGGCCAATTGGCTCTTCTATGGCATTCCAAGTCCCAAGTTGAAAAGTCTTGGTTATCCGAAAGCCAACTTGATGACTGACAAAAACCTAGACGACATCATAGCACTGACGAGGAAATCCGGGTTGAGACTTTTGTACGACCTCAACGCCAACCTGAGGTTTGGTTCAGAATGGAATCCTTCCGACGCCATCAGATTGTTCGAGTACTGCAAAAAGAAGCATTACGGAGACAACATCGACTGGGAACTCGGCAACGAACCCAATCACGACTCTCCTGCCCAGAAGACCCTTTTCACCCCTGATCAAGTGGCACTGGACTTCATCAATTTGGATCATCTGCTCAAGACTTATGACATCTTCAAGAACAGTTCATTGGTTGGTCCAGACGTCGGAGGATCTGGATTGGAATATTTCAAGAAAGTCGACGCCGTAGCAGGAAAATATCTCCAGGCTTATACGATCCACCACTACTACTTCGACGGTCGAAAGGCCACACCGGAGAACTACACGGATCCAAGCAACTTTGCAAAACTGGAAACTTTTTTCTCAAAGATCCATCAGATCCTCAATGCCTCCGGAAATTACGGAAAACCACTCTGGTTGGGTGAAACGAGTACAGGTTACGGTAGCGGAACGAGGAATGTCTCGGATCGATATGTCTCTGGATTTCTATCCATGGATAAGTTGGGTTGTAGTGCAGCACAGAACATCAGTGTTGTTATTAGGCAGACAATCTTCAACGGTCATTATGGACTCCTGGATTTCAGAAACTTTGATCCTTATCCTGATTACTGGCTCACATGGGTGCATCACAAACTCGTGGGTACGAAAGTCTTCAAAGTGGATGTGTTTAGCAACGAAAAACACCCAAAGACAATAAGAGTCTACGCCCAATGTACCAAGAACATACTCTACCCTGAGGGTTCAGTGACCGTGTTTGCCTTGAACGTCCATCCAACTGAAACCAAAAATATCTTCTTCGACAGGGGCAGCGGTTTTGATGGGCACATTTATGCGTACACTATGAGGCCATTGAGAAGAGATATCCTGTCAAAGGACGTCTTAATAAACGGAGTACTGATGAGGATGAAATCAAAAACCGAAATGCCGCCACTTCCTCTGCCAAAACTGATGAAAAGGATGACATTGAGTCCGCATACATTCGGGTTCTTTGTTTTTCCCCAGGCCAATGTATCCCACTGTCGCCAGTAG
>hyaluronidase_Wpig3
ATGACACATTTAACGTTGGTCTTGAAAGTACTTTTGTTTTTTTTATATATGTCTGAGTATGAATGTAGTACTCAATGCAACATAGCCATTCAACATGATTTTGTTAAAAACAAAGTTGAAGAATTTTTTATCAGCTTTTGCATTGATTCCTTTATGTTTGATCCAAGCGTGCGATGGCACGGTTTCAACTTCAGTTCCCAAAAGTTGCACACTCTAATGCGCAGCATGGCGCCATCAATTCTAAGAATAGGGGGTGGTCCTGCAGATTTCCTTTTCTTTGACATACCTCAAGATGCTTTAAATTCATCTGGAGTGAAACCTGGCCCTATTGTTATGTCCAAATTAGATTTGGTGAACCTCATTACACTAACAAGAGCCACGCATAGTAGGTTGCTATTGGATTTTAATGCCCAAGTCCGATATGGCTACCAGTGGGATCCTTCGAACGCCATACAAATTTTAGAATTTTGCCAACAAAATGGATATGGTGAAAACATTGACTTCGAGCTTGGAAATGAACCTGACTATTTATTGCCAGAATTAATCACTCCAACACTCCTTGGTCAGGACTTCAAAATACTCAATAAAATAGTAAAGCATTACTCTACCTTCAACAGCAGTGTTATTGTGGGACCTGACATAATTTCTGCAAGTCCCCTAGCATTGGATTATCTAAGCAGTGTCGTCAATAATTCTGGTGATTTTTTGAGGGCTGCCACGTTTCACCATTATTACTTCAGAGGCGATATTGTCAACTATACAGAATATTTAAAAGCAGATTACTTTGGTAATCTAGAGACTCATATTAAAGTAATAAAAAATAAGATATCCAAGACCAAATATCCAAAAATTGACTTGTGGATTGGAGAAACCAGTGATGCATGGCATAGTGGTACACCAAATGTGTCAAACAGATTTGTTTCAGCATTTTTGTGGCTCGATAAATTGGGTCTTAGTGCTCTCATGGGGGTGAAAGTTGTCATGAGACAAACGTTGTTTGGTTTTGACTATGCACTGCTCGACCGTGATCTAAATCCAAATCCCGATTTCTGGTTGTCATGGCTACACAAGAGTCTTGTAGGTAGACAGGTATTTCAAACCAAGTCAGTCTGCACCAACAATGGGACAGAAACTTGCAGAATTTATGCCCATTGCACAAAACCGAGTCTCTTATATAAGCCAGGATCGCTGACTCTATTTGCATTGAATATTAACTCCAAAGAAGTTGCATTACTAACATTTACTGGTATAGTAAAAGAAGAGCCATACCACATCTATCTGGTAGAGGCCGGAAATGAAGACAAGGTACCTGTGCTCTCGAGGTTTTGTAAGGTCAATGGGAAGTTGATGAAGATGCCCTCTGACTGGAGCATGCCTCAAGTTATGCCAGAGGAACAAGATCCCAGCTCACCATTTAAACTTCCACCTCTAACATACGCCTTCCTGGTCTTCCATAAGGTTAATATCAAGGCTTGCCAAGATGAGTCACAAGATGGATTTGTCCCCAATTTTTATGAGTAA
