# Supplementary material for: A Chromosome-Level Genome Assembly of the Non-Hematophagous Leech Whitmania pigra (Whitman 1884): Identification and Expression Analysis of Antithrombotic Genes
Source: Genes (Basel). 2024 Jan 26;15(2):164. doi: 10.3390/genes15020164 (PMC10887747; doi:10.3390/genes15020164)
Supplement: Supplementary file 1 [file genes-15-00164-s001.zip › supplementary_Table_S1_and_S2.xlsx]

## Sheet: Table S1= TPM of H. manillensis
Name	Length	Hman_SRR26151944	Hman_SRR26541753	Hman_SRR26541752	Hman_SRR26541746	Hman_SRR15881208	Hman_SRR15881209	Hman_SRR15881210	mean	SD
hirudin_Hman1	258	0	604.811	0	625.827	0	1.06957	0	205.285	317.681
hirudin_Hman2	231	0	0	0	0	2.24004	1669.26	0	278.583	681.29
hirudin_Hman3	216	0	14.8349	0	0	0	6.51398	4.10377	4.2421	5.85446
hirudin_Hman4	201	191.106	33.2083	6.962	5.17788	495.078	0	3.33282	90.6265	198.5
hirudin_Hman5	219	0	0	0	0	0	0	0	0	0
progranulin_Hman	1437	284.171	150.944	105.134	200.133	174.58	467.275	233.454	221.92	127.847
antistasin_Hman1	492	0	25.7262	0.225577	18.9126	0	4.75918	40.9741	15.0996	16.4506
antistasin_Hman2	498	144.893	451.989	744.215	1218.59	338.388	7.74345	181.717	490.44	435.317
lefaxin_Hman1	363	2647.69	4176.94	1542.06	1899.55	2825.53	6018.1	7417.74	3979.99	2350.12
lefaxin_Hman2	363	17289.3	13994.4	8850.04	13869	20516.6	11680.9	19644.3	14759.2	4533.96
lefaxin_Hman3	378	21.6467	105.878	53.1244	94.6396	29.5517	32.6676	33.3051	58.1945	33.8208
therostasin_Hman	369	2.42613	24.6157	148.563	37.2063	13.4187	0	0	37.3006	56.3794
bdellastasin_Hman	237	142.707	614.777	224.918	621.953	228.372	180.842	332.636	367.249	200.816
guamerin_Hman	225	0	0.480744	2.84735	0.502872	1.19153	24.9639	0	4.99774	9.83204
hirustasin_Hman	270	148.443	97.4468	10.9746	148.239	42.5235	24.5722	2.4219	54.363	57.0561
hirustasin_like_Hman01	228	1949.92	2023.08	224.23	1782.38	1248.72	187.767	2171.08	1272.88	883.953
hirustasin_like_Hman02	243	64.9485	168.45	8518.03	0	315.606	0	0	1500.35	3440.31
hirustasin_like_Hman03	264	0	12.1781	23.9729	10.8294	0	27.4426	35.7095	18.3554	13.0155
hirustasin_like_Hman04	219	837.054	986.353	343.153	185.043	1315.19	20.4347	547.122	566.216	496.14
hirustasin_like_Hman05	231	470.019	2342.62	126.199	931.884	373.279	0	56.4314	638.402	902.151
hirustasin_like_Hman06	291	154.352	185.392	8.49699	150.019	36.1217	68.997	221.036	111.677	86.0693
hirustasin_like_Hman07	249	6.50353	1.41243	92.3383	5.93278	29.3366	0	0	21.5034	36.4687
hirustasin_like_Hman08	231	38.7128	173.56	126.199	327.001	119.842	197.273	87.5264	171.9	85.5808
hirustasin_like_Hman09	249	0	2.11864	1043.27	239.907	2.83839	0	0	214.689	416.997
hirustasin_like_Hman10	240	44.8143	117.781	6.66147	164.421	44.2322	50.5497	48.3815	72.0045	57.7853
hirustasin_like_Hman11	231	449.939	651.923	83.6942	1188.48	653.486	423.489	535.996	589.511	361.393
hirustasin_like_Hman12	246	296.73	36.5936	36.5619	10.3691	483.985	0	0	94.5849	191.492
piguamerin_Hman	207	1.71896	100.43	8.12637	63.1731	21.8543	0	0	32.264	40.9266
poecistasin_Hman1	213	0	0	0	0	0	0	0	0	0
poecistasin_Hman2	204	555.008	808.696	67.8709	1875.62	1018.89	792.721	678.905	873.783	587.028
eglin_Hman1	264	0	0	0	284.886	0	1.01689	10.1718	49.3458	115.46
eglin_Hman2	264	1376.5	2832.04	3407.97	3762.67	1637.69	121.575	19.4959	1963.57	1634.37
eglin_Hman3	264	2863.8	3451.54	7189.83	5106.11	1538.57	133.761	223.93	2940.62	2836.57
eglin_Hman4	264	2073.96	1307.87	3713.98	4892.7	3402.5	2.03377	1.69529	2220.13	2071.03
bdellin_Hman	426	4125.25	3461.17	1003.38	3185.94	3693.38	1357.08	1455.4	2359.39	1211.38
LDTI_Hman	333	2308.64	1202.5	3889.27	4642.14	4130.02	7.35672	9.37754	2313.44	2147.88
HMEI_Hman01	510	8.50296	452.454	46.5009	2891.17	2672.3	58.8072	3053.67	1529.15	1483.61
HMEI_Hman02	507	0	0.260452	0.213078	0.347321	0.978805	0	0.648358	0.408002	0.350286
HMEI_Hman03~05	483	1.48392	1.64447	1195.29	283.796	3.67513	0	0	247.401	477.918
HMEI_Hman06	504	47.3667	44.2517	14.1498	11.9433	39.8283	310.02	413.105	138.883	176.025
HMEI_Hman07	492	0	0	11.6278	0	0	0	0	1.93796	4.74702
HMEI_Hman08	504	41.8242	2.52913	18.0888	19.2272	0	0	1.75051	6.9326	9.14312
HMEI_Hman09	525	0.137845	26.6103	7.94555	6.08139	0	104.912	265.11	68.4432	103.915
HMEI_Hman10	492	0	0.827653	153.449	23.9149	0.208812	0	0	29.7333	61.3429
HMEI_Hman11	504	717.252	1.55357	18.9025	18.7807	0	0	0	6.53946	9.54824
HMEI_Hman12	525	0	20.2034	3.01167	0	0	0	0.696788	3.98531	8.0304
HMEI_Hman13	504	0	0.3951	94.5574	53.3234	0.792718	0	0	24.8448	40.2037
HMEI_Hman14	513	51.1071	15.9834	0.486318	61.1393	153.051	38.7263	42.9092	52.0493	53.86
HMEI_Hman15	507	1.3362	27.2173	0.071026	1.945	3.32629	334.616	286.527	108.95	157.226
HMEI_Hman16	513	649.715	744.256	172.957	2110.61	3670.51	240.308	2384.03	1553.78	1397.65
HMEI_Hman17	513	0.434338	3.6297	0.138948	0.81519	0	26.1402	116.048	24.462	45.9869
HMEI_Hman18	525	0	9.65569	2.42126	1.13875	0.181632	71.9619	46.2242	21.9306	30.0996
saratin_Hman1~2	381	0	3680.25	0.380202	270.323	3.67503	2065.2	4335.15	1725.83	1939.33
apyrase_Hman1	1056	35.5892	23.1918	22.0661	24.5891	15.859	21.8472	21.3526	21.4843	2.98955
apyrase_Hman2	1062	0.040985	700.351	0.045391	66.973	0.054485	225.089	675.334	277.975	328.055
apyrase_Hman3	1050	10.5381	1.7779	0.253392	0.291849	18.3798	0.071397	0	3.46239	7.33764
apyrase_Hman4	1059	0	474.857	0.136677	29.9543	0.547013	347.957	725.826	263.213	302.852
apyrase_Hman5	1053	0.041483	0.759116	0.160647	0.33549	0.441115	0.213339	0.062417	0.328687	0.249158
lumbrokinase_Hman1	839	0	0.028711	0	0	0	0	0	0.00478517	0.0117212
lumbrokinase_Hman2	840	0	0.229304	0.113489	0.091316	0.84678	0.494919	0.086768	0.310429	0.304995
lumbrokinase_Hman3	833	0	0.029005	0	0.030804	0.077993	0	0	0.022967	0.0306861
destabilase_Hman1	408	306.634	1274.15	1931.32	614.948	594.881	663.444	783.4	977.024	531.4
destabilase_Hman2	414	855.158	7224.63	125.428	20.946	230.607	763.925	4665.55	2171.85	3043.48
destabilase_Hman3	951	316.968	373.329	18.2579	194.775	267.588	943.926	1223.78	503.608	472.47
GGT_Hman	1800	24.2793	11.5325	12.2567	41.2624	17.01	9.57588	6.84652	16.414	12.627
LCI_Hman	264	2024.24	1725.09	2616.31	2367.6	973.53	82.3679	121.796	1314.45	1098.11
hyaluronidase_Hman1	1530	2.6051	1.58874	0.086979	1.38958	9.80492	16.9176	40.2326	11.6701	15.4164
hyaluronidase_Hman2	1458	13.7566	124.388	559.084	133.774	10.3861	9.67067	10.5699	141.312	212.811
hyaluronidase_Hman3	1458	20.0471	49.2027	37.716	34.5433	23.7661	41.107	25.665	35.3333	9.58408

## Sheet: Table S2= TPM of W. pigra
Name	Length	Wpig_SRR26513850	Wpig_SRR26541745	Wpig_SRR26541744	Wpig_SRR26541743	Wpig_SRR15881156	Wpig_SRR15881157	Wpig_SRR15881159	mean	SD
hirudin_Wpig1~4	234	27604	8276.4	317.71	8299.01	4311.24	5605.32	1192.25	4666.99	3412.23
hirudin_Wpig5	237	0.749453	4471.88	97.0985	5908.59	1194.4	1572.81	0	2207.46	2432.35
hirudin_Wpig6	264	10368.7	4256.8	164.239	4001.06	966.442	1395.36	564.423	1891.39	1782.77
hirudin_Wpig7	267	7.09066	0	0	21.2047	0	0	0	3.53411	8.65677
progranulin_Wpig	1464	556.424	51.5748	63.303	72.0133	221.78	222.147	23.2272	109.008	89.0309
antistasin_Wpig1	387	9617.09	10457.6	586.365	20826.6	4068.97	9107.3	77.4914	7520.72	7792.18
antistasin_Wpig2	393	8.36	1048.87	949.183	513.555	3.19072	612.402	0	521.201	449.437
lefaxin_Wpig1	363	6413.15	1882.85	2881.43	2298.58	5546.01	4551.74	10027.8	4531.41	3031.94
lefaxin_Wpig2	363	24567.2	6433.48	7814.07	5264.43	12751.5	19926.2	29895.4	13680.8	9597.49
lefaxin_Wpig3	378	79.0691	115.29	122.73	95.498	142.757	120.523	126.699	120.583	15.4336
therostasin_Wpig	369	0	82.6718	109.404	46.6868	0	0	0	39.7937	47.9213
bdellastasin_Wpig	231	428.349	1416.12	565.79	193.215	3127.26	1116.59	337.83	1126.13	1085.77
guamerin_Wpig	228	278.75	1260.4	2428.48	764.172	1195.41	1113.67	46.5076	1134.77	776.563
hirustasin_like_Wpig1	294	412.87	357.159	553.84	159.783	2054.84	1560.36	22.9983	784.83	827.249
hirustasin_like_Wpig2	294	238.111	210.757	263.355	92.6215	728.656	1784.22	52.759	522.062	663.964
hirustasin_like_Wpig3	264	56.6096	235.09	275.865	120.933	379.729	1673.95	49.9885	455.925	607.878
hirustasin_like_Wpig4	294	377.942	440.067	628.837	147.134	2511.85	3166.38	93.331	1164.6	1327.94
hirustasin_like_Wpig5	222	393.979	927.312	1364.66	161.288	1128.12	960.794	25.9946	761.36	541.597
hirustasin_like_Wpig6	231	45.0803	194.147	150.831	89.3404	66.5691	302.31	118.611	153.635	85.6672
hirustasin_like_Wpig7	237	1.44581	26.3086	41.8918	16.5846	1.00078	3.23102	4.06045	15.5129	16.1626
hirustasin_like_Wpig8	258	3.75878	0	0	0.614779	0	2.79576	0.87007	0.713435	1.08603
hirustasin_like_Wpig9	246	2.03895	1.14908	0.902605	7.76643	0.923995	3.79316	2.84974	2.8975	2.66241
hirustasin_Wpig	228	110.566	494.985	1345.75	264.83	306.761	454.847	21.6315	481.468	455.365
piguamerin_Wpig	204	67.0239	264.144	393.065	96.0581	9.55388	137.924	5.11595	150.977	152.234
eglin_Wpig1	264	33.7438	174.907	336.014	359.625	35.9601	62.3317	26.6605	165.917	150.697
eglin_Wpig2	264	63.8723	33.3828	39.7912	27.9295	59.1344	76.4066	50.8217	47.911	18.015
bdellin_Wpig	486	2297.8	459.007	610.308	790.177	462.043	396.19	206.856	487.43	197.613
LDTI_Wpig	348	3.14575	51.4634	21.8221	116.805	0.443122	0.384431	0.959572	31.9797	46.1156
HMEI_Wpig01	507	2348.39	62.731	37.3659	496.045	1378.13	0.880376	1.10287	329.376	547.669
HMEI_Wpig02	510	1.20144	4058.45	4610.53	1239.66	0.190913	68.9015	0	1662.95	2129.65
HMEI_Wpig03	561	0	8.43268	4.26051	15.7811	0	0.288507	0	4.79379	6.33252
HMEI_Wpig04	510	5.85701	805.954	1252.38	395.556	0	5.77606	0.418263	410.014	522.656
HMEI_Wpig05~06	510	10.3639	301.703	738.355	311.651	2.49257	114.82	10.9161	246.656	276.258
HMEI_Wpig07	506	205.049	22.6484	8.90039	21.3512	431.722	41.1859	23.2525	91.51	166.987
HMEI_Wpig08	507	166.596	0.827989	0.158351	134.571	237.39	1.40848	0	62.3927	101.103
HMEI_Wpig09	513	2.48001	43.4537	124.05	40.4933	1.6576	24.8985	0	39.0922	45.5408
HMEI_Wpig10	477	0	0.93295	0	0	0	0	0	0.155492	0.380875
HMEI_Wpig11	510	64.0596	78.2922	48.2097	46.9406	129.622	34.2738	0.871876	56.3684	43.7498
HMEI_Wpig12~13	510	0.30036	7.57307	6.39641	2.95162	0.190913	0.521937	0	2.93899	3.33048
HMEI_Wpig14	519	9.12188	20.0979	14.7756	15.363	0.183914	0.839907	0	8.5434	9.17681
HMEI_Wpig15	513	12.609	15.699	20.5442	8.42886	126.961	151.212	2.58517	54.2383	66.4523
HMEI_Wpig16	513	18.691	38.4385	19.9459	65.0059	2.07371	2.57912	0.430862	21.4123	25.9281
HMEI_Wpig17	507	2086.51	172.793	170.317	650.928	83.3406	68.201	0.441148	191.003	234.638
HMEI_Wpig18	498	445.289	1.82131	0.573213	357	182.558	0.912804	4.11625	91.1635	148.952
HMEI_Wpig19	489	1.1492	4.44082	6.61335	302.286	0	0.189487	0.474608	52.3341	122.481
HMEI_Wpig20	492	0	0	0	0	0	0	0	0	0
saratin_Wpig01~02	351	34019.1	3138.39	73.3171	2145.85	4388.64	4321.57	1674.29	2623.68	1667.14
saratin_Wpig03~04	351	5373.91	910.76	38.5366	1010.08	1611.28	1259.28	695.932	920.978	534.482
saratin_Wpig05~09	351	10024.6	2480.65	117.675	1463.46	2165.69	4901.9	1080.97	2035.06	1633.88
saratin_Wpig10	351	9651.21	815.725	23.3807	117.188	1411.51	2040.56	1124.2	922.095	774.367
saratin_Wpig11	351	8796.6	821.149	16.8798	528.995	1266.54	2836.55	1022.27	1082.06	961.707
apyrase_Wpig1	1044	1.55421	0.170377	0.053312	0.042223	4.99326	3.74902	0	1.50136	2.25818
apyrase_Wpig2	1065	80.3666	14.9041	0.493544	10.7583	6.74534	2.39759	1.90221	6.20018	5.69789
apyrase_Wpig3	1056	9.94875	3.39048	5.00419	4.01415	9.25597	12.3634	4.42751	6.40929	3.58628
lumbrokinase_Wpig1	843	0.182196	0	0.194707	0	0.214699	0.072833	0	0.0803732	0.100551
lumbrokinase_Wpig2	843	0	0	0	0	0	0.072471	0	0.0120785	0.0295862
lumbrokinase_Wpig3	843	0	0	1.01105	0.028153	0.469322	0.145304	0	0.275637	0.402126
lumbrokinase_Wpig4	834	2.28461	9.24202	8.60246	26.6361	0.309108	0.516807	0.185597	7.58201	10.2408
destabilase_Wpig1	411	0	490.501	526.231	2201.29	0	0	1.91722	536.656	852.664
destabilase_Wpig2	1044	55.6916	11.9945	19.9387	17.3683	193.217	200.545	44.3947	81.2432	90.2914
destabilase_Wpig3	402	3.03526	8411.66	12125.1	2006.7	0.967216	90.8025	0.356074	3772.6	5223.3
destabilase_Wpig4	408	16036.9	55.5621	102.271	41.9121	13030.9	47074.4	15304.8	12601.6	18260.6
GGT_Wpig1	1806	4.34021	4.2946	4.73265	5.06447	2.14595	6.26901	4.22161	4.45471	1.35286
GGT_Wpig2	1806	6.2614	149.641	224.745	89.9429	18.1785	21.6908	0.677206	84.1459	88.6686
LCI_Wpig	249	163.106	3088.25	3932.44	1646.02	144.808	317.29	45.5216	1529.05	1661.71
hyaluronidase_Wpig1	1332	13.0974	9.0783	0.431505	1.97045	6.10868	10.0788	1.27343	4.82353	4.18106
hyaluronidase_Wpig2	1458	38.0739	30.2605	29.4319	14.4314	66.0239	63.1408	64.7858	44.679	22.6098
hyaluronidase_Wpig3	1521	32.3496	21.9771	23.5525	20.9479	58.3934	36.8497	46.6867	34.7346	15.3944
